# Supplementary material for: Information Filtering on Coupled Social Networks
Source: PLoS One. 2014 Jul 8;9(7):e101675. doi: 10.1371/journal.pone.0101675 (PMC4086959; doi:10.1371/journal.pone.0101675)
Supplement: Data S1 — Datasets. (ZIP) [file pone.0101675.s001.zip]

Archive with 7 entries (5 files):
- friendfeed/
- friendfeed/ratings_data.txt
- friendfeed/social_data.txt
- epinions/
- epinions/ratings_data.txt
- epinions/social_data.txt
- README.txt
