# Supplementary material for: Information Filtering on Coupled Social Networks
Source: PLoS One. 2014 Jul 8;9(7):e101675. doi: 10.1371/journal.pone.0101675 (PMC4086959; doi:10.1371/journal.pone.0101675)
Supplement: Data S1 — Datasets. (ZIP) [file pone.0101675.s001.zip › friendfeed/ratings_data.txt]

53 1 1
54 1 1
49 1 1
55 1 1
56 1 1
57 1 1
58 1 1
59 1 1
60 1 1
61 1 1
62 1 1
63 1 1
64 1 1
139 2 1
140 2 1
120 2 1
141 2 1
142 2 1
119 2 1
143 2 1
144 2 1
145 2 1
146 2 1
147 2 1
148 2 1
49 2 1
149 2 1
150 2 1
102 2 1
51 2 1
105 2 1
177 3 1
178 3 1
179 3 1
180 3 1
181 3 1
182 3 1
183 3 1
184 3 1
185 3 1
186 3 1
187 3 1
188 3 1
189 3 1
190 3 1
191 3 1
192 3 1
193 3 1
194 3 1
195 3 1
196 3 1
197 3 1
198 3 1
199 3 1
200 3 1
201 3 1
202 3 1
203 3 1
166 3 1
204 3 1
83 3 1
205 3 1
207 4 1
208 4 1
209 4 1
210 4 1
211 4 1
199 4 1
212 4 1
213 4 1
214 4 1
225 5 1
226 5 1
227 5 1
228 5 1
110 5 1
229 5 1
230 5 1
231 5 1
31 5 1
232 5 1
233 5 1
234 5 1
235 5 1
236 5 1
163 5 1
237 5 1
238 5 1
239 5 1
240 5 1
63 5 1
249 6 1
250 6 1
251 6 1
252 6 1
253 6 1
254 6 1
255 6 1
256 6 1
257 6 1
259 7 1
166 7 1
260 7 1
261 7 1
262 7 1
263 7 1
40 7 1
264 7 1
265 7 1
324 8 1
325 8 1
326 8 1
327 8 1
328 8 1
329 8 1
330 8 1
331 8 1
332 8 1
333 8 1
13 9 1
69 9 1
93 9 1
106 9 1
343 9 1
344 9 1
345 9 1
33 9 1
114 9 1
348 10 1
349 10 1
350 10 1
34 10 1
351 10 1
352 10 1
353 10 1
354 10 1
132 10 1
355 10 1
95 10 1
356 10 1
357 10 1
358 10 1
359 10 1
360 10 1
361 10 1
40 10 1
221 10 1
362 10 1
363 10 1
364 10 1
31 11 1
396 11 1
64 11 1
397 11 1
398 11 1
399 11 1
400 11 1
401 11 1
171 11 1
102 12 1
412 12 1
413 12 1
414 12 1
415 12 1
240 12 1
416 12 1
150 12 1
417 12 1
418 12 1
298 12 1
419 12 1
110 12 1
420 12 1
421 12 1
422 12 1
423 12 1
424 12 1
399 12 1
425 12 1
426 12 1
427 12 1
428 12 1
429 12 1
430 12 1
431 12 1
432 12 1
433 12 1
434 12 1
435 12 1
226 12 1
436 12 1
105 12 1
437 12 1
438 12 1
439 12 1
440 12 1
441 12 1
396 12 1
442 12 1
443 12 1
172 12 1
444 12 1
445 12 1
446 12 1
447 12 1
4 12 1
448 12 1
293 13 1
226 13 1
110 13 1
437 13 1
487 13 1
239 13 1
397 13 1
488 13 1
489 13 1
490 13 1
103 13 1
499 14 1
95 14 1
482 14 1
500 14 1
248 14 1
219 14 1
501 14 1
502 14 1
363 14 1
405 14 1
40 14 1
503 14 1
188 14 1
504 14 1
505 14 1
506 14 1
507 14 1
508 14 1
189 14 1
509 14 1
510 14 1
511 14 1
453 14 1
242 14 1
518 15 1
286 15 1
519 15 1
520 15 1
48 15 1
521 15 1
522 15 1
523 15 1
33 15 1
31 16 1
415 16 1
240 16 1
2 16 1
13 16 1
447 16 1
330 16 1
543 16 1
7 16 1
377 16 1
544 16 1
60 16 1
106 16 1
318 16 1
545 16 1
287 17 1
587 17 1
588 17 1
279 17 1
17 17 1
589 17 1
519 17 1
48 17 1
590 17 1
278 17 1
76 17 1
106 17 1
591 17 1
592 17 1
47 17 1
29 17 1
595 18 1
596 18 1
597 18 1
40 18 1
561 18 1
458 18 1
333 18 1
506 18 1
99 18 1
598 18 1
200 18 1
599 18 1
112 18 1
313 18 1
600 18 1
134 18 1
601 18 1
602 18 1
188 18 1
265 18 1
603 18 1
314 18 1
604 18 1
605 18 1
606 18 1
210 18 1
108 18 1
607 18 1
608 18 1
647 19 1
31 19 1
171 19 1
648 19 1
584 19 1
463 19 1
439 19 1
22 19 1
649 19 1
60 19 1
447 19 1
652 20 1
653 20 1
654 20 1
633 20 1
33 20 1
20 20 1
284 20 1
312 20 1
367 20 1
411 20 1
287 20 1
155 20 1
669 21 1
670 21 1
671 21 1
165 21 1
672 21 1
673 21 1
674 21 1
675 21 1
676 21 1
677 21 1
678 21 1
679 21 1
680 21 1
199 22 1
683 22 1
684 22 1
685 22 1
686 22 1
209 22 1
480 22 1
259 22 1
188 22 1
687 22 1
688 22 1
450 22 1
689 22 1
690 22 1
691 22 1
692 22 1
693 22 1
694 22 1
309 22 1
695 22 1
627 22 1
261 22 1
696 22 1
697 22 1
698 22 1
699 22 1
700 22 1
701 22 1
349 22 1
702 22 1
135 22 1
703 22 1
264 22 1
729 23 1
378 23 1
581 23 1
730 23 1
731 23 1
732 23 1
733 23 1
734 23 1
735 23 1
736 23 1
791 24 1
792 24 1
793 24 1
794 24 1
267 24 1
795 24 1
796 24 1
797 24 1
798 24 1
799 24 1
677 24 1
800 24 1
801 24 1
802 24 1
803 24 1
804 24 1
805 24 1
806 24 1
807 24 1
126 24 1
808 24 1
28 25 1
47 25 1
279 25 1
842 25 1
843 25 1
844 25 1
653 25 1
845 25 1
2 25 1
518 25 1
846 25 1
847 25 1
91 25 1
838 26 1
462 26 1
527 26 1
171 26 1
13 26 1
415 26 1
68 26 1
21 26 1
105 26 1
60 26 1
864 27 1
865 27 1
866 27 1
81 27 1
189 27 1
37 27 1
867 27 1
868 27 1
597 27 1
869 27 1
161 28 1
519 28 1
71 28 1
771 28 1
871 28 1
530 28 1
872 28 1
873 28 1
33 28 1
521 28 1
764 28 1
411 28 1
113 28 1
85 28 1
518 28 1
48 28 1
623 28 1
31 29 1
874 29 1
875 29 1
424 29 1
330 29 1
41 29 1
876 29 1
261 29 1
877 29 1
43 29 1
878 29 1
363 29 1
720 30 1
248 30 1
884 30 1
669 30 1
119 30 1
885 30 1
886 30 1
887 30 1
888 30 1
542 30 1
83 30 1
891 31 1
892 31 1
459 31 1
210 31 1
893 31 1
604 31 1
894 31 1
686 31 1
895 31 1
51 31 1
896 31 1
897 31 1
275 31 1
646 31 1
615 32 1
904 32 1
905 32 1
906 32 1
907 32 1
646 32 1
505 32 1
908 32 1
307 32 1
188 32 1
622 32 1
909 32 1
132 32 1
349 32 1
910 32 1
911 32 1
669 32 1
500 32 1
840 32 1
912 32 1
913 32 1
95 32 1
600 32 1
914 32 1
915 32 1
137 32 1
916 32 1
917 32 1
918 32 1
919 32 1
920 32 1
921 32 1
193 32 1
265 32 1
119 32 1
314 32 1
922 32 1
923 32 1
865 32 1
218 32 1
533 32 1
94 32 1
855 32 1
924 32 1
692 32 1
925 32 1
926 32 1
259 32 1
702 32 1
927 32 1
40 32 1
928 32 1
212 32 1
108 32 1
210 32 1
248 32 1
929 32 1
930 32 1
709 32 1
166 32 1
931 32 1
354 33 1
364 33 1
935 33 1
219 33 1
186 33 1
936 33 1
248 33 1
505 33 1
865 33 1
681 33 1
709 33 1
389 34 1
279 34 1
347 34 1
950 34 1
46 34 1
862 34 1
844 34 1
657 34 1
368 34 1
343 34 1
951 34 1
518 34 1
383 34 1
398 34 1
990 35 1
198 35 1
991 35 1
992 35 1
993 35 1
994 35 1
99 35 1
995 35 1
364 35 1
87 35 1
996 35 1
912 35 1
217 35 1
997 35 1
998 35 1
248 35 1
999 35 1
1000 35 1
964 35 1
1001 35 1
1002 35 1
1003 35 1
692 35 1
1004 35 1
195 35 1
1005 35 1
40 35 1
51 35 1
316 35 1
506 35 1
1025 36 1
190 36 1
1026 36 1
354 36 1
458 36 1
1027 36 1
98 36 1
995 36 1
97 36 1
96 36 1
486 37 1
1032 37 1
1033 37 1
1034 37 1
1035 37 1
1036 37 1
135 37 1
1037 37 1
1038 37 1
693 37 1
1000 37 1
1039 37 1
108 37 1
927 37 1
1040 37 1
1024 37 1
170 37 1
180 38 1
1056 38 1
501 38 1
828 38 1
1057 38 1
594 38 1
700 38 1
1058 38 1
702 38 1
275 38 1
1059 38 1
576 38 1
1060 38 1
1062 39 1
1063 39 1
395 39 1
106 39 1
31 39 1
468 39 1
144 39 1
1064 39 1
1065 39 1
1066 39 1
293 39 1
1067 39 1
13 39 1
876 40 1
1081 40 1
1082 40 1
213 40 1
40 40 1
1075 40 1
94 40 1
1059 40 1
1083 40 1
1084 40 1
1085 40 1
1086 40 1
303 40 1
191 40 1
1087 40 1
149 40 1
965 40 1
31 41 1
396 41 1
66 41 1
463 41 1
647 41 1
462 41 1
1089 41 1
22 41 1
409 41 1
1090 41 1
109 41 1
171 41 1
1093 42 1
240 42 1
1094 42 1
1095 42 1
282 42 1
1096 42 1
459 42 1
929 42 1
669 42 1
1097 42 1
1098 42 1
94 42 1
767 42 1
1099 42 1
204 42 1
112 42 1
1100 42 1
195 42 1
576 42 1
711 43 1
1022 43 1
1117 43 1
426 43 1
25 43 1
883 43 1
49 43 1
1118 43 1
1076 43 1
423 43 1
439 43 1
934 43 1
647 43 1
1119 43 1
104 43 1
424 43 1
381 43 1
21 43 1
171 43 1
60 43 1
783 43 1
1089 43 1
725 43 1
1120 43 1
105 43 1
528 43 1
544 43 1
785 43 1
56 43 1
22 43 1
13 44 1
455 44 1
1128 44 1
1129 44 1
572 44 1
1130 44 1
1022 44 1
1131 44 1
68 44 1
1132 44 1
469 44 1
938 44 1
1133 44 1
13 45 1
1153 45 1
1154 45 1
6 45 1
50 45 1
2 45 1
620 45 1
570 45 1
171 45 1
7 45 1
4 46 1
518 46 1
1130 46 1
985 46 1
784 46 1
31 46 1
396 46 1
1156 46 1
7 46 1
13 46 1
60 46 1
50 46 1
1125 46 1
1157 46 1
2 46 1
68 46 1
418 46 1
106 46 1
345 46 1
1163 47 1
409 47 1
227 47 1
1164 47 1
1023 47 1
140 47 1
428 47 1
542 47 1
647 47 1
293 47 1
298 47 1
877 47 1
543 47 1
109 47 1
171 47 1
1165 47 1
711 47 1
233 47 1
106 47 1
1166 47 1
147 47 1
1167 47 1
63 47 1
1052 47 1
748 47 1
31 48 1
1183 48 1
1184 48 1
399 48 1
424 48 1
437 48 1
1185 48 1
401 48 1
56 48 1
1186 48 1
64 48 1
397 48 1
1187 48 1
635 48 1
1188 48 1
476 48 1
89 48 1
785 48 1
25 48 1
423 48 1
1118 48 1
103 48 1
648 49 1
105 49 1
67 49 1
631 49 1
1191 49 1
883 49 1
25 49 1
1192 49 1
455 49 1
1193 49 1
1194 49 1
103 49 1
1195 49 1
104 49 1
63 49 1
114 50 1
284 50 1
657 50 1
157 50 1
71 50 1
76 50 1
518 50 1
456 50 1
311 50 1
153 50 1
288 50 1
2 50 1
588 50 1
850 50 1
90 50 1
1200 50 1
1201 50 1
1202 50 1
20 50 1
755 50 1
1203 50 1
1213 51 1
1214 51 1
1215 51 1
1216 51 1
1217 51 1
208 51 1
1218 51 1
134 51 1
1219 51 1
1220 51 1
242 51 1
604 51 1
907 51 1
1221 51 1
1228 52 1
1150 52 1
275 52 1
194 52 1
326 52 1
1091 52 1
1229 52 1
1230 52 1
1098 52 1
1231 52 1
1059 52 1
330 52 1
1039 52 1
1232 52 1
1233 52 1
1234 52 1
908 52 1
180 52 1
1068 52 1
1235 52 1
135 52 1
767 52 1
1236 52 1
1237 52 1
571 52 1
922 52 1
112 52 1
453 52 1
405 52 1
331 52 1
985 53 1
1007 53 1
106 53 1
1052 53 1
6 53 1
569 53 1
434 53 1
1241 53 1
13 53 1
396 53 1
2 53 1
332 53 1
108 53 1
1242 53 1
1243 53 1
1244 53 1
1245 53 1
1154 53 1
68 53 1
7 53 1
17 54 1
479 54 1
776 54 1
1247 54 1
368 54 1
157 54 1
47 54 1
1248 54 1
156 54 1
873 54 1
398 54 1
151 54 1
1249 54 1
1250 54 1
284 54 1
977 55 1
1219 55 1
1254 55 1
1255 55 1
99 55 1
94 55 1
137 55 1
188 55 1
1256 55 1
1145 55 1
1257 55 1
180 55 1
263 55 1
363 55 1
1000 55 1
210 55 1
216 55 1
183 55 1
1258 55 1
83 55 1
1259 55 1
313 55 1
462 56 1
566 56 1
1261 56 1
415 56 1
569 56 1
1262 56 1
488 56 1
1263 56 1
1264 56 1
1265 56 1
173 56 1
433 57 1
619 57 1
569 57 1
1192 57 1
634 57 1
1078 57 1
1274 57 1
1015 57 1
542 57 1
938 57 1
1275 57 1
635 57 1
723 57 1
647 58 1
1277 58 1
31 58 1
396 58 1
64 58 1
1278 58 1
465 58 1
105 58 1
463 58 1
171 58 1
1279 58 1
528 58 1
1294 59 1
334 59 1
396 59 1
1015 59 1
68 59 1
1295 59 1
1296 59 1
110 59 1
25 59 1
653 60 1
1307 60 1
418 60 1
345 60 1
1202 60 1
875 60 1
157 60 1
1291 60 1
41 60 1
43 60 1
398 60 1
2 60 1
1047 60 1
623 60 1
312 60 1
1308 60 1
1315 61 1
720 61 1
747 61 1
1316 61 1
1317 61 1
1318 61 1
617 61 1
855 61 1
31 61 1
188 62 1
154 62 1
1345 62 1
1346 62 1
1347 62 1
943 62 1
1002 62 1
1348 62 1
926 62 1
1349 62 1
124 62 1
291 62 1
1226 62 1
817 63 1
1365 63 1
29 63 1
28 63 1
312 63 1
347 63 1
1366 63 1
343 63 1
496 63 1
91 63 1
114 63 1
280 63 1
1367 63 1
1368 63 1
941 63 1
1369 63 1
398 63 1
765 63 1
384 63 1
69 63 1
1205 63 1
90 63 1
1370 63 1
614 63 1
279 63 1
106 63 1
576 63 1
1286 63 1
655 63 1
385 63 1
142 64 1
1374 64 1
1375 64 1
1212 64 1
1305 64 1
1376 64 1
1266 64 1
1377 64 1
1378 64 1
539 64 1
1379 64 1
464 64 1
1380 64 1
377 64 1
23 64 1
1381 64 1
1382 64 1
580 64 1
1394 65 1
1395 65 1
877 65 1
512 65 1
375 65 1
1317 65 1
110 65 1
883 65 1
58 65 1
1396 65 1
547 65 1
1397 65 1
380 65 1
1398 65 1
1399 65 1
1400 65 1
1185 65 1
1401 65 1
1402 65 1
1403 65 1
1404 65 1
583 65 1
274 66 1
358 66 1
692 66 1
1421 66 1
40 66 1
928 66 1
359 66 1
1039 66 1
1151 66 1
1424 67 1
13 67 1
467 67 1
318 67 1
377 67 1
240 67 1
1425 67 1
430 67 1
619 67 1
1 67 1
433 67 1
441 67 1
63 67 1
142 67 1
1195 67 1
1273 67 1
1432 68 1
647 68 1
31 68 1
1052 68 1
416 68 1
1433 68 1
293 68 1
1117 68 1
105 68 1
451 68 1
110 68 1
70 69 1
156 69 1
592 69 1
653 69 1
1434 69 1
288 69 1
116 69 1
287 69 1
1364 69 1
523 69 1
1448 70 1
735 70 1
377 70 1
1054 70 1
1222 70 1
1449 70 1
32 70 1
1450 70 1
1451 70 1
951 71 1
114 71 1
1049 71 1
653 71 1
1365 71 1
1453 71 1
1286 71 1
91 71 1
90 71 1
383 71 1
1454 71 1
496 71 1
29 71 1
576 71 1
347 71 1
1353 71 1
712 71 1
48 71 1
287 71 1
1369 71 1
1205 71 1
222 72 1
1455 72 1
2 72 1
1456 72 1
395 72 1
760 72 1
290 72 1
1170 72 1
47 72 1
576 72 1
271 72 1
631 72 1
1457 72 1
774 72 1
1458 72 1
409 72 1
1459 72 1
29 72 1
1460 72 1
1424 72 1
14 72 1
224 72 1
155 72 1
121 73 1
1466 73 1
99 73 1
1467 73 1
51 73 1
506 73 1
40 73 1
183 73 1
88 73 1
608 74 1
607 74 1
76 74 1
1469 74 1
218 74 1
1470 74 1
364 74 1
492 74 1
1471 74 1
523 75 1
160 75 1
591 75 1
244 75 1
287 75 1
1475 75 1
847 75 1
47 75 1
224 75 1
456 75 1
530 75 1
1340 75 1
773 76 1
157 76 1
1201 76 1
1206 76 1
518 76 1
650 76 1
1482 76 1
383 76 1
280 76 1
845 76 1
900 76 1
549 76 1
1483 76 1
71 76 1
1200 76 1
1338 76 1
780 76 1
287 76 1
808 77 1
833 77 1
834 77 1
1499 77 1
1500 77 1
1501 77 1
269 77 1
175 77 1
126 77 1
1505 78 1
1506 78 1
1507 78 1
19 78 1
249 78 1
735 78 1
1508 78 1
1323 78 1
1509 78 1
65 78 1
615 79 1
1000 79 1
1520 79 1
1521 79 1
982 79 1
1522 79 1
1523 79 1
1524 79 1
1023 79 1
576 79 1
340 79 1
1525 79 1
927 79 1
904 79 1
1180 79 1
1526 79 1
596 79 1
1527 79 1
1528 79 1
1216 79 1
81 79 1
1038 79 1
599 79 1
1529 79 1
1113 79 1
1530 79 1
404 79 1
929 79 1
1531 79 1
967 79 1
859 79 1
377 79 1
354 79 1
1532 79 1
1533 79 1
966 79 1
789 79 1
97 79 1
983 79 1
738 79 1
1534 79 1
1371 79 1
188 79 1
1335 79 1
198 79 1
1535 79 1
452 79 1
914 79 1
1536 79 1
511 79 1
1537 79 1
1538 79 1
1539 79 1
758 79 1
357 79 1
535 79 1
180 79 1
149 79 1
308 79 1
1233 79 1
405 79 1
1144 79 1
506 79 1
304 79 1
1171 79 1
1040 79 1
41 79 1
1540 79 1
119 79 1
248 79 1
190 79 1
40 79 1
216 79 1
242 79 1
1541 79 1
840 79 1
1542 79 1
168 79 1
1005 79 1
1543 79 1
363 79 1
1544 79 1
264 79 1
961 79 1
1036 79 1
622 79 1
1098 79 1
1545 79 1
135 79 1
987 79 1
600 79 1
1546 79 1
154 79 1
1465 79 1
1084 79 1
83 79 1
1547 79 1
1549 80 1
452 80 1
1550 80 1
275 80 1
1551 80 1
885 80 1
1171 80 1
405 80 1
214 80 1
363 80 1
135 80 1
533 80 1
1552 80 1
1119 81 1
1553 81 1
1554 81 1
1555 81 1
1556 81 1
1557 81 1
1558 81 1
1158 81 1
814 81 1
676 81 1
1289 81 1
705 81 1
1559 81 1
1372 81 1
1560 81 1
1561 81 1
834 81 1
1562 81 1
1563 81 1
1373 81 1
674 81 1
800 81 1
1564 81 1
1565 81 1
1293 81 1
807 81 1
808 81 1
1302 81 1
1566 81 1
1567 81 1
1568 81 1
1569 81 1
1390 81 1
1570 81 1
677 81 1
1571 81 1
1501 81 1
1572 81 1
1573 81 1
1574 81 1
1575 81 1
84 81 1
147 82 1
120 82 1
318 82 1
215 82 1
527 82 1
612 82 1
1578 82 1
783 82 1
1579 82 1
31 82 1
1580 82 1
455 82 1
1078 82 1
189 82 1
1581 82 1
109 82 1
108 82 1
1582 82 1
105 82 1
397 82 1
1115 82 1
221 82 1
883 82 1
1273 82 1
171 82 1
240 82 1
307 82 1
103 82 1
971 82 1
496 83 1
657 83 1
1353 83 1
650 83 1
91 83 1
1205 83 1
1109 83 1
498 83 1
383 83 1
280 83 1
1286 83 1
29 83 1
368 83 1
1587 83 1
346 83 1
384 83 1
385 83 1
1183 84 1
1592 84 1
980 84 1
271 84 1
476 84 1
1446 84 1
582 84 1
140 84 1
783 84 1
55 84 1
463 84 1
1595 85 1
657 85 1
85 85 1
287 85 1
1596 85 1
1597 85 1
727 85 1
1426 85 1
343 85 1
551 85 1
1598 86 1
1599 86 1
1098 86 1
1003 86 1
885 86 1
1600 86 1
180 86 1
1547 86 1
95 86 1
261 86 1
445 87 1
1611 87 1
955 87 1
50 87 1
1612 87 1
1613 87 1
1157 87 1
68 87 1
417 87 1
1620 88 1
359 88 1
40 88 1
1621 88 1
1622 88 1
962 88 1
1472 88 1
88 88 1
1623 88 1
1009 88 1
124 88 1
1624 88 1
1625 88 1
689 88 1
669 88 1
1091 88 1
769 88 1
80 88 1
291 88 1
505 88 1
1467 88 1
361 88 1
1035 88 1
193 88 1
1105 88 1
119 88 1
604 88 1
96 88 1
248 88 1
458 88 1
1627 89 1
365 89 1
1628 89 1
7 89 1
1415 89 1
1196 89 1
1022 89 1
298 89 1
4 89 1
1629 89 1
596 90 1
87 90 1
692 90 1
507 90 1
374 90 1
894 90 1
991 90 1
1310 90 1
97 90 1
1226 90 1
646 90 1
188 90 1
212 90 1
452 90 1
604 90 1
1002 90 1
240 91 1
141 91 1
25 91 1
104 91 1
31 91 1
396 91 1
1274 91 1
570 91 1
1643 91 1
1644 91 1
722 91 1
171 91 1
896 91 1
883 91 1
463 91 1
17 92 1
631 92 1
1658 92 1
1659 92 1
1660 92 1
1661 92 1
1662 92 1
1194 92 1
1517 92 1
1663 92 1
1674 93 1
711 93 1
114 93 1
669 93 1
222 93 1
17 93 1
1675 93 1
1452 93 1
13 93 1
409 93 1
1676 93 1
562 93 1
576 93 1
114 94 1
614 94 1
113 94 1
1286 94 1
279 94 1
76 94 1
106 94 1
277 94 1
312 94 1
385 94 1
46 94 1
90 94 1
293 95 1
491 95 1
1679 95 1
240 95 1
477 95 1
237 95 1
25 95 1
981 95 1
583 95 1
335 96 1
873 96 1
116 96 1
157 96 1
1177 96 1
117 96 1
662 96 1
1353 96 1
389 96 1
1206 97 1
47 97 1
932 97 1
900 97 1
244 97 1
114 97 1
764 97 1
1635 97 1
531 97 1
222 97 1
398 97 1
343 97 1
93 97 1
298 98 1
423 98 1
462 98 1
1415 98 1
1118 98 1
747 98 1
190 98 1
31 98 1
415 98 1
1721 98 1
1714 98 1
1722 98 1
881 98 1
1723 98 1
396 98 1
723 98 1
1724 98 1
528 98 1
542 98 1
120 98 1
647 98 1
145 98 1
401 98 1
21 98 1
62 98 1
527 98 1
64 98 1
399 98 1
488 98 1
400 98 1
1725 98 1
109 98 1
1726 99 1
387 99 1
1682 99 1
1727 99 1
593 99 1
388 99 1
1728 99 1
386 99 1
1127 99 1
76 100 1
765 100 1
549 100 1
932 100 1
1330 100 1
665 100 1
287 100 1
456 100 1
531 100 1
397 101 1
398 101 1
1243 101 1
543 101 1
1592 101 1
519 101 1
1115 101 1
206 101 1
68 101 1
528 101 1
1 101 1
105 101 1
131 102 1
1484 102 1
1330 102 1
1406 102 1
337 102 1
116 102 1
1763 102 1
540 102 1
1764 102 1
1765 102 1
1434 102 1
75 102 1
1017 103 1
211 103 1
218 103 1
99 103 1
1622 103 1
1766 103 1
854 103 1
208 103 1
758 103 1
659 103 1
1443 103 1
452 103 1
1217 103 1
1767 103 1
1736 103 1
1768 103 1
994 103 1
1282 103 1
1769 103 1
713 103 1
166 103 1
1469 103 1
332 103 1
97 103 1
505 103 1
1779 104 1
458 104 1
1757 104 1
333 104 1
363 104 1
1035 104 1
97 104 1
947 104 1
108 104 1
265 104 1
1355 104 1
598 104 1
112 104 1
608 104 1
79 104 1
1349 104 1
273 105 1
1359 105 1
1043 105 1
620 105 1
105 105 1
1792 105 1
543 105 1
110 105 1
31 105 1
648 105 1
477 105 1
1793 105 1
562 105 1
237 105 1
64 105 1
584 105 1
397 105 1
463 105 1
1794 105 1
206 105 1
575 105 1
742 105 1
1207 105 1
1047 105 1
1800 106 1
1007 106 1
526 106 1
1801 106 1
876 106 1
955 106 1
1802 106 1
1709 106 1
43 106 1
1549 107 1
1083 107 1
1526 107 1
1388 107 1
208 107 1
461 107 1
1532 107 1
1676 107 1
867 107 1
1148 107 1
188 107 1
1769 107 1
1003 107 1
261 107 1
1229 107 1
1806 107 1
571 107 1
713 107 1
306 107 1
1807 107 1
508 107 1
1808 107 1
99 107 1
627 107 1
452 107 1
97 107 1
304 107 1
135 107 1
94 107 1
1809 107 1
79 107 1
1097 107 1
758 107 1
195 108 1
507 108 1
217 108 1
825 108 1
700 108 1
1069 108 1
484 108 1
1640 108 1
137 108 1
770 108 1
452 108 1
221 108 1
1682 108 1
492 108 1
1813 109 1
1814 109 1
669 109 1
920 109 1
1815 109 1
361 109 1
1816 109 1
1817 109 1
1818 109 1
789 109 1
1819 109 1
327 110 1
1820 110 1
1103 110 1
209 110 1
51 110 1
1328 110 1
503 110 1
757 110 1
506 110 1
788 110 1
1821 110 1
859 110 1
1068 110 1
1151 110 1
194 110 1
168 110 1
693 110 1
2 110 1
112 110 1
56 111 1
1831 111 1
551 111 1
1007 111 1
1484 111 1
549 111 1
1832 111 1
550 111 1
157 111 1
326 111 1
932 111 1
206 111 1
1833 111 1
151 111 1
71 111 1
368 111 1
131 111 1
337 111 1
282 111 1
335 111 1
1406 111 1
1338 111 1
106 111 1
1412 111 1
287 111 1
765 111 1
17 111 1
224 111 1
312 111 1
771 111 1
131 112 1
851 112 1
653 112 1
162 112 1
224 112 1
93 112 1
591 112 1
1248 112 1
665 112 1
72 112 1
588 112 1
1833 112 1
157 112 1
1124 113 1
1842 113 1
745 113 1
1843 113 1
1844 113 1
140 113 1
1745 113 1
1845 113 1
777 113 1
272 113 1
1848 114 1
1609 114 1
212 114 1
1530 114 1
593 114 1
1002 114 1
190 114 1
1849 114 1
894 114 1
1850 114 1
1385 114 1
483 114 1
1851 114 1
691 114 1
1852 114 1
928 114 1
1853 114 1
1144 114 1
403 114 1
1854 114 1
452 114 1
615 114 1
137 114 1
352 114 1
377 115 1
1451 115 1
1858 115 1
1859 115 1
1860 115 1
580 115 1
824 115 1
1548 115 1
1861 115 1
16 115 1
301 115 1
1862 115 1
1490 115 1
1323 115 1
1863 115 1
1179 115 1
1864 115 1
539 115 1
464 115 1
1212 115 1
1865 115 1
19 115 1
1866 115 1
1867 115 1
425 116 1
142 116 1
31 116 1
1153 116 1
271 116 1
13 116 1
178 116 1
1152 116 1
1877 116 1
206 116 1
1878 116 1
105 116 1
89 116 1
783 116 1
383 116 1
726 116 1
747 116 1
455 116 1
1330 116 1
399 116 1
1078 116 1
463 116 1
120 116 1
413 116 1
461 116 1
71 117 1
368 117 1
288 117 1
287 117 1
1152 117 1
587 117 1
456 117 1
847 117 1
1182 117 1
623 117 1
138 117 1
17 117 1
519 117 1
1880 117 1
85 117 1
591 117 1
1881 118 1
542 118 1
396 118 1
60 118 1
1188 118 1
63 118 1
4 118 1
543 118 1
103 118 1
1675 118 1
584 118 1
206 118 1
296 118 1
105 118 1
447 118 1
1882 119 1
1494 119 1
94 119 1
112 119 1
193 119 1
1883 119 1
1785 119 1
1171 119 1
119 119 1
931 119 1
520 120 1
1200 120 1
106 120 1
330 120 1
13 120 1
1201 120 1
418 120 1
7 120 1
455 120 1
312 120 1
1353 120 1
93 120 1
31 120 1
2 120 1
171 121 1
50 121 1
1898 121 1
2 121 1
1644 121 1
1899 121 1
1265 121 1
447 121 1
1125 121 1
1900 121 1
462 121 1
1319 122 1
441 122 1
134 122 1
623 122 1
1303 122 1
234 122 1
1907 122 1
980 122 1
869 122 1
747 123 1
547 123 1
64 123 1
1428 123 1
1653 123 1
31 123 1
711 123 1
666 123 1
1915 123 1
171 123 1
668 123 1
300 123 1
68 123 1
1721 123 1
150 124 1
2 124 1
980 124 1
25 124 1
634 124 1
434 124 1
415 124 1
441 124 1
1744 124 1
21 124 1
71 124 1
1317 124 1
1023 124 1
1594 124 1
105 124 1
981 124 1
240 124 1
504 125 1
1919 125 1
1920 125 1
87 125 1
828 125 1
693 125 1
1921 125 1
1922 125 1
1923 125 1
1004 125 1
406 125 1
627 125 1
1924 125 1
920 125 1
1026 125 1
167 125 1
681 125 1
1925 125 1
188 125 1
211 125 1
1926 125 1
1349 125 1
1035 125 1
1927 125 1
1928 125 1
702 125 1
1882 125 1
1929 125 1
1384 125 1
259 125 1
1930 125 1
1931 125 1
1932 125 1
1069 125 1
1458 125 1
928 125 1
1688 125 1
204 125 1
166 125 1
1933 125 1
1934 125 1
333 125 1
191 125 1
767 125 1
1935 125 1
987 125 1
533 125 1
1510 125 1
1487 125 1
137 125 1
195 125 1
1936 125 1
372 125 1
1937 125 1
351 125 1
1091 125 1
1941 126 1
914 126 1
836 126 1
1942 126 1
1818 126 1
1943 126 1
695 126 1
188 126 1
1944 126 1
1391 126 1
1945 126 1
894 126 1
509 126 1
1197 126 1
703 126 1
1270 126 1
1486 126 1
2 127 1
1007 127 1
171 127 1
438 127 1
1639 127 1
115 127 1
22 127 1
110 127 1
954 127 1
520 128 1
901 128 1
1337 128 1
345 128 1
335 128 1
519 128 1
1952 128 1
282 128 1
17 128 1
1953 128 1
117 128 1
337 128 1
1814 129 1
372 129 1
1963 129 1
1821 129 1
167 129 1
97 129 1
593 129 1
79 129 1
364 129 1
1252 129 1
770 129 1
198 129 1
484 129 1
885 129 1
921 129 1
911 129 1
506 129 1
626 129 1
1087 129 1
247 129 1
1967 130 1
1968 130 1
1969 130 1
250 130 1
763 130 1
1870 130 1
1970 130 1
1825 130 1
1971 130 1
1972 130 1
257 130 1
468 131 1
1975 131 1
1052 131 1
747 131 1
2 131 1
456 131 1
13 131 1
142 131 1
31 131 1
414 131 1
615 131 1
1977 132 1
908 132 1
1591 132 1
1978 132 1
136 132 1
1979 132 1
709 132 1
95 132 1
264 132 1
1148 132 1
189 133 1
1319 133 1
511 133 1
1609 133 1
1961 133 1
96 133 1
1992 133 1
51 133 1
219 133 1
1588 133 1
190 133 1
593 133 1
86 133 1
243 133 1
1016 133 1
99 133 1
1625 133 1
468 134 1
462 134 1
1996 134 1
4 134 1
1043 134 1
747 134 1
97 134 1
13 134 1
7 134 1
293 134 1
1997 134 1
1117 134 1
763 135 1
2008 135 1
1548 135 1
2009 135 1
1519 135 1
1179 135 1
1071 135 1
393 135 1
2010 135 1
402 135 1
651 135 1
1858 135 1
234 136 1
31 136 1
2 136 1
290 136 1
940 136 1
390 136 1
13 136 1
318 136 1
631 136 1
1674 136 1
1800 136 1
493 136 1
1362 136 1
33 137 1
779 137 1
93 137 1
312 137 1
771 137 1
2017 137 1
456 137 1
345 137 1
873 137 1
529 137 1
950 137 1
13 138 1
31 138 1
43 138 1
2 138 1
157 138 1
1052 138 1
106 138 1
345 138 1
224 138 1
278 138 1
873 138 1
925 139 1
261 139 1
598 139 1
709 139 1
2018 139 1
309 139 1
1478 139 1
929 139 1
1150 139 1
166 139 1
414 140 1
206 140 1
225 140 1
567 140 1
619 140 1
466 140 1
2035 140 1
2036 140 1
415 140 1
2037 140 1
610 141 1
747 141 1
2039 141 1
1104 141 1
570 141 1
2040 141 1
400 141 1
2041 141 1
399 141 1
1892 142 1
40 142 1
1091 142 1
330 142 1
200 142 1
452 142 1
606 142 1
458 142 1
1678 142 1
627 142 1
293 143 1
647 143 1
396 143 1
31 143 1
431 143 1
463 143 1
2050 143 1
60 143 1
103 143 1
2051 143 1
526 143 1
25 143 1
971 143 1
1334 143 1
106 144 1
46 144 1
2057 144 1
156 144 1
114 144 1
951 144 1
368 144 1
518 144 1
29 144 1
77 144 1
447 145 1
13 145 1
397 145 1
668 145 1
1618 145 1
1645 145 1
63 145 1
1279 145 1
7 145 1
104 145 1
171 145 1
447 146 1
31 146 1
2062 146 1
414 146 1
119 146 1
620 146 1
896 146 1
2063 146 1
570 146 1
68 146 1
106 146 1
114 147 1
2064 147 1
71 147 1
398 147 1
623 147 1
614 147 1
518 147 1
29 147 1
76 147 1
345 147 1
765 147 1
287 147 1
624 147 1
519 147 1
180 148 1
1078 148 1
720 148 1
2071 148 1
2072 148 1
1237 148 1
135 148 1
453 148 1
2022 148 1
576 148 1
1420 148 1
703 148 1
1016 148 1
837 148 1
313 148 1
185 148 1
1531 148 1
2073 148 1
108 148 1
40 148 1
947 148 1
168 148 1
406 148 1
2074 148 1
1000 148 1
1002 148 1
1525 148 1
180 149 1
922 149 1
2082 149 1
855 149 1
302 149 1
403 149 1
340 149 1
203 149 1
2083 149 1
83 149 1
1670 149 1
1239 149 1
702 149 1
886 149 1
135 149 1
188 149 1
2084 149 1
2013 149 1
605 149 1
669 149 1
1928 149 1
533 149 1
2085 149 1
108 149 1
629 149 1
154 149 1
2086 149 1
914 149 1
1840 149 1
363 149 1
2087 149 1
986 149 1
178 149 1
481 149 1
210 149 1
119 149 1
1678 149 1
1088 149 1
1127 149 1
1371 149 1
1701 150 1
1678 150 1
221 150 1
1026 150 1
1766 150 1
929 150 1
275 150 1
189 150 1
1001 150 1
242 150 1
170 150 1
86 150 1
757 150 1
157 151 1
222 151 1
336 151 1
927 151 1
712 151 1
330 151 1
288 151 1
1406 151 1
47 151 1
2099 151 1
2100 151 1
456 151 1
549 151 1
503 152 1
1855 152 1
360 152 1
166 152 1
1852 152 1
363 152 1
297 152 1
840 152 1
168 152 1
1758 152 1
1171 152 1
66 153 1
1008 153 1
396 153 1
13 153 1
2105 153 1
110 153 1
2106 153 1
2107 153 1
105 153 1
456 153 1
2108 153 1
49 153 1
1877 153 1
612 153 1
828 153 1
31 153 1
1362 153 1
711 153 1
1424 153 1
569 153 1
68 153 1
318 153 1
89 153 1
17 153 1
409 154 1
13 154 1
1273 154 1
1881 154 1
2119 154 1
2120 154 1
206 154 1
396 154 1
66 154 1
783 154 1
1047 154 1
399 154 1
1474 154 1
401 154 1
668 154 1
1639 154 1
110 154 1
380 154 1
2121 154 1
445 154 1
647 154 1
1128 154 1
1135 154 1
1724 154 1
2122 154 1
1268 154 1
2123 154 1
225 154 1
397 154 1
514 154 1
375 154 1
572 154 1
619 154 1
2014 154 1
172 154 1
1296 154 1
435 154 1
1827 154 1
2124 154 1
145 154 1
1115 154 1
1124 154 1
390 154 1
1132 154 1
7 154 1
424 154 1
206 155 1
144 155 1
31 155 1
2131 155 1
399 155 1
25 155 1
111 155 1
462 155 1
401 155 1
171 155 1
64 155 1
437 155 1
68 155 1
60 155 1
466 155 1
7 156 1
1117 156 1
63 156 1
724 156 1
463 156 1
725 156 1
64 156 1
1359 156 1
56 156 1
1445 157 1
763 157 1
1872 157 1
2134 157 1
127 157 1
252 157 1
1382 157 1
1053 157 1
2135 157 1
1408 157 1
251 157 1
322 157 1
652 158 1
33 158 1
222 158 1
662 158 1
157 158 1
287 158 1
336 158 1
151 158 1
284 158 1
543 159 1
63 159 1
424 159 1
235 159 1
474 159 1
13 159 1
2057 159 1
109 159 1
1774 159 1
56 159 1
2149 160 1
87 160 1
2150 160 1
1169 160 1
134 160 1
910 160 1
925 160 1
1348 160 1
1598 160 1
1115 160 1
263 160 1
40 160 1
2152 161 1
669 161 1
983 161 1
925 161 1
1349 161 1
305 161 1
963 161 1
2153 161 1
1385 161 1
990 161 1
1219 161 1
509 161 1
2154 161 1
962 161 1
1239 161 1
188 161 1
1254 161 1
1830 161 1
739 161 1
1068 161 1
1310 161 1
1622 161 1
1171 161 1
108 161 1
1142 161 1
96 161 1
838 161 1
1000 161 1
1521 161 1
373 161 1
2155 161 1
2102 161 1
168 161 1
1097 161 1
1738 161 1
2156 161 1
694 161 1
2157 161 1
360 161 1
450 161 1
190 161 1
261 161 1
97 161 1
1085 161 1
1252 161 1
1095 161 1
313 161 1
259 161 1
1673 161 1
212 161 1
1008 161 1
2158 161 1
947 161 1
99 161 1
503 161 1
275 161 1
1406 161 1
83 161 1
154 161 1
646 161 1
2007 161 1
1533 162 1
191 162 1
1254 162 1
2159 162 1
119 162 1
535 162 1
669 162 1
888 162 1
95 162 1
533 162 1
52 163 1
95 163 1
135 163 1
855 163 1
363 163 1
840 163 1
2162 163 1
264 163 1
13 163 1
1533 163 1
259 163 1
398 163 1
77 163 1
2163 164 1
1656 164 1
16 164 1
953 164 1
2164 164 1
1776 164 1
2165 164 1
1490 164 1
898 164 1
1110 164 1
2166 164 1
2079 164 1
1864 164 1
536 164 1
2167 164 1
2168 164 1
1756 164 1
1179 164 1
2010 164 1
1380 164 1
555 164 1
1772 164 1
2169 164 1
402 164 1
2170 164 1
2171 164 1
560 164 1
26 164 1
1861 164 1
301 164 1
2172 164 1
1735 164 1
1286 165 1
845 165 1
17 165 1
941 165 1
1008 165 1
780 165 1
847 165 1
712 165 1
106 165 1
1041 165 1
2181 166 1
301 166 1
539 166 1
1080 166 1
1209 166 1
128 166 1
1509 166 1
1984 166 1
2182 166 1
251 166 1
553 166 1
571 167 1
720 167 1
2184 167 1
1961 167 1
1749 167 1
95 167 1
1806 167 1
198 167 1
2185 167 1
309 167 1
183 167 1
362 167 1
1236 167 1
565 168 1
109 168 1
702 168 1
431 168 1
403 168 1
103 168 1
119 168 1
2056 168 1
144 168 1
1130 169 1
2194 169 1
2195 169 1
1207 169 1
163 169 1
2196 169 1
227 169 1
2197 169 1
1006 169 1
2014 170 1
31 170 1
2200 170 1
317 170 1
433 170 1
447 170 1
206 170 1
104 170 1
634 170 1
171 170 1
424 170 1
31 171 1
225 171 1
1721 171 1
233 171 1
2201 171 1
2202 171 1
2203 171 1
474 171 1
2204 171 1
28 172 1
383 172 1
614 172 1
29 172 1
1369 172 1
496 172 1
90 172 1
650 172 1
1336 172 1
1453 172 1
389 172 1
1009 173 1
1024 173 1
1016 173 1
2215 173 1
2216 173 1
188 173 1
2007 173 1
1624 173 1
2217 173 1
40 173 1
995 173 1
248 173 1
166 173 1
1371 173 1
363 173 1
2218 173 1
646 173 1
854 173 1
349 173 1
765 174 1
1152 174 1
398 174 1
1768 174 1
845 174 1
847 174 1
344 174 1
1482 174 1
1368 174 1
47 174 1
932 174 1
1149 174 1
279 174 1
156 174 1
2099 174 1
77 174 1
343 174 1
764 174 1
48 174 1
2100 174 1
224 174 1
456 174 1
312 174 1
873 174 1
530 174 1
495 174 1
2225 174 1
657 174 1
588 174 1
397 174 1
1596 174 1
927 174 1
280 174 1
1016 174 1
1336 174 1
654 174 1
614 174 1
640 174 1
2148 174 1
46 174 1
518 174 1
1201 174 1
28 174 1
653 174 1
114 174 1
933 174 1
1686 174 1
650 174 1
1694 175 1
1393 175 1
1938 175 1
1569 175 1
1797 175 1
2228 175 1
2229 175 1
811 175 1
2230 175 1
165 175 1
2231 175 1
2232 175 1
677 175 1
2238 176 1
4 176 1
586 176 1
1521 176 1
189 176 1
2138 176 1
13 176 1
166 176 1
2239 176 1
1128 176 1
210 176 1
461 176 1
2240 176 1
31 177 1
1597 177 1
1570 177 1
883 177 1
228 177 1
2244 177 1
2245 177 1
1299 177 1
2246 177 1
2247 177 1
2248 177 1
2249 177 1
2250 177 1
2251 177 1
2252 177 1
2253 177 1
1403 177 1
108 177 1
1260 177 1
1 177 1
1324 177 1
1101 177 1
2254 177 1
239 177 1
2255 177 1
2256 177 1
2257 177 1
64 177 1
476 177 1
2258 177 1
2259 177 1
2260 177 1
2261 177 1
2262 177 1
381 177 1
431 177 1
477 177 1
430 177 1
706 177 1
141 177 1
466 177 1
711 177 1
1910 177 1
2263 177 1
725 177 1
77 177 1
527 177 1
110 177 1
1275 177 1
812 177 1
2264 177 1
375 177 1
2265 177 1
1842 177 1
226 177 1
751 177 1
772 177 1
2266 177 1
126 177 1
1775 177 1
815 177 1
310 177 1
981 177 1
1638 177 1
2267 177 1
2143 177 1
164 177 1
2268 177 1
761 177 1
786 177 1
438 177 1
1400 177 1
1897 177 1
1715 177 1
440 177 1
2269 177 1
1399 177 1
2270 177 1
469 177 1
304 178 1
669 178 1
758 178 1
1097 178 1
2073 178 1
2276 178 1
738 178 1
695 178 1
331 178 1
2084 178 1
1088 178 1
1488 178 1
1091 179 1
615 179 1
571 179 1
137 179 1
622 179 1
921 179 1
1328 179 1
1961 179 1
2277 179 1
1309 179 1
68 180 1
144 180 1
31 180 1
774 180 1
50 180 1
2279 180 1
17 180 1
7 180 1
488 180 1
1157 180 1
1708 180 1
43 180 1
2206 180 1
1158 181 1
2281 181 1
1293 181 1
1441 181 1
1938 181 1
2282 181 1
796 181 1
2283 181 1
1565 181 1
1574 181 1
1909 181 1
2284 181 1
2228 181 1
84 181 1
772 181 1
906 182 1
1624 182 1
97 182 1
2295 182 1
40 182 1
2296 182 1
1091 182 1
688 182 1
248 182 1
1530 182 1
1469 182 1
96 182 1
458 182 1
364 182 1
2297 182 1
1177 183 1
76 183 1
279 183 1
1336 183 1
346 183 1
1021 183 1
657 183 1
933 183 1
521 183 1
623 183 1
319 184 1
2 184 1
1007 184 1
631 184 1
1459 184 1
14 184 1
883 184 1
2312 184 1
668 184 1
2 185 1
363 185 1
290 185 1
2315 185 1
2316 185 1
159 185 1
631 185 1
1708 185 1
1424 185 1
2317 185 1
2318 185 1
345 185 1
1004 185 1
2041 185 1
180 185 1
501 185 1
83 185 1
105 186 1
21 186 1
298 186 1
112 186 1
2319 186 1
462 186 1
424 186 1
634 186 1
528 186 1
22 186 1
1642 187 1
1119 187 1
2320 187 1
1559 187 1
2321 187 1
292 187 1
805 187 1
676 187 1
2322 187 1
2323 187 1
1160 187 1
800 187 1
2324 187 1
1012 187 1
1797 187 1
772 187 1
799 187 1
815 187 1
813 187 1
1988 187 1
2325 187 1
677 187 1
1045 187 1
747 188 1
390 188 1
171 188 1
512 188 1
50 188 1
103 188 1
668 188 1
4 188 1
2329 188 1
527 188 1
928 189 1
1802 189 1
2271 189 1
1018 189 1
692 189 1
1003 189 1
908 189 1
2332 189 1
2333 189 1
1039 189 1
359 189 1
1024 189 1
2340 190 1
712 190 1
588 190 1
222 190 1
234 190 1
458 190 1
2038 190 1
523 190 1
336 190 1
540 191 1
1152 191 1
521 191 1
17 191 1
117 191 1
765 191 1
1165 191 1
116 191 1
1141 191 1
2099 191 1
286 191 1
2344 191 1
592 191 1
727 191 1
1810 191 1
1329 191 1
873 191 1
708 191 1
189 192 1
1307 192 1
4 192 1
1065 192 1
120 192 1
2351 192 1
146 192 1
2352 192 1
76 192 1
99 193 1
357 193 1
95 193 1
1598 193 1
1540 193 1
349 193 1
924 193 1
405 193 1
914 193 1
149 193 1
217 193 1
2356 193 1
2357 193 1
482 193 1
615 193 1
704 193 1
886 193 1
360 193 1
1121 193 1
711 194 1
31 194 1
5 194 1
2112 194 1
1255 194 1
927 194 1
248 194 1
1145 194 1
1977 194 1
2342 194 1
2 194 1
2361 195 1
962 195 1
2362 195 1
2363 195 1
2364 195 1
2365 195 1
855 195 1
1420 195 1
969 195 1
1647 196 1
2367 196 1
2168 196 1
1985 196 1
1656 196 1
2368 196 1
2369 196 1
560 196 1
2370 196 1
2371 196 1
733 196 1
1304 196 1
1968 196 1
2372 196 1
1448 196 1
2134 196 1
1112 196 1
737 196 1
1408 196 1
2373 196 1
556 196 1
2374 196 1
736 196 1
536 196 1
2375 196 1
2376 196 1
2235 196 1
2377 196 1
2378 196 1
130 196 1
252 196 1
879 196 1
956 196 1
257 196 1
1414 196 1
824 196 1
90 197 1
2380 197 1
1286 197 1
1336 197 1
280 197 1
776 197 1
279 197 1
383 197 1
1482 197 1
1587 197 1
654 197 1
1205 197 1
1483 197 1
657 197 1
91 197 1
900 197 1
2381 197 1
1716 197 1
162 198 1
1504 198 1
2340 198 1
1149 198 1
287 198 1
342 198 1
2382 198 1
591 198 1
73 198 1
1103 199 1
1052 199 1
112 199 1
468 199 1
1481 199 1
1068 199 1
1890 199 1
264 199 1
1035 199 1
403 199 1
1091 199 1
1856 199 1
2391 200 1
2392 200 1
166 200 1
885 200 1
374 200 1
2393 200 1
1678 200 1
1121 200 1
925 200 1
1673 200 1
453 200 1
136 200 1
1785 200 1
2089 201 1
537 201 1
2403 201 1
821 201 1
250 201 1
1210 201 1
1743 201 1
1448 201 1
2404 201 1
1409 201 1
1322 201 1
2405 201 1
1053 201 1
2406 201 1
2407 201 1
1761 201 1
2408 201 1
253 201 1
2409 201 1
2411 202 1
49 202 1
1671 202 1
115 202 1
584 202 1
61 202 1
171 202 1
574 202 1
1196 202 1
881 203 1
985 203 1
527 203 1
1801 203 1
76 203 1
31 203 1
414 203 1
2115 203 1
433 203 1
273 203 1
1618 203 1
584 203 1
751 203 1
517 203 1
647 203 1
619 203 1
980 203 1
1322 203 1
396 203 1
1136 203 1
1192 203 1
298 203 1
103 203 1
1054 203 1
206 203 1
565 203 1
106 203 1
528 203 1
424 203 1
2413 203 1
110 203 1
548 203 1
226 203 1
575 203 1
318 203 1
60 203 1
171 203 1
723 203 1
68 203 1
2414 203 1
1273 203 1
104 203 1
633 204 1
2064 204 1
282 204 1
279 204 1
577 204 1
287 204 1
85 204 1
71 204 1
863 204 1
367 204 1
842 204 1
33 204 1
654 204 1
17 204 1
383 204 1
91 204 1
662 204 1
411 204 1
312 204 1
48 204 1
1329 204 1
623 204 1
70 204 1
583 205 1
171 205 1
104 205 1
110 205 1
462 205 1
1279 205 1
399 205 1
463 205 1
409 205 1
106 206 1
69 206 1
77 206 1
90 206 1
496 206 1
1369 206 1
279 206 1
900 206 1
385 206 1
237 207 1
296 207 1
462 207 1
409 207 1
310 207 1
1078 207 1
428 207 1
647 207 1
2420 207 1
642 207 1
1794 207 1
1 207 1
489 207 1
2421 207 1
2422 207 1
1787 207 1
1983 207 1
4 207 1
25 207 1
575 207 1
2423 207 1
22 207 1
1644 207 1
145 207 1
1516 207 1
206 207 1
883 207 1
31 207 1
442 207 1
396 207 1
2424 207 1
1946 207 1
141 207 1
785 207 1
584 207 1
882 207 1
430 207 1
1275 207 1
148 207 1
477 207 1
1006 207 1
2197 207 1
298 207 1
466 207 1
63 207 1
103 207 1
724 207 1
723 207 1
583 207 1
60 207 1
463 207 1
7 207 1
2000 207 1
240 207 1
433 207 1
668 207 1
56 207 1
64 207 1
102 207 1
2425 208 1
2374 208 1
2426 208 1
1110 208 1
1283 208 1
402 208 1
2427 208 1
254 208 1
2008 208 1
2430 209 1
1794 209 1
1714 209 1
1398 209 1
1078 209 1
785 209 1
64 209 1
2431 209 1
2432 209 1
618 209 1
647 209 1
145 209 1
68 209 1
22 209 1
1704 209 1
747 209 1
1132 209 1
2433 209 1
380 209 1
2410 209 1
1579 209 1
2434 209 1
2435 209 1
619 209 1
783 209 1
31 209 1
1401 209 1
451 209 1
583 209 1
2436 209 1
240 209 1
547 209 1
110 209 1
114 210 1
1369 210 1
312 210 1
28 210 1
1109 210 1
497 210 1
106 210 1
46 210 1
900 210 1
280 210 1
1130 211 1
1132 211 1
61 211 1
527 211 1
1582 211 1
380 211 1
1671 211 1
584 211 1
455 211 1
103 211 1
466 211 1
60 211 1
2194 211 1
224 212 1
588 212 1
1773 212 1
759 212 1
279 212 1
284 212 1
1141 212 1
665 212 1
287 212 1
1224 212 1
519 212 1
765 212 1
223 212 1
71 212 1
335 212 1
587 212 1
873 212 1
1719 212 1
932 212 1
368 212 1
1426 212 1
91 212 1
941 212 1
1329 212 1
707 212 1
592 212 1
1149 212 1
540 212 1
1201 212 1
479 212 1
2440 212 1
662 212 1
47 212 1
1177 212 1
1406 212 1
655 212 1
654 212 1
550 212 1
337 212 1
112 213 1
1696 213 1
1641 213 1
61 213 1
2 213 1
106 213 1
68 213 1
786 213 1
2066 213 1
862 214 1
279 214 1
287 214 1
551 214 1
650 214 1
496 214 1
398 214 1
343 214 1
91 214 1
383 214 1
765 214 1
46 214 1
518 214 1
2447 214 1
2449 215 1
217 215 1
1000 215 1
2450 215 1
1003 215 1
97 215 1
2451 215 1
220 215 1
1520 215 1
652 216 1
633 216 1
844 216 1
277 216 1
48 216 1
131 216 1
2452 216 1
33 216 1
287 216 1
282 216 1
312 216 1
755 216 1
1329 216 1
1406 216 1
2453 216 1
411 216 1
85 216 1
907 217 1
2306 217 1
217 217 1
364 217 1
1091 217 1
1908 217 1
789 217 1
1925 217 1
1809 217 1
40 217 1
166 217 1
355 218 1
2461 218 1
1327 218 1
669 218 1
924 218 1
927 218 1
966 218 1
243 218 1
506 218 1
166 218 1
596 218 1
2462 219 1
2463 219 1
2205 219 1
1077 219 1
2117 219 1
140 219 1
2464 219 1
2465 219 1
1334 219 1
2466 219 1
31 219 1
1262 219 1
2467 219 1
1326 219 1
454 219 1
2424 219 1
2468 219 1
2254 219 1
572 219 1
2066 219 1
628 219 1
472 219 1
2469 219 1
2470 219 1
719 219 1
438 219 1
384 220 1
90 220 1
1773 220 1
29 220 1
368 220 1
1353 220 1
456 220 1
48 220 1
495 220 1
531 220 1
85 220 1
114 220 1
212 221 1
2482 221 1
2483 221 1
1539 221 1
1103 221 1
2484 221 1
37 221 1
309 221 1
203 221 1
911 222 1
95 222 1
1883 222 1
917 222 1
2492 222 1
1084 222 1
1624 222 1
94 222 1
927 222 1
2493 222 1
533 222 1
259 222 1
453 222 1
1093 222 1
669 222 1
914 222 1
264 222 1
1226 222 1
808 223 1
2231 223 1
2495 223 1
1575 223 1
1561 223 1
126 223 1
802 223 1
2050 223 1
2496 223 1
2005 223 1
1767 224 1
1169 224 1
596 224 1
605 224 1
2497 224 1
1017 224 1
452 224 1
99 224 1
996 224 1
359 224 1
2498 224 1
2499 224 1
571 224 1
1024 224 1
263 224 1
221 224 1
2303 224 1
509 224 1
1485 224 1
2500 224 1
2501 224 1
349 224 1
374 224 1
80 224 1
1018 224 1
2502 224 1
324 224 1
2503 224 1
316 224 1
889 224 1
217 224 1
2504 224 1
2505 224 1
403 224 1
924 224 1
97 224 1
713 224 1
248 224 1
2506 224 1
157 225 1
398 225 1
941 225 1
845 225 1
1468 225 1
244 225 1
47 225 1
1329 225 1
93 225 1
901 225 1
2126 226 1
2034 226 1
309 226 1
768 226 1
1310 226 1
112 226 1
597 226 1
1349 226 1
2513 226 1
346 227 1
1587 227 1
117 227 1
93 227 1
1353 227 1
69 227 1
765 227 1
657 227 1
28 227 1
933 227 1
450 228 1
925 228 1
866 228 1
1018 228 1
99 228 1
1598 228 1
2314 228 1
316 228 1
359 228 1
2520 229 1
834 229 1
674 229 1
2521 229 1
1499 229 1
1672 229 1
2522 229 1
1159 229 1
1351 229 1
2495 229 1
833 229 1
803 229 1
1946 229 1
1799 229 1
2228 229 1
1302 229 1
662 230 1
224 230 1
74 230 1
1484 230 1
771 230 1
155 230 1
2099 230 1
2524 230 1
852 230 1
17 230 1
368 230 1
2525 230 1
28 230 1
284 230 1
755 230 1
550 230 1
1503 230 1
577 230 1
337 230 1
1635 230 1
131 230 1
1668 230 1
398 230 1
708 230 1
73 230 1
540 230 1
655 230 1
519 231 1
117 231 1
1888 231 1
222 231 1
588 231 1
287 231 1
1886 231 1
336 231 1
286 231 1
93 231 1
2495 232 1
1555 232 1
2533 232 1
2534 232 1
808 232 1
175 232 1
2535 232 1
2230 232 1
1556 232 1
1293 232 1
677 232 1
1302 232 1
674 232 1
1569 232 1
91 233 1
558 233 1
336 233 1
2340 233 1
71 233 1
162 233 1
1353 233 1
2538 233 1
346 233 1
1665 234 1
498 234 1
1205 234 1
91 234 1
816 234 1
29 234 1
1297 234 1
1369 234 1
1353 234 1
347 234 1
900 234 1
90 234 1
1370 234 1
1189 235 1
108 235 1
1039 235 1
4 235 1
232 235 1
2541 235 1
1171 235 1
868 235 1
1003 235 1
188 235 1
93 236 1
1645 236 1
85 236 1
2 236 1
2420 236 1
13 236 1
640 236 1
418 236 1
106 236 1
2553 236 1
2555 237 1
194 237 1
364 237 1
248 237 1
398 237 1
261 237 1
329 237 1
188 237 1
2158 237 1
2556 237 1
246 237 1
458 237 1
1035 237 1
40 237 1
512 238 1
747 238 1
399 238 1
1022 238 1
582 238 1
31 238 1
546 238 1
583 238 1
150 238 1
1275 238 1
548 238 1
725 238 1
575 238 1
542 238 1
314 239 1
1084 239 1
1386 239 1
452 239 1
196 239 1
210 239 1
197 239 1
135 239 1
1349 239 1
1003 239 1
2562 240 1
2322 240 1
2228 240 1
1045 240 1
2517 240 1
812 240 1
1119 240 1
2563 240 1
772 240 1
814 240 1
2050 240 1
1574 240 1
1064 241 1
760 241 1
669 241 1
61 241 1
2564 241 1
1868 241 1
1516 241 1
1894 241 1
562 241 1
170 241 1
377 241 1
544 241 1
2574 242 1
700 242 1
2309 242 1
2063 242 1
1999 242 1
1908 242 1
2523 242 1
180 242 1
403 242 1
1922 242 1
2575 242 1
40 242 1
209 242 1
747 243 1
232 243 1
60 243 1
304 243 1
559 243 1
1017 243 1
767 243 1
4 243 1
81 243 1
2577 243 1
275 243 1
789 243 1
259 243 1
309 243 1
860 244 1
347 244 1
1202 244 1
69 244 1
873 244 1
496 244 1
1109 244 1
656 244 1
614 244 1
398 244 1
844 244 1
1455 244 1
1369 244 1
380 245 1
462 245 1
1076 245 1
1618 245 1
785 245 1
105 245 1
237 245 1
583 245 1
64 245 1
723 245 1
648 245 1
1115 245 1
1725 245 1
458 246 1
99 246 1
349 246 1
194 246 1
2589 246 1
149 246 1
146 246 1
247 246 1
1458 246 1
259 246 1
154 246 1
1148 246 1
359 246 1
486 246 1
40 246 1
927 246 1
788 246 1
931 246 1
97 246 1
41 246 1
2355 246 1
1437 246 1
180 246 1
505 246 1
314 246 1
409 247 1
428 247 1
2593 247 1
1118 247 1
380 247 1
1535 247 1
463 247 1
647 247 1
617 247 1
883 247 1
1164 247 1
441 247 1
569 247 1
31 247 1
1371 247 1
1023 247 1
24 247 1
362 247 1
726 247 1
2488 247 1
144 247 1
583 247 1
785 247 1
237 247 1
476 247 1
103 247 1
76 247 1
1115 247 1
60 247 1
1317 247 1
415 247 1
582 247 1
148 247 1
296 247 1
105 247 1
21 247 1
298 247 1
1813 248 1
458 248 1
991 248 1
1087 248 1
1543 248 1
2598 248 1
2599 248 1
1084 248 1
40 248 1
2600 248 1
1007 249 1
2610 249 1
647 249 1
67 249 1
2611 249 1
2612 249 1
64 249 1
430 249 1
642 249 1
1128 249 1
2000 249 1
2613 249 1
423 249 1
108 249 1
1117 249 1
751 249 1
58 249 1
648 249 1
13 249 1
649 249 1
1195 249 1
1878 249 1
102 249 1
171 249 1
725 249 1
1792 249 1
215 250 1
305 250 1
1217 250 1
210 250 1
261 250 1
1140 250 1
406 250 1
1929 250 1
969 250 1
375 250 1
1912 250 1
1922 250 1
2618 250 1
2432 250 1
2619 250 1
112 251 1
1038 251 1
1148 251 1
362 251 1
752 251 1
1310 251 1
243 251 1
2626 251 1
626 251 1
183 251 1
1263 252 1
2627 252 1
445 252 1
112 252 1
2628 252 1
2569 252 1
751 252 1
462 252 1
2629 252 1
423 252 1
582 252 1
2630 252 1
157 252 1
940 252 1
647 252 1
1794 252 1
476 252 1
474 252 1
1900 252 1
108 252 1
58 252 1
2631 252 1
380 252 1
2124 252 1
565 252 1
318 252 1
1132 252 1
22 252 1
634 252 1
955 252 1
2632 252 1
147 252 1
528 252 1
110 252 1
105 252 1
206 252 1
25 252 1
2633 252 1
712 252 1
882 252 1
1317 252 1
31 252 1
883 252 1
396 252 1
2634 252 1
1307 252 1
4 252 1
2635 252 1
397 252 1
2125 252 1
2514 252 1
455 252 1
1275 252 1
636 252 1
619 252 1
785 252 1
1288 252 1
21 252 1
163 252 1
434 252 1
298 252 1
1115 252 1
1452 252 1
542 252 1
765 252 1
1022 252 1
296 252 1
584 252 1
2036 252 1
64 252 1
635 252 1
390 252 1
649 252 1
240 252 1
723 252 1
463 252 1
725 252 1
724 252 1
60 252 1
103 252 1
63 252 1
171 252 1
150 252 1
237 252 1
56 252 1
414 252 1
102 252 1
7 252 1
428 252 1
2636 252 1
466 252 1
1117 252 1
2637 252 1
273 252 1
1594 253 1
1194 253 1
115 253 1
722 253 1
528 253 1
105 253 1
66 253 1
1118 253 1
63 253 1
785 253 1
1794 253 1
669 254 1
403 254 1
1098 254 1
309 254 1
576 254 1
629 254 1
999 254 1
1230 254 1
332 254 1
714 254 1
360 254 1
136 254 1
462 255 1
2644 255 1
31 255 1
1613 255 1
851 255 1
711 255 1
1052 255 1
144 255 1
14 255 1
1499 255 1
1491 255 1
2038 255 1
2 255 1
419 255 1
420 255 1
93 255 1
398 255 1
106 255 1
48 255 1
345 255 1
584 255 1
7 255 1
1295 255 1
2014 255 1
2645 255 1
2471 255 1
875 255 1
2647 256 1
61 256 1
1125 256 1
104 256 1
434 256 1
240 256 1
409 256 1
2648 256 1
1707 256 1
428 256 1
2298 256 1
528 256 1
2649 256 1
1774 256 1
6 256 1
413 256 1
2627 256 1
31 256 1
445 256 1
110 256 1
464 256 1
105 256 1
1064 256 1
1618 256 1
4 256 1
463 256 1
426 256 1
2024 256 1
751 256 1
913 257 1
135 257 1
1069 257 1
357 257 1
1328 257 1
94 257 1
34 257 1
95 257 1
136 257 1
40 257 1
908 258 1
2176 258 1
2103 258 1
1036 258 1
166 258 1
202 258 1
669 258 1
1683 258 1
1840 258 1
122 258 1
1316 259 1
1233 259 1
783 259 1
2662 259 1
2663 259 1
711 259 1
747 259 1
2444 259 1
166 259 1
327 260 1
2250 260 1
2503 260 1
918 260 1
146 260 1
2429 260 1
1140 260 1
2669 260 1
982 260 1
999 260 1
586 260 1
1995 260 1
659 261 1
1549 261 1
358 261 1
1930 261 1
195 261 1
1908 261 1
34 261 1
183 261 1
189 261 1
403 261 1
40 261 1
2082 261 1
248 261 1
601 261 1
1069 261 1
1892 261 1
458 261 1
166 261 1
1590 261 1
2218 261 1
99 261 1
929 261 1
13 262 1
2347 262 1
2670 262 1
2093 262 1
2671 262 1
1357 262 1
318 262 1
102 262 1
2672 262 1
97 262 1
7 262 1
77 262 1
596 263 1
99 263 1
1038 263 1
2678 263 1
929 263 1
658 263 1
78 263 1
893 263 1
702 263 1
135 263 1
2007 263 1
374 263 1
2303 263 1
840 263 1
1625 263 1
503 263 1
357 263 1
1036 263 1
2679 263 1
195 263 1
186 263 1
1547 263 1
40 263 1
2306 263 1
259 263 1
1088 263 1
306 263 1
445 264 1
67 264 1
747 264 1
2680 264 1
1775 264 1
487 264 1
1751 264 1
563 264 1
985 264 1
31 264 1
1774 264 1
55 264 1
271 264 1
103 264 1
13 264 1
397 264 1
390 264 1
1275 264 1
1786 264 1
435 264 1
634 264 1
2188 264 1
488 264 1
647 264 1
528 264 1
56 264 1
1108 264 1
104 264 1
725 265 1
466 265 1
240 265 1
463 265 1
666 265 1
543 265 1
1015 265 1
785 265 1
171 265 1
638 265 1
434 265 1
1115 265 1
1263 265 1
293 265 1
1275 265 1
1157 265 1
2470 265 1
437 265 1
399 265 1
582 265 1
445 265 1
64 265 1
517 265 1
1132 265 1
447 265 1
2681 265 1
2634 265 1
2682 265 1
433 265 1
2125 265 1
751 265 1
63 265 1
583 265 1
22 265 1
1117 265 1
105 265 1
111 265 1
882 265 1
462 265 1
104 265 1
914 266 1
502 266 1
1549 266 1
452 266 1
87 266 1
188 266 1
1923 266 1
2683 266 1
482 266 1
1922 266 1
275 266 1
1470 266 1
1004 266 1
183 266 1
1310 266 1
1421 266 1
1009 266 1
966 266 1
770 266 1
2678 266 1
928 266 1
2684 266 1
1070 266 1
2685 266 1
1891 266 1
1148 266 1
2686 266 1
506 266 1
855 266 1
908 266 1
149 266 1
2063 266 1
99 266 1
621 266 1
2687 266 1
597 266 1
1371 266 1
1962 266 1
1624 266 1
501 266 1
977 266 1
1237 266 1
604 266 1
2688 266 1
304 266 1
51 266 1
2689 266 1
1057 266 1
95 266 1
363 266 1
135 266 1
40 266 1
358 267 1
1386 267 1
2691 267 1
913 267 1
135 267 1
509 267 1
1806 267 1
918 267 1
1014 267 1
198 267 1
1648 267 1
1935 267 1
693 267 1
1961 267 1
888 267 1
1230 267 1
535 267 1
789 267 1
2545 267 1
710 267 1
1121 267 1
1270 267 1
1148 267 1
1094 268 1
1480 268 1
453 268 1
304 268 1
927 268 1
1841 268 1
1758 268 1
2692 268 1
601 268 1
1738 268 1
709 268 1
1939 268 1
38 268 1
406 269 1
112 269 1
1218 269 1
360 269 1
1602 269 1
1000 269 1
1927 269 1
967 269 1
2695 269 1
234 270 1
1007 270 1
1153 270 1
1796 270 1
13 270 1
396 270 1
447 270 1
838 270 1
330 270 1
43 270 1
458 271 1
186 271 1
97 271 1
327 271 1
333 271 1
1220 271 1
757 271 1
1018 271 1
2700 271 1
669 272 1
1523 272 1
364 272 1
97 272 1
1004 272 1
535 272 1
2705 272 1
770 272 1
1328 272 1
1018 273 1
1282 273 1
97 273 1
108 273 1
200 273 1
303 273 1
453 273 1
460 273 1
124 273 1
2309 273 1
505 273 1
388 273 1
689 273 1
1327 273 1
352 273 1
186 273 1
58 274 1
13 274 1
2 274 1
785 274 1
68 274 1
49 274 1
726 274 1
668 274 1
1334 274 1
647 275 1
2234 275 1
2146 275 1
31 275 1
111 275 1
1288 275 1
60 275 1
298 275 1
2197 275 1
110 275 1
293 275 1
725 275 1
1115 275 1
528 275 1
462 275 1
240 275 1
99 276 1
2215 276 1
658 276 1
1036 276 1
452 276 1
1875 276 1
1014 276 1
607 276 1
927 276 1
264 276 1
189 276 1
918 276 1
2711 276 1
135 276 1
1179 277 1
2713 277 1
736 277 1
1427 277 1
2316 277 1
2059 277 1
557 277 1
2402 277 1
1323 277 1
1501 278 1
1988 278 1
2715 278 1
2615 278 1
1694 278 1
175 278 1
2568 278 1
1390 278 1
174 278 1
2704 278 1
126 278 1
1946 278 1
591 279 1
1329 279 1
410 279 1
71 279 1
1635 279 1
337 279 1
244 279 1
850 279 1
780 279 1
336 279 1
151 279 1
1201 279 1
479 279 1
117 279 1
765 279 1
157 279 1
159 279 1
1353 280 1
1020 280 1
90 280 1
1587 280 1
1286 280 1
29 280 1
74 280 1
279 280 1
159 280 1
900 280 1
28 280 1
776 280 1
114 280 1
950 280 1
91 280 1
650 280 1
157 280 1
558 280 1
384 280 1
288 280 1
383 280 1
166 281 1
867 281 1
921 281 1
403 281 1
361 281 1
607 281 1
374 281 1
355 281 1
364 281 1
2678 282 1
1237 282 1
1142 282 1
2527 282 1
1024 282 1
195 282 1
1003 282 1
2723 282 1
353 282 1
893 282 1
403 282 1
1270 283 1
1769 283 1
1190 283 1
154 283 1
840 283 1
1935 283 1
1541 283 1
275 283 1
1215 283 1
162 284 1
1484 284 1
1329 284 1
75 284 1
2069 284 1
623 284 1
336 284 1
592 284 1
47 284 1
2733 285 1
1393 285 1
1694 285 1
2642 285 1
1563 285 1
1302 285 1
2734 285 1
2703 285 1
2428 285 1
2230 285 1
647 286 1
31 286 1
1263 286 1
396 286 1
409 286 1
751 286 1
517 286 1
150 286 1
105 286 1
2 286 1
2037 286 1
940 286 1
1697 286 1
143 287 1
2424 287 1
466 287 1
104 287 1
240 287 1
785 287 1
110 287 1
64 287 1
2736 287 1
647 287 1
318 287 1
449 287 1
31 287 1
1774 287 1
424 287 1
1287 287 1
66 287 1
2737 287 1
1275 287 1
1966 287 1
542 287 1
567 287 1
68 287 1
433 287 1
400 287 1
1442 287 1
112 288 1
210 288 1
154 288 1
135 288 1
40 288 1
2600 288 1
2738 288 1
1391 288 1
509 288 1
1014 288 1
565 289 1
2209 289 1
647 289 1
318 289 1
466 289 1
64 289 1
31 289 1
465 289 1
163 289 1
784 289 1
712 289 1
189 290 1
51 290 1
452 290 1
195 290 1
906 290 1
248 290 1
2052 290 1
1495 290 1
897 290 1
359 290 1
1718 291 1
747 291 1
434 291 1
2612 291 1
2745 291 1
2037 291 1
1078 291 1
1275 291 1
1167 291 1
2746 291 1
455 291 1
2514 291 1
467 291 1
1090 291 1
433 291 1
21 291 1
570 291 1
157 291 1
6 292 1
2750 292 1
527 292 1
634 292 1
2019 292 1
298 292 1
171 292 1
318 292 1
66 292 1
462 292 1
376 292 1
528 292 1
21 292 1
447 292 1
60 292 1
1219 293 1
348 293 1
2751 293 1
825 293 1
1807 293 1
1882 293 1
363 293 1
2077 293 1
866 293 1
41 293 1
897 293 1
2752 293 1
51 294 1
767 294 1
2754 294 1
189 294 1
626 294 1
2755 294 1
40 294 1
1018 294 1
166 294 1
112 294 1
605 294 1
2333 294 1
1546 295 1
1091 295 1
2553 295 1
840 295 1
188 295 1
248 295 1
885 295 1
136 295 1
571 295 1
294 296 1
2057 296 1
112 296 1
198 296 1
1115 296 1
610 296 1
195 296 1
7 296 1
819 296 1
234 296 1
106 296 1
2757 296 1
488 296 1
2340 297 1
479 297 1
162 297 1
2759 297 1
70 297 1
312 297 1
2760 297 1
158 297 1
161 297 1
2038 297 1
1177 297 1
244 297 1
117 297 1
2764 298 1
2765 298 1
1985 298 1
2316 298 1
2766 298 1
2560 298 1
300 298 1
1497 298 1
1956 298 1
1968 298 1
19 298 1
1498 298 1
2360 298 1
580 298 1
979 299 1
1157 299 1
2621 299 1
43 299 1
517 299 1
1873 299 1
68 299 1
105 299 1
106 299 1
445 300 1
647 300 1
396 300 1
31 300 1
1288 300 1
66 300 1
120 300 1
838 300 1
60 300 1
620 300 1
575 300 1
2769 300 1
68 300 1
1273 300 1
25 300 1
63 300 1
971 300 1
466 300 1
1015 300 1
1153 301 1
907 301 1
51 301 1
1515 301 1
354 301 1
2770 301 1
720 301 1
217 301 1
1282 301 1
135 301 1
222 301 1
400 301 1
925 301 1
503 301 1
695 301 1
1084 301 1
2041 301 1
1216 301 1
1064 301 1
2176 301 1
1600 301 1
533 301 1
709 301 1
2771 301 1
2103 301 1
330 301 1
170 301 1
302 301 1
364 301 1
2773 302 1
1110 302 1
391 302 1
2418 302 1
734 302 1
1306 302 1
735 302 1
252 302 1
1860 302 1
2774 302 1
253 302 1
320 302 1
2775 302 1
1948 302 1
1431 302 1
1382 302 1
2776 302 1
2554 302 1
1071 302 1
23 302 1
2777 302 1
257 302 1
130 302 1
127 302 1
254 302 1
879 302 1
19 302 1
2198 303 1
1494 303 1
838 303 1
210 303 1
264 303 1
916 303 1
1084 303 1
1694 303 1
135 303 1
154 303 1
2 303 1
248 303 1
76 303 1
105 303 1
1018 304 1
1081 304 1
693 304 1
597 304 1
1145 304 1
259 304 1
766 304 1
2782 304 1
789 304 1
1028 304 1
2638 305 1
1625 305 1
311 305 1
825 305 1
1000 305 1
2783 305 1
2556 305 1
2784 305 1
348 305 1
914 305 1
2007 305 1
2785 305 1
99 305 1
596 305 1
2786 305 1
242 305 1
692 305 1
83 305 1
1218 305 1
1857 305 1
2156 305 1
243 305 1
306 305 1
1014 306 1
327 306 1
2787 306 1
2788 306 1
198 306 1
221 306 1
854 306 1
195 306 1
627 306 1
669 307 1
248 307 1
982 307 1
1007 307 1
363 307 1
132 307 1
921 307 1
188 307 1
1882 307 1
34 307 1
94 307 1
2660 307 1
166 307 1
608 307 1
1049 308 1
591 308 1
277 308 1
577 308 1
47 308 1
755 308 1
369 308 1
346 308 1
1810 308 1
662 308 1
343 308 1
411 308 1
33 308 1
627 309 1
210 309 1
915 309 1
483 309 1
1523 309 1
2798 309 1
188 309 1
1002 309 1
1014 309 1
789 309 1
752 309 1
692 309 1
1689 309 1
1983 310 1
423 310 1
2014 310 1
463 310 1
1132 310 1
1639 310 1
1618 310 1
31 310 1
2806 310 1
60 310 1
318 310 1
875 310 1
148 310 1
22 310 1
447 310 1
414 310 1
785 310 1
2605 310 1
760 310 1
462 310 1
1273 310 1
1697 310 1
463 311 1
310 311 1
647 311 1
477 311 1
25 311 1
31 311 1
2807 311 1
455 311 1
2141 311 1
64 311 1
1015 311 1
237 311 1
1 311 1
1089 311 1
1275 311 1
528 311 1
519 311 1
1115 311 1
409 311 1
397 311 1
785 311 1
1048 311 1
954 311 1
102 311 1
723 311 1
2811 312 1
2812 312 1
1508 312 1
2813 312 1
2378 312 1
1431 312 1
581 312 1
1747 312 1
2814 312 1
12 312 1
1968 312 1
1072 312 1
71 313 1
157 313 1
288 313 1
587 313 1
287 313 1
1182 313 1
337 313 1
591 313 1
519 313 1
17 313 1
1338 313 1
519 314 1
162 314 1
71 314 1
17 314 1
1434 314 1
950 314 1
1286 314 1
157 314 1
588 314 1
587 314 1
48 314 1
2338 314 1
155 314 1
541 314 1
47 314 1
1549 315 1
452 315 1
1036 315 1
1014 315 1
198 315 1
2827 315 1
1749 315 1
98 315 1
357 315 1
885 315 1
2185 315 1
132 315 1
2448 315 1
966 315 1
40 315 1
984 315 1
890 315 1
927 315 1
2828 315 1
1002 316 1
2801 316 1
825 316 1
1384 316 1
2831 316 1
2832 316 1
217 316 1
609 316 1
503 316 1
360 316 1
243 316 1
669 316 1
110 316 1
2833 316 1
1515 317 1
1939 317 1
1624 317 1
1091 317 1
119 317 1
840 317 1
132 317 1
571 317 1
332 317 1
180 317 1
622 317 1
95 317 1
261 317 1
1385 317 1
961 317 1
1994 317 1
154 317 1
282 318 1
1337 318 1
345 318 1
2840 318 1
2841 318 1
590 318 1
71 318 1
2576 318 1
368 318 1
288 318 1
1078 318 1
17 318 1
1047 318 1
588 318 1
117 318 1
93 318 1
222 318 1
456 318 1
665 318 1
1330 318 1
591 318 1
335 318 1
1152 318 1
1338 318 1
2495 319 1
1159 319 1
833 319 1
1302 319 1
165 319 1
2228 319 1
797 319 1
2704 319 1
801 319 1
2563 319 1
623 320 1
2847 320 1
860 320 1
345 320 1
1832 320 1
224 320 1
71 320 1
2848 320 1
591 320 1
521 320 1
1146 320 1
653 320 1
17 320 1
116 320 1
529 320 1
871 320 1
872 320 1
523 320 1
633 320 1
346 320 1
588 320 1
2550 320 1
336 320 1
344 320 1
873 320 1
519 320 1
47 320 1
33 320 1
1263 321 1
2570 321 1
2849 321 1
397 321 1
488 321 1
2850 321 1
445 321 1
1714 321 1
31 321 1
1268 321 1
517 321 1
462 321 1
409 321 1
66 321 1
1128 321 1
1186 321 1
2209 321 1
1724 321 1
455 321 1
619 321 1
2234 321 1
433 321 1
2851 321 1
2852 321 1
435 321 1
819 321 1
1489 321 1
1549 322 1
1852 322 1
362 322 1
358 322 1
629 322 1
1171 322 1
1017 322 1
1676 322 1
840 322 1
363 322 1
40 322 1
1616 322 1
501 322 1
99 322 1
576 322 1
1014 322 1
71 323 1
157 323 1
288 323 1
656 323 1
93 323 1
33 323 1
47 323 1
106 323 1
765 323 1
863 323 1
157 324 1
2857 324 1
1041 324 1
383 324 1
43 324 1
398 324 1
2 324 1
518 324 1
1193 324 1
2829 325 1
928 325 1
135 325 1
1103 325 1
1539 325 1
910 325 1
210 325 1
406 325 1
840 325 1
95 325 1
2779 325 1
81 325 1
403 325 1
2213 325 1
180 325 1
1391 325 1
119 325 1
908 325 1
166 325 1
1358 325 1
508 325 1
2339 326 1
2861 326 1
330 326 1
2197 326 1
61 326 1
430 326 1
234 326 1
1201 326 1
31 326 1
115 326 1
1132 326 1
1645 326 1
363 326 1
561 327 1
963 327 1
1385 327 1
190 327 1
1142 327 1
2706 327 1
2701 327 1
1226 327 1
1127 327 1
1702 327 1
90 328 1
650 328 1
900 328 1
1353 328 1
779 328 1
1286 328 1
498 328 1
91 328 1
346 328 1
1566 329 1
1898 329 1
395 329 1
1358 329 1
2128 329 1
1153 329 1
610 329 1
1456 329 1
2869 329 1
1119 329 1
180 329 1
2129 329 1
1061 329 1
13 329 1
504 330 1
1221 330 1
2871 330 1
942 330 1
515 330 1
1471 330 1
885 330 1
2288 330 1
2872 330 1
1626 330 1
2873 330 1
1501 331 1
2874 331 1
2322 331 1
1694 331 1
2615 331 1
2875 331 1
267 331 1
2876 331 1
2877 331 1
1373 331 1
1291 331 1
2616 331 1
834 331 1
125 331 1
1293 331 1
1390 331 1
1435 332 1
40 332 1
2504 332 1
458 332 1
404 332 1
1779 332 1
200 332 1
333 332 1
1025 332 1
1018 332 1
597 332 1
97 332 1
190 332 1
1854 332 1
1701 332 1
112 332 1
1588 333 1
1237 333 1
1533 333 1
1245 333 1
1180 333 1
914 333 1
1230 333 1
261 333 1
758 333 1
596 334 1
458 334 1
1214 334 1
2885 334 1
333 334 1
179 334 1
313 334 1
87 334 1
935 334 1
905 334 1
1472 334 1
112 334 1
134 334 1
920 334 1
1114 334 1
1676 334 1
207 334 1
1219 334 1
606 334 1
1221 334 1
188 334 1
198 334 1
2886 334 1
1228 334 1
2162 334 1
2587 334 1
1961 334 1
183 334 1
2887 334 1
604 334 1
1848 334 1
97 334 1
309 334 1
501 334 1
922 334 1
2888 335 1
166 335 1
261 335 1
275 335 1
533 335 1
204 335 1
886 335 1
2444 335 1
1328 335 1
1552 335 1
247 336 1
97 336 1
2666 336 1
1086 336 1
188 336 1
2890 336 1
1598 336 1
1633 336 1
1537 336 1
609 336 1
1009 336 1
339 336 1
605 336 1
767 336 1
2218 336 1
1348 336 1
94 336 1
243 336 1
1310 336 1
197 336 1
711 337 1
751 337 1
466 337 1
1697 337 1
762 337 1
725 337 1
1207 337 1
240 337 1
470 337 1
2540 338 1
1323 338 1
1112 338 1
2079 338 1
539 338 1
254 338 1
402 338 1
2485 338 1
735 338 1
1333 338 1
1746 338 1
2583 338 1
1864 338 1
1268 339 1
430 339 1
2893 339 1
1973 339 1
631 339 1
2894 339 1
415 339 1
462 339 1
60 339 1
2895 339 1
311 339 1
2008 340 1
2839 340 1
2426 340 1
377 340 1
142 340 1
2460 340 1
2896 340 1
2067 340 1
2897 340 1
1132 341 1
1725 341 1
2094 341 1
619 341 1
2632 341 1
2806 341 1
647 341 1
318 341 1
2014 341 1
430 341 1
462 341 1
2421 341 1
415 341 1
1185 341 1
2898 341 1
2899 341 1
31 341 1
881 341 1
2852 341 1
1794 341 1
414 341 1
148 341 1
111 341 1
2238 342 1
711 342 1
2807 342 1
1207 342 1
2901 342 1
227 342 1
1915 342 1
2902 342 1
1133 342 1
238 342 1
2744 342 1
1783 342 1
31 342 1
596 343 1
196 343 1
1229 343 1
2678 343 1
99 343 1
687 343 1
2903 343 1
87 343 1
1689 343 1
195 343 1
1925 343 1
658 343 1
37 343 1
1142 343 1
527 344 1
647 344 1
2632 344 1
31 344 1
396 344 1
150 344 1
2905 344 1
635 344 1
424 344 1
63 344 1
439 344 1
462 344 1
2906 344 1
528 344 1
171 344 1
105 344 1
985 345 1
979 345 1
1201 345 1
31 345 1
955 345 1
619 345 1
2205 345 1
434 345 1
1709 345 1
2536 345 1
239 345 1
990 346 1
1218 346 1
1935 346 1
348 346 1
95 346 1
1523 346 1
360 346 1
2914 346 1
1854 346 1
2151 346 1
2915 346 1
1000 346 1
81 346 1
198 346 1
2916 346 1
1104 346 1
1622 346 1
704 346 1
313 346 1
501 346 1
1171 346 1
452 346 1
363 346 1
1103 346 1
961 346 1
40 346 1
52 346 1
2917 346 1
2918 346 1
1538 346 1
1208 346 1
263 346 1
178 346 1
855 346 1
2919 346 1
2920 346 1
1420 346 1
1925 346 1
693 346 1
1310 346 1
947 346 1
483 346 1
453 347 1
924 347 1
1349 347 1
248 347 1
1140 347 1
855 347 1
918 347 1
1640 347 1
452 347 1
69 348 1
28 348 1
498 348 1
90 348 1
1204 348 1
2573 348 1
531 348 1
1297 348 1
2640 348 1
1587 348 1
91 348 1
650 348 1
596 349 1
1549 349 1
1676 349 1
990 349 1
1358 349 1
132 349 1
1085 349 1
1217 349 1
2925 349 1
189 349 1
1759 349 1
658 349 1
669 349 1
1310 349 1
452 349 1
355 349 1
95 349 1
34 349 1
503 349 1
984 349 1
339 349 1
1940 350 1
1937 350 1
2928 350 1
243 350 1
1151 350 1
893 350 1
689 350 1
1438 350 1
2727 350 1
1014 350 1
198 350 1
326 350 1
607 350 1
166 350 1
452 350 1
254 351 1
2931 351 1
2897 351 1
1445 351 1
2929 351 1
2335 351 1
2793 351 1
1951 351 1
1867 351 1
322 351 1
2160 351 1
1025 352 1
2933 352 1
1922 352 1
1757 352 1
704 352 1
2934 352 1
1779 352 1
188 352 1
2935 352 1
1808 352 1
998 352 1
999 352 1
500 352 1
509 352 1
364 352 1
96 352 1
124 352 1
870 352 1
1689 352 1
199 352 1
2936 352 1
123 352 1
200 352 1
535 352 1
1371 352 1
1928 352 1
458 352 1
195 352 1
2545 352 1
2288 352 1
452 352 1
452 353 1
1270 353 1
2937 353 1
180 353 1
1741 353 1
888 353 1
79 353 1
855 353 1
1604 353 1
1017 353 1
137 353 1
1790 353 1
149 353 1
1992 354 1
1547 354 1
1095 354 1
789 354 1
2353 354 1
1057 354 1
112 354 1
906 354 1
1515 354 1
137 354 1
453 354 1
247 354 1
758 354 1
921 354 1
1617 355 1
1198 355 1
13 355 1
526 355 1
271 355 1
945 355 1
2537 355 1
2066 355 1
68 355 1
31 355 1
669 356 1
2944 356 1
767 356 1
2826 356 1
1472 356 1
627 356 1
275 356 1
40 356 1
533 356 1
373 356 1
576 356 1
2945 356 1
157 357 1
90 357 1
1434 357 1
1686 357 1
48 357 1
398 357 1
1773 357 1
93 357 1
456 357 1
43 358 1
2917 358 1
395 358 1
290 358 1
13 358 1
2948 358 1
2949 358 1
1709 358 1
25 358 1
265 358 1
2678 358 1
1233 358 1
2587 359 1
1017 359 1
188 359 1
691 359 1
2503 359 1
190 359 1
1544 359 1
659 359 1
207 359 1
660 359 1
146 359 1
195 359 1
689 359 1
1155 359 1
713 359 1
1091 359 1
166 359 1
363 359 1
1469 359 1
893 359 1
452 359 1
2950 359 1
248 359 1
2505 359 1
640 360 1
85 360 1
48 360 1
653 360 1
1635 360 1
312 360 1
633 360 1
529 360 1
1426 360 1
287 360 1
91 360 1
114 360 1
652 360 1
29 360 1
518 360 1
456 360 1
343 360 1
284 360 1
1468 360 1
712 360 1
755 360 1
389 360 1
33 360 1
1202 360 1
114 361 1
2952 361 1
518 361 1
1177 361 1
344 361 1
513 361 1
456 361 1
368 361 1
287 361 1
765 361 1
31 362 1
449 362 1
1593 362 1
238 362 1
2955 362 1
163 362 1
469 362 1
1897 362 1
974 362 1
2639 362 1
628 362 1
1900 363 1
462 363 1
634 363 1
64 363 1
206 363 1
725 363 1
240 363 1
463 363 1
785 363 1
1998 363 1
751 363 1
2956 364 1
631 364 1
1679 364 1
67 364 1
2238 364 1
1136 364 1
2957 364 1
407 364 1
110 364 1
4 365 1
109 365 1
528 365 1
462 365 1
428 365 1
1128 365 1
785 365 1
632 365 1
1697 365 1
583 365 1
1317 365 1
7 365 1
725 365 1
2959 366 1
966 366 1
2960 366 1
922 366 1
359 366 1
1387 366 1
484 366 1
371 366 1
1422 366 1
658 366 1
2660 367 1
1531 367 1
40 367 1
95 367 1
622 367 1
154 367 1
1035 367 1
135 367 1
1088 367 1
2083 367 1
720 367 1
886 367 1
363 367 1
146 368 1
1741 368 1
1310 368 1
691 368 1
2185 368 1
1024 368 1
1625 368 1
357 368 1
453 368 1
2934 368 1
707 369 1
335 369 1
160 369 1
48 369 1
287 369 1
106 369 1
2099 369 1
71 369 1
17 369 1
368 369 1
2972 370 1
106 370 1
31 370 1
1907 370 1
2364 370 1
1075 370 1
248 370 1
330 370 1
68 370 1
2126 371 1
2805 371 1
1974 371 1
388 371 1
594 371 1
2454 371 1
2973 371 1
1068 371 1
387 371 1
194 371 1
123 371 1
124 371 1
1852 372 1
2126 372 1
1515 372 1
576 372 1
2223 372 1
1588 372 1
99 372 1
275 372 1
195 372 1
709 372 1
112 372 1
1939 372 1
355 372 1
1876 372 1
1150 372 1
2389 372 1
1393 373 1
1642 373 1
2975 373 1
2232 373 1
2231 373 1
791 373 1
2563 373 1
680 373 1
1556 373 1
1302 373 1
1160 373 1
1373 373 1
175 373 1
466 374 1
178 374 1
216 374 1
112 374 1
1094 374 1
1245 374 1
1233 374 1
1180 374 1
132 374 1
1758 374 1
2619 374 1
1121 374 1
377 374 1
2948 374 1
922 374 1
626 374 1
703 374 1
1933 374 1
610 374 1
2451 374 1
331 374 1
2057 374 1
354 374 1
1220 374 1
962 374 1
927 374 1
1236 374 1
911 374 1
289 374 1
499 374 1
2976 374 1
403 374 1
329 374 1
363 374 1
405 374 1
41 374 1
632 375 1
1652 375 1
980 375 1
436 375 1
881 375 1
7 375 1
1252 375 1
531 375 1
2481 375 1
194 375 1
226 375 1
2977 375 1
2978 375 1
489 375 1
2979 375 1
2021 375 1
439 375 1
2980 375 1
381 375 1
64 375 1
60 375 1
396 375 1
477 375 1
838 375 1
747 375 1
1721 375 1
63 375 1
318 375 1
31 375 1
50 375 1
955 375 1
1910 375 1
17 375 1
2255 375 1
569 375 1
1273 375 1
198 375 1
971 375 1
222 375 1
409 375 1
298 375 1
56 375 1
135 376 1
533 376 1
1386 376 1
1058 376 1
2782 376 1
242 376 1
1189 376 1
921 376 1
453 376 1
188 376 1
931 376 1
927 376 1
754 377 1
264 377 1
112 377 1
769 377 1
51 377 1
626 377 1
306 377 1
995 377 1
1024 377 1
166 377 1
217 377 1
91 378 1
1353 378 1
1336 378 1
279 378 1
1109 378 1
28 378 1
29 378 1
383 378 1
2640 378 1
28 379 1
279 379 1
614 379 1
1370 379 1
90 379 1
398 379 1
653 379 1
900 379 1
346 379 1
1369 379 1
157 380 1
288 380 1
29 380 1
46 380 1
278 380 1
654 380 1
1369 380 1
826 380 1
91 380 1
1205 380 1
596 381 1
87 381 1
1515 381 1
1514 381 1
1098 381 1
1676 381 1
704 381 1
501 381 1
297 381 1
112 381 1
355 381 1
1841 381 1
1974 381 1
1036 381 1
1282 381 1
2974 381 1
2990 382 1
140 382 1
60 382 1
543 382 1
1744 382 1
13 382 1
331 382 1
22 382 1
344 382 1
43 383 1
2991 383 1
1004 383 1
119 383 1
1898 383 1
1513 383 1
304 383 1
31 383 1
500 383 1
13 383 1
535 383 1
855 383 1
409 383 1
1791 383 1
525 383 1
622 383 1
275 383 1
332 383 1
248 383 1
166 383 1
360 383 1
259 383 1
1625 383 1
480 383 1
106 384 1
194 384 1
434 384 1
396 384 1
619 384 1
2648 384 1
424 384 1
428 384 1
345 384 1
1796 384 1
2 384 1
1132 384 1
620 384 1
171 384 1
477 384 1
105 384 1
1697 384 1
114 384 1
576 384 1
112 385 1
1236 385 1
137 385 1
1673 385 1
622 385 1
2998 385 1
1036 385 1
94 385 1
108 385 1
1085 385 1
1461 385 1
921 385 1
353 385 1
259 385 1
1814 385 1
966 385 1
669 386 1
204 386 1
3003 386 1
598 386 1
1094 386 1
1749 386 1
2527 386 1
1059 386 1
709 386 1
1091 386 1
1633 386 1
615 386 1
1309 386 1
306 386 1
660 386 1
1270 386 1
112 386 1
1087 386 1
1039 386 1
154 386 1
94 386 1
31 387 1
477 387 1
141 387 1
390 387 1
466 387 1
1132 387 1
64 387 1
584 387 1
491 387 1
3004 387 1
237 387 1
447 387 1
1275 387 1
1268 387 1
2299 387 1
1195 387 1
60 387 1
785 387 1
21 387 1
2141 387 1
2353 388 1
1547 388 1
1003 388 1
191 388 1
261 388 1
922 388 1
1091 388 1
2968 388 1
1682 388 1
453 388 1
326 389 1
1069 389 1
1314 389 1
204 389 1
1092 389 1
1103 389 1
506 389 1
359 389 1
2748 389 1
3008 389 1
99 389 1
1014 389 1
384 390 1
29 390 1
496 390 1
91 390 1
69 390 1
2459 390 1
312 390 1
1109 390 1
345 390 1
1308 390 1
1203 390 1
155 390 1
346 390 1
3009 390 1
1205 391 1
29 391 1
900 391 1
311 391 1
633 391 1
312 391 1
1204 391 1
69 391 1
497 391 1
385 391 1
1873 392 1
31 392 1
43 392 1
110 392 1
414 392 1
111 392 1
1751 392 1
634 392 1
68 392 1
103 392 1
49 392 1
430 393 1
141 393 1
1516 393 1
31 393 1
2014 393 1
2196 393 1
973 393 1
3017 393 1
1166 393 1
490 393 1
517 393 1
1062 393 1
3018 393 1
2639 393 1
2927 393 1
1885 393 1
126 393 1
164 393 1
2057 393 1
227 393 1
2902 393 1
237 393 1
711 394 1
1153 394 1
232 394 1
765 394 1
141 394 1
725 394 1
409 394 1
67 394 1
437 394 1
2307 394 1
66 394 1
112 394 1
171 394 1
784 394 1
296 394 1
7 394 1
1915 394 1
1078 394 1
747 394 1
751 394 1
575 394 1
463 394 1
104 394 1
400 394 1
60 394 1
462 394 1
491 394 1
273 394 1
399 394 1
1273 394 1
3019 394 1
635 394 1
424 394 1
105 394 1
647 394 1
466 394 1
103 394 1
31 394 1
882 394 1
1275 394 1
25 394 1
68 394 1
447 394 1
64 394 1
2610 394 1
477 394 1
583 394 1
2598 395 1
1327 395 1
2973 395 1
100 395 1
2805 395 1
124 395 1
2675 395 1
3022 395 1
1127 395 1
455 396 1
2561 396 1
1118 396 1
712 396 1
372 396 1
784 396 1
31 396 1
1679 396 1
3024 396 1
3025 396 1
3026 396 1
240 396 1
164 396 1
543 397 1
977 397 1
31 397 1
271 397 1
569 397 1
2 397 1
415 397 1
2488 397 1
2125 397 1
60 397 1
1251 398 1
1241 398 1
1287 398 1
2730 398 1
318 398 1
232 398 1
786 398 1
63 398 1
4 398 1
415 398 1
171 398 1
2210 398 1
234 398 1
144 398 1
785 398 1
240 398 1
596 399 1
1349 399 1
947 399 1
602 399 1
990 399 1
669 399 1
1549 399 1
597 399 1
188 399 1
333 399 1
458 399 1
996 399 1
1848 399 1
2788 399 1
2782 399 1
112 399 1
1018 399 1
1355 399 1
1024 399 1
1925 399 1
1142 399 1
1025 399 1
769 399 1
1345 399 1
51 399 1
3037 399 1
2797 399 1
291 399 1
985 400 1
3039 400 1
3040 400 1
2631 400 1
1017 400 1
1713 400 1
3041 400 1
449 400 1
2772 400 1
3042 400 1
2385 400 1
1312 400 1
3043 400 1
3044 400 1
2477 400 1
667 400 1
2676 400 1
3045 400 1
2572 400 1
2062 400 1
249 400 1
653 400 1
3046 400 1
2110 400 1
2753 400 1
474 400 1
3047 400 1
103 400 1
1724 400 1
420 400 1
397 400 1
424 400 1
2488 400 1
71 400 1
2592 400 1
423 400 1
412 400 1
3048 400 1
1964 400 1
13 400 1
476 400 1
1195 400 1
1593 400 1
2419 400 1
376 400 1
549 400 1
2927 400 1
89 400 1
1288 400 1
2906 400 1
647 400 1
198 400 1
505 400 1
521 400 1
2613 400 1
147 400 1
3049 400 1
1682 400 1
2205 400 1
722 400 1
2007 400 1
1594 400 1
1 400 1
2124 400 1
133 400 1
3050 400 1
32 400 1
2736 400 1
2481 400 1
1371 400 1
528 400 1
2349 400 1
6 400 1
108 400 1
3051 400 1
2204 400 1
77 400 1
1006 400 1
1878 400 1
1549 400 1
183 400 1
1168 400 1
2902 400 1
3052 400 1
2252 400 1
2765 400 1
3017 400 1
1629 400 1
2708 400 1
2993 400 1
1130 400 1
368 400 1
1997 400 1
570 400 1
3053 400 1
1587 400 1
1793 400 1
1717 400 1
2377 400 1
1827 400 1
3054 400 1
1615 400 1
2742 400 1
430 400 1
61 400 1
97 400 1
1022 400 1
780 400 1
150 400 1
785 400 1
233 400 1
2897 400 1
455 400 1
726 400 1
163 400 1
3055 400 1
1131 400 1
110 400 1
3056 400 1
3057 400 1
2487 400 1
1838 400 1
2334 400 1
3058 400 1
468 400 1
2203 400 1
840 400 1
1515 400 1
3059 400 1
503 400 1
3060 400 1
301 400 1
2222 400 1
19 400 1
370 400 1
298 400 1
1966 400 1
551 400 1
2628 400 1
3061 400 1
2846 400 1
3062 400 1
1277 400 1
272 400 1
3063 400 1
1139 400 1
635 400 1
649 400 1
1067 400 1
532 400 1
56 400 1
445 400 1
3064 400 1
242 400 1
3065 400 1
3066 400 1
1089 400 1
491 400 1
2225 400 1
2348 400 1
1695 400 1
235 400 1
3067 400 1
2141 400 1
380 400 1
1579 400 1
102 400 1
1970 400 1
1807 400 1
1389 400 1
2386 400 1
1054 400 1
2547 400 1
548 400 1
944 400 1
331 400 1
190 400 1
2200 400 1
1167 400 1
574 400 1
400 400 1
1397 400 1
221 400 1
2114 400 1
2639 400 1
3068 400 1
747 400 1
937 400 1
3023 400 1
3036 400 1
1449 400 1
575 400 1
1687 400 1
3069 400 1
206 400 1
751 400 1
1774 400 1
725 400 1
1317 400 1
366 400 1
1759 400 1
239 400 1
1119 400 1
1860 400 1
883 400 1
712 400 1
620 400 1
604 400 1
3070 400 1
1194 400 1
95 400 1
2830 400 1
980 400 1
1601 400 1
1118 400 1
186 400 1
1325 400 1
3071 400 1
113 400 1
31 400 1
3072 400 1
1679 400 1
1775 400 1
248 400 1
143 400 1
310 400 1
1018 400 1
713 400 1
584 400 1
1240 400 1
2014 400 1
295 400 1
1894 400 1
438 400 1
1191 400 1
261 400 1
166 400 1
1754 400 1
2514 400 1
1715 400 1
234 400 1
431 400 1
1722 400 1
2424 400 1
116 400 1
318 400 1
744 400 1
1031 400 1
1862 400 1
873 400 1
22 400 1
189 400 1
396 400 1
3073 400 1
337 400 1
1007 400 1
165 400 1
927 400 1
619 400 1
3074 400 1
3075 400 1
3024 400 1
3076 400 1
415 400 1
3077 400 1
240 400 1
1403 400 1
3026 400 1
571 400 1
287 400 1
2358 400 1
2807 400 1
669 400 1
1274 400 1
171 400 1
7 400 1
375 400 1
140 400 1
727 400 1
1835 400 1
519 400 1
64 400 1
1035 400 1
1091 400 1
2068 400 1
2524 400 1
237 400 1
2570 400 1
1911 400 1
222 400 1
506 400 1
3078 400 1
527 400 1
1207 400 1
117 400 1
1223 400 1
477 400 1
2188 400 1
3079 400 1
144 400 1
2413 400 1
1671 400 1
540 400 1
2238 400 1
2610 400 1
2233 400 1
469 400 1
572 400 1
3080 400 1
141 400 1
3081 400 1
2851 400 1
112 400 1
3082 400 1
3083 400 1
2561 400 1
1477 400 1
164 400 1
1474 400 1
3025 400 1
3084 400 1
257 401 1
2650 401 1
2540 401 1
322 401 1
1826 401 1
3086 401 1
2134 401 1
249 401 1
3087 401 1
1950 401 1
1498 401 1
3035 401 1
2335 401 1
2378 401 1
953 401 1
1408 401 1
639 401 1
3063 401 1
3088 401 1
3089 401 1
2457 401 1
1071 401 1
1449 401 1
1971 401 1
711 402 1
31 402 1
687 402 1
1596 402 1
13 402 1
140 402 1
984 402 1
235 402 1
2215 402 1
1775 402 1
234 402 1
3092 402 1
310 402 1
669 403 1
1768 403 1
564 403 1
3093 403 1
460 403 1
359 403 1
357 403 1
697 403 1
2007 403 1
195 403 1
1036 403 1
1150 403 1
166 403 1
2979 404 1
55 404 1
1641 404 1
722 404 1
298 404 1
1196 404 1
62 404 1
488 404 1
634 404 1
528 404 1
165 404 1
61 404 1
3096 404 1
938 404 1
760 404 1
1714 404 1
415 404 1
194 405 1
501 405 1
246 405 1
1083 405 1
1852 405 1
2752 405 1
200 405 1
193 405 1
305 405 1
855 405 1
1075 405 1
1974 405 1
505 405 1
594 405 1
197 405 1
658 405 1
1132 406 1
120 406 1
3098 406 1
31 406 1
396 406 1
390 406 1
528 406 1
273 406 1
2680 406 1
171 406 1
2125 406 1
668 406 1
647 406 1
751 406 1
462 406 1
635 406 1
64 406 1
1379 407 1
2406 407 1
1266 407 1
2567 407 1
2456 407 1
3101 407 1
1969 407 1
580 407 1
1771 407 1
2777 407 1
2348 407 1
2808 408 1
2597 408 1
745 408 1
1636 408 1
140 408 1
2251 408 1
2053 408 1
1425 408 1
446 408 1
1312 408 1
989 408 1
3104 409 1
724 409 1
1477 409 1
1592 409 1
3105 409 1
719 409 1
1288 409 1
1425 409 1
3106 409 1
545 409 1
2140 409 1
2874 409 1
3107 409 1
2719 409 1
110 409 1
475 409 1
2612 409 1
108 409 1
2763 409 1
647 409 1
2455 409 1
1128 409 1
1787 409 1
3108 409 1
2471 409 1
366 409 1
2508 409 1
3109 409 1
1910 409 1
1274 409 1
310 409 1
1194 409 1
3110 409 1
1015 409 1
67 409 1
381 409 1
527 409 1
619 409 1
143 409 1
474 409 1
423 409 1
141 409 1
437 409 1
2257 409 1
397 409 1
1184 409 1
3041 409 1
147 409 1
3111 409 1
1606 409 1
1132 409 1
1579 409 1
1118 409 1
3112 409 1
61 409 1
190 409 1
240 409 1
476 409 1
64 409 1
1307 409 1
4 409 1
25 409 1
145 409 1
189 409 1
73 409 1
839 409 1
1836 409 1
1117 409 1
1998 409 1
399 409 1
271 409 1
31 410 1
64 410 1
751 410 1
240 410 1
527 410 1
171 410 1
785 410 1
1132 410 1
1262 410 1
658 411 1
1093 411 1
3113 411 1
1017 411 1
1689 411 1
866 411 1
3114 411 1
3115 411 1
1142 411 1
936 411 1
40 411 1
1622 411 1
2796 411 1
767 411 1
689 411 1
95 411 1
1000 411 1
1155 411 1
669 411 1
195 411 1
453 411 1
198 411 1
503 411 1
1892 411 1
1018 411 1
291 411 1
303 411 1
1698 411 1
188 411 1
2271 411 1
2218 411 1
189 411 1
716 411 1
242 411 1
1875 411 1
1310 411 1
87 411 1
996 411 1
166 411 1
1024 411 1
119 411 1
452 411 1
1749 411 1
97 411 1
1270 411 1
1768 411 1
1487 412 1
40 412 1
825 412 1
188 412 1
13 412 1
210 412 1
2618 412 1
1939 412 1
207 412 1
108 412 1
646 412 1
452 412 1
458 412 1
606 412 1
2607 412 1
265 412 1
2208 412 1
598 412 1
166 412 1
602 412 1
2148 413 1
577 413 1
411 413 1
1484 413 1
1650 413 1
843 413 1
71 413 1
1249 413 1
3116 413 1
826 413 1
77 413 1
50 414 1
1043 414 1
838 414 1
883 414 1
61 414 1
31 414 1
1881 414 1
273 414 1
76 414 1
25 414 1
447 414 1
439 414 1
466 414 1
171 414 1
63 414 1
747 414 1
156 415 1
114 415 1
900 415 1
346 415 1
1716 415 1
46 415 1
495 415 1
844 415 1
1453 415 1
1579 416 1
380 416 1
1596 416 1
1309 416 1
3124 416 1
1322 416 1
476 416 1
384 416 1
61 416 1
1307 416 1
3125 416 1
258 416 1
798 416 1
1062 416 1
452 416 1
377 416 1
1065 416 1
819 416 1
3126 416 1
528 416 1
311 416 1
1188 416 1
466 416 1
2007 416 1
2488 416 1
7 416 1
1318 416 1
2629 416 1
323 416 1
51 416 1
778 416 1
1017 416 1
1194 416 1
140 416 1
3127 416 1
3128 416 1
227 416 1
2238 416 1
1517 416 1
45 416 1
2627 416 1
195 416 1
13 416 1
2094 416 1
1643 416 1
235 416 1
2342 416 1
3129 416 1
299 416 1
99 416 1
237 416 1
1462 416 1
512 416 1
1230 416 1
1306 416 1
1024 416 1
2619 416 1
31 416 1
1353 416 1
349 416 1
369 416 1
1087 416 1
981 416 1
1018 416 1
2215 416 1
996 416 1
124 417 1
106 417 1
1617 417 1
43 417 1
1115 417 1
1208 417 1
25 417 1
2445 417 1
854 417 1
3130 418 1
3131 418 1
3047 418 1
451 418 1
445 418 1
380 418 1
3132 418 1
3133 418 1
1184 418 1
3134 419 1
1038 419 1
344 419 1
319 419 1
962 419 1
132 419 1
687 419 1
374 419 1
243 419 1
752 419 1
626 419 1
106 419 1
913 419 1
1036 419 1
693 420 1
2342 420 1
2444 420 1
1097 420 1
2022 420 1
1488 420 1
758 420 1
897 420 1
275 420 1
3137 420 1
629 420 1
3138 420 1
669 420 1
178 420 1
3139 420 1
689 420 1
1461 420 1
2082 420 1
186 420 1
1068 420 1
363 421 1
2353 421 1
168 421 1
1547 421 1
261 421 1
1081 421 1
135 421 1
452 421 1
1140 421 1
3142 421 1
461 421 1
929 421 1
97 421 1
373 421 1
533 421 1
52 421 1
1497 422 1
976 422 1
1377 422 1
1984 422 1
3028 422 1
130 422 1
254 422 1
1381 422 1
2378 422 1
560 422 1
12 422 1
879 422 1
2181 422 1
253 422 1
2374 422 1
1949 422 1
299 422 1
252 422 1
1494 423 1
503 423 1
188 423 1
166 423 1
926 423 1
149 423 1
189 423 1
1875 423 1
355 423 1
544 424 1
572 424 1
1705 424 1
2419 424 1
1275 424 1
365 424 1
573 424 1
164 424 1
2958 424 1
3048 424 1
3144 424 1
596 425 1
1214 425 1
2816 425 1
710 425 1
869 425 1
669 425 1
94 425 1
452 425 1
2007 425 1
2288 425 1
597 425 1
166 425 1
212 425 1
1003 425 1
1902 426 1
2889 426 1
455 426 1
2264 426 1
1714 426 1
2466 426 1
761 426 1
472 426 1
818 426 1
934 426 1
13 427 1
6 427 1
620 427 1
668 427 1
60 427 1
3147 427 1
110 427 1
423 427 1
397 427 1
399 427 1
2 427 1
105 427 1
171 427 1
3148 428 1
345 428 1
1035 428 1
2006 428 1
3149 428 1
2482 428 1
2041 428 1
1920 428 1
888 428 1
1004 428 1
149 428 1
1233 428 1
261 428 1
1245 428 1
3100 428 1
3150 429 1
577 429 1
3151 429 1
631 429 1
447 429 1
120 429 1
31 429 1
2238 429 1
119 429 1
1521 429 1
1002 429 1
271 429 1
2027 429 1
1881 429 1
2514 429 1
632 429 1
725 429 1
1362 429 1
1047 429 1
64 429 1
1385 429 1
3152 429 1
978 429 1
1641 429 1
106 429 1
747 429 1
2021 429 1
431 429 1
466 429 1
423 429 1
399 429 1
584 429 1
4 429 1
456 430 1
13 430 1
1240 430 1
1233 430 1
51 430 1
584 430 1
747 430 1
720 430 1
434 430 1
97 430 1
31 430 1
1724 431 1
234 431 1
420 431 1
751 431 1
2141 431 1
63 431 1
111 431 1
1581 431 1
31 431 1
66 431 1
25 431 1
1582 431 1
103 431 1
3154 431 1
425 431 1
3147 431 1
399 431 1
298 431 1
900 432 1
346 432 1
384 432 1
279 432 1
368 432 1
74 432 1
91 432 1
591 432 1
3161 432 1
1041 432 1
1112 433 1
26 433 1
19 433 1
301 433 1
2067 433 1
129 433 1
1949 433 1
1323 433 1
128 433 1
1059 434 1
1233 434 1
182 434 1
1961 434 1
1032 434 1
373 434 1
1098 434 1
166 434 1
885 434 1
247 434 1
403 434 1
2705 434 1
41 434 1
622 434 1
840 434 1
1036 434 1
571 434 1
95 434 1
967 434 1
576 434 1
353 434 1
505 434 1
67 435 1
31 435 1
318 435 1
647 435 1
2024 435 1
543 435 1
466 435 1
1697 435 1
1722 435 1
433 435 1
293 435 1
593 436 1
2159 436 1
1036 436 1
2546 436 1
135 436 1
1024 436 1
2936 436 1
137 436 1
374 436 1
1348 436 1
112 437 1
615 437 1
704 437 1
2972 437 1
1069 437 1
2309 437 1
302 437 1
709 437 1
135 437 1
41 437 1
363 437 1
345 438 1
52 438 1
684 438 1
2779 438 1
713 438 1
2801 438 1
200 438 1
993 438 1
1530 438 1
701 438 1
1093 438 1
2882 438 1
3167 438 1
2607 438 1
108 438 1
2574 438 1
1018 438 1
1524 438 1
96 438 1
186 438 1
2287 438 1
3168 438 1
1027 438 1
1239 438 1
83 438 1
3169 438 1
3170 438 1
3171 438 1
122 438 1
1221 438 1
1220 438 1
2061 438 1
503 438 1
248 438 1
534 438 1
608 438 1
2795 438 1
769 438 1
40 438 1
1698 438 1
1226 438 1
1349 438 1
747 439 1
63 439 1
2979 439 1
476 439 1
3172 439 1
399 439 1
103 439 1
1898 439 1
647 439 1
3081 439 1
409 439 1
424 439 1
414 439 1
273 439 1
3173 439 1
296 439 1
412 439 1
1973 439 1
50 439 1
2744 439 1
1116 439 1
882 439 1
390 439 1
1503 439 1
2037 439 1
619 439 1
471 439 1
1008 439 1
105 439 1
1136 439 1
548 439 1
68 439 1
462 440 1
434 440 1
31 440 1
1613 440 1
838 440 1
171 440 1
345 440 1
330 440 1
1052 440 1
874 440 1
1724 440 1
105 440 1
290 441 1
234 441 1
2094 441 1
91 441 1
711 441 1
14 441 1
3008 441 1
330 441 1
2 441 1
1701 442 1
593 442 1
1346 442 1
37 442 1
2287 442 1
644 442 1
607 442 1
3182 442 1
866 442 1
3183 442 1
711 443 1
999 443 1
134 443 1
112 443 1
2075 443 1
492 443 1
1354 443 1
2061 443 1
1348 443 1
2147 444 1
1221 444 1
275 444 1
2190 444 1
697 444 1
357 444 1
452 444 1
2950 444 1
559 444 1
3186 444 1
149 444 1
627 444 1
134 444 1
210 444 1
2309 444 1
359 444 1
166 444 1
1117 445 1
1473 445 1
1910 445 1
3106 445 1
2002 445 1
237 445 1
620 445 1
397 445 1
2056 445 1
2319 445 1
110 446 1
31 446 1
381 446 1
466 446 1
954 446 1
628 446 1
2386 446 1
849 446 1
491 446 1
520 447 1
4 447 1
106 447 1
1117 447 1
31 447 1
1456 447 1
160 447 1
456 447 1
118 447 1
17 447 1
2340 447 1
13 447 1
370 448 1
333 448 1
1097 448 1
758 448 1
3191 448 1
2482 448 1
3192 448 1
1228 448 1
1088 448 1
702 448 1
658 448 1
78 448 1
1925 448 1
1461 448 1
885 448 1
13 449 1
634 449 1
2 449 1
1709 449 1
93 449 1
827 449 1
106 449 1
7 449 1
398 449 1
1613 450 1
50 450 1
1052 450 1
293 450 1
447 450 1
620 450 1
13 450 1
68 450 1
56 450 1
298 450 1
1674 451 1
543 451 1
2495 451 1
2099 451 1
456 451 1
2952 451 1
3143 451 1
119 451 1
430 451 1
93 451 1
311 451 1
3196 451 1
85 451 1
660 451 1
620 451 1
747 451 1
753 451 1
617 451 1
1694 451 1
3197 451 1
2108 451 1
1392 451 1
3198 451 1
31 451 1
339 451 1
1645 451 1
61 451 1
1878 451 1
467 451 1
159 451 1
527 451 1
232 451 1
169 451 1
799 451 1
577 451 1
477 451 1
1796 451 1
240 451 1
2 451 1
66 451 1
2021 451 1
798 451 1
1663 451 1
709 451 1
3199 451 1
491 451 1
60 451 1
570 451 1
722 451 1
714 451 1
1006 451 1
332 451 1
518 451 1
156 451 1
71 451 1
860 451 1
435 451 1
445 451 1
2225 451 1
368 451 1
13 451 1
2842 451 1
47 451 1
1000 451 1
647 451 1
484 451 1
668 451 1
77 451 1
3000 451 1
576 451 1
165 451 1
1039 451 1
1285 451 1
571 451 1
1786 451 1
1732 451 1
466 451 1
623 451 1
3200 451 1
68 451 1
1695 451 1
1498 451 1
110 451 1
1904 451 1
1128 451 1
3201 451 1
306 451 1
3202 451 1
294 451 1
343 451 1
222 451 1
3203 451 1
588 451 1
2815 451 1
166 451 1
46 451 1
455 451 1
1353 451 1
587 451 1
17 451 1
720 452 1
166 452 1
132 452 1
1087 452 1
607 452 1
3204 452 1
3205 452 1
1097 452 1
1259 452 1
1103 453 1
1239 453 1
330 453 1
2317 453 1
758 453 1
331 453 1
34 453 1
135 453 1
576 453 1
452 454 1
1113 454 1
997 454 1
693 454 1
1623 454 1
1768 454 1
692 454 1
34 454 1
211 454 1
982 454 1
492 454 1
218 454 1
1009 454 1
37 454 1
243 454 1
415 455 1
2000 455 1
13 455 1
42 455 1
955 455 1
148 455 1
2470 455 1
1644 455 1
2049 455 1
436 455 1
620 455 1
382 455 1
273 455 1
2349 455 1
838 455 1
3212 455 1
1242 455 1
747 455 1
171 455 1
50 455 1
777 455 1
466 455 1
272 455 1
390 455 1
1966 455 1
3213 455 1
1639 455 1
506 456 1
3214 456 1
1169 456 1
928 456 1
1814 456 1
717 456 1
1003 456 1
1609 456 1
3215 456 1
1809 456 1
3216 456 1
2103 456 1
179 456 1
948 456 1
196 456 1
866 456 1
607 456 1
1545 456 1
3217 456 1
13 457 1
3218 457 1
390 457 1
1247 457 1
3219 457 1
49 457 1
946 457 1
140 457 1
1905 457 1
1516 458 1
3222 458 1
2957 458 1
526 458 1
762 458 1
1022 458 1
330 458 1
1154 458 1
6 458 1
247 458 1
883 458 1
67 458 1
3223 458 1
430 458 1
1078 458 1
748 458 1
747 458 1
1644 458 1
569 458 1
980 458 1
56 458 1
390 458 1
2956 458 1
2323 458 1
396 458 1
1452 458 1
2635 458 1
838 458 1
3224 458 1
25 458 1
1132 458 1
1307 458 1
1115 458 1
68 458 1
2 458 1
2198 459 1
1873 459 1
3225 459 1
939 459 1
2778 459 1
537 459 1
171 459 1
543 459 1
381 459 1
2393 460 1
758 460 1
94 460 1
684 460 1
3228 460 1
137 460 1
943 460 1
2309 460 1
924 460 1
1091 460 1
166 460 1
40 460 1
452 460 1
890 460 1
364 460 1
136 460 1
607 460 1
183 460 1
3229 461 1
63 461 1
2411 461 1
827 461 1
747 461 1
575 461 1
488 461 1
13 461 1
293 461 1
1858 462 1
1869 462 1
402 462 1
1508 462 1
2402 462 1
129 462 1
1431 462 1
301 462 1
1378 462 1
1080 462 1
1985 462 1
1986 462 1
12 462 1
2460 462 1
888 463 1
212 463 1
458 463 1
136 463 1
453 463 1
2860 463 1
584 463 1
1140 463 1
180 463 1
41 464 1
247 464 1
789 464 1
210 464 1
453 464 1
1087 464 1
40 464 1
363 464 1
136 464 1
1602 464 1
154 464 1
1058 465 1
97 465 1
1175 465 1
1768 465 1
355 465 1
96 465 1
112 465 1
1624 465 1
1093 465 1
453 465 1
458 465 1
108 465 1
241 465 1
186 465 1
596 466 1
684 466 1
189 466 1
217 466 1
867 466 1
316 466 1
188 466 1
3232 466 1
186 466 1
697 466 1
2950 466 1
854 466 1
716 466 1
1550 466 1
195 466 1
604 466 1
1551 466 1
374 466 1
1024 466 1
1018 466 1
199 466 1
2714 467 1
653 467 1
76 467 1
343 467 1
117 467 1
151 467 1
71 467 1
368 467 1
1249 467 1
662 467 1
1597 467 1
114 467 1
157 468 1
712 468 1
519 468 1
160 468 1
116 468 1
1152 468 1
520 468 1
623 468 1
1330 468 1
2212 468 1
1952 468 1
337 468 1
398 468 1
17 468 1
456 468 1
2793 469 1
822 469 1
393 469 1
3236 469 1
1414 469 1
3237 469 1
1410 469 1
12 469 1
2374 469 1
2789 469 1
256 470 1
2160 470 1
2134 470 1
341 470 1
3246 470 1
2397 470 1
879 470 1
2992 470 1
2721 470 1
2161 470 1
1427 470 1
3247 470 1
959 471 1
663 471 1
1489 471 1
783 471 1
1334 471 1
31 471 1
3248 471 1
1187 471 1
240 471 1
141 471 1
1389 471 1
2639 471 1
61 471 1
247 472 1
221 472 1
94 472 1
83 472 1
2178 472 1
669 472 1
1678 472 1
1229 472 1
533 472 1
515 472 1
180 472 1
2909 472 1
1097 472 1
2937 472 1
3249 473 1
363 473 1
703 473 1
1310 473 1
189 473 1
188 473 1
669 473 1
247 473 1
1676 473 1
95 473 1
484 473 1
758 473 1
506 473 1
154 473 1
31 474 1
3250 474 1
1896 474 1
1786 474 1
108 474 1
966 474 1
306 474 1
1125 474 1
13 474 1
163 474 1
233 474 1
3253 475 1
178 475 1
1806 475 1
1214 475 1
1537 475 1
351 475 1
1421 475 1
1017 475 1
2356 475 1
977 475 1
1003 475 1
3254 475 1
149 475 1
2752 475 1
211 475 1
509 475 1
912 475 1
598 475 1
3255 475 1
3256 475 1
920 475 1
166 475 1
351 476 1
3257 476 1
1321 476 1
914 476 1
912 476 1
1034 476 1
3258 476 1
1785 476 1
306 476 1
1239 476 1
966 476 1
2782 476 1
332 476 1
1103 476 1
221 476 1
1526 476 1
2908 476 1
309 476 1
374 476 1
41 476 1
2052 476 1
3030 476 1
202 476 1
1148 476 1
2018 476 1
1270 476 1
885 476 1
377 476 1
2715 477 1
2323 477 1
2228 477 1
705 477 1
2843 477 1
2863 477 1
1500 477 1
1938 477 1
772 477 1
833 477 1
176 477 1
1561 477 1
802 477 1
1351 477 1
799 477 1
1045 477 1
814 477 1
1691 477 1
801 477 1
2805 478 1
1355 478 1
1779 478 1
458 478 1
1127 478 1
101 478 1
1999 478 1
388 478 1
100 478 1
123 478 1
386 478 1
124 478 1
979 479 1
462 479 1
13 479 1
434 479 1
31 479 1
620 479 1
543 479 1
345 479 1
63 479 1
171 479 1
527 479 1
1697 479 1
1153 479 1
1288 479 1
7 479 1
528 479 1
1359 479 1
747 479 1
1 479 1
519 479 1
390 479 1
105 479 1
149 480 1
349 480 1
188 480 1
97 480 1
2828 480 1
327 480 1
2215 480 1
1024 480 1
604 480 1
1018 480 1
1003 480 1
31 481 1
112 481 1
1619 481 1
1247 481 1
13 481 1
747 481 1
1047 481 1
51 481 1
40 481 1
914 481 1
29 482 1
2591 482 1
1021 482 1
157 482 1
3263 482 1
71 482 1
90 482 1
1649 482 1
1204 482 1
1132 483 1
6 483 1
954 483 1
1201 483 1
620 483 1
271 483 1
1794 483 1
647 483 1
575 483 1
1900 483 1
150 483 1
447 483 1
462 483 1
105 483 1
25 483 1
3265 483 1
1704 483 1
171 483 1
1723 483 1
206 483 1
50 483 1
64 483 1
55 483 1
2719 483 1
584 483 1
68 483 1
60 483 1
1157 484 1
955 484 1
860 484 1
3008 484 1
569 484 1
1896 484 1
395 484 1
1 484 1
1645 484 1
567 484 1
1120 484 1
345 484 1
1153 485 1
466 485 1
1007 485 1
1157 485 1
543 485 1
13 485 1
68 485 1
398 485 1
979 485 1
2147 486 1
597 486 1
87 486 1
198 486 1
188 486 1
213 486 1
914 486 1
836 486 1
3266 486 1
994 486 1
482 486 1
209 486 1
3267 486 1
703 486 1
1316 486 1
3268 486 1
1977 486 1
3232 486 1
2842 486 1
3269 486 1
1371 486 1
501 486 1
452 486 1
3270 486 1
208 486 1
1025 486 1
195 486 1
1004 486 1
713 486 1
210 486 1
2578 486 1
890 486 1
1099 486 1
646 486 1
1384 486 1
601 486 1
372 486 1
1003 486 1
3271 486 1
486 487 1
3276 487 1
615 487 1
2034 487 1
716 487 1
1228 487 1
136 487 1
3277 487 1
216 487 1
112 487 1
840 487 1
888 487 1
1307 488 1
43 488 1
3180 488 1
268 488 1
121 488 1
610 488 1
1580 488 1
377 488 1
329 488 1
76 488 1
549 489 1
1426 489 1
71 489 1
114 489 1
3279 489 1
69 489 1
280 489 1
343 489 1
3136 489 1
335 489 1
2591 489 1
91 489 1
279 489 1
29 489 1
2853 490 1
1016 490 1
112 490 1
87 490 1
452 490 1
52 490 1
2075 490 1
51 490 1
264 490 1
648 491 1
1015 491 1
548 491 1
396 491 1
647 491 1
882 491 1
434 491 1
89 491 1
31 491 1
462 491 1
171 491 1
3281 491 1
105 491 1
463 491 1
2413 491 1
2057 491 1
102 491 1
971 491 1
2 492 1
290 492 1
876 492 1
1231 492 1
478 492 1
653 492 1
588 492 1
189 492 1
2825 492 1
185 492 1
344 492 1
345 492 1
97 492 1
467 492 1
1724 493 1
2 493 1
396 493 1
3285 493 1
377 493 1
13 493 1
808 493 1
1307 493 1
617 493 1
114 493 1
76 493 1
91 493 1
1646 493 1
228 494 1
31 494 1
430 494 1
454 494 1
472 494 1
3218 494 1
2139 494 1
227 494 1
526 494 1
474 494 1
666 494 1
3286 494 1
476 494 1
572 494 1
566 494 1
491 494 1
761 494 1
527 494 1
1786 494 1
417 494 1
475 494 1
1910 494 1
466 494 1
469 494 1
1897 494 1
2264 494 1
596 495 1
51 495 1
506 495 1
658 495 1
309 495 1
40 495 1
248 495 1
3287 495 1
221 495 1
1854 495 1
2523 495 1
484 495 1
885 495 1
452 495 1
261 496 1
709 496 1
2394 496 1
1181 496 1
370 496 1
508 496 1
1479 496 1
2392 496 1
1310 496 1
31 497 1
234 497 1
619 497 1
237 497 1
225 497 1
3288 497 1
882 497 1
164 497 1
2413 497 1
3084 497 1
2233 497 1
1477 497 1
477 497 1
434 497 1
375 497 1
368 498 1
3289 498 1
780 498 1
48 498 1
1177 498 1
1329 498 1
93 498 1
549 498 1
383 498 1
456 498 1
846 498 1
712 498 1
1286 499 1
90 499 1
900 499 1
279 499 1
116 499 1
771 499 1
69 499 1
901 499 1
1587 499 1
1670 500 1
3030 500 1
212 500 1
112 500 1
3114 500 1
893 500 1
1314 500 1
132 500 1
2353 500 1
1208 500 1
1749 500 1
533 500 1
1533 500 1
94 500 1
1114 500 1
247 500 1
261 500 1
511 500 1
925 500 1
2223 500 1
695 500 1
789 500 1
1371 501 1
626 501 1
767 501 1
1086 501 1
1928 501 1
704 501 1
363 501 1
243 501 1
355 501 1
261 501 1
1491 502 1
210 502 1
395 502 1
2021 502 1
3295 502 1
382 502 1
3296 502 1
714 502 1
145 502 1
570 502 1
838 502 1
1157 502 1
2077 502 1
148 502 1
1116 502 1
631 502 1
2958 502 1
56 502 1
171 502 1
1428 502 1
477 502 1
111 502 1
2014 502 1
578 502 1
1078 502 1
63 502 1
3297 502 1
3298 502 1
3229 502 1
227 502 1
751 502 1
12 502 1
414 502 1
4 502 1
421 502 1
883 502 1
1838 502 1
3299 502 1
31 502 1
1031 502 1
543 502 1
224 502 1
109 502 1
399 502 1
3300 502 1
60 502 1
3083 502 1
3301 502 1
434 502 1
647 502 1
1997 502 1
2270 502 1
1119 502 1
423 502 1
64 502 1
424 502 1
2613 502 1
428 502 1
356 503 1
1520 503 1
1004 503 1
186 503 1
2527 503 1
1676 503 1
199 503 1
1590 503 1
305 503 1
928 503 1
208 503 1
178 504 1
1840 504 1
122 504 1
1936 504 1
911 504 1
204 504 1
404 504 1
1779 504 1
704 504 1
537 505 1
3304 505 1
255 505 1
1382 505 1
3305 505 1
301 505 1
1509 505 1
1266 505 1
2161 505 1
2896 505 1
1969 505 1
2565 505 1
1878 506 1
542 506 1
2000 506 1
3307 506 1
1233 506 1
248 506 1
1234 506 1
1671 506 1
103 506 1
3182 507 1
108 507 1
2088 507 1
867 507 1
34 507 1
188 507 1
186 507 1
1169 507 1
1974 507 1
840 507 1
200 507 1
1219 507 1
894 507 1
2 508 1
1335 508 1
1170 508 1
859 508 1
2997 508 1
2940 508 1
1580 508 1
668 508 1
72 508 1
469 509 1
111 509 1
1729 509 1
1307 509 1
1096 509 1
1015 509 1
882 509 1
583 509 1
294 509 1
103 509 1
25 509 1
631 510 1
1638 510 1
2347 510 1
1062 510 1
747 510 1
377 510 1
31 510 1
13 510 1
1637 510 1
1194 510 1
1011 510 1
1755 510 1
3311 510 1
525 510 1
281 511 1
548 511 1
190 511 1
306 511 1
37 511 1
2603 511 1
634 511 1
233 511 1
62 511 1
2514 511 1
82 511 1
2633 511 1
31 512 1
2519 512 1
323 512 1
13 512 1
103 512 1
570 512 1
165 512 1
927 512 1
514 512 1
1132 512 1
420 512 1
548 512 1
1115 512 1
1211 512 1
2789 512 1
2172 512 1
290 512 1
2462 512 1
575 512 1
3314 512 1
631 512 1
772 512 1
720 513 1
1016 513 1
2040 513 1
216 513 1
1098 513 1
917 513 1
1180 513 1
97 513 1
626 513 1
43 513 1
41 513 1
614 514 1
1286 514 1
2305 514 1
496 514 1
1685 514 1
29 514 1
1587 514 1
91 514 1
69 514 1
1482 514 1
279 514 1
1976 515 1
120 515 1
760 515 1
51 515 1
89 515 1
528 515 1
3023 515 1
980 515 1
285 515 1
2736 515 1
1275 515 1
3059 515 1
2491 515 1
2347 515 1
881 515 1
1006 515 1
2141 515 1
433 515 1
1516 515 1
150 515 1
2486 515 1
747 515 1
722 515 1
206 515 1
431 515 1
409 515 1
240 515 1
399 515 1
3184 515 1
396 515 1
3081 515 1
31 515 1
575 515 1
2571 515 1
3315 515 1
64 515 1
447 515 1
619 515 1
902 515 1
412 515 1
171 515 1
1724 515 1
424 515 1
2211 515 1
1334 515 1
2132 516 1
1093 516 1
1962 516 1
2886 516 1
3317 516 1
3318 516 1
1689 516 1
452 516 1
3319 516 1
1113 516 1
1550 516 1
3320 516 1
195 516 1
2355 516 1
1004 516 1
306 516 1
1039 516 1
1648 516 1
154 516 1
709 516 1
3321 516 1
1151 516 1
64 516 1
1633 516 1
1017 516 1
2936 516 1
571 516 1
2342 516 1
921 516 1
247 516 1
363 516 1
3322 516 1
3323 516 1
166 516 1
1014 516 1
24 517 1
62 517 1
380 517 1
140 517 1
3042 517 1
634 517 1
237 517 1
293 517 1
1401 517 1
444 517 1
631 518 1
157 518 1
531 518 1
382 518 1
344 518 1
279 518 1
46 518 1
519 518 1
222 518 1
151 518 1
518 518 1
17 518 1
85 518 1
47 518 1
3238 518 1
624 518 1
159 518 1
287 518 1
990 519 1
2880 519 1
1589 519 1
359 519 1
81 519 1
358 519 1
854 519 1
186 519 1
914 519 1
1081 520 1
305 520 1
1420 520 1
415 520 1
67 520 1
274 520 1
251 520 1
319 520 1
3324 520 1
1306 520 1
3325 520 1
135 520 1
180 520 1
869 520 1
1254 520 1
81 520 1
297 520 1
2451 520 1
731 520 1
1098 520 1
34 520 1
790 520 1
1335 520 1
912 520 1
669 520 1
1791 520 1
1003 520 1
248 520 1
13 520 1
1004 520 1
927 520 1
261 520 1
3258 520 1
2552 521 1
3284 521 1
1441 521 1
1293 521 1
1566 521 1
1805 521 1
1560 521 1
2516 521 1
2522 521 1
923 522 1
914 522 1
925 522 1
189 522 1
669 522 1
2173 522 1
2400 522 1
533 522 1
247 522 1
154 522 1
41 522 1
453 522 1
722 523 1
2732 523 1
3328 523 1
2803 523 1
311 523 1
376 523 1
2329 523 1
1910 523 1
50 523 1
25 523 1
741 523 1
566 523 1
171 523 1
3240 523 1
240 523 1
31 523 1
318 523 1
396 523 1
3329 523 1
1128 523 1
430 523 1
659 523 1
762 523 1
3093 523 1
66 523 1
2830 523 1
415 523 1
2113 523 1
2014 523 1
3075 523 1
56 523 1
489 523 1
751 523 1
475 523 1
463 523 1
1118 523 1
466 523 1
3119 523 1
467 523 1
64 523 1
59 523 1
747 524 1
60 524 1
647 524 1
3315 524 1
447 524 1
762 524 1
63 524 1
1697 524 1
668 524 1
1549 525 1
866 525 1
533 525 1
914 525 1
51 525 1
261 525 1
2098 525 1
87 525 1
1148 525 1
713 525 1
1547 525 1
2142 525 1
79 525 1
41 525 1
248 525 1
1035 525 1
403 525 1
2303 525 1
840 525 1
508 525 1
326 525 1
1856 525 1
1091 525 1
571 525 1
364 525 1
309 525 1
631 526 1
310 526 1
66 526 1
882 526 1
3190 526 1
424 526 1
434 526 1
617 526 1
636 526 1
648 526 1
1047 526 1
455 526 1
1793 526 1
7 526 1
1442 526 1
1679 526 1
477 526 1
711 526 1
237 526 1
102 526 1
423 526 1
619 526 1
1157 526 1
1433 526 1
783 526 1
726 526 1
4 526 1
3330 526 1
120 526 1
463 526 1
397 526 1
3331 526 1
210 526 1
401 526 1
747 526 1
433 526 1
31 526 1
89 526 1
2514 526 1
420 526 1
398 526 1
1794 526 1
109 526 1
64 526 1
2201 526 1
108 526 1
67 526 1
785 526 1
476 526 1
1117 526 1
3296 526 1
110 526 1
2610 526 1
628 526 1
1910 526 1
240 526 1
883 526 1
3332 526 1
273 526 1
1273 526 1
548 526 1
742 526 1
466 526 1
1194 526 1
294 526 1
462 526 1
584 526 1
1118 526 1
528 526 1
2880 527 1
1485 527 1
2039 527 1
3232 527 1
1000 527 1
3241 527 1
115 527 1
139 527 1
3208 527 1
306 527 1
2040 527 1
3334 527 1
1104 527 1
1275 527 1
137 527 1
171 527 1
414 527 1
112 528 1
893 528 1
925 528 1
2063 528 1
1059 528 1
967 528 1
78 528 1
754 528 1
304 528 1
772 529 1
3336 529 1
1372 529 1
1938 529 1
815 529 1
3337 529 1
833 529 1
810 529 1
2703 529 1
1045 529 1
674 529 1
1797 529 1
2228 529 1
677 529 1
806 529 1
1293 529 1
1569 529 1
232 530 1
1910 530 1
1801 530 1
2577 530 1
883 530 1
3338 530 1
3339 530 1
2980 530 1
3100 530 1
1310 530 1
37 530 1
512 530 1
1154 530 1
711 531 1
290 531 1
860 531 1
157 531 1
13 531 1
7 531 1
1744 531 1
3343 531 1
588 531 1
345 531 1
112 531 1
43 531 1
31 532 1
3346 532 1
3347 532 1
1316 532 1
808 532 1
2040 532 1
3127 532 1
609 532 1
3344 532 1
3348 532 1
311 532 1
424 532 1
1900 532 1
881 532 1
330 532 1
2 532 1
116 533 1
941 533 1
157 533 1
224 533 1
131 533 1
2952 533 1
2212 533 1
156 533 1
3103 533 1
1340 533 1
283 533 1
2099 533 1
71 533 1
531 533 1
2227 533 1
312 533 1
1773 533 1
1484 533 1
549 533 1
368 533 1
47 533 1
33 533 1
93 533 1
2100 533 1
496 533 1
523 533 1
1615 533 1
344 533 1
337 533 1
1286 533 1
336 533 1
591 533 1
280 534 1
69 534 1
279 534 1
3351 534 1
650 534 1
114 534 1
497 534 1
3289 534 1
1297 534 1
933 534 1
691 535 1
88 535 1
218 535 1
248 535 1
1438 535 1
99 535 1
604 535 1
1024 535 1
1766 535 1
2459 536 1
1884 536 1
277 536 1
1286 536 1
1649 536 1
33 536 1
114 536 1
71 536 1
653 536 1
614 537 1
279 537 1
927 537 1
156 537 1
93 537 1
344 537 1
1109 537 1
90 537 1
650 537 1
13 538 1
2140 538 1
1744 538 1
1708 538 1
3353 538 1
1007 538 1
1878 538 1
56 538 1
48 538 1
398 539 1
2590 539 1
3228 539 1
908 539 1
403 539 1
274 539 1
1310 539 1
3138 539 1
2492 539 1
710 539 1
1598 540 1
993 540 1
1003 540 1
199 540 1
1002 540 1
990 540 1
596 540 1
2216 540 1
1808 540 1
119 540 1
186 540 1
40 540 1
1140 540 1
263 541 1
264 541 1
135 541 1
1944 541 1
166 541 1
977 541 1
408 541 1
2925 541 1
180 541 1
1814 541 1
332 541 1
584 541 1
248 541 1
1576 541 1
3356 541 1
329 541 1
1203 542 1
29 542 1
90 542 1
280 542 1
384 542 1
46 542 1
69 542 1
398 542 1
654 542 1
1369 542 1
292 543 1
1798 543 1
797 543 1
807 543 1
2858 543 1
1805 543 1
2703 543 1
674 543 1
1569 543 1
1158 543 1
1302 543 1
1351 543 1
806 543 1
1574 543 1
1693 543 1
1159 543 1
1499 543 1
834 543 1
833 543 1
462 544 1
2804 544 1
724 544 1
447 544 1
463 544 1
3358 544 1
111 544 1
438 544 1
3334 544 1
1913 544 1
669 545 1
3039 545 1
119 545 1
584 545 1
622 545 1
2006 545 1
188 545 1
966 545 1
40 545 1
166 545 1
309 545 1
533 545 1
259 545 1
136 545 1
596 546 1
3364 546 1
2432 546 1
1384 546 1
1658 546 1
3365 546 1
195 546 1
86 546 1
3366 546 1
1056 546 1
198 546 1
1386 546 1
1854 546 1
3367 547 1
157 547 1
765 547 1
71 547 1
1468 547 1
842 547 1
383 547 1
1329 547 1
1434 547 1
1763 547 1
93 547 1
1615 547 1
47 547 1
13 547 1
222 547 1
90 547 1
521 547 1
901 547 1
346 547 1
410 547 1
654 547 1
117 547 1
2099 547 1
633 547 1
1595 547 1
17 547 1
1330 547 1
119 548 1
990 548 1
2707 548 1
3368 548 1
1791 548 1
2138 548 1
1908 548 1
607 548 1
840 548 1
374 548 1
248 548 1
1534 548 1
1171 548 1
1552 548 1
604 548 1
969 548 1
933 549 1
498 549 1
654 549 1
1297 549 1
90 549 1
114 549 1
29 549 1
346 549 1
156 549 1
171 550 1
13 550 1
526 550 1
311 550 1
2 550 1
2695 550 1
985 550 1
617 550 1
1291 550 1
979 550 1
519 550 1
3372 550 1
295 550 1
1873 550 1
584 550 1
68 550 1
447 550 1
616 550 1
798 550 1
620 550 1
3028 550 1
543 550 1
721 550 1
1017 550 1
345 550 1
1157 550 1
3373 551 1
3374 551 1
1384 551 1
2432 551 1
2788 551 1
888 551 1
1545 551 1
37 551 1
339 551 1
1003 551 1
2885 551 1
2810 551 1
2198 551 1
166 551 1
1739 551 1
1854 551 1
502 551 1
1510 551 1
867 551 1
2256 552 1
1718 552 1
2470 552 1
2401 552 1
634 552 1
433 552 1
3375 552 1
1015 552 1
64 552 1
240 552 1
2055 552 1
818 552 1
1043 552 1
1076 552 1
68 552 1
1582 552 1
475 552 1
455 552 1
472 552 1
2508 552 1
570 552 1
336 553 1
747 553 1
775 553 1
985 553 1
409 553 1
877 553 1
2234 553 1
2569 553 1
401 553 1
1721 553 1
171 553 1
400 553 1
31 553 1
1022 553 1
1119 553 1
567 553 1
145 553 1
743 553 1
1774 553 1
726 553 1
1697 553 1
361 554 1
1017 554 1
112 554 1
132 554 1
34 554 1
994 554 1
403 554 1
248 554 1
1602 554 1
221 554 1
374 554 1
95 554 1
1759 554 1
866 554 1
929 554 1
41 554 1
363 554 1
921 554 1
136 554 1
360 554 1
527 555 1
171 555 1
638 555 1
271 555 1
1089 555 1
399 555 1
1201 555 1
575 555 1
398 555 1
13 555 1
50 555 1
1744 555 1
2 555 1
3380 556 1
275 556 1
248 556 1
915 556 1
3381 556 1
302 556 1
3382 556 1
3383 556 1
362 556 1
2716 556 1
40 556 1
46 557 1
368 557 1
1832 557 1
13 557 1
157 557 1
71 557 1
156 557 1
932 557 1
286 557 1
2640 557 1
2099 557 1
3386 558 1
546 558 1
81 558 1
924 558 1
4 558 1
634 558 1
955 558 1
632 558 1
3387 558 1
178 558 1
3388 558 1
488 558 1
87 558 1
919 558 1
146 558 1
3389 558 1
1727 558 1
1385 558 1
1912 558 1
507 559 1
1882 559 1
1144 559 1
1576 559 1
533 559 1
349 559 1
1000 559 1
94 559 1
503 559 1
921 559 1
247 559 1
1469 559 1
137 559 1
218 559 1
363 559 1
40 559 1
1035 559 1
3391 559 1
1143 559 1
897 559 1
263 559 1
136 559 1
248 559 1
596 560 1
2062 560 1
697 560 1
1422 560 1
646 560 1
242 560 1
51 560 1
893 560 1
94 560 1
99 560 1
627 560 1
166 560 1
452 560 1
1018 560 1
3395 561 1
3396 561 1
266 561 1
2975 561 1
1158 561 1
175 561 1
1390 561 1
1293 561 1
814 561 1
1373 561 1
674 561 1
33 562 1
131 562 1
951 562 1
287 562 1
282 562 1
312 562 1
518 562 1
2848 562 1
712 562 1
1286 562 1
47 562 1
1406 562 1
367 562 1
2038 562 1
411 562 1
153 562 1
1007 563 1
1081 563 1
927 563 1
2677 563 1
2362 563 1
1148 563 1
166 563 1
966 563 1
452 563 1
918 563 1
94 563 1
112 563 1
1003 563 1
669 564 1
1091 564 1
1588 564 1
505 564 1
3391 564 1
2555 564 1
907 564 1
187 564 1
684 564 1
2104 564 1
503 564 1
1142 564 1
1769 564 1
713 564 1
1422 564 1
1918 564 1
3353 564 1
893 564 1
2996 564 1
196 564 1
2063 564 1
2782 564 1
37 564 1
80 564 1
325 564 1
926 564 1
1930 564 1
248 564 1
81 564 1
496 565 1
657 565 1
1353 565 1
91 565 1
1205 565 1
1336 565 1
1665 565 1
952 565 1
279 565 1
385 565 1
383 565 1
1356 566 1
767 566 1
258 566 1
2350 566 1
571 566 1
662 566 1
49 566 1
3398 566 1
3399 566 1
95 566 1
1664 566 1
576 566 1
331 566 1
1171 566 1
40 567 1
405 567 1
928 567 1
1017 567 1
604 567 1
2159 567 1
81 567 1
1144 567 1
87 567 1
598 567 1
1252 567 1
492 567 1
88 567 1
608 567 1
1736 567 1
2885 567 1
693 567 1
509 567 1
3400 567 1
2638 567 1
2306 567 1
868 567 1
217 567 1
259 567 1
2828 567 1
1176 567 1
185 567 1
1882 567 1
211 567 1
242 567 1
374 567 1
2808 568 1
3401 568 1
745 568 1
1745 568 1
1843 568 1
1845 568 1
1981 568 1
746 568 1
777 568 1
446 568 1
3402 568 1
52 569 1
3111 569 1
535 569 1
180 569 1
911 569 1
304 569 1
373 569 1
1181 569 1
617 569 1
885 569 1
758 569 1
1194 569 1
3408 570 1
4 570 1
259 570 1
3409 570 1
3410 570 1
31 570 1
808 570 1
2198 570 1
530 570 1
401 570 1
1329 570 1
1641 570 1
157 570 1
108 570 1
64 570 1
336 570 1
311 570 1
1188 570 1
6 570 1
617 570 1
1474 570 1
1194 570 1
1119 570 1
399 570 1
2 571 1
631 571 1
2948 571 1
1170 571 1
896 571 1
1801 571 1
2422 571 1
311 571 1
7 571 1
1362 571 1
486 572 1
2361 572 1
962 572 1
1301 572 1
248 572 1
1925 572 1
1420 572 1
1122 572 1
927 572 1
275 572 1
132 572 1
119 572 1
969 572 1
3411 573 1
351 573 1
888 573 1
1103 573 1
372 573 1
2392 573 1
926 573 1
1087 573 1
977 573 1
1245 573 1
535 573 1
313 574 1
2175 574 1
501 574 1
189 574 1
669 574 1
1256 574 1
79 574 1
108 574 1
83 574 1
608 574 1
2 575 1
3160 575 1
2972 575 1
3315 575 1
395 575 1
456 575 1
636 575 1
7 575 1
501 575 1
114 575 1
13 576 1
215 576 1
409 576 1
2352 576 1
287 576 1
76 576 1
2511 576 1
640 576 1
875 576 1
2518 576 1
93 576 1
85 576 1
31 577 1
703 577 1
1371 577 1
2918 577 1
52 577 1
1301 577 1
13 577 1
3357 577 1
3160 577 1
1000 577 1
348 577 1
2354 577 1
610 577 1
1245 577 1
405 577 1
68 577 1
135 577 1
363 577 1
180 577 1
41 577 1
3093 577 1
134 578 1
2787 578 1
452 578 1
1854 578 1
259 578 1
1056 578 1
693 578 1
982 578 1
302 578 1
983 578 1
1534 579 1
3374 579 1
190 579 1
1155 579 1
3366 579 1
3267 579 1
2504 579 1
3418 579 1
593 579 1
503 579 1
1319 579 1
644 579 1
604 579 1
1421 579 1
1854 579 1
309 580 1
1349 580 1
3228 580 1
924 580 1
1014 580 1
183 580 1
3418 580 1
2006 580 1
576 580 1
1002 580 1
279 581 1
90 581 1
3424 581 1
114 581 1
384 581 1
900 581 1
952 581 1
1205 581 1
776 581 1
63 582 1
724 582 1
428 582 1
528 582 1
455 582 1
31 582 1
60 582 1
240 582 1
712 582 1
760 582 1
21 582 1
3288 582 1
171 582 1
631 583 1
1737 583 1
2385 583 1
227 583 1
133 583 1
1062 583 1
954 583 1
228 583 1
312 583 1
2852 583 1
2345 583 1
1380 583 1
3061 583 1
2602 583 1
3429 583 1
937 583 1
1830 583 1
31 583 1
1652 583 1
2639 583 1
230 583 1
2619 583 1
3066 583 1
1654 583 1
3430 583 1
3431 583 1
2744 583 1
544 583 1
235 583 1
3432 583 1
546 583 1
3433 583 1
3434 583 1
1695 583 1
66 583 1
141 583 1
164 583 1
3435 583 1
3407 583 1
3436 583 1
237 583 1
2267 583 1
1124 583 1
240 583 1
1928 584 1
1882 584 1
1945 584 1
3437 584 1
1961 584 1
1087 584 1
1083 584 1
2559 584 1
910 584 1
196 585 1
1142 585 1
2112 585 1
190 585 1
1173 585 1
3438 585 1
2598 585 1
2052 585 1
1176 585 1
212 585 1
1273 586 1
298 586 1
647 586 1
3439 586 1
390 586 1
399 586 1
877 586 1
1786 586 1
1774 586 1
466 586 1
31 586 1
575 586 1
1115 586 1
980 586 1
447 586 1
424 586 1
104 586 1
105 586 1
21 586 1
462 586 1
171 586 1
463 586 1
293 587 1
1592 587 1
226 587 1
2014 587 1
3081 587 1
31 587 1
667 587 1
420 587 1
1280 587 1
3440 587 1
1751 587 1
240 587 1
165 587 1
2648 587 1
1786 587 1
237 587 1
344 587 1
3441 587 1
761 587 1
476 587 1
233 587 1
261 588 1
1122 588 1
918 588 1
943 588 1
1349 588 1
646 588 1
2215 588 1
608 588 1
314 588 1
1014 588 1
627 589 1
486 589 1
3217 589 1
658 589 1
3408 589 1
3443 589 1
948 589 1
1310 589 1
3444 589 1
403 589 1
1103 589 1
119 589 1
1458 589 1
503 589 1
576 589 1
1699 589 1
1181 589 1
2917 589 1
52 589 1
1014 589 1
340 589 1
452 589 1
3261 589 1
3262 589 1
3445 589 1
121 589 1
1226 589 1
168 589 1
1093 589 1
264 589 1
626 589 1
1717 589 1
217 589 1
590 590 1
1615 590 1
633 590 1
368 590 1
826 590 1
117 590 1
551 590 1
759 590 1
519 590 1
3449 590 1
113 590 1
1434 590 1
344 590 1
2524 590 1
1763 590 1
286 590 1
2238 591 1
1878 591 1
2767 591 1
991 591 1
183 591 1
119 591 1
601 591 1
110 591 1
517 591 1
1360 592 1
1021 592 1
90 592 1
496 592 1
845 592 1
346 592 1
950 592 1
2459 592 1
383 592 1
1716 592 1
1454 592 1
1649 592 1
1204 592 1
2006 593 1
629 593 1
313 593 1
997 593 1
1003 593 1
309 593 1
2600 593 1
1908 593 1
1640 593 1
359 593 1
966 593 1
218 593 1
3452 593 1
928 593 1
1759 593 1
453 593 1
331 593 1
908 593 1
241 593 1
2577 593 1
3453 593 1
137 593 1
1309 593 1
1738 593 1
931 593 1
1036 593 1
2609 593 1
987 593 1
94 593 1
1088 593 1
363 593 1
927 593 1
918 593 1
112 593 1
263 593 1
3209 593 1
853 593 1
149 593 1
259 593 1
170 593 1
71 594 1
2038 594 1
1041 594 1
640 594 1
518 594 1
1773 594 1
244 594 1
765 594 1
117 594 1
159 594 1
73 595 1
282 595 1
47 595 1
2985 595 1
1182 595 1
368 595 1
93 595 1
337 595 1
157 595 1
596 596 1
1778 596 1
703 596 1
364 596 1
1282 596 1
1676 596 1
1487 596 1
355 596 1
351 596 1
1024 596 1
2751 596 1
2934 596 1
211 596 1
506 596 1
535 596 1
3456 596 1
866 596 1
1281 596 1
2429 596 1
669 596 1
199 596 1
188 596 1
37 596 1
1808 596 1
87 596 1
1040 596 1
693 596 1
112 597 1
188 597 1
1882 597 1
263 597 1
362 597 1
1469 597 1
364 597 1
935 597 1
179 597 1
865 597 1
1035 597 1
121 598 1
1439 598 1
200 598 1
927 598 1
264 598 1
1225 598 1
124 598 1
2951 598 1
101 598 1
3394 598 1
593 598 1
3458 599 1
1525 599 1
669 599 1
596 599 1
643 599 1
2295 599 1
2082 599 1
1853 599 1
3459 599 1
1144 599 1
242 599 1
661 599 1
291 599 1
2587 599 1
684 599 1
1922 599 1
217 599 1
1426 600 1
279 600 1
151 600 1
71 600 1
614 600 1
2225 600 1
2790 600 1
77 600 1
3116 600 1
345 600 1
798 601 1
1036 601 1
112 601 1
316 601 1
626 601 1
170 601 1
195 601 1
3303 601 1
2619 601 1
623 601 1
774 602 1
46 602 1
116 602 1
3463 602 1
950 602 1
3464 602 1
157 602 1
368 602 1
2189 602 1
1177 602 1
851 602 1
71 602 1
591 602 1
2212 602 1
91 602 1
1330 602 1
343 602 1
2099 602 1
1206 602 1
834 603 1
1566 603 1
126 603 1
1693 603 1
3467 603 1
2004 603 1
2292 603 1
803 603 1
1302 603 1
1947 603 1
2642 603 1
3221 604 1
144 604 1
2068 604 1
1594 604 1
163 604 1
1794 604 1
786 604 1
31 604 1
636 604 1
240 604 1
414 604 1
2470 604 1
194 604 1
145 604 1
517 604 1
111 604 1
415 604 1
2299 604 1
619 604 1
171 604 1
1536 605 1
1228 605 1
219 605 1
3468 605 1
2920 605 1
218 605 1
1171 605 1
453 605 1
3361 605 1
1060 605 1
165 606 1
2488 606 1
398 606 1
1089 606 1
6 606 1
433 606 1
31 606 1
110 606 1
447 606 1
60 606 1
462 606 1
63 606 1
2117 606 1
104 606 1
64 606 1
140 606 1
110 607 1
31 607 1
25 607 1
415 607 1
60 607 1
2383 607 1
1076 607 1
240 607 1
883 607 1
2420 607 1
62 607 1
64 607 1
2437 608 1
1567 608 1
808 608 1
126 608 1
2733 608 1
1797 608 1
2642 608 1
2198 608 1
1293 608 1
2230 608 1
680 608 1
121 609 1
2162 609 1
720 609 1
101 609 1
1542 609 1
3462 609 1
3458 609 1
185 609 1
3226 609 1
2686 609 1
2213 609 1
405 609 1
1646 609 1
987 609 1
868 610 1
1855 610 1
210 610 1
327 610 1
191 610 1
339 610 1
1088 610 1
866 610 1
688 610 1
1961 610 1
2173 610 1
86 610 1
1856 611 1
2429 611 1
2959 611 1
1436 611 1
188 611 1
2217 611 1
854 611 1
3363 611 1
199 611 1
658 611 1
1310 611 1
275 611 1
501 611 1
3472 611 1
1598 611 1
3423 611 1
982 611 1
2669 611 1
372 611 1
2500 611 1
929 611 1
1140 611 1
312 612 1
157 612 1
518 612 1
398 612 1
151 612 1
2790 612 1
521 612 1
780 612 1
519 612 1
368 612 1
117 612 1
662 612 1
1426 612 1
7 612 1
29 613 1
1369 613 1
90 613 1
2476 613 1
30 613 1
650 613 1
1336 613 1
389 613 1
1297 613 1
1453 613 1
333 614 1
2842 614 1
1310 614 1
1945 614 1
704 614 1
1025 614 1
3474 614 1
1882 614 1
1219 614 1
1056 614 1
188 614 1
647 615 1
1096 615 1
1724 615 1
31 615 1
548 615 1
447 615 1
462 615 1
21 615 1
68 615 1
390 615 1
343 616 1
368 616 1
3477 616 1
939 616 1
29 616 1
1952 616 1
3263 616 1
3289 616 1
3478 616 1
237 617 1
722 617 1
382 617 1
64 617 1
60 617 1
105 617 1
1877 617 1
31 617 1
2 617 1
762 617 1
1006 617 1
1317 617 1
164 617 1
519 617 1
112 617 1
3483 618 1
1052 618 1
2292 618 1
1560 618 1
125 618 1
3484 618 1
2835 618 1
165 618 1
835 618 1
2437 618 1
830 618 1
399 619 1
463 619 1
786 619 1
439 619 1
1191 619 1
667 619 1
668 619 1
298 619 1
1898 619 1
3485 619 1
2146 619 1
345 619 1
330 619 1
2653 619 1
332 619 1
548 619 1
396 619 1
318 619 1
620 619 1
747 619 1
1015 619 1
722 619 1
1054 619 1
2 619 1
447 619 1
436 619 1
1006 619 1
409 619 1
649 619 1
63 619 1
120 619 1
760 619 1
451 619 1
150 619 1
48 619 1
157 619 1
296 619 1
1644 619 1
527 619 1
1973 619 1
1792 619 1
424 619 1
1639 619 1
414 619 1
434 619 1
397 619 1
188 620 1
890 620 1
918 620 1
264 620 1
1169 620 1
304 620 1
135 620 1
1309 620 1
40 620 1
982 620 1
2073 620 1
984 620 1
363 620 1
154 620 1
1547 620 1
170 620 1
3015 621 1
1882 621 1
692 621 1
1469 621 1
218 621 1
659 621 1
96 621 1
360 621 1
627 621 1
359 621 1
349 621 1
1749 621 1
166 621 1
517 622 1
240 622 1
1167 622 1
647 622 1
634 622 1
31 622 1
1307 622 1
619 622 1
3221 622 1
3488 622 1
120 622 1
415 622 1
63 622 1
1676 623 1
3489 623 1
188 623 1
196 623 1
333 623 1
1928 623 1
2689 623 1
179 623 1
214 623 1
1806 623 1
2659 623 1
991 623 1
1386 623 1
714 623 1
3490 623 1
3491 623 1
198 623 1
2243 623 1
166 623 1
2006 623 1
1935 623 1
248 623 1
2782 623 1
87 623 1
1246 623 1
1356 623 1
94 623 1
1189 623 1
747 624 1
2094 624 1
2839 624 1
3492 624 1
1274 624 1
409 624 1
818 624 1
2201 624 1
687 624 1
2264 624 1
31 624 1
814 625 1
84 625 1
2284 625 1
680 625 1
3494 625 1
1574 625 1
2975 625 1
1571 625 1
3336 625 1
3396 625 1
1555 625 1
1573 625 1
3495 625 1
2643 625 1
1293 625 1
674 625 1
1373 625 1
1372 625 1
3496 625 1
1353 626 1
496 626 1
1716 626 1
950 626 1
1203 626 1
90 626 1
2012 626 1
157 626 1
279 626 1
346 626 1
3498 627 1
2427 627 1
2717 627 1
2777 627 1
1734 627 1
257 627 1
556 627 1
1507 627 1
824 627 1
2375 627 1
87 628 1
3500 628 1
3206 628 1
112 628 1
1000 628 1
1908 628 1
3469 628 1
40 628 1
452 628 1
237 629 1
61 629 1
1022 629 1
1015 629 1
1516 629 1
3501 629 1
226 629 1
2205 629 1
2740 629 1
64 629 1
2536 629 1
1279 629 1
1302 629 1
1307 629 1
573 629 1
21 629 1
25 629 1
396 629 1
3502 629 1
636 629 1
139 629 1
381 629 1
3503 629 1
1966 629 1
1117 629 1
748 629 1
3504 629 1
235 629 1
894 629 1
2146 629 1
60 629 1
1293 629 1
3505 629 1
484 630 1
1622 630 1
1219 630 1
1736 630 1
482 630 1
2086 630 1
866 630 1
509 630 1
1037 630 1
37 630 1
1391 630 1
500 630 1
855 630 1
211 630 1
1640 630 1
492 630 1
693 630 1
1471 630 1
218 630 1
248 630 1
351 631 1
2578 631 1
868 631 1
261 631 1
1918 631 1
170 631 1
2996 631 1
374 631 1
306 631 1
1102 631 1
2392 631 1
1977 631 1
309 631 1
1004 631 1
423 632 1
747 632 1
434 632 1
31 632 1
63 632 1
1128 632 1
528 632 1
400 632 1
64 632 1
399 632 1
1334 632 1
104 632 1
171 632 1
1078 632 1
114 632 1
294 632 1
566 632 1
1232 633 1
364 633 1
217 633 1
248 633 1
220 633 1
68 633 1
329 633 1
1004 633 1
1082 633 1
987 634 1
259 634 1
3115 634 1
87 634 1
867 634 1
615 634 1
2074 634 1
1000 634 1
41 634 1
79 635 1
248 635 1
1806 635 1
1531 635 1
363 635 1
221 635 1
1239 635 1
132 635 1
840 635 1
1925 635 1
246 635 1
154 635 1
3510 635 1
886 635 1
2919 635 1
95 635 1
1171 635 1
406 635 1
962 635 1
445 635 1
927 635 1
1974 635 1
533 635 1
180 635 1
2083 635 1
455 636 1
3511 636 1
3512 636 1
81 636 1
3285 636 1
1062 636 1
1306 636 1
2 636 1
377 636 1
2730 636 1
31 636 1
1240 636 1
102 636 1
1275 636 1
141 636 1
874 637 1
246 637 1
137 637 1
406 637 1
41 637 1
875 637 1
1340 637 1
1117 637 1
3008 637 1
1132 637 1
157 637 1
555 637 1
248 637 1
2154 637 1
464 637 1
180 637 1
330 637 1
318 637 1
1645 637 1
31 637 1
3304 637 1
1751 637 1
570 637 1
608 637 1
171 637 1
293 637 1
725 637 1
726 638 1
60 638 1
2729 638 1
166 638 1
527 638 1
1639 638 1
25 638 1
2557 638 1
189 638 1
2125 638 1
415 638 1
240 638 1
372 638 1
582 638 1
398 638 1
377 638 1
401 638 1
1047 638 1
67 638 1
615 639 1
1806 639 1
3142 639 1
914 639 1
3102 639 1
908 639 1
1598 639 1
917 639 1
3205 639 1
987 639 1
2018 639 1
2934 639 1
1014 639 1
600 639 1
1550 639 1
2130 639 1
3515 639 1
1479 639 1
1547 639 1
867 639 1
626 639 1
2007 639 1
1782 639 1
1918 639 1
1270 639 1
505 639 1
349 639 1
1664 639 1
3516 639 1
1057 639 1
967 639 1
3370 639 1
302 639 1
681 639 1
501 639 1
99 639 1
2063 639 1
3517 639 1
1148 639 1
1591 639 1
855 639 1
3518 639 1
132 639 1
265 639 1
3322 639 1
3030 639 1
1100 639 1
499 639 1
1791 639 1
482 639 1
2917 639 1
1925 639 1
135 639 1
360 639 1
1233 639 1
492 639 1
2461 639 1
1051 639 1
1034 639 1
1624 639 1
204 639 1
2945 639 1
3419 639 1
3417 639 1
2657 639 1
3519 639 1
3520 639 1
1939 639 1
241 639 1
709 639 1
1097 639 1
2389 639 1
112 639 1
1088 639 1
596 640 1
769 640 1
1472 640 1
166 640 1
1309 640 1
137 640 1
1678 640 1
2295 640 1
506 640 1
943 640 1
1961 640 1
669 640 1
1310 640 1
247 640 1
936 640 1
189 640 1
1270 640 1
855 640 1
264 640 1
248 640 1
669 641 1
1091 641 1
864 641 1
1930 641 1
2306 641 1
3521 641 1
1876 641 1
865 641 1
1155 641 1
2587 641 1
364 641 1
325 641 1
93 642 1
14 642 1
85 642 1
488 642 1
2 642 1
274 642 1
585 642 1
13 642 1
305 642 1
384 643 1
614 643 1
1369 643 1
657 643 1
776 643 1
650 643 1
312 643 1
1286 643 1
900 643 1
91 643 1
1020 643 1
654 643 1
347 643 1
29 643 1
279 643 1
531 643 1
383 643 1
33 643 1
755 643 1
655 643 1
90 643 1
114 643 1
765 643 1
1204 643 1
346 643 1
747 644 1
3523 644 1
206 644 1
108 644 1
423 644 1
487 644 1
2956 644 1
783 644 1
2420 644 1
145 644 1
420 644 1
120 644 1
434 644 1
271 644 1
977 644 1
31 644 1
1288 644 1
619 644 1
517 644 1
3524 644 1
1262 644 1
13 644 1
569 644 1
2879 644 1
1265 644 1
424 644 1
1822 644 1
109 644 1
66 644 1
2024 644 1
838 644 1
21 644 1
2211 644 1
426 644 1
647 644 1
642 644 1
401 644 1
56 644 1
954 644 1
390 644 1
743 644 1
1612 644 1
1315 645 1
547 645 1
455 645 1
488 645 1
420 645 1
711 645 1
627 645 1
399 645 1
1998 645 1
747 645 1
240 645 1
7 645 1
330 646 1
31 646 1
362 646 1
2603 646 1
148 646 1
2728 646 1
1119 646 1
1244 646 1
908 646 1
1060 646 1
1881 647 1
1452 647 1
50 647 1
3066 647 1
1275 647 1
171 647 1
462 647 1
145 647 1
2411 647 1
3405 647 1
31 647 1
747 647 1
390 647 1
273 647 1
63 647 1
1090 647 1
784 647 1
296 647 1
22 647 1
226 648 1
435 648 1
2807 648 1
465 648 1
1164 648 1
31 648 1
237 648 1
1652 648 1
235 648 1
3314 648 1
2358 648 1
225 648 1
2910 648 1
477 648 1
2270 649 1
189 649 1
1786 649 1
63 649 1
226 649 1
1774 649 1
3525 649 1
31 649 1
237 649 1
1964 649 1
234 649 1
2676 649 1
882 649 1
1062 649 1
3434 649 1
3135 649 1
1130 649 1
2753 649 1
2014 649 1
1006 649 1
110 649 1
3526 649 1
2205 649 1
3527 649 1
1474 649 1
572 649 1
2383 649 1
1695 649 1
240 649 1
451 649 1
164 649 1
3528 650 1
885 650 1
52 650 1
3507 650 1
1069 650 1
373 650 1
247 650 1
1085 650 1
2297 650 1
828 650 1
893 650 1
2173 650 1
331 650 1
1105 651 1
626 651 1
770 651 1
3157 651 1
186 651 1
2217 651 1
3408 651 1
154 651 1
1194 651 1
275 651 1
204 651 1
1180 651 1
372 651 1
2159 651 1
2137 651 1
1811 651 1
2546 651 1
758 651 1
2854 651 1
363 651 1
52 651 1
364 651 1
2332 651 1
373 651 1
166 651 1
248 651 1
304 651 1
885 651 1
261 651 1
332 651 1
3423 651 1
921 651 1
492 651 1
247 651 1
1300 652 1
481 652 1
1522 652 1
221 652 1
2077 652 1
134 652 1
3158 652 1
2310 652 1
1779 652 1
2484 652 1
112 652 1
123 652 1
3014 652 1
1623 652 1
920 652 1
200 652 1
606 652 1
716 652 1
1689 652 1
248 652 1
1142 652 1
3253 652 1
458 652 1
1688 652 1
870 652 1
303 652 1
2779 652 1
196 652 1
1684 652 1
1319 652 1
1385 652 1
1018 652 1
1121 653 1
605 653 1
503 653 1
1513 653 1
188 653 1
596 653 1
1852 653 1
307 653 1
189 653 1
770 653 1
453 653 1
198 653 1
41 653 1
40 653 1
31 654 1
495 654 1
294 654 1
1503 654 1
2237 654 1
1048 654 1
1275 654 1
110 654 1
339 654 1
1 654 1
585 655 1
2604 655 1
3530 655 1
449 655 1
227 655 1
2120 655 1
3066 655 1
22 655 1
163 655 1
235 655 1
664 655 1
477 655 1
2620 655 1
3126 655 1
1783 655 1
3056 655 1
1432 655 1
2467 655 1
3531 655 1
1652 655 1
572 655 1
164 655 1
2014 655 1
237 655 1
747 656 1
398 656 1
1675 656 1
31 656 1
1848 656 1
2588 656 1
103 656 1
584 656 1
1043 656 1
1452 656 1
368 656 1
640 656 1
114 656 1
1650 656 1
900 656 1
712 656 1
1201 656 1
1649 656 1
77 656 1
1308 656 1
614 656 1
46 656 1
1047 656 1
13 656 1
3535 656 1
3536 656 1
447 656 1
631 656 1
2 656 1
293 656 1
842 656 1
43 656 1
112 657 1
99 657 1
364 657 1
866 657 1
700 657 1
1142 657 1
40 657 1
2052 657 1
166 657 1
967 657 1
2215 657 1
2678 657 1
168 657 1
3539 658 1
254 658 1
1986 658 1
581 658 1
3063 658 1
1305 658 1
1139 658 1
532 658 1
1072 658 1
2939 658 1
1410 658 1
1647 658 1
2368 658 1
3152 659 1
1157 659 1
330 659 1
904 659 1
396 659 1
655 659 1
1153 659 1
13 659 1
7 659 1
990 660 1
1017 660 1
1830 660 1
866 660 1
3540 660 1
1801 660 1
1252 660 1
1302 660 1
1254 660 1
3541 660 1
1033 660 1
2601 660 1
3228 660 1
1119 660 1
264 660 1
1301 660 1
1142 660 1
1319 660 1
2361 660 1
1144 660 1
1537 660 1
1136 660 1
2112 660 1
452 660 1
669 660 1
512 660 1
627 660 1
929 660 1
1704 660 1
81 660 1
2864 660 1
2701 660 1
3542 660 1
119 660 1
506 660 1
769 660 1
1887 660 1
1535 660 1
275 660 1
626 660 1
2411 660 1
1275 660 1
753 660 1
1229 660 1
1809 660 1
426 660 1
1604 660 1
1036 660 1
927 660 1
3543 660 1
41 660 1
604 660 1
1000 660 1
210 660 1
198 660 1
1598 660 1
2692 660 1
747 660 1
993 660 1
242 660 1
87 660 1
517 660 1
186 660 1
1133 660 1
137 660 1
516 660 1
163 660 1
31 660 1
751 661 1
227 661 1
3545 661 1
3546 661 1
2119 661 1
3389 661 1
1132 661 1
110 661 1
3125 661 1
3547 661 1
233 661 1
784 661 1
642 661 1
562 661 1
50 662 1
390 662 1
527 662 1
466 662 1
1724 662 1
477 662 1
570 662 1
31 662 1
1993 662 1
1644 662 1
318 662 1
21 662 1
436 662 1
1900 662 1
1639 662 1
3016 662 1
68 662 1
2 663 1
614 663 1
950 663 1
279 663 1
1177 663 1
665 663 1
312 663 1
91 663 1
76 663 1
650 663 1
69 663 1
383 663 1
1203 663 1
46 663 1
873 663 1
346 663 1
816 663 1
2062 663 1
3549 663 1
510 664 1
137 664 1
1550 664 1
1883 664 1
1148 664 1
94 664 1
2243 664 1
3368 664 1
154 664 1
596 665 1
947 665 1
313 665 1
867 665 1
2805 665 1
1085 665 1
458 665 1
108 665 1
2782 665 1
188 665 1
40 665 1
3544 665 1
757 665 1
1003 665 1
1757 665 1
681 665 1
1768 665 1
453 665 1
31 666 1
517 666 1
415 666 1
562 666 1
13 666 1
60 666 1
548 666 1
50 666 1
240 666 1
1157 667 1
979 667 1
2209 667 1
1873 667 1
542 667 1
2 667 1
64 667 1
399 667 1
648 667 1
31 668 1
447 668 1
68 668 1
63 668 1
409 668 1
1415 668 1
726 668 1
566 668 1
1262 668 1
49 668 1
420 668 1
409 669 1
6 669 1
783 669 1
31 669 1
171 669 1
63 669 1
108 669 1
68 669 1
66 669 1
723 669 1
34 670 1
2138 670 1
1598 670 1
480 670 1
275 670 1
135 670 1
505 670 1
261 670 1
709 670 1
2037 671 1
451 671 1
1402 671 1
171 671 1
81 671 1
396 671 1
2569 671 1
462 671 1
1361 671 1
423 671 1
45 671 1
971 671 1
1192 671 1
2211 671 1
400 671 1
2 671 1
3555 672 1
509 672 1
1057 672 1
914 672 1
984 672 1
683 672 1
309 672 1
2691 672 1
99 672 1
1036 672 1
137 672 1
2545 672 1
166 672 1
195 672 1
604 672 1
2828 672 1
372 672 1
1437 672 1
288 673 1
72 673 1
279 673 1
287 673 1
588 673 1
2340 673 1
1484 673 1
2212 673 1
159 673 1
347 673 1
116 673 1
383 673 1
157 673 1
1716 673 1
662 673 1
826 673 1
1286 673 1
1021 673 1
91 673 1
76 673 1
720 674 1
3557 674 1
132 674 1
2153 674 1
263 674 1
112 674 1
363 674 1
1145 674 1
355 674 1
259 674 1
329 674 1
840 674 1
94 674 1
1035 674 1
535 674 1
2632 675 1
647 675 1
31 675 1
447 675 1
240 675 1
1774 675 1
414 675 1
390 675 1
420 675 1
298 675 1
569 675 1
13 676 1
1052 676 1
747 676 1
2471 676 1
1675 676 1
3563 676 1
2495 676 1
447 676 1
466 676 1
1016 676 1
31 676 1
56 676 1
648 676 1
64 676 1
726 676 1
400 676 1
60 676 1
543 676 1
2 676 1
261 677 1
1349 677 1
1259 677 1
1778 677 1
1190 677 1
314 677 1
669 677 1
1526 677 1
265 677 1
1782 677 1
1383 677 1
885 677 1
1513 678 1
669 678 1
1010 678 1
94 678 1
1259 678 1
1585 678 1
136 678 1
3566 678 1
154 678 1
505 679 1
291 679 1
1918 679 1
458 679 1
2996 679 1
2782 679 1
361 679 1
1930 679 1
907 679 1
37 679 1
997 679 1
248 679 1
1091 679 1
1040 679 1
2548 680 1
2694 680 1
2969 680 1
1870 680 1
1350 680 1
35 680 1
19 680 1
581 680 1
3568 680 1
669 681 1
914 681 1
990 681 1
3570 681 1
189 681 1
2937 681 1
264 681 1
885 681 1
1070 681 1
453 681 1
967 681 1
166 681 1
34 681 1
87 681 1
855 681 1
3065 681 1
615 681 1
149 681 1
197 681 1
180 681 1
51 681 1
927 681 1
134 681 1
2103 681 1
1025 681 1
221 681 1
405 681 1
188 681 1
2660 681 1
247 681 1
242 681 1
302 681 1
1219 681 1
627 681 1
95 681 1
458 682 1
1904 682 1
42 682 1
3285 682 1
2066 682 1
3571 682 1
2 682 1
13 682 1
1199 682 1
1905 682 1
1023 683 1
214 683 1
218 683 1
966 683 1
2590 683 1
263 683 1
259 683 1
180 683 1
913 683 1
2026 683 1
41 683 1
1236 683 1
885 683 1
658 683 1
247 683 1
409 684 1
230 684 1
1101 684 1
2781 684 1
1775 684 1
397 684 1
474 684 1
1774 684 1
1714 684 1
819 684 1
566 684 1
455 684 1
2455 684 1
3466 684 1
472 684 1
473 684 1
3064 684 1
1579 684 1
920 684 1
1637 684 1
311 685 1
14 685 1
653 685 1
2686 685 1
2312 685 1
7 685 1
760 685 1
150 685 1
22 685 1
244 686 1
1248 686 1
85 686 1
368 686 1
759 686 1
540 686 1
1140 686 1
284 686 1
345 686 1
771 686 1
222 686 1
1286 686 1
549 686 1
76 686 1
3575 686 1
844 686 1
662 686 1
117 686 1
623 686 1
1007 686 1
112 687 1
2103 687 1
2678 687 1
713 687 1
191 687 1
2598 687 1
135 687 1
40 687 1
686 687 1
242 687 1
1078 688 1
423 688 1
110 688 1
31 688 1
145 688 1
2729 688 1
668 688 1
105 688 1
171 688 1
1697 688 1
240 688 1
31 689 1
3362 689 1
437 689 1
1128 689 1
2958 689 1
293 689 1
108 689 1
3203 689 1
981 689 1
401 689 1
1047 689 1
4 689 1
1651 690 1
1637 690 1
2536 690 1
2115 690 1
3576 690 1
438 690 1
21 690 1
544 690 1
2424 690 1
311 691 1
13 691 1
2972 691 1
1852 691 1
669 691 1
626 691 1
248 691 1
1221 691 1
2271 691 1
2574 691 1
1918 691 1
332 691 1
40 691 1
3193 692 1
3039 692 1
1495 692 1
1549 692 1
373 692 1
709 692 1
359 692 1
274 692 1
2333 692 1
604 692 1
3054 692 1
261 692 1
684 692 1
1140 692 1
1807 692 1
2215 692 1
259 692 1
51 692 1
682 692 1
404 692 1
3117 692 1
2748 692 1
1228 692 1
893 692 1
897 692 1
40 692 1
1314 692 1
1014 692 1
304 692 1
576 692 1
112 692 1
235 693 1
397 693 1
1186 693 1
445 693 1
584 693 1
3577 693 1
2205 693 1
465 693 1
110 693 1
102 693 1
1317 693 1
974 693 1
747 693 1
2849 693 1
239 693 1
1119 693 1
3578 693 1
1118 693 1
784 693 1
938 693 1
113 693 1
117 693 1
1862 693 1
31 693 1
3579 694 1
405 694 1
1017 694 1
242 694 1
2159 694 1
990 694 1
81 694 1
914 694 1
1144 694 1
80 694 1
3015 694 1
1252 694 1
492 694 1
1854 694 1
40 694 1
608 694 1
1736 694 1
2885 694 1
3580 694 1
3072 694 1
884 694 1
1155 694 1
87 694 1
693 694 1
593 694 1
2638 694 1
3400 694 1
324 694 1
2306 694 1
217 694 1
149 694 1
185 694 1
1882 694 1
1014 695 1
67 695 1
515 695 1
1208 695 1
920 695 1
2221 695 1
917 695 1
405 695 1
885 695 1
596 696 1
1523 696 1
948 696 1
41 696 1
622 696 1
1218 696 1
853 696 1
977 696 1
967 696 1
947 696 1
263 696 1
1226 696 1
1944 696 1
576 696 1
40 696 1
99 696 1
137 696 1
480 696 1
500 696 1
486 696 1
961 696 1
154 696 1
840 696 1
188 696 1
2088 696 1
1180 696 1
886 696 1
3533 696 1
304 696 1
710 696 1
1000 696 1
987 696 1
682 697 1
3414 697 1
533 697 1
2566 697 1
1216 697 1
198 697 1
1004 697 1
3338 697 1
306 697 1
693 697 1
2271 697 1
275 697 1
604 697 1
999 697 1
2678 697 1
166 697 1
501 697 1
752 697 1
168 697 1
134 698 1
893 698 1
135 698 1
2970 698 1
627 698 1
199 698 1
178 698 1
3583 698 1
2086 698 1
166 698 1
1018 698 1
452 698 1
51 698 1
2625 698 1
2671 698 1
195 698 1
222 699 1
1201 699 1
157 699 1
2 699 1
1635 699 1
1023 699 1
654 699 1
1337 699 1
337 699 1
1545 700 1
2482 700 1
669 700 1
3585 700 1
506 700 1
309 700 1
261 700 1
626 700 1
3586 700 1
167 700 1
194 700 1
3382 700 1
1036 700 1
1479 700 1
1014 700 1
913 700 1
2482 701 1
2102 701 1
1085 701 1
40 701 1
166 701 1
1678 701 1
247 701 1
403 701 1
94 701 1
136 701 1
805 702 1
1030 702 1
1559 702 1
676 702 1
1045 702 1
3055 702 1
835 702 1
1947 702 1
165 702 1
126 702 1
1731 702 1
1393 703 1
3038 703 1
1560 703 1
2107 703 1
3593 703 1
1642 703 1
2322 703 1
794 703 1
1567 703 1
2731 703 1
1694 703 1
799 703 1
1415 703 1
1302 703 1
804 703 1
2562 703 1
2533 703 1
267 703 1
1947 703 1
792 703 1
3156 703 1
1988 703 1
125 703 1
126 703 1
1029 703 1
1946 703 1
2321 703 1
1160 703 1
2735 703 1
2003 703 1
2535 703 1
165 703 1
1491 703 1
1031 703 1
359 704 1
261 704 1
889 704 1
1438 704 1
304 704 1
535 704 1
1678 704 1
913 704 1
696 704 1
1349 704 1
1088 704 1
17 705 1
233 705 1
2490 705 1
428 705 1
150 705 1
102 705 1
647 705 1
466 705 1
424 705 1
1115 705 1
110 705 1
171 705 1
7 705 1
1 705 1
31 705 1
463 705 1
64 705 1
584 705 1
239 705 1
619 705 1
237 705 1
298 705 1
296 705 1
194 705 1
1022 705 1
240 705 1
103 705 1
785 705 1
60 705 1
723 705 1
312 706 1
346 706 1
76 706 1
519 706 1
20 706 1
665 706 1
765 706 1
157 706 1
153 706 1
1177 706 1
593 707 1
78 707 1
180 707 1
40 707 1
2156 707 1
309 707 1
1908 707 1
259 707 1
3054 707 1
96 708 1
364 708 1
1068 708 1
658 708 1
1912 708 1
1103 708 1
1093 708 1
1549 708 1
757 708 1
2215 708 1
3408 708 1
1085 708 1
2674 708 1
241 708 1
188 708 1
1335 708 1
1246 708 1
203 708 1
2498 708 1
1098 708 1
1003 708 1
166 708 1
304 708 1
261 708 1
1122 708 1
867 708 1
2162 708 1
87 708 1
2034 708 1
41 708 1
927 708 1
222 708 1
571 708 1
669 708 1
403 708 1
1035 708 1
112 708 1
326 708 1
360 708 1
2333 708 1
1590 708 1
1091 708 1
720 708 1
3594 709 1
217 709 1
149 709 1
684 709 1
1598 709 1
1018 709 1
1024 709 1
2865 709 1
604 709 1
1776 710 1
3427 710 1
402 710 1
301 710 1
1583 710 1
3234 710 1
1746 710 1
2031 710 1
821 710 1
580 710 1
416 711 1
396 711 1
68 711 1
25 711 1
31 711 1
1729 711 1
466 711 1
447 711 1
171 711 1
105 711 1
463 711 1
399 711 1
111 711 1
544 711 1
2062 712 1
47 712 1
311 712 1
277 712 1
2099 712 1
2305 712 1
960 712 1
633 712 1
577 712 1
2227 712 1
950 712 1
2452 712 1
282 712 1
129 712 1
845 712 1
287 712 1
114 712 1
2223 713 1
191 713 1
112 713 1
1059 713 1
1087 713 1
996 713 1
710 713 1
1228 713 1
1259 713 1
186 714 1
1100 714 1
1531 714 1
95 714 1
1589 714 1
34 714 1
2176 714 1
1349 714 1
922 714 1
1549 715 1
3461 715 1
758 715 1
363 715 1
405 715 1
135 715 1
374 715 1
505 715 1
918 715 1
146 715 1
684 715 1
1148 715 1
3117 715 1
243 715 1
593 715 1
40 715 1
99 715 1
261 715 1
2748 715 1
627 715 1
452 715 1
1024 715 1
1309 715 1
191 715 1
359 715 1
1918 715 1
1002 715 1
924 715 1
166 715 1
1239 716 1
987 716 1
353 716 1
1600 716 1
708 716 1
519 716 1
720 716 1
923 716 1
622 716 1
958 717 1
1375 717 1
18 717 1
763 717 1
1548 717 1
1382 717 1
2713 717 1
1507 717 1
1733 717 1
747 718 1
31 718 1
1442 718 1
396 718 1
414 718 1
423 718 1
2386 718 1
400 718 1
466 718 1
785 718 1
725 718 1
1560 719 1
3599 719 1
3211 719 1
1162 719 1
1947 719 1
176 719 1
2437 719 1
3454 719 1
772 719 1
269 719 1
1568 719 1
3600 719 1
3601 719 1
93 720 1
1674 720 1
290 720 1
711 720 1
575 720 1
172 720 1
413 720 1
543 720 1
576 720 1
4 720 1
1201 720 1
344 720 1
31 720 1
528 721 1
2648 721 1
1794 721 1
647 721 1
31 721 1
111 721 1
1724 721 1
273 721 1
1207 721 1
971 721 1
171 721 1
3221 721 1
619 721 1
60 721 1
1329 722 1
157 722 1
85 722 1
727 722 1
960 722 1
862 722 1
286 722 1
1888 722 1
708 722 1
271 723 1
625 723 1
233 723 1
514 723 1
1715 723 1
1714 723 1
1425 723 1
433 723 1
2536 723 1
330 724 1
371 724 1
948 724 1
982 724 1
2677 724 1
1533 724 1
196 724 1
458 724 1
713 724 1
132 724 1
966 725 1
166 725 1
990 725 1
452 725 1
188 725 1
3117 725 1
2678 725 1
1310 725 1
867 725 1
306 725 1
758 725 1
756 725 1
2006 725 1
1488 725 1
403 725 1
352 725 1
2890 725 1
3157 725 1
1140 725 1
2199 725 1
1239 725 1
459 725 1
1024 725 1
304 725 1
596 725 1
2448 725 1
2007 725 1
99 725 1
1014 725 1
93 726 1
287 726 1
540 726 1
280 726 1
1369 726 1
497 726 1
614 726 1
1686 726 1
398 726 1
222 726 1
33 726 1
347 726 1
1007 726 1
384 726 1
114 726 1
13 726 1
592 726 1
2481 727 1
409 727 1
584 727 1
434 727 1
381 727 1
1975 727 1
1697 727 1
462 727 1
150 727 1
104 727 1
66 727 1
141 727 1
2307 727 1
477 727 1
517 727 1
206 727 1
420 727 1
2125 727 1
785 727 1
31 727 1
424 727 1
56 727 1
396 727 1
3543 727 1
1275 727 1
105 727 1
1015 727 1
293 727 1
64 727 1
437 727 1
527 727 1
22 727 1
103 727 1
726 727 1
1132 727 1
68 727 1
747 728 1
1729 728 1
31 728 1
3294 728 1
637 728 1
1774 728 1
17 728 1
64 728 1
570 728 1
447 728 1
1132 728 1
104 728 1
695 729 1
2073 729 1
2074 729 1
3613 729 1
854 729 1
1104 729 1
3264 729 1
2271 729 1
326 729 1
658 729 1
452 729 1
1875 729 1
1881 730 1
396 730 1
258 730 1
575 730 1
2830 730 1
882 730 1
447 730 1
141 730 1
409 730 1
240 730 1
437 730 1
66 730 1
31 730 1
489 730 1
570 730 1
105 730 1
463 730 1
89 730 1
22 730 1
60 730 1
171 730 1
68 730 1
451 730 1
649 730 1
70 731 1
847 731 1
623 731 1
1475 731 1
117 731 1
368 731 1
530 731 1
529 731 1
1146 731 1
521 731 1
287 731 1
1922 732 1
1678 732 1
766 732 1
836 732 1
3099 732 1
2618 732 1
867 732 1
1088 732 1
2797 732 1
450 732 1
855 732 1
2284 733 1
772 733 1
1393 733 1
3038 733 1
1373 733 1
2248 733 1
1691 733 1
3495 733 1
1045 733 1
175 733 1
2568 733 1
126 733 1
2515 733 1
2516 733 1
985 734 1
434 734 1
1724 734 1
31 734 1
13 734 1
424 734 1
171 734 1
1006 734 1
104 734 1
345 734 1
584 734 1
66 734 1
542 734 1
56 734 1
634 734 1
109 734 1
294 735 1
3615 735 1
1669 735 1
2129 735 1
2874 735 1
31 735 1
56 735 1
13 735 1
3403 735 1
2159 735 1
330 735 1
2 735 1
114 735 1
456 735 1
1248 736 1
287 736 1
410 736 1
1329 736 1
244 736 1
161 736 1
1206 736 1
2038 736 1
591 736 1
1346 737 1
459 737 1
768 737 1
2175 737 1
199 737 1
767 737 1
1479 737 1
2711 737 1
1462 737 1
984 737 1
506 737 1
515 737 1
2968 737 1
195 737 1
2964 737 1
2546 737 1
1585 737 1
261 737 1
2178 737 1
660 737 1
197 737 1
2838 737 1
168 737 1
1883 737 1
372 737 1
1728 737 1
210 737 1
3617 738 1
2597 738 1
1842 738 1
140 738 1
746 738 1
2463 738 1
3618 738 1
1124 738 1
1269 738 1
988 738 1
1448 738 1
2053 738 1
989 738 1
1314 739 1
362 739 1
914 739 1
3594 739 1
193 739 1
928 739 1
1239 739 1
897 739 1
1000 739 1
2607 739 1
1026 739 1
991 739 1
1310 739 1
261 739 1
406 739 1
306 739 1
1371 739 1
868 739 1
132 739 1
1533 739 1
533 739 1
210 739 1
2934 739 1
893 739 1
2523 739 1
3418 739 1
287 740 1
90 740 1
3274 740 1
85 740 1
71 740 1
48 740 1
337 740 1
157 740 1
367 740 1
712 740 1
33 740 1
312 740 1
153 740 1
91 740 1
747 741 1
1245 741 1
2142 741 1
767 741 1
83 741 1
232 741 1
2075 741 1
2832 741 1
3134 741 1
1530 741 1
1995 741 1
1000 741 1
405 741 1
41 741 1
349 741 1
1160 742 1
980 742 1
1521 742 1
1263 742 1
418 742 1
1117 742 1
3169 742 1
466 742 1
2331 742 1
1437 742 1
31 742 1
2320 743 1
3623 743 1
1159 743 1
800 743 1
3624 743 1
2446 743 1
84 743 1
1501 743 1
2520 743 1
1642 743 1
1302 743 1
2552 743 1
803 743 1
1556 743 1
812 743 1
808 743 1
1045 743 1
165 743 1
815 743 1
1694 743 1
1559 743 1
270 743 1
677 743 1
1562 743 1
1372 743 1
1158 743 1
834 743 1
772 743 1
416 744 1
631 744 1
409 744 1
66 744 1
1579 744 1
1272 744 1
2211 744 1
1007 744 1
171 744 1
884 745 1
112 745 1
3625 745 1
1144 745 1
3626 745 1
217 745 1
452 745 1
1550 745 1
3579 745 1
669 745 1
577 746 1
13 746 1
2136 746 1
1432 746 1
2623 746 1
2219 746 1
501 746 1
2431 746 1
17 746 1
2792 746 1
531 746 1
1180 746 1
2760 747 1
157 747 1
3628 747 1
72 747 1
3629 747 1
551 747 1
93 747 1
1286 747 1
158 747 1
346 747 1
2 748 1
631 748 1
3588 748 1
1830 748 1
542 748 1
13 748 1
747 748 1
25 748 1
31 748 1
330 748 1
979 749 1
31 749 1
1153 749 1
1241 749 1
13 749 1
296 749 1
1157 749 1
2610 749 1
1078 749 1
105 749 1
77 749 1
342 749 1
222 749 1
576 749 1
135 749 1
114 749 1
468 749 1
1224 749 1
166 749 1
2 749 1
44 750 1
1038 750 1
1316 750 1
2618 750 1
120 750 1
2974 750 1
2795 750 1
506 750 1
827 750 1
168 750 1
452 750 1
7 750 1
166 750 1
839 751 1
110 751 1
31 751 1
206 751 1
13 751 1
1008 751 1
67 751 1
634 751 1
2056 751 1
3584 752 1
1490 752 1
2010 752 1
1647 752 1
1656 752 1
2161 752 1
2182 752 1
1413 752 1
822 752 1
3246 752 1
402 752 1
301 752 1
3342 752 1
2590 753 1
3368 753 1
1219 753 1
40 753 1
166 753 1
1189 753 1
135 753 1
533 753 1
2600 753 1
3551 754 1
684 754 1
995 754 1
2159 754 1
3556 754 1
3632 754 1
1281 754 1
3189 754 1
360 754 1
1034 754 1
332 754 1
2892 754 1
1469 754 1
535 754 1
248 754 1
183 754 1
1084 754 1
661 754 1
1602 754 1
40 754 1
396 755 1
31 755 1
50 755 1
1334 755 1
463 755 1
1639 755 1
762 755 1
838 755 1
980 755 1
649 755 1
2024 755 1
1118 755 1
725 755 1
31 756 1
66 756 1
647 756 1
1877 756 1
380 756 1
785 756 1
102 756 1
105 756 1
93 756 1
68 756 1
345 756 1
2258 756 1
237 756 1
543 756 1
439 756 1
31 757 1
463 757 1
723 757 1
722 757 1
63 757 1
542 757 1
171 757 1
61 757 1
64 757 1
1090 757 1
2536 757 1
240 757 1
68 757 1
1774 757 1
462 758 1
647 758 1
31 758 1
415 758 1
463 758 1
102 758 1
64 758 1
1015 758 1
882 758 1
528 758 1
928 759 1
1017 759 1
221 759 1
351 759 1
767 759 1
193 759 1
1069 759 1
166 759 1
1197 759 1
1819 759 1
509 759 1
2303 759 1
2810 759 1
242 759 1
1854 759 1
689 759 1
372 759 1
506 759 1
354 759 1
1286 760 1
950 760 1
280 760 1
1453 760 1
46 760 1
90 760 1
933 760 1
497 760 1
496 760 1
1816 761 1
1782 761 1
3635 761 1
188 761 1
1532 761 1
452 761 1
1219 761 1
137 761 1
2751 761 1
2030 761 1
2013 761 1
1245 761 1
3636 761 1
914 761 1
2968 761 1
180 761 1
1851 761 1
601 761 1
1088 761 1
360 761 1
615 761 1
308 761 1
2180 761 1
1528 761 1
885 761 1
351 761 1
927 761 1
1908 761 1
2130 761 1
2864 761 1
99 761 1
1682 761 1
372 761 1
453 761 1
1944 761 1
969 761 1
2223 762 1
533 762 1
2343 762 1
1791 762 1
2523 762 1
1097 762 1
3596 762 1
3417 762 1
840 762 1
629 762 1
1588 762 1
275 762 1
261 762 1
758 762 1
1539 763 1
1087 763 1
1056 763 1
927 763 1
709 763 1
923 763 1
1003 763 1
3361 763 1
2709 763 1
461 763 1
2130 763 1
1228 763 1
180 763 1
1059 763 1
3639 764 1
2687 764 1
195 764 1
3640 764 1
166 764 1
1918 764 1
352 764 1
1437 764 1
1018 764 1
2867 764 1
275 764 1
1852 764 1
622 764 1
1216 764 1
854 764 1
2218 764 1
192 764 1
170 764 1
93 765 1
543 765 1
294 765 1
2877 765 1
156 765 1
13 765 1
1078 765 1
60 765 1
2211 765 1
71 765 1
1694 765 1
798 765 1
287 765 1
398 765 1
383 765 1
85 765 1
1452 766 1
1117 766 1
724 766 1
1 766 1
466 766 1
1022 766 1
542 766 1
725 766 1
56 766 1
64 766 1
170 767 1
905 767 1
179 767 1
1532 767 1
203 767 1
409 767 1
403 767 1
377 767 1
2178 767 1
187 767 1
3030 767 1
1602 767 1
3409 768 1
704 768 1
68 768 1
955 768 1
51 768 1
720 768 1
1452 768 1
1463 768 1
91 768 1
1307 768 1
747 768 1
711 768 1
1898 768 1
13 768 1
1704 768 1
985 768 1
3203 768 1
110 768 1
2029 768 1
779 768 1
2948 768 1
2949 768 1
1366 768 1
1223 768 1
3642 768 1
31 768 1
1104 768 1
166 768 1
1645 768 1
1415 768 1
1125 768 1
119 768 1
290 768 1
3162 768 1
112 768 1
977 768 1
298 769 1
1132 769 1
546 769 1
1828 769 1
21 769 1
67 769 1
2648 769 1
2124 769 1
2682 769 1
584 769 1
583 769 1
1288 769 1
462 769 1
31 769 1
233 769 1
433 769 1
317 769 1
1262 769 1
543 769 1
466 769 1
58 769 1
428 769 1
1015 769 1
2125 769 1
648 769 1
399 769 1
883 769 1
2613 769 1
63 769 1
1154 769 1
583 770 1
64 770 1
724 770 1
240 770 1
273 770 1
1117 770 1
1359 770 1
56 770 1
463 770 1
31 771 1
445 771 1
1981 771 1
647 771 1
7 771 1
110 771 1
13 771 1
619 771 1
9 771 1
990 772 1
3644 772 1
188 772 1
2153 772 1
868 772 1
914 772 1
51 772 1
1003 772 1
2354 772 1
1252 773 1
265 773 1
2801 773 1
205 773 1
669 773 1
41 773 1
3030 773 1
360 773 1
2996 773 1
943 773 1
50 774 1
43 774 1
543 774 1
985 774 1
1153 774 1
1130 774 1
767 774 1
92 774 1
4 774 1
330 774 1
377 774 1
31 774 1
2 774 1
22 774 1
1157 774 1
1724 774 1
68 774 1
914 775 1
990 775 1
188 775 1
1025 775 1
2095 775 1
403 775 1
757 775 1
1003 775 1
261 775 1
1537 775 1
185 775 1
687 775 1
913 775 1
1422 775 1
135 775 1
931 775 1
461 775 1
195 775 1
661 775 1
3646 775 1
2711 775 1
2071 775 1
2715 776 1
2726 776 1
3337 776 1
3467 776 1
2520 776 1
1938 776 1
1501 776 1
2437 776 1
3260 776 1
199 777 1
767 777 1
1009 777 1
919 777 1
1122 777 1
3382 777 1
339 777 1
374 777 1
170 777 1
3093 777 1
95 777 1
3647 778 1
1549 778 1
927 778 1
1091 778 1
1036 778 1
627 778 1
966 778 1
3438 778 1
1025 778 1
51 778 1
3117 778 1
1003 778 1
183 778 1
3367 779 1
157 779 1
71 779 1
2099 779 1
117 779 1
1434 779 1
47 779 1
901 779 1
336 779 1
1329 779 1
523 779 1
160 779 1
244 779 1
287 779 1
549 779 1
66 780 1
2131 780 1
466 780 1
423 780 1
747 780 1
451 780 1
396 780 1
235 780 1
2 780 1
399 780 1
400 780 1
210 781 1
1345 781 1
2917 781 1
991 781 1
2598 781 1
354 781 1
1310 781 1
221 781 1
1551 781 1
264 781 1
1119 781 1
2600 781 1
190 781 1
1849 781 1
186 781 1
1017 781 1
617 782 1
13 782 1
226 782 1
2205 782 1
3403 782 1
149 782 1
623 782 1
3650 782 1
1605 782 1
1000 782 1
228 782 1
3032 782 1
87 782 1
186 782 1
3062 782 1
573 782 1
631 783 1
3651 783 1
1631 783 1
3455 783 1
345 783 1
2572 783 1
61 783 1
1322 783 1
299 783 1
562 783 1
143 783 1
148 783 1
462 783 1
669 783 1
166 783 1
989 783 1
2693 783 1
885 783 1
163 783 1
517 783 1
2094 783 1
409 783 1
3569 783 1
3124 783 1
733 783 1
726 783 1
2849 783 1
1137 783 1
2736 783 1
3200 783 1
3652 783 1
1188 783 1
477 783 1
2215 783 1
778 783 1
997 783 1
666 783 1
1196 783 1
2057 783 1
13 783 1
1006 783 1
3001 783 1
318 783 1
198 783 1
366 783 1
400 783 1
1067 783 1
2280 783 1
396 783 1
2349 783 1
2570 783 1
1630 783 1
985 783 1
775 783 1
206 783 1
3621 783 1
232 783 1
466 783 1
3128 783 1
1793 783 1
2987 783 1
1194 783 1
235 783 1
237 783 1
3363 783 1
227 783 1
67 783 1
980 783 1
2034 783 1
228 783 1
64 783 1
488 783 1
984 783 1
66 783 1
423 783 1
140 783 1
71 784 1
344 784 1
368 784 1
873 784 1
456 784 1
284 784 1
114 784 1
1468 784 1
117 784 1
287 784 1
33 784 1
543 785 1
31 785 1
413 785 1
457 785 1
1442 785 1
2753 785 1
488 785 1
647 785 1
399 785 1
1090 785 1
248 786 1
242 786 1
261 786 1
1848 786 1
203 786 1
37 786 1
756 786 1
758 786 1
183 786 1
1526 786 1
885 786 1
356 786 1
166 786 1
120 787 1
222 787 1
491 787 1
13 787 1
6 787 1
66 787 1
224 787 1
1503 787 1
144 787 1
528 787 1
68 787 1
462 787 1
1630 788 1
222 788 1
409 788 1
477 788 1
527 788 1
13 788 1
1663 788 1
1275 788 1
528 788 1
31 788 1
2386 789 1
2350 789 1
2385 789 1
1 789 1
3434 789 1
819 789 1
469 789 1
3430 789 1
172 789 1
110 789 1
1400 789 1
287 790 1
711 790 1
3656 790 1
2099 790 1
712 790 1
927 790 1
17 790 1
456 790 1
1884 790 1
3657 790 1
584 790 1
71 790 1
111 790 1
2038 790 1
755 790 1
76 790 1
2622 790 1
3263 790 1
92 790 1
17 791 1
519 791 1
277 791 1
224 791 1
1338 791 1
765 791 1
157 791 1
932 791 1
71 791 1
549 791 1
46 791 1
93 791 1
479 791 1
654 791 1
633 791 1
312 791 1
48 791 1
47 791 1
450 792 1
1148 792 1
1169 792 1
340 792 1
40 792 1
921 792 1
188 792 1
2026 792 1
897 792 1
1155 792 1
3093 792 1
3258 792 1
1356 792 1
2103 792 1
1470 792 1
1790 792 1
51 792 1
186 792 1
135 792 1
1633 792 1
3520 792 1
34 792 1
751 793 1
881 793 1
434 793 1
463 793 1
240 793 1
64 793 1
1015 793 1
882 793 1
2014 793 1
723 793 1
668 793 1
593 794 1
3664 794 1
3186 794 1
1977 794 1
363 794 1
360 794 1
339 794 1
374 794 1
359 794 1
243 794 1
209 794 1
1155 795 1
1084 795 1
261 795 1
518 795 1
1026 795 1
2138 795 1
1925 795 1
51 795 1
863 795 1
1535 795 1
840 795 1
248 795 1
927 795 1
1790 795 1
1098 795 1
2765 796 1
3390 796 1
252 796 1
257 796 1
1871 796 1
2181 796 1
1410 796 1
1863 796 1
3667 796 1
2341 796 1
2532 796 1
2374 796 1
130 796 1
3354 796 1
593 797 1
1219 797 1
2330 797 1
1689 797 1
1982 797 1
217 797 1
2868 797 1
3669 797 1
2798 797 1
1682 797 1
1220 797 1
1219 798 1
2041 798 1
1907 798 1
135 798 1
1527 798 1
3302 798 1
825 798 1
52 798 1
51 798 1
329 798 1
2073 798 1
304 798 1
37 798 1
31 799 1
1775 799 1
163 799 1
527 799 1
2270 799 1
235 799 1
1275 799 1
13 799 1
110 799 1
164 799 1
455 799 1
1997 799 1
2194 799 1
566 799 1
634 799 1
1207 799 1
462 800 1
447 800 1
632 800 1
1652 800 1
642 800 1
409 800 1
437 800 1
66 800 1
1830 800 1
424 800 1
838 800 1
414 800 1
318 800 1
1618 800 1
463 800 1
747 800 1
50 800 1
1787 801 1
518 801 1
180 801 1
144 801 1
798 801 1
1119 801 1
1452 801 1
22 801 1
525 801 1
2074 802 1
363 802 1
767 802 1
2618 802 1
3671 802 1
221 802 1
2884 802 1
646 802 1
713 802 1
693 802 1
1094 802 1
200 802 1
170 802 1
112 802 1
503 802 1
3408 802 1
166 802 1
1068 802 1
98 802 1
1024 802 1
458 802 1
194 802 1
1853 802 1
217 802 1
682 802 1
188 802 1
2287 802 1
855 802 1
261 802 1
1148 802 1
1151 802 1
571 802 1
149 802 1
865 802 1
576 802 1
927 802 1
709 802 1
94 802 1
3402 803 1
3001 803 1
140 803 1
3618 803 1
3278 803 1
2572 803 1
3674 803 1
2251 803 1
777 803 1
1078 804 1
491 804 1
747 804 1
31 804 1
888 804 1
374 804 1
3602 804 1
409 804 1
470 804 1
102 804 1
1915 804 1
2063 804 1
240 804 1
416 804 1
390 804 1
7 804 1
68 804 1
157 805 1
1773 805 1
479 805 1
244 805 1
873 805 1
17 805 1
117 805 1
1329 805 1
93 805 1
1966 806 1
447 806 1
4 806 1
68 806 1
240 806 1
206 806 1
783 806 1
148 806 1
723 806 1
971 806 1
528 806 1
142 807 1
1545 807 1
1605 807 1
2013 807 1
2796 807 1
203 807 1
584 807 1
940 807 1
3676 807 1
81 807 1
1391 807 1
558 807 1
400 807 1
1367 807 1
2088 807 1
114 807 1
932 807 1
287 807 1
2970 807 1
3031 807 1
3294 807 1
77 807 1
259 807 1
51 807 1
2772 807 1
615 807 1
3197 807 1
612 807 1
232 807 1
503 807 1
1386 807 1
83 807 1
519 807 1
2594 807 1
620 807 1
1041 807 1
527 807 1
1886 807 1
1128 807 1
2692 807 1
1194 807 1
1 807 1
390 807 1
3677 807 1
240 807 1
2514 807 1
980 807 1
71 807 1
437 807 1
1724 807 1
198 807 1
1317 807 1
642 807 1
1751 807 1
3644 807 1
1645 807 1
647 807 1
337 807 1
2524 807 1
6 807 1
900 807 1
397 807 1
1275 807 1
2671 807 1
1307 807 1
3357 807 1
284 807 1
939 807 1
222 807 1
282 807 1
506 807 1
25 807 1
896 807 1
1596 807 1
1877 807 1
410 807 1
363 807 1
210 807 1
108 807 1
398 807 1
312 807 1
873 807 1
1200 807 1
63 807 1
47 807 1
2 807 1
3620 807 1
3605 807 1
593 807 1
105 807 1
2681 807 1
241 807 1
31 807 1
401 807 1
3486 807 1
461 807 1
1998 807 1
166 807 1
3465 807 1
2640 807 1
927 807 1
242 807 1
62 807 1
654 807 1
1241 807 1
13 807 1
726 807 1
91 807 1
828 807 1
2763 807 1
1064 807 1
2212 807 1
29 807 1
7 807 1
3657 807 1
93 807 1
104 808 1
120 808 1
171 808 1
3330 808 1
8 808 1
423 808 1
778 808 1
1078 808 1
747 808 1
2131 808 1
1171 808 1
1047 808 1
2725 808 1
585 808 1
1389 808 1
619 808 1
647 808 1
409 808 1
566 808 1
6 808 1
3678 808 1
3593 808 1
1154 808 1
2347 808 1
396 808 1
1052 808 1
31 808 1
2094 808 1
102 808 1
875 808 1
517 808 1
1770 808 1
240 808 1
1186 808 1
3676 808 1
584 808 1
940 808 1
583 808 1
2624 808 1
914 809 1
94 809 1
535 809 1
930 809 1
1908 809 1
840 809 1
904 809 1
701 809 1
1094 809 1
180 809 1
2492 809 1
917 809 1
124 809 1
2836 809 1
458 809 1
604 809 1
925 809 1
931 809 1
921 809 1
137 809 1
3368 809 1
154 809 1
1349 809 1
2 810 1
43 810 1
863 810 1
759 810 1
224 810 1
2099 810 1
1839 810 1
345 810 1
519 810 1
337 810 1
543 811 1
206 811 1
980 811 1
148 811 1
414 811 1
3548 811 1
1645 811 1
1132 811 1
1671 811 1
171 811 1
726 811 1
1007 811 1
50 811 1
747 811 1
1157 811 1
2339 811 1
979 811 1
2 811 1
497 812 1
114 812 1
312 812 1
69 812 1
1955 812 1
614 812 1
29 812 1
347 812 1
90 812 1
113 812 1
85 812 1
1956 813 1
1506 813 1
1427 813 1
2655 813 1
26 813 1
2171 813 1
2378 813 1
3086 813 1
249 813 1
3425 814 1
526 814 1
1017 814 1
430 814 1
396 814 1
1452 814 1
141 814 1
175 814 1
3681 814 1
66 814 1
428 814 1
345 814 1
2256 814 1
323 814 1
3682 814 1
2972 814 1
3683 814 1
110 814 1
409 814 1
165 814 1
51 814 1
955 814 1
985 814 1
2 814 1
434 814 1
294 814 1
1898 814 1
2874 814 1
330 814 1
2307 814 1
979 814 1
68 814 1
1663 814 1
904 814 1
3004 814 1
5 814 1
1154 814 1
1709 814 1
13 814 1
103 814 1
455 814 1
144 814 1
1704 814 1
1708 814 1
312 814 1
2057 814 1
1591 815 1
452 815 1
969 815 1
359 815 1
1807 815 1
615 815 1
1017 815 1
135 815 1
275 815 1
865 815 1
31 816 1
447 816 1
527 816 1
1132 816 1
462 816 1
1008 816 1
400 816 1
64 816 1
68 816 1
634 816 1
150 817 1
2055 817 1
548 817 1
434 817 1
31 817 1
528 817 1
1503 817 1
635 817 1
171 817 1
462 817 1
104 817 1
3081 817 1
1078 817 1
463 817 1
56 817 1
511 818 1
1588 818 1
888 818 1
840 818 1
248 818 1
34 818 1
132 818 1
406 818 1
242 818 1
1531 818 1
921 818 1
403 818 1
357 818 1
363 818 1
2451 818 1
571 819 1
922 819 1
1328 819 1
921 819 1
41 819 1
1309 819 1
984 819 1
1013 819 1
136 819 1
1854 820 1
928 820 1
1634 820 1
3638 820 1
912 820 1
1215 820 1
306 820 1
2821 820 1
1937 820 1
1437 820 1
3482 820 1
3333 820 1
627 820 1
2531 821 1
1139 821 1
1825 821 1
1970 821 1
560 821 1
736 821 1
19 821 1
1972 821 1
934 821 1
710 822 1
890 822 1
996 822 1
359 822 1
1148 822 1
1935 822 1
217 822 1
1769 822 1
170 822 1
452 822 1
943 822 1
66 823 1
62 823 1
647 823 1
1132 823 1
2611 823 1
171 823 1
979 823 1
31 823 1
296 823 1
50 823 1
462 823 1
1697 823 1
542 823 1
1878 823 1
3133 824 1
2189 824 1
2043 824 1
1318 824 1
31 824 1
381 824 1
2977 824 1
636 824 1
2465 824 1
1401 824 1
3685 824 1
1317 824 1
1195 824 1
7 825 1
6 825 1
396 825 1
3688 825 1
330 825 1
543 825 1
50 825 1
585 825 1
13 825 1
1613 825 1
311 825 1
120 826 1
413 826 1
4 826 1
400 826 1
2680 826 1
463 826 1
543 826 1
742 826 1
725 826 1
1466 827 1
1736 827 1
2904 827 1
1676 827 1
3043 827 1
98 827 1
1252 827 1
1180 827 1
1928 827 1
83 827 1
2659 827 1
37 827 1
2484 827 1
1335 827 1
1944 827 1
1056 827 1
3693 827 1
332 827 1
372 827 1
189 827 1
604 827 1
1531 827 1
188 827 1
967 827 1
3694 827 1
3695 828 1
3696 828 1
490 828 1
815 828 1
3128 828 1
2113 828 1
1885 828 1
3545 828 1
1208 828 1
2210 828 1
141 828 1
2672 828 1
1579 828 1
2611 828 1
235 828 1
454 828 1
237 828 1
1715 828 1
449 828 1
1517 828 1
1827 828 1
474 828 1
2911 829 1
3649 829 1
1305 829 1
3700 829 1
2721 829 1
2777 829 1
560 829 1
2442 829 1
2694 829 1
377 829 1
3701 829 1
1074 829 1
1825 829 1
285 829 1
1866 829 1
1071 829 1
1352 829 1
1179 829 1
252 829 1
934 829 1
1215 830 1
867 830 1
326 830 1
264 830 1
712 830 1
669 830 1
626 830 1
1038 830 1
112 830 1
188 830 1
700 831 1
2529 831 1
213 831 1
1933 831 1
855 831 1
869 831 1
1009 831 1
452 831 1
3438 831 1
920 831 1
2086 831 1
1464 831 1
1312 832 1
2808 832 1
3702 832 1
2094 832 1
3703 832 1
3704 832 1
1969 832 1
2299 832 1
3514 832 1
3705 832 1
1619 832 1
989 832 1
777 832 1
140 832 1
1971 833 1
1956 833 1
2170 833 1
2398 833 1
300 833 1
3251 833 1
3707 833 1
2274 833 1
556 833 1
575 834 1
31 834 1
1724 834 1
293 834 1
569 834 1
635 834 1
3301 834 1
171 834 1
725 834 1
743 834 1
979 835 1
610 835 1
1613 835 1
50 835 1
296 835 1
92 835 1
13 835 1
519 835 1
7 835 1
462 835 1
681 836 1
1348 836 1
450 836 1
119 836 1
149 836 1
359 836 1
40 836 1
349 836 1
96 836 1
1002 836 1
627 837 1
1852 837 1
3177 837 1
13 837 1
3374 837 1
1977 837 1
190 837 1
922 837 1
3243 837 1
1540 837 1
3391 837 1
349 837 1
660 837 1
243 837 1
561 837 1
309 837 1
717 837 1
193 837 1
1534 837 1
1252 837 1
684 837 1
1018 837 1
603 837 1
502 837 1
198 837 1
1854 837 1
354 837 1
2074 837 1
359 837 1
186 837 1
210 837 1
2581 837 1
2061 837 1
1051 837 1
961 837 1
221 837 1
506 837 1
926 837 1
189 837 1
1017 837 1
606 837 1
2788 837 1
598 837 1
1121 837 1
1739 837 1
264 837 1
31 838 1
3547 838 1
22 838 1
3708 838 1
726 838 1
620 838 1
1628 838 1
61 838 1
62 838 1
365 838 1
60 838 1
64 838 1
3564 839 1
3584 839 1
1322 839 1
1411 839 1
1304 839 1
731 839 1
251 839 1
1405 839 1
252 839 1
2378 839 1
3561 839 1
3603 839 1
3142 840 1
3499 840 1
1219 840 1
2904 840 1
1419 840 1
1180 840 1
669 840 1
2199 840 1
920 840 1
3709 840 1
1171 840 1
2178 840 1
2968 840 1
210 840 1
1220 840 1
601 840 1
3616 840 1
1549 841 1
2590 841 1
247 841 1
501 841 1
2190 841 1
2936 841 1
261 841 1
918 841 1
919 841 1
78 841 1
1151 841 1
51 841 1
604 841 1
696 841 1
697 841 1
2523 841 1
695 841 1
2215 841 1
3228 841 1
758 841 1
710 841 1
908 842 1
261 842 1
914 842 1
1526 842 1
339 842 1
275 842 1
34 842 1
885 842 1
927 842 1
892 842 1
274 842 1
2527 843 1
3159 843 1
3180 843 1
515 843 1
204 843 1
1465 843 1
170 843 1
263 843 1
248 843 1
453 843 1
885 843 1
1673 843 1
533 843 1
242 844 1
2147 844 1
3269 844 1
2587 844 1
2503 844 1
211 844 1
2871 844 1
710 844 1
1221 844 1
259 844 1
1736 844 1
2873 844 1
693 844 1
359 844 1
3710 844 1
2061 844 1
199 844 1
747 845 1
105 845 1
226 845 1
2390 845 1
3711 845 1
2014 845 1
17 845 1
489 845 1
1119 845 1
64 845 1
3190 845 1
2386 845 1
875 845 1
445 845 1
232 845 1
1714 845 1
61 845 1
103 845 1
396 845 1
466 845 1
409 845 1
575 845 1
397 845 1
2648 845 1
141 845 1
584 845 1
723 845 1
1 845 1
442 845 1
345 845 1
1280 845 1
1194 845 1
294 845 1
2830 845 1
548 845 1
163 845 1
414 845 1
298 845 1
882 845 1
171 845 1
751 845 1
3026 845 1
1130 845 1
455 845 1
1724 845 1
463 845 1
2234 845 1
2807 845 1
235 845 1
56 845 1
441 845 1
647 845 1
3712 845 1
3578 845 1
544 845 1
3435 845 1
2753 845 1
517 845 1
971 845 1
435 845 1
562 845 1
2561 845 1
7 845 1
527 845 1
528 845 1
583 845 1
240 845 1
60 845 1
31 845 1
70 846 1
657 846 1
2069 846 1
157 846 1
1440 846 1
540 846 1
523 846 1
650 846 1
826 846 1
1831 846 1
591 846 1
1308 846 1
914 847 1
3713 847 1
2288 847 1
1391 847 1
2317 847 1
1174 847 1
357 847 1
1036 847 1
604 847 1
2810 847 1
2154 847 1
920 847 1
2553 847 1
1922 847 1
3479 847 1
483 847 1
996 847 1
3283 847 1
1123 847 1
2559 847 1
112 848 1
210 848 1
1069 848 1
504 848 1
1068 848 1
2103 848 1
1038 848 1
40 848 1
2104 848 1
156 849 1
114 849 1
71 849 1
367 849 1
346 849 1
279 849 1
860 849 1
1049 849 1
85 849 1
411 849 1
2538 849 1
311 849 1
312 849 1
1329 849 1
842 849 1
518 849 1
596 850 1
2104 850 1
3168 850 1
1892 850 1
188 850 1
947 850 1
178 850 1
3714 850 1
404 850 1
87 850 1
200 850 1
3715 850 1
511 850 1
1252 850 1
1025 850 1
3010 850 1
1171 850 1
1349 850 1
608 850 1
1472 850 1
709 850 1
607 850 1
504 850 1
134 850 1
221 850 1
3408 850 1
3349 850 1
599 850 1
112 850 1
2359 850 1
108 850 1
188 851 1
3489 851 1
189 851 1
2671 851 1
717 851 1
982 851 1
1025 851 1
2103 851 1
2685 851 1
364 851 1
1093 851 1
509 851 1
692 851 1
2727 851 1
3521 851 1
326 851 1
1422 851 1
1217 851 1
205 851 1
306 851 1
2071 851 1
144 852 1
31 852 1
3439 852 1
548 852 1
73 852 1
298 852 1
311 852 1
3404 852 1
1047 852 1
7 852 1
429 852 1
1258 853 1
137 853 1
2309 853 1
770 853 1
264 853 1
243 853 1
2190 853 1
1854 853 1
2701 853 1
502 853 1
242 853 1
756 853 1
897 853 1
3716 853 1
188 853 1
1466 853 1
3517 853 1
535 853 1
370 853 1
459 853 1
604 853 1
704 853 1
869 853 1
1087 853 1
3520 853 1
1036 853 1
2917 853 1
2810 853 1
3717 853 1
1877 854 1
3311 854 1
3718 854 1
3699 854 1
1137 854 1
2763 854 1
3536 854 1
631 854 1
323 854 1
1284 854 1
596 855 1
1480 855 1
1105 855 1
183 855 1
2 855 1
189 855 1
1036 855 1
112 855 1
2860 855 1
2767 855 1
168 855 1
40 855 1
3717 855 1
720 855 1
704 855 1
927 855 1
2626 855 1
243 855 1
452 856 1
2690 856 1
586 856 1
658 856 1
221 856 1
2545 856 1
1003 856 1
99 856 1
3261 856 1
2007 856 1
1000 856 1
3262 856 1
166 856 1
1036 856 1
1021 857 1
286 857 1
765 857 1
529 857 1
33 857 1
1831 857 1
345 857 1
519 857 1
114 857 1
71 857 1
157 857 1
284 857 1
518 857 1
47 857 1
521 857 1
580 858 1
1762 858 1
3720 858 1
3721 858 1
1861 858 1
1380 858 1
2397 858 1
2045 858 1
341 858 1
485 858 1
2405 858 1
244 859 1
2617 859 1
156 859 1
1773 859 1
873 859 1
614 859 1
336 859 1
479 859 1
654 859 1
892 860 1
39 860 1
1033 860 1
2127 860 1
1702 860 1
83 860 1
966 860 1
1345 860 1
1000 860 1
1270 860 1
1385 860 1
1689 860 1
1226 860 1
2041 860 1
1093 861 1
669 861 1
3186 861 1
112 861 1
2354 861 1
1087 861 1
306 861 1
1237 861 1
94 861 1
166 861 1
204 861 1
3088 862 1
1756 862 1
377 862 1
2777 862 1
1859 862 1
580 862 1
956 862 1
2650 862 1
301 862 1
1860 862 1
391 862 1
1870 862 1
539 862 1
2775 862 1
1409 862 1
2774 862 1
1864 862 1
1863 862 1
1507 862 1
1866 862 1
879 862 1
256 862 1
2079 862 1
1179 862 1
1352 862 1
652 863 1
587 863 1
633 863 1
852 863 1
76 863 1
3274 863 1
1128 863 1
1455 863 1
3330 863 1
287 863 1
3722 863 1
712 863 1
662 863 1
91 863 1
623 863 1
153 863 1
312 863 1
456 863 1
530 863 1
3723 863 1
279 863 1
479 863 1
382 863 1
1330 863 1
1286 863 1
151 863 1
337 863 1
282 863 1
161 863 1
1248 863 1
131 863 1
369 863 1
1406 863 1
1043 863 1
861 863 1
240 863 1
519 863 1
2447 863 1
345 863 1
367 863 1
3724 863 1
1146 863 1
1810 863 1
411 863 1
59 863 1
293 863 1
1839 863 1
3238 863 1
1329 863 1
33 863 1
641 863 1
847 863 1
1675 863 1
1249 863 1
592 863 1
92 864 1
862 864 1
1203 864 1
1773 864 1
280 864 1
614 864 1
279 864 1
950 864 1
900 864 1
861 864 1
46 864 1
410 864 1
2082 865 1
154 865 1
43 865 1
95 865 1
1000 865 1
855 865 1
3149 865 1
119 865 1
364 865 1
3727 866 1
3626 866 1
684 866 1
2914 866 1
2940 866 1
893 866 1
681 866 1
170 866 1
505 866 1
865 866 1
261 866 1
2558 866 1
99 866 1
704 866 1
205 866 1
3403 867 1
452 867 1
112 867 1
166 867 1
60 867 1
1809 867 1
668 867 1
137 867 1
306 867 1
31 868 1
7 868 1
3140 868 1
2547 868 1
771 868 1
1021 868 1
43 868 1
845 868 1
426 868 1
461 868 1
2 868 1
400 868 1
1362 868 1
1532 869 1
967 869 1
94 869 1
929 869 1
2482 869 1
1114 869 1
533 869 1
885 869 1
1310 869 1
913 869 1
3728 869 1
484 869 1
882 870 1
1400 870 1
189 870 1
1477 870 1
1022 870 1
619 870 1
445 870 1
1722 870 1
3024 870 1
409 870 1
527 870 1
726 870 1
3081 870 1
544 870 1
237 870 1
596 871 1
604 871 1
1000 871 1
275 871 1
188 871 1
1155 871 1
606 871 1
2215 871 1
1310 871 1
87 871 1
1002 871 1
189 871 1
210 871 1
508 871 1
181 871 1
1598 871 1
2152 871 1
349 871 1
195 871 1
2692 871 1
137 871 1
202 871 1
99 871 1
166 871 1
1036 871 1
607 871 1
538 872 1
253 872 1
2650 872 1
1445 872 1
2907 872 1
1825 872 1
301 872 1
1449 872 1
2717 872 1
1450 872 1
1756 872 1
1112 872 1
2777 872 1
1508 872 1
555 872 1
537 872 1
1498 872 1
250 872 1
1647 872 1
252 872 1
3552 872 1
254 872 1
1497 872 1
2349 873 1
1973 873 1
415 873 1
13 873 1
2 873 1
1240 873 1
634 873 1
68 873 1
7 873 1
844 874 1
549 874 1
653 874 1
47 874 1
287 874 1
224 874 1
312 874 1
277 874 1
72 874 1
863 874 1
157 874 1
1617 875 1
458 875 1
3702 875 1
1905 875 1
1198 875 1
3627 875 1
945 875 1
800 875 1
1101 875 1
3011 875 1
3285 875 1
2066 875 1
749 875 1
7 875 1
2051 875 1
68 875 1
2057 875 1
1418 875 1
712 875 1
1904 875 1
3421 876 1
2965 876 1
2896 876 1
956 876 1
2526 876 1
321 876 1
3473 876 1
1138 876 1
2897 876 1
1968 876 1
2539 876 1
2134 876 1
1747 876 1
1276 876 1
377 876 1
1352 876 1
12 876 1
2819 876 1
2368 876 1
2939 876 1
1948 876 1
3701 876 1
3700 876 1
763 876 1
1863 876 1
3231 876 1
2090 876 1
1449 876 1
1071 876 1
3354 876 1
310 877 1
2829 877 1
3300 877 1
17 877 1
437 877 1
985 877 1
3731 877 1
3732 877 1
2576 877 1
2736 877 1
711 877 1
139 877 1
1262 877 1
1385 877 1
528 877 1
3733 877 1
785 877 1
64 877 1
423 877 1
719 877 1
1268 877 1
104 877 1
747 877 1
1089 877 1
105 877 1
2878 877 1
883 877 1
3514 877 1
696 877 1
433 877 1
2730 877 1
31 877 1
1718 877 1
569 877 1
2240 877 1
1722 877 1
2204 877 1
143 877 1
783 877 1
148 877 1
414 877 1
61 877 1
1115 877 1
2424 877 1
240 877 1
619 877 1
365 877 1
634 877 1
1808 878 1
658 878 1
697 878 1
188 878 1
967 878 1
1820 878 1
669 878 1
1392 878 1
1768 878 1
508 878 1
316 878 1
137 878 1
788 878 1
1547 878 1
1438 878 1
1153 879 1
543 879 1
330 879 1
150 879 1
747 879 1
1154 879 1
13 879 1
2209 879 1
63 879 1
400 879 1
1015 879 1
2457 880 1
958 880 1
1303 880 1
1969 880 1
2134 880 1
3021 880 1
1967 880 1
2713 880 1
257 880 1
2368 880 1
378 880 1
249 880 1
2965 880 1
2045 881 1
1656 881 1
2378 881 1
2367 881 1
2814 881 1
2134 881 1
1427 881 1
393 881 1
254 881 1
2191 881 1
90 882 1
3094 882 1
655 882 1
614 882 1
385 882 1
384 882 1
383 882 1
1686 882 1
279 882 1
933 882 1
69 882 1
95 883 1
865 883 1
2867 883 1
3243 883 1
2137 883 1
3633 883 1
1908 883 1
2295 883 1
119 883 1
112 883 1
3737 883 1
217 883 1
2868 883 1
149 883 1
211 883 1
2885 883 1
374 883 1
1622 883 1
3583 883 1
80 883 1
3480 883 1
943 883 1
693 883 1
1091 883 1
1834 883 1
2086 883 1
2912 883 1
1000 883 1
81 883 1
1727 883 1
2129 883 1
1024 883 1
1682 883 1
40 883 1
183 883 1
3117 883 1
1406 884 1
71 884 1
1503 884 1
343 884 1
56 884 1
456 884 1
111 884 1
369 884 1
131 884 1
662 884 1
653 884 1
344 884 1
714 885 1
923 885 1
1309 885 1
1087 885 1
94 885 1
357 885 1
180 885 1
1479 885 1
601 885 1
136 885 1
304 885 1
1806 885 1
3738 886 1
420 886 1
726 886 1
583 886 1
3508 886 1
1078 886 1
476 886 1
1582 886 1
2056 886 1
475 886 1
112 887 1
186 887 1
907 887 1
1245 887 1
183 887 1
1171 887 1
461 887 1
1589 887 1
2788 887 1
1058 887 1
1003 887 1
275 887 1
83 887 1
1052 888 1
462 888 1
64 888 1
206 888 1
725 888 1
240 888 1
463 888 1
785 888 1
751 888 1
583 888 1
361 889 1
995 889 1
2854 889 1
606 889 1
1472 889 1
2553 889 1
3740 889 1
112 889 1
1155 889 1
1036 889 1
2103 889 1
3414 889 1
697 889 1
1962 889 1
1003 889 1
503 889 1
1529 889 1
137 889 1
166 889 1
2243 889 1
1053 890 1
1753 890 1
3421 890 1
2713 890 1
2548 890 1
1761 890 1
1733 890 1
1410 890 1
2327 890 1
532 890 1
377 890 1
1948 890 1
2403 890 1
1380 890 1
2526 890 1
1071 890 1
3742 890 1
817 891 1
279 891 1
385 891 1
346 891 1
90 891 1
496 891 1
74 891 1
1308 891 1
280 891 1
312 892 1
847 892 1
1201 892 1
93 892 1
1041 892 1
844 892 1
765 892 1
114 892 1
152 892 1
71 892 1
284 892 1
641 892 1
157 892 1
368 892 1
343 892 1
456 892 1
336 892 1
662 892 1
587 892 1
623 892 1
153 892 1
91 892 1
2 893 1
2198 893 1
112 893 1
1 893 1
3160 893 1
653 893 1
31 893 1
189 893 1
909 893 1
377 893 1
1248 893 1
513 893 1
1914 893 1
312 893 1
112 894 1
166 894 1
2156 894 1
1494 894 1
631 894 1
3744 894 1
1215 894 1
1801 894 1
76 894 1
311 894 1
31 894 1
1362 894 1
381 895 1
1744 895 1
56 895 1
838 895 1
63 895 1
436 895 1
1 895 1
955 895 1
240 895 1
1132 895 1
171 895 1
76 896 1
665 896 1
157 896 1
368 896 1
518 896 1
222 896 1
1587 896 1
162 896 1
765 896 1
2759 896 1
479 896 1
2189 896 1
17 896 1
73 896 1
74 896 1
551 896 1
2606 896 1
662 896 1
657 896 1
2551 896 1
641 896 1
2985 896 1
1504 896 1
1285 896 1
312 896 1
529 896 1
530 896 1
345 896 1
1202 896 1
755 896 1
114 896 1
614 896 1
244 896 1
1329 896 1
337 896 1
2225 896 1
93 896 1
2550 896 1
46 896 1
91 896 1
592 896 1
398 896 1
1412 896 1
1047 896 1
31 897 1
430 897 1
363 897 1
2772 897 1
360 897 1
2769 897 1
2857 897 1
50 897 1
304 897 1
68 897 1
306 897 1
41 897 1
2 897 1
3715 897 1
577 897 1
774 897 1
760 897 1
3233 898 1
13 898 1
747 898 1
1262 898 1
2 898 1
139 898 1
1057 898 1
969 898 1
2210 898 1
1988 898 1
110 898 1
135 898 1
49 898 1
56 898 1
1218 898 1
203 898 1
1335 898 1
3746 899 1
956 899 1
2371 899 1
3101 899 1
3584 899 1
249 899 1
3541 899 1
1321 899 1
1209 899 1
581 899 1
2181 899 1
3747 899 1
1971 899 1
1860 899 1
35 899 1
1305 899 1
821 899 1
462 900 1
171 900 1
647 900 1
1334 900 1
64 900 1
434 900 1
68 900 1
105 900 1
3684 900 1
725 900 1
528 900 1
1089 900 1
863 901 1
367 901 1
284 901 1
286 901 1
85 901 1
529 901 1
157 901 1
519 901 1
71 901 1
91 901 1
2099 901 1
1426 901 1
92 901 1
33 901 1
720 902 1
2101 902 1
1515 902 1
2613 902 1
535 902 1
1588 902 1
2443 902 1
461 902 1
264 902 1
132 902 1
1016 902 1
927 902 1
83 902 1
669 902 1
95 902 1
188 902 1
171 903 1
13 903 1
3621 903 1
1043 903 1
105 903 1
1136 903 1
103 903 1
517 903 1
455 903 1
447 903 1
1288 903 1
296 903 1
3031 904 1
521 904 1
1141 904 1
653 904 1
71 904 1
286 904 1
312 904 1
3279 904 1
577 904 1
288 904 1
588 904 1
1716 904 1
3238 904 1
1460 904 1
780 904 1
662 904 1
118 904 1
343 904 1
2447 904 1
398 904 1
1839 904 1
2952 904 1
587 904 1
519 904 1
116 904 1
1635 904 1
614 904 1
657 904 1
335 904 1
368 904 1
623 904 1
284 904 1
151 904 1
1329 904 1
287 904 1
826 904 1
2225 904 1
518 904 1
873 904 1
3513 904 1
114 904 1
654 904 1
283 904 1
155 904 1
411 904 1
346 904 1
31 905 1
477 905 1
381 905 1
449 905 1
894 905 1
64 905 1
1022 905 1
67 905 1
3406 905 1
110 905 1
634 905 1
3562 906 1
2437 906 1
3630 906 1
3610 906 1
1393 906 1
1293 906 1
810 906 1
1501 906 1
175 906 1
292 906 1
1812 907 1
1939 907 1
3751 907 1
508 907 1
1036 907 1
921 907 1
1059 907 1
1678 907 1
247 907 1
2094 908 1
1067 908 1
565 908 1
2210 908 1
3711 908 1
1389 908 1
3447 908 1
3252 908 1
1350 908 1
668 909 1
433 909 1
3081 909 1
240 909 1
544 909 1
409 909 1
21 909 1
785 909 1
462 909 1
2648 909 1
1966 909 1
110 909 1
2910 909 1
463 909 1
298 909 1
2056 909 1
428 909 1
279 910 1
1021 910 1
114 910 1
384 910 1
69 910 1
93 910 1
1773 910 1
29 910 1
156 910 1
90 910 1
3367 911 1
2985 911 1
118 911 1
518 911 1
588 911 1
759 911 1
157 911 1
47 911 1
71 911 1
1177 911 1
860 911 1
591 911 1
336 911 1
224 911 1
287 911 1
780 911 1
2099 911 1
73 911 1
479 911 1
1426 911 1
17 911 1
1724 912 1
647 912 1
31 912 1
2830 912 1
1115 912 1
527 912 1
414 912 1
171 912 1
582 912 1
785 912 1
528 912 1
401 912 1
751 912 1
463 912 1
546 912 1
64 912 1
206 912 1
1559 913 1
1694 913 1
2494 913 1
678 913 1
899 913 1
3755 913 1
2266 913 1
2517 913 1
1292 913 1
2874 913 1
1372 913 1
112 914 1
258 914 1
767 914 1
1544 914 1
360 914 1
64 914 1
196 914 1
210 914 1
3756 914 1
2492 914 1
212 914 1
1531 914 1
2152 914 1
1087 914 1
1180 915 1
188 915 1
99 915 1
501 915 1
40 915 1
452 915 1
1036 915 1
622 915 1
154 915 1
2156 915 1
34 915 1
935 915 1
1856 915 1
3741 915 1
855 915 1
568 915 1
363 915 1
248 915 1
263 915 1
1308 916 1
91 916 1
29 916 1
1365 916 1
287 916 1
312 916 1
496 916 1
69 916 1
558 916 1
383 916 1
650 916 1
1203 916 1
1686 916 1
2258 917 1
647 917 1
31 917 1
477 917 1
1288 917 1
171 917 1
64 917 1
1132 917 1
60 917 1
981 917 1
751 917 1
2753 917 1
109 917 1
298 917 1
31 918 1
1679 918 1
1166 918 1
424 918 1
164 918 1
2547 918 1
445 918 1
3069 918 1
548 918 1
233 918 1
1722 918 1
287 919 1
529 919 1
162 919 1
114 919 1
93 919 1
312 919 1
278 919 1
157 919 1
72 919 1
950 919 1
90 919 1
549 919 1
551 919 1
346 919 1
71 919 1
647 920 1
2530 920 1
1705 920 1
399 920 1
2234 920 1
1317 920 1
58 920 1
527 920 1
63 920 1
847 921 1
69 921 1
70 921 1
498 921 1
90 921 1
2883 921 1
1810 921 1
1049 921 1
1596 921 1
1716 921 1
157 921 1
1587 921 1
346 921 1
383 921 1
650 921 1
2413 922 1
1405 922 1
360 922 1
1641 922 1
251 922 1
254 922 1
1080 922 1
1733 922 1
423 922 1
377 922 1
25 922 1
4 922 1
1652 923 1
490 923 1
667 923 1
475 923 1
237 923 1
722 923 1
3765 923 1
472 923 1
1715 923 1
40 924 1
51 924 1
927 924 1
135 924 1
37 924 1
137 924 1
132 924 1
1551 924 1
661 924 1
1009 924 1
3767 924 1
359 924 1
687 924 1
503 924 1
1121 924 1
1987 925 1
730 925 1
2374 925 1
2965 925 1
3768 925 1
2407 925 1
3758 925 1
3584 925 1
2161 925 1
3476 925 1
2274 925 1
252 925 1
936 926 1
1602 926 1
599 926 1
1069 926 1
1017 926 1
247 926 1
248 926 1
178 926 1
218 926 1
1549 926 1
1252 926 1
207 926 1
1750 926 1
40 926 1
3262 926 1
1625 926 1
2523 926 1
188 926 1
186 926 1
669 926 1
302 926 1
1310 926 1
1016 926 1
855 926 1
2208 926 1
2103 926 1
242 926 1
94 927 1
1779 927 1
404 927 1
1757 927 1
200 927 1
943 927 1
189 927 1
458 927 1
599 927 1
605 927 1
313 927 1
108 927 1
1084 927 1
265 927 1
505 927 1
210 927 1
40 927 1
1768 927 1
359 927 1
287 928 1
279 928 1
1716 928 1
1365 928 1
1205 928 1
384 928 1
614 928 1
346 928 1
1665 928 1
385 928 1
496 928 1
844 928 1
2 928 1
1997 929 1
2653 929 1
171 929 1
1132 929 1
64 929 1
463 929 1
2386 929 1
985 929 1
110 929 1
31 929 1
785 929 1
1167 929 1
3097 929 1
455 929 1
409 929 1
235 929 1
141 929 1
164 929 1
105 929 1
390 929 1
240 929 1
973 929 1
491 930 1
31 930 1
724 930 1
1275 930 1
428 930 1
240 930 1
63 930 1
1117 930 1
466 930 1
725 930 1
751 930 1
233 930 1
1022 930 1
463 930 1
2639 930 1
1643 930 1
64 930 1
476 930 1
206 930 1
648 930 1
60 930 1
583 930 1
1760 931 1
2091 931 1
1306 931 1
1449 931 1
2274 931 1
3673 931 1
1747 931 1
537 931 1
3771 931 1
1072 931 1
3063 931 1
1949 931 1
2170 931 1
3649 931 1
378 931 1
377 931 1
1948 931 1
3251 931 1
2050 932 1
3326 932 1
1372 932 1
808 932 1
3055 932 1
270 932 1
84 932 1
3607 932 1
3772 932 1
810 932 1
806 932 1
677 932 1
2768 932 1
344 933 1
765 933 1
72 933 1
157 933 1
114 933 1
71 933 1
662 933 1
1406 933 1
588 933 1
287 933 1
518 933 1
312 933 1
47 933 1
91 933 1
152 933 1
337 933 1
1249 933 1
346 933 1
33 933 1
85 933 1
153 933 1
844 933 1
1898 934 1
647 934 1
445 934 1
985 934 1
31 934 1
13 934 1
50 934 1
1136 934 1
562 934 1
2830 934 1
619 934 1
819 934 1
298 934 1
2991 934 1
1268 934 1
2576 934 1
66 934 1
642 934 1
838 934 1
1069 935 1
1013 935 1
34 935 1
364 935 1
259 935 1
403 935 1
930 935 1
221 935 1
374 935 1
866 935 1
135 935 1
921 935 1
984 935 1
136 935 1
318 936 1
1594 936 1
423 936 1
150 936 1
647 936 1
574 936 1
528 936 1
58 936 1
102 936 1
56 936 1
67 936 1
747 936 1
31 936 1
1015 936 1
1722 936 1
1754 936 1
726 936 1
477 936 1
762 936 1
415 936 1
1792 936 1
1760 937 1
2089 937 1
3564 937 1
2911 937 1
735 937 1
956 937 1
732 937 1
763 937 1
1071 937 1
16 937 1
2274 937 1
731 937 1
1949 937 1
3777 938 1
744 938 1
746 938 1
1425 938 1
3401 938 1
3011 938 1
2572 938 1
1124 938 1
745 938 1
2463 938 1
749 938 1
104 938 1
882 939 1
2420 939 1
3163 939 1
389 939 1
528 939 1
298 939 1
414 939 1
401 939 1
157 939 1
4 939 1
423 939 1
1132 939 1
647 939 1
712 939 1
145 939 1
428 939 1
527 939 1
400 939 1
293 939 1
409 939 1
747 939 1
31 939 1
120 939 1
2991 939 1
1794 939 1
64 939 1
1610 939 1
488 939 1
1052 939 1
166 940 1
1173 940 1
1214 940 1
2063 940 1
306 940 1
1941 940 1
604 940 1
693 940 1
1622 940 1
967 940 1
452 941 1
3517 941 1
374 941 1
51 941 1
186 941 1
2671 941 1
1024 941 1
627 941 1
893 941 1
372 941 1
1018 941 1
1717 941 1
607 942 1
1945 942 1
2504 942 1
1195 942 1
2865 942 1
3453 942 1
535 942 1
921 942 1
2387 942 1
105 943 1
60 943 1
462 943 1
64 943 1
971 943 1
742 943 1
751 943 1
103 943 1
171 943 1
711 944 1
486 944 1
2083 944 1
3778 944 1
132 944 1
3779 944 1
1219 944 1
363 944 1
1254 944 1
216 944 1
669 944 1
1239 944 1
2007 944 1
180 944 1
95 944 1
917 944 1
927 944 1
2976 944 1
1171 944 1
248 944 1
2198 944 1
3137 944 1
1531 944 1
259 944 1
969 944 1
885 944 1
1781 944 1
962 944 1
136 944 1
1898 944 1
1925 944 1
1973 944 1
203 944 1
282 945 1
29 945 1
90 945 1
56 945 1
335 945 1
342 945 1
47 945 1
1329 945 1
346 945 1
1406 945 1
662 945 1
641 945 1
2034 946 1
2353 946 1
2935 946 1
533 946 1
302 946 1
709 946 1
1944 946 1
354 946 1
684 946 1
134 946 1
2162 946 1
218 946 1
1085 946 1
41 946 1
1068 946 1
403 947 1
40 947 1
769 947 1
658 947 1
1616 947 1
188 947 1
189 947 1
137 947 1
1024 947 1
186 947 1
453 947 1
2965 948 1
1860 948 1
1984 948 1
1071 948 1
958 948 1
27 948 1
1409 948 1
560 948 1
378 948 1
130 948 1
257 948 1
394 948 1
131 949 1
2459 949 1
2099 949 1
518 949 1
549 949 1
765 949 1
2227 949 1
1965 949 1
1286 949 1
1484 949 1
624 949 1
657 949 1
456 949 1
346 949 1
3782 949 1
665 949 1
780 949 1
31 950 1
2410 950 1
397 950 1
1115 950 1
61 950 1
240 950 1
1997 950 1
1787 950 1
628 950 1
293 950 1
1047 950 1
1090 950 1
1132 950 1
543 950 1
1038 951 1
528 951 1
31 951 1
198 951 1
1047 951 1
543 951 1
501 951 1
2215 951 1
76 951 1
3366 952 1
596 952 1
112 952 1
646 952 1
684 952 1
51 952 1
309 952 1
242 952 1
372 952 1
501 952 1
867 952 1
669 952 1
308 952 1
179 952 1
1385 952 1
453 952 1
248 952 1
1895 952 1
660 952 1
326 952 1
195 952 1
627 952 1
452 952 1
1018 952 1
3138 952 1
893 952 1
166 952 1
2481 953 1
2420 953 1
1910 953 1
445 953 1
474 953 1
723 953 1
409 953 1
3466 953 1
619 953 1
3604 954 1
3783 954 1
772 954 1
1372 954 1
2292 954 1
813 954 1
2247 954 1
2508 954 1
812 954 1
2921 954 1
125 954 1
1390 954 1
1523 955 1
720 955 1
95 955 1
132 955 1
1096 955 1
330 955 1
659 955 1
295 955 1
534 955 1
191 955 1
261 955 1
955 955 1
622 955 1
2 955 1
157 956 1
2227 956 1
550 956 1
71 956 1
368 956 1
1248 956 1
161 956 1
47 956 1
850 956 1
91 956 1
13 956 1
76 956 1
780 956 1
1177 956 1
765 956 1
117 956 1
654 956 1
2140 957 1
1806 957 1
2492 957 1
311 957 1
1148 957 1
1086 957 1
784 957 1
2394 957 1
372 957 1
62 958 1
13 958 1
31 958 1
1897 958 1
1008 958 1
64 958 1
1275 958 1
110 958 1
400 958 1
1549 959 1
1087 959 1
198 959 1
2860 959 1
1717 959 1
1944 959 1
923 959 1
81 959 1
1633 959 1
188 959 1
1228 959 1
1999 959 1
3093 959 1
1624 959 1
2666 959 1
2022 959 1
2063 959 1
1091 959 1
3520 959 1
1974 959 1
1918 959 1
885 959 1
241 959 1
658 959 1
3751 959 1
1036 959 1
210 959 1
99 959 1
1005 959 1
136 959 1
135 959 1
2685 959 1
886 959 1
2545 959 1
264 959 1
1150 959 1
927 959 1
1024 959 1
170 959 1
1059 959 1
374 959 1
137 959 1
897 959 1
3321 959 1
3414 959 1
790 959 1
1000 959 1
363 959 1
1532 959 1
1480 959 1
1479 959 1
714 959 1
306 959 1
724 960 1
447 960 1
747 960 1
140 960 1
293 960 1
31 960 1
1120 960 1
725 960 1
141 960 1
1697 960 1
171 960 1
166 961 1
1802 961 1
1768 961 1
374 961 1
3323 961 1
37 961 1
2678 961 1
1014 961 1
195 961 1
452 962 1
684 962 1
990 962 1
1802 962 1
1282 962 1
3420 962 1
509 962 1
1622 962 1
1221 962 1
2937 962 1
199 962 1
689 962 1
604 962 1
482 962 1
2826 962 1
1658 962 1
2333 962 1
1310 962 1
3586 962 1
492 962 1
205 962 1
1458 963 1
217 963 1
188 963 1
3789 963 1
364 963 1
34 963 1
484 963 1
1190 963 1
191 963 1
500 963 1
2761 963 1
1229 963 1
907 963 1
450 963 1
259 963 1
1882 963 1
3582 963 1
840 963 1
329 963 1
1349 963 1
966 963 1
1051 963 1
405 963 1
1536 963 1
927 963 1
94 963 1
3149 963 1
40 963 1
41 963 1
157 964 1
244 964 1
591 964 1
641 964 1
2038 964 1
2227 964 1
336 964 1
765 964 1
479 964 1
873 964 1
149 965 1
1148 965 1
1814 965 1
506 965 1
316 965 1
921 965 1
509 965 1
1230 965 1
198 965 1
966 965 1
1749 965 1
3790 966 1
1587 966 1
347 966 1
157 966 1
69 966 1
1503 966 1
384 966 1
1021 966 1
1297 966 1
650 966 1
497 966 1
584 967 1
1023 967 1
397 967 1
706 967 1
226 967 1
725 967 1
109 967 1
704 967 1
3357 967 1
3185 967 1
575 967 1
1302 967 1
2255 967 1
785 967 1
439 967 1
401 967 1
723 967 1
2094 967 1
112 967 1
1115 967 1
2424 967 1
1593 967 1
2434 967 1
778 967 1
2172 967 1
955 967 1
140 967 1
1008 967 1
3229 967 1
1898 967 1
2156 967 1
1022 967 1
2612 967 1
971 967 1
475 967 1
487 967 1
747 967 1
2648 967 1
1007 967 1
838 967 1
2642 967 1
476 967 1
3106 967 1
3190 967 1
566 967 1
1385 967 1
445 967 1
2471 967 1
1706 967 1
3792 967 1
318 967 1
2906 967 1
409 967 1
395 967 1
103 967 1
3066 967 1
1241 967 1
108 967 1
61 967 1
1334 967 1
2753 967 1
462 967 1
430 967 1
423 967 1
171 967 1
31 967 1
212 967 1
58 967 1
1197 967 1
51 967 1
546 967 1
634 967 1
2728 967 1
110 967 1
668 967 1
954 967 1
145 967 1
506 967 1
434 967 1
618 967 1
400 967 1
1132 967 1
1090 967 1
365 967 1
490 967 1
3132 967 1
619 967 1
574 967 1
1453 968 1
900 968 1
383 968 1
90 968 1
279 968 1
91 968 1
384 968 1
29 968 1
346 968 1
496 968 1
347 968 1
2965 969 1
249 969 1
1647 969 1
1863 969 1
538 969 1
3044 969 1
253 969 1
763 969 1
377 969 1
2164 969 1
580 969 1
254 969 1
1498 969 1
1804 969 1
3149 970 1
622 970 1
1622 970 1
108 970 1
966 970 1
1000 970 1
1469 970 1
3356 970 1
1371 970 1
95 970 1
149 970 1
135 970 1
987 970 1
967 970 1
304 970 1
263 970 1
907 970 1
535 970 1
669 970 1
170 970 1
1180 970 1
450 970 1
41 970 1
2317 970 1
168 970 1
329 970 1
3117 970 1
360 970 1
248 970 1
1349 970 1
1676 971 1
3518 971 1
94 971 1
132 971 1
1180 971 1
977 971 1
840 971 1
3779 971 1
2868 971 1
825 971 1
709 971 1
275 971 1
1514 971 1
241 971 1
332 971 1
1436 971 1
136 971 1
287 972 1
657 972 1
1200 972 1
46 972 1
389 972 1
654 972 1
90 972 1
1204 972 1
279 972 1
1297 972 1
30 972 1
861 972 1
1965 972 1
1895 973 1
3199 973 1
2915 973 1
326 973 1
627 973 1
166 973 1
136 973 1
607 973 1
2389 973 1
1875 973 1
720 974 1
1219 974 1
840 974 1
1189 974 1
189 974 1
78 974 1
502 974 1
79 974 1
41 974 1
453 974 1
534 974 1
1024 974 1
2660 974 1
631 975 1
2186 975 1
3588 975 1
3347 975 1
693 975 1
1910 975 1
544 975 1
490 975 1
686 975 1
3272 975 1
2349 975 1
711 975 1
7 975 1
31 975 1
237 975 1
2198 975 1
13 975 1
1902 975 1
1079 975 1
2588 975 1
4 975 1
1406 975 1
2823 975 1
112 975 1
2614 975 1
2239 975 1
3265 975 1
584 975 1
164 975 1
25 975 1
623 975 1
203 975 1
121 976 1
1091 976 1
1127 976 1
112 976 1
101 976 1
303 976 1
608 976 1
458 976 1
291 976 1
124 976 1
388 976 1
1779 976 1
80 976 1
88 976 1
2592 977 1
2 977 1
2816 977 1
1701 977 1
3058 977 1
1180 977 1
41 977 1
7 977 1
105 977 1
1371 977 1
1646 977 1
596 978 1
140 978 1
658 978 1
235 978 1
2503 978 1
687 978 1
918 978 1
999 978 1
308 978 1
195 978 1
40 978 1
465 978 1
1087 978 1
466 978 1
166 978 1
606 978 1
198 978 1
2034 978 1
1018 978 1
1288 978 1
1961 978 1
1598 978 1
1036 978 1
1105 978 1
190 978 1
1024 978 1
87 978 1
501 978 1
51 978 1
509 978 1
199 978 1
372 978 1
1415 978 1
183 978 1
261 978 1
3793 978 1
31 978 1
2828 978 1
984 978 1
99 978 1
2215 978 1
2493 979 1
217 979 1
1472 979 1
2761 979 1
177 979 1
214 979 1
3521 979 1
2303 979 1
1349 979 1
188 979 1
684 979 1
482 979 1
211 979 1
248 979 1
2391 979 1
3795 979 1
40 979 1
1018 979 1
1823 979 1
2007 979 1
1851 979 1
374 979 1
669 979 1
969 979 1
2302 979 1
92 980 1
1203 980 1
1204 980 1
862 980 1
69 980 1
93 980 1
1286 980 1
46 980 1
398 980 1
279 980 1
280 980 1
171 981 1
2206 981 1
414 981 1
66 981 1
527 981 1
430 981 1
25 981 1
647 981 1
1154 981 1
712 981 1
1975 981 1
1724 981 1
31 981 1
3081 981 1
642 981 1
141 981 1
2056 981 1
635 981 1
399 981 1
2234 981 1
463 981 1
298 981 1
1714 981 1
273 981 1
396 981 1
206 981 1
488 981 1
1008 981 1
120 981 1
649 981 1
103 981 1
424 981 1
1118 981 1
726 981 1
377 981 1
1794 981 1
1188 981 1
105 981 1
1136 981 1
451 981 1
312 982 1
336 982 1
665 982 1
2099 982 1
1021 982 1
1353 982 1
91 982 1
765 982 1
92 982 1
61 983 1
724 983 1
428 983 1
1117 983 1
64 983 1
463 983 1
648 983 1
60 983 1
206 983 1
56 983 1
63 983 1
725 983 1
542 983 1
263 984 1
3382 984 1
889 984 1
357 984 1
893 984 1
302 984 1
1541 984 1
758 984 1
593 984 1
1895 984 1
135 984 1
40 984 1
1003 984 1
1958 985 1
1258 985 1
622 985 1
2 985 1
1358 985 1
1007 985 1
2827 985 1
166 985 1
363 985 1
304 985 1
2103 985 1
180 985 1
1097 985 1
535 985 1
1098 985 1
631 986 1
548 986 1
102 986 1
63 986 1
1663 986 1
2014 986 1
3797 986 1
2729 986 1
1008 986 1
1838 986 1
90 987 1
91 987 1
384 987 1
860 987 1
950 987 1
779 987 1
496 987 1
1297 987 1
1965 987 1
29 987 1
445 988 1
669 988 1
720 988 1
1549 988 1
1527 988 1
331 988 1
81 988 1
1098 988 1
202 988 1
1181 988 1
3276 988 1
999 988 1
95 988 1
947 988 1
1515 988 1
137 988 1
681 988 1
1171 988 1
1807 988 1
295 988 1
363 988 1
377 988 1
453 988 1
41 988 1
837 988 1
279 989 1
91 989 1
222 989 1
93 989 1
47 989 1
17 989 1
1329 989 1
383 989 1
156 989 1
1047 989 1
2496 990 1
2615 990 1
1393 990 1
175 990 1
269 990 1
3799 990 1
3800 990 1
802 990 1
2004 990 1
3801 990 1
799 990 1
2535 990 1
126 990 1
676 990 1
2284 990 1
2520 990 1
1293 990 1
327 991 1
596 991 1
505 991 1
769 991 1
1355 991 1
854 991 1
1056 991 1
893 991 1
351 991 1
112 991 1
1779 991 1
2706 991 1
597 991 1
2882 991 1
41 991 1
186 991 1
124 991 1
40 991 1
3475 991 1
52 991 1
388 991 1
1213 991 1
1226 991 1
248 991 1
1027 991 1
3010 991 1
200 991 1
108 991 1
697 991 1
1127 991 1
2310 991 1
2355 991 1
608 991 1
693 991 1
709 991 1
354 991 1
242 991 1
3403 992 1
2027 992 1
1089 992 1
31 992 1
489 992 1
645 992 1
634 992 1
1339 992 1
1521 992 1
1125 992 1
246 992 1
326 992 1
178 992 1
240 992 1
203 992 1
95 992 1
1059 992 1
210 992 1
2852 992 1
149 992 1
372 992 1
109 992 1
1596 993 1
71 993 1
860 993 1
662 993 1
335 993 1
873 993 1
117 993 1
1141 993 1
113 993 1
656 993 1
1426 993 1
85 993 1
2041 994 1
3258 994 1
2103 994 1
878 994 1
3204 994 1
3710 994 1
132 994 1
135 994 1
166 994 1
894 994 1
790 994 1
136 994 1
305 994 1
627 994 1
1788 994 1
368 995 1
1989 995 1
519 995 1
623 995 1
2099 995 1
3750 995 1
337 995 1
779 995 1
284 995 1
1426 995 1
343 995 1
844 996 1
383 996 1
496 996 1
398 996 1
1719 996 1
1203 996 1
1484 996 1
3805 996 1
157 996 1
596 997 1
3039 997 1
364 997 1
1961 997 1
1087 997 1
2890 997 1
918 997 1
1122 997 1
351 997 1
660 997 1
866 997 1
501 997 1
1109 997 1
188 997 1
669 997 1
1221 997 1
1598 997 1
1024 997 1
2306 997 1
505 997 1
166 997 1
700 997 1
316 997 1
37 997 1
710 997 1
920 997 1
51 997 1
452 997 1
458 997 1
326 997 1
1309 997 1
1151 997 1
3065 997 1
1809 997 1
1018 997 1
99 997 1
695 997 1
1717 997 1
1550 997 1
693 997 1
135 997 1
1017 997 1
984 997 1
913 997 1
149 997 1
40 997 1
2215 997 1
189 997 1
1422 997 1
31 998 1
1721 998 1
58 998 1
110 998 1
3291 998 1
2569 998 1
877 998 1
548 998 1
90 998 1
68 998 1
13 999 1
636 999 1
833 999 1
1947 999 1
1825 999 1
3061 999 1
399 999 1
628 999 1
110 999 1
980 999 1
3806 999 1
161 1000 1
71 1000 1
2452 1000 1
518 1000 1
17 1000 1
522 1000 1
1720 1000 1
531 1000 1
93 1000 1
540 1000 1
665 1000 1
1839 1001 1
851 1001 1
337 1001 1
3750 1001 1
277 1001 1
653 1001 1
771 1001 1
271 1001 1
862 1001 1
727 1001 1
2099 1001 1
107 1001 1
287 1001 1
93 1001 1
1434 1001 1
224 1001 1
33 1001 1
3598 1001 1
1329 1001 1
159 1001 1
804 1001 1
1248 1001 1
1206 1001 1
3628 1001 1
71 1001 1
1149 1001 1
158 1001 1
91 1001 1
346 1001 1
479 1001 1
3807 1001 1
1650 1001 1
846 1001 1
284 1001 1
152 1001 1
131 1002 1
861 1002 1
872 1002 1
48 1002 1
1177 1002 1
47 1002 1
927 1002 1
623 1002 1
377 1002 1
398 1002 1
346 1002 1
479 1002 1
546 1003 1
1067 1003 1
157 1003 1
1280 1003 1
2648 1003 1
1652 1003 1
2396 1003 1
206 1003 1
3808 1003 1
570 1003 1
979 1003 1
400 1003 1
50 1003 1
1278 1003 1
3190 1003 1
3240 1003 1
399 1003 1
1119 1003 1
3265 1003 1
1157 1003 1
3809 1003 1
1463 1003 1
1287 1003 1
548 1003 1
506 1003 1
2894 1003 1
296 1003 1
1697 1003 1
466 1003 1
409 1003 1
2490 1003 1
424 1003 1
109 1003 1
2188 1003 1
60 1003 1
1 1003 1
434 1003 1
58 1003 1
1630 1003 1
240 1003 1
543 1003 1
6 1003 1
233 1003 1
751 1003 1
3641 1003 1
527 1003 1
111 1003 1
63 1003 1
89 1003 1
110 1003 1
31 1003 1
414 1003 1
726 1003 1
298 1003 1
318 1003 1
3810 1003 1
2198 1004 1
264 1004 1
14 1004 1
3160 1004 1
501 1004 1
123 1004 1
502 1004 1
1781 1004 1
7 1004 1
1925 1004 1
4 1005 1
477 1005 1
2234 1005 1
1247 1005 1
112 1005 1
462 1005 1
102 1005 1
760 1005 1
240 1005 1
725 1005 1
60 1005 1
723 1005 1
1961 1006 1
1549 1006 1
3811 1006 1
3812 1006 1
2512 1006 1
509 1006 1
3551 1006 1
195 1006 1
2271 1006 1
1648 1006 1
181 1006 1
2215 1006 1
352 1006 1
710 1006 1
327 1006 1
149 1006 1
183 1006 1
198 1006 1
1309 1006 1
51 1006 1
1024 1006 1
984 1006 1
1259 1007 1
684 1007 1
502 1007 1
180 1007 1
1791 1007 1
1070 1007 1
1609 1007 1
596 1007 1
1876 1007 1
1682 1007 1
51 1007 1
188 1007 1
1522 1007 1
1958 1007 1
1739 1007 1
309 1007 1
179 1007 1
1035 1007 1
720 1007 1
181 1007 1
1547 1007 1
196 1007 1
135 1007 1
364 1007 1
947 1007 1
2301 1007 1
907 1007 1
925 1007 1
221 1007 1
1246 1007 1
840 1007 1
1930 1007 1
1044 1007 1
2103 1007 1
3681 1008 1
447 1008 1
6 1008 1
2803 1008 1
1774 1008 1
1794 1008 1
1054 1008 1
647 1008 1
1828 1008 1
31 1008 1
517 1008 1
575 1008 1
415 1008 1
567 1008 1
1724 1008 1
433 1008 1
298 1008 1
619 1008 1
819 1008 1
3563 1008 1
171 1008 1
2290 1009 1
2218 1009 1
3115 1009 1
767 1009 1
1726 1009 1
1348 1009 1
1485 1009 1
893 1009 1
51 1009 1
2701 1009 1
906 1010 1
2782 1010 1
3228 1010 1
3242 1010 1
329 1010 1
615 1010 1
855 1010 1
2660 1010 1
332 1010 1
2395 1010 1
248 1010 1
188 1010 1
210 1010 1
40 1010 1
79 1010 1
2831 1010 1
1349 1010 1
568 1010 1
646 1010 1
1084 1010 1
263 1010 1
404 1010 1
265 1010 1
947 1010 1
2972 1010 1
961 1011 1
137 1011 1
217 1011 1
248 1011 1
1602 1011 1
40 1011 1
596 1011 1
1036 1011 1
243 1011 1
364 1011 1
979 1012 1
1157 1012 1
1796 1012 1
2131 1012 1
396 1012 1
838 1012 1
13 1012 1
445 1012 1
171 1012 1
7 1012 1
273 1012 1
2 1012 1
2064 1012 1
1873 1012 1
327 1013 1
315 1013 1
710 1013 1
1059 1013 1
1811 1013 1
3323 1013 1
571 1013 1
3815 1013 1
1148 1013 1
1310 1013 1
501 1013 1
180 1013 1
316 1013 1
654 1014 1
633 1014 1
1205 1014 1
90 1014 1
650 1014 1
497 1014 1
842 1014 1
817 1014 1
844 1014 1
222 1014 1
1021 1014 1
518 1014 1
69 1014 1
1109 1014 1
653 1014 1
872 1014 1
2012 1014 1
1200 1014 1
114 1014 1
1333 1015 1
285 1015 1
2456 1015 1
2427 1015 1
539 1015 1
3720 1015 1
553 1015 1
824 1015 1
2374 1015 1
112 1016 1
693 1016 1
571 1016 1
326 1016 1
2590 1016 1
78 1016 1
95 1016 1
186 1016 1
146 1016 1
452 1016 1
966 1016 1
626 1016 1
840 1016 1
264 1016 1
40 1016 1
1001 1016 1
198 1016 1
2916 1017 1
3039 1017 1
168 1017 1
584 1017 1
1922 1017 1
40 1017 1
3817 1017 1
914 1017 1
311 1017 1
1025 1017 1
1532 1017 1
1007 1017 1
1549 1017 1
1214 1017 1
13 1017 1
359 1017 1
1017 1017 1
3818 1017 1
693 1017 1
982 1017 1
1523 1017 1
189 1017 1
1035 1017 1
684 1017 1
692 1017 1
867 1017 1
1348 1017 1
3605 1017 1
2 1017 1
112 1017 1
1040 1017 1
2243 1017 1
1233 1017 1
353 1017 1
511 1017 1
3616 1017 1
1469 1017 1
576 1017 1
1854 1017 1
1219 1017 1
188 1017 1
135 1017 1
87 1017 1
204 1017 1
597 1017 1
927 1017 1
210 1017 1
360 1017 1
3093 1017 1
1678 1017 1
658 1017 1
403 1017 1
363 1017 1
108 1017 1
1461 1017 1
2006 1017 1
2443 1018 1
189 1018 1
452 1018 1
2590 1018 1
626 1018 1
3250 1018 1
1003 1018 1
119 1018 1
1097 1018 1
2685 1018 1
533 1018 1
275 1018 1
261 1018 1
212 1019 1
906 1019 1
3168 1019 1
2271 1019 1
3710 1019 1
1544 1019 1
689 1019 1
3093 1019 1
661 1019 1
893 1019 1
1024 1019 1
3819 1019 1
1750 1019 1
825 1019 1
3820 1019 1
1038 1019 1
2290 1019 1
1766 1019 1
1371 1019 1
188 1019 1
2598 1019 1
1422 1019 1
3509 1019 1
2503 1019 1
914 1019 1
51 1019 1
2527 1019 1
40 1019 1
1551 1019 1
352 1019 1
2445 1019 1
248 1019 1
134 1019 1
713 1019 1
1093 1019 1
2950 1019 1
697 1019 1
205 1019 1
1004 1019 1
996 1019 1
3517 1019 1
1140 1019 1
1217 1019 1
854 1019 1
853 1019 1
106 1020 1
33 1020 1
85 1020 1
624 1020 1
1041 1020 1
284 1020 1
71 1020 1
1049 1020 1
222 1020 1
623 1020 1
90 1020 1
2225 1020 1
287 1020 1
77 1020 1
529 1020 1
345 1020 1
159 1020 1
368 1020 1
76 1020 1
20 1020 1
17 1020 1
765 1020 1
519 1020 1
153 1020 1
577 1021 1
861 1021 1
1484 1021 1
1596 1021 1
383 1021 1
398 1021 1
17 1021 1
530 1021 1
90 1021 1
312 1022 1
654 1022 1
1635 1022 1
161 1022 1
410 1022 1
1338 1022 1
282 1022 1
335 1022 1
523 1022 1
1882 1023 1
503 1023 1
1608 1023 1
3821 1023 1
597 1023 1
1470 1023 1
1028 1023 1
1171 1023 1
1025 1023 1
928 1023 1
1189 1023 1
332 1024 1
1035 1024 1
1531 1024 1
373 1024 1
360 1024 1
622 1024 1
1036 1024 1
154 1024 1
2355 1024 1
979 1025 1
171 1025 1
294 1025 1
451 1025 1
726 1025 1
31 1025 1
1639 1025 1
2 1025 1
1132 1025 1
1331 1025 1
50 1025 1
3822 1026 1
2481 1026 1
6 1026 1
345 1026 1
430 1026 1
882 1026 1
1881 1026 1
429 1026 1
2611 1026 1
1732 1026 1
725 1026 1
2014 1026 1
642 1026 1
109 1026 1
171 1026 1
785 1026 1
2141 1026 1
477 1026 1
298 1026 1
433 1026 1
226 1026 1
517 1026 1
1115 1026 1
1975 1026 1
120 1026 1
437 1026 1
668 1026 1
548 1026 1
1188 1026 1
399 1026 1
445 1026 1
233 1026 1
89 1026 1
751 1026 1
273 1026 1
1653 1026 1
4 1026 1
583 1026 1
163 1026 1
748 1026 1
584 1026 1
1207 1026 1
2307 1026 1
463 1026 1
206 1026 1
575 1026 1
447 1026 1
63 1026 1
562 1026 1
31 1026 1
431 1026 1
61 1026 1
466 1026 1
2753 1026 1
60 1026 1
64 1026 1
1973 1026 1
723 1026 1
56 1026 1
1022 1026 1
194 1026 1
613 1027 1
3704 1027 1
1043 1027 1
1463 1027 1
1489 1027 1
3802 1027 1
2923 1027 1
2548 1027 1
1002 1027 1
318 1027 1
137 1027 1
2852 1027 1
3275 1028 1
3283 1028 1
1309 1028 1
887 1028 1
166 1028 1
1936 1028 1
2006 1028 1
506 1028 1
51 1028 1
601 1028 1
2095 1028 1
34 1028 1
928 1028 1
195 1028 1
189 1028 1
452 1028 1
1802 1028 1
191 1028 1
913 1028 1
3804 1028 1
702 1029 1
1768 1029 1
1767 1029 1
511 1029 1
1682 1029 1
1035 1029 1
930 1029 1
3051 1029 1
1854 1029 1
1640 1029 1
179 1029 1
1530 1029 1
906 1029 1
1151 1029 1
593 1029 1
135 1029 1
364 1029 1
218 1029 1
1009 1029 1
1298 1029 1
248 1029 1
96 1029 1
1157 1030 1
31 1030 1
649 1030 1
110 1030 1
64 1030 1
447 1030 1
433 1030 1
68 1030 1
980 1030 1
171 1030 1
778 1031 1
647 1031 1
145 1031 1
31 1031 1
447 1031 1
1022 1031 1
434 1031 1
1707 1031 1
1288 1031 1
224 1031 1
105 1031 1
2841 1032 1
2344 1032 1
1587 1032 1
861 1032 1
2305 1032 1
589 1032 1
665 1032 1
2099 1032 1
244 1032 1
631 1032 1
521 1032 1
279 1032 1
579 1032 1
1041 1032 1
17 1032 1
1353 1032 1
346 1032 1
765 1032 1
71 1032 1
151 1032 1
523 1032 1
161 1032 1
70 1032 1
1020 1032 1
410 1032 1
368 1032 1
85 1032 1
530 1032 1
708 1032 1
47 1032 1
1178 1032 1
900 1032 1
1719 1032 1
2790 1032 1
1668 1032 1
623 1032 1
1200 1032 1
2606 1032 1
529 1032 1
411 1032 1
157 1032 1
73 1032 1
222 1032 1
30 1032 1
117 1032 1
287 1032 1
592 1032 1
531 1032 1
479 1032 1
93 1032 1
3819 1033 1
669 1033 1
1355 1033 1
2034 1033 1
3093 1033 1
2429 1033 1
242 1033 1
186 1033 1
1689 1033 1
604 1033 1
1925 1034 1
961 1034 1
132 1034 1
302 1034 1
1912 1034 1
969 1034 1
2686 1034 1
1420 1034 1
1171 1034 1
1047 1034 1
396 1035 1
902 1035 1
2612 1035 1
1474 1035 1
575 1035 1
3537 1035 1
400 1035 1
466 1035 1
527 1035 1
104 1035 1
49 1035 1
25 1035 1
463 1035 1
1549 1036 1
890 1036 1
3302 1036 1
137 1036 1
854 1036 1
1018 1036 1
364 1036 1
1140 1036 1
199 1036 1
40 1036 1
453 1036 1
758 1036 1
2385 1037 1
1754 1037 1
1007 1037 1
25 1037 1
1015 1037 1
1090 1037 1
1043 1037 1
584 1037 1
298 1037 1
1334 1037 1
2278 1038 1
141 1038 1
2259 1038 1
22 1038 1
226 1038 1
3017 1038 1
2200 1038 1
4 1038 1
636 1038 1
449 1038 1
397 1038 1
1897 1038 1
140 1038 1
875 1038 1
240 1038 1
3827 1039 1
1645 1039 1
3210 1039 1
232 1039 1
13 1039 1
1142 1039 1
1115 1039 1
1172 1039 1
3828 1039 1
45 1039 1
2094 1039 1
1718 1039 1
1133 1039 1
2639 1039 1
3704 1039 1
2822 1040 1
287 1040 1
1182 1040 1
117 1040 1
653 1040 1
344 1040 1
529 1040 1
1475 1040 1
530 1040 1
70 1040 1
369 1040 1
623 1040 1
1121 1041 1
904 1041 1
188 1041 1
1057 1041 1
914 1041 1
180 1041 1
1883 1041 1
13 1041 1
373 1041 1
3485 1041 1
1855 1041 1
1944 1041 1
34 1041 1
626 1041 1
1974 1041 1
855 1041 1
178 1041 1
3770 1041 1
1047 1041 1
840 1041 1
788 1041 1
629 1041 1
203 1041 1
571 1041 1
1219 1041 1
136 1041 1
2217 1042 1
37 1042 1
188 1042 1
1392 1042 1
697 1042 1
3644 1042 1
1550 1042 1
195 1042 1
890 1042 1
1173 1042 1
95 1042 1
509 1042 1
316 1042 1
112 1042 1
261 1042 1
1155 1042 1
1024 1042 1
179 1042 1
1252 1042 1
865 1042 1
604 1042 1
1217 1042 1
593 1042 1
452 1042 1
515 1042 1
217 1042 1
149 1042 1
869 1042 1
3365 1042 1
80 1042 1
596 1043 1
327 1043 1
95 1043 1
1091 1043 1
242 1043 1
78 1043 1
189 1043 1
41 1043 1
124 1043 1
854 1043 1
2646 1043 1
181 1043 1
2686 1043 1
112 1043 1
51 1043 1
351 1043 1
355 1043 1
313 1043 1
1047 1043 1
248 1043 1
166 1043 1
1226 1043 1
608 1043 1
1081 1044 1
914 1044 1
1790 1044 1
1155 1044 1
1934 1044 1
867 1044 1
2022 1044 1
627 1044 1
1526 1044 1
2666 1044 1
1892 1044 1
2445 1044 1
1208 1044 1
188 1044 1
247 1044 1
1488 1044 1
2173 1044 1
917 1044 1
261 1044 1
275 1044 1
2904 1044 1
1148 1044 1
132 1044 1
1245 1044 1
154 1044 1
95 1044 1
3093 1044 1
41 1044 1
2659 1044 1
313 1045 1
363 1045 1
1515 1045 1
2666 1045 1
135 1045 1
855 1045 1
2802 1045 1
275 1045 1
1245 1045 1
360 1045 1
3776 1045 1
2797 1046 1
767 1046 1
1779 1046 1
339 1046 1
1226 1046 1
2546 1046 1
2607 1046 1
221 1046 1
291 1046 1
1855 1046 1
2287 1046 1
313 1046 1
646 1046 1
2310 1046 1
1698 1046 1
351 1046 1
1883 1046 1
1035 1046 1
458 1046 1
200 1046 1
598 1046 1
1100 1046 1
2342 1046 1
112 1046 1
1355 1046 1
453 1046 1
608 1046 1
2034 1046 1
83 1046 1
1018 1046 1
509 1047 1
108 1047 1
2217 1047 1
188 1047 1
767 1047 1
686 1047 1
1992 1047 1
717 1047 1
482 1047 1
1736 1047 1
195 1047 1
1135 1048 1
2032 1048 1
31 1048 1
1724 1048 1
722 1048 1
63 1048 1
512 1048 1
2708 1048 1
1721 1048 1
489 1048 1
2517 1049 1
2615 1049 1
1902 1049 1
1045 1049 1
833 1049 1
801 1049 1
2003 1049 1
1393 1049 1
832 1049 1
3156 1049 1
2521 1049 1
175 1049 1
267 1049 1
2428 1049 1
607 1050 1
769 1050 1
3027 1050 1
646 1050 1
112 1050 1
228 1050 1
212 1050 1
210 1050 1
2173 1050 1
2660 1050 1
587 1051 1
223 1051 1
368 1051 1
1330 1051 1
2452 1051 1
1597 1051 1
1141 1051 1
17 1051 1
1329 1051 1
286 1051 1
826 1051 1
2714 1051 1
224 1051 1
2069 1051 1
3807 1051 1
1182 1051 1
755 1051 1
414 1052 1
620 1052 1
512 1052 1
60 1052 1
194 1052 1
455 1052 1
1015 1052 1
447 1052 1
711 1052 1
458 1052 1
240 1052 1
1697 1052 1
1955 1053 1
287 1053 1
384 1053 1
312 1053 1
708 1053 1
496 1053 1
1109 1053 1
91 1053 1
29 1053 1
720 1054 1
2 1054 1
2452 1054 1
43 1054 1
859 1054 1
1180 1054 1
25 1054 1
837 1054 1
888 1054 1
295 1054 1
48 1055 1
71 1055 1
519 1055 1
368 1055 1
157 1055 1
222 1055 1
286 1055 1
588 1055 1
85 1055 1
2079 1056 1
1776 1056 1
2793 1056 1
301 1056 1
1746 1056 1
391 1056 1
128 1056 1
1490 1056 1
1223 1056 1
254 1056 1
2615 1057 1
68 1057 1
1944 1057 1
409 1057 1
834 1057 1
426 1057 1
1694 1057 1
1291 1057 1
1223 1057 1
2339 1057 1
7 1057 1
721 1057 1
1709 1057 1
91 1057 1
562 1057 1
112 1058 1
1854 1058 1
3253 1058 1
332 1058 1
2945 1058 1
370 1058 1
373 1058 1
204 1058 1
893 1058 1
1966 1059 1
139 1059 1
3111 1059 1
309 1059 1
2073 1059 1
31 1059 1
1233 1059 1
2914 1059 1
2152 1059 1
409 1059 1
4 1059 1
2614 1059 1
1645 1059 1
2826 1059 1
503 1059 1
588 1059 1
1004 1059 1
137 1059 1
596 1060 1
345 1060 1
2503 1060 1
2215 1060 1
1648 1060 1
627 1060 1
709 1060 1
181 1060 1
51 1060 1
221 1060 1
166 1060 1
885 1060 1
195 1060 1
2779 1060 1
188 1060 1
34 1060 1
261 1060 1
1105 1060 1
180 1060 1
1003 1060 1
911 1060 1
506 1060 1
1458 1060 1
535 1060 1
179 1060 1
398 1060 1
1034 1060 1
500 1060 1
112 1060 1
132 1060 1
1550 1060 1
669 1060 1
925 1060 1
984 1060 1
914 1060 1
1018 1060 1
275 1060 1
912 1060 1
607 1060 1
95 1060 1
869 1060 1
1549 1060 1
693 1060 1
961 1060 1
503 1060 1
1024 1060 1
94 1060 1
78 1060 1
1678 1060 1
40 1060 1
137 1060 1
1469 1060 1
452 1060 1
996 1060 1
41 1060 1
135 1060 1
1526 1060 1
1035 1060 1
2063 1060 1
1169 1060 1
372 1060 1
403 1060 1
248 1060 1
921 1060 1
271 1061 1
13 1061 1
1958 1061 1
327 1061 1
98 1061 1
576 1061 1
274 1061 1
1806 1061 1
720 1061 1
3414 1062 1
3120 1062 1
1633 1062 1
1608 1062 1
3834 1062 1
3579 1062 1
3551 1062 1
1252 1062 1
1678 1062 1
1084 1062 1
259 1062 1
196 1062 1
3653 1062 1
190 1062 1
3307 1062 1
476 1063 1
133 1063 1
110 1063 1
2201 1063 1
1167 1063 1
31 1063 1
619 1063 1
3080 1063 1
1166 1063 1
409 1063 1
3835 1063 1
2807 1063 1
2851 1063 1
528 1063 1
397 1063 1
723 1063 1
164 1063 1
3069 1063 1
3744 1063 1
2424 1063 1
3761 1063 1
381 1063 1
150 1063 1
227 1063 1
2419 1063 1
562 1063 1
819 1063 1
141 1063 1
1115 1063 1
1724 1063 1
445 1063 1
431 1063 1
237 1063 1
3050 1063 1
234 1063 1
1774 1063 1
64 1063 1
1695 1063 1
2708 1063 1
1089 1063 1
239 1063 1
1477 1063 1
882 1063 1
157 1064 1
385 1064 1
3836 1064 1
861 1064 1
90 1064 1
1203 1064 1
900 1064 1
1685 1064 1
933 1064 1
631 1065 1
909 1065 1
337 1065 1
1734 1065 1
712 1065 1
939 1065 1
330 1065 1
577 1065 1
657 1065 1
114 1065 1
344 1065 1
2621 1065 1
626 1065 1
31 1065 1
48 1065 1
456 1065 1
287 1065 1
159 1065 1
76 1065 1
13 1065 1
3837 1065 1
540 1065 1
655 1065 1
1900 1066 1
31 1066 1
1195 1066 1
575 1066 1
240 1066 1
1913 1066 1
2753 1066 1
104 1066 1
171 1066 1
25 1067 1
420 1067 1
747 1067 1
466 1067 1
1671 1067 1
2 1067 1
624 1067 1
400 1067 1
399 1067 1
194 1068 1
333 1068 1
1848 1068 1
356 1068 1
146 1068 1
1093 1068 1
593 1068 1
1944 1068 1
2723 1068 1
646 1068 1
1623 1068 1
601 1068 1
3299 1069 1
3838 1069 1
145 1069 1
877 1069 1
163 1069 1
1910 1069 1
3083 1069 1
1136 1069 1
1132 1069 1
3840 1070 1
146 1070 1
914 1070 1
921 1070 1
3566 1070 1
2153 1070 1
1014 1070 1
214 1070 1
349 1070 1
207 1070 1
211 1070 1
2503 1070 1
3710 1070 1
2783 1070 1
3646 1070 1
2096 1070 1
3633 1070 1
195 1070 1
1564 1071 1
1052 1071 1
3841 1071 1
1045 1071 1
1731 1071 1
2229 1071 1
3606 1071 1
3842 1071 1
1562 1071 1
1553 1071 1
2703 1071 1
266 1071 1
1031 1071 1
677 1071 1
3454 1071 1
3607 1071 1
809 1071 1
2508 1071 1
125 1071 1
2446 1071 1
84 1071 1
1499 1071 1
1501 1071 1
2715 1071 1
1917 1071 1
834 1071 1
1565 1071 1
2517 1071 1
1554 1071 1
1574 1071 1
2615 1071 1
814 1071 1
2921 1071 1
126 1071 1
1373 1071 1
1390 1071 1
1958 1072 1
216 1072 1
3843 1072 1
3137 1072 1
210 1072 1
1103 1072 1
306 1072 1
1014 1072 1
190 1072 1
1633 1072 1
669 1072 1
363 1072 1
969 1072 1
453 1072 1
95 1072 1
747 1073 1
31 1073 1
874 1073 1
1201 1073 1
105 1073 1
345 1073 1
13 1073 1
543 1073 1
2 1073 1
140 1074 1
31 1074 1
66 1074 1
2209 1074 1
463 1074 1
3749 1074 1
838 1074 1
3450 1074 1
567 1074 1
971 1074 1
2028 1074 1
171 1074 1
2188 1074 1
31 1075 1
409 1075 1
751 1075 1
171 1075 1
120 1075 1
462 1075 1
273 1075 1
635 1075 1
396 1075 1
575 1075 1
399 1075 1
2 1075 1
400 1075 1
68 1075 1
157 1076 1
93 1076 1
1021 1076 1
47 1076 1
73 1076 1
398 1076 1
282 1076 1
479 1076 1
288 1076 1
91 1076 1
455 1077 1
1911 1077 1
2466 1077 1
474 1077 1
475 1077 1
472 1077 1
761 1077 1
1715 1077 1
1579 1077 1
68 1077 1
1658 1078 1
217 1078 1
605 1078 1
927 1078 1
79 1078 1
961 1078 1
189 1078 1
503 1078 1
2318 1078 1
627 1078 1
947 1078 1
99 1078 1
146 1079 1
720 1079 1
2112 1079 1
137 1079 1
353 1079 1
104 1079 1
332 1079 1
52 1079 1
3847 1079 1
1908 1079 1
1616 1079 1
135 1079 1
709 1079 1
1016 1079 1
41 1079 1
363 1079 1
702 1079 1
80 1079 1
3694 1079 1
1000 1079 1
790 1079 1
149 1079 1
216 1079 1
243 1079 1
3453 1079 1
263 1079 1
4 1079 1
259 1079 1
316 1079 1
119 1079 1
2180 1079 1
1119 1079 1
2177 1079 1
248 1079 1
1458 1079 1
95 1079 1
1145 1079 1
2658 1079 1
40 1079 1
242 1079 1
918 1079 1
2071 1079 1
1309 1079 1
31 1080 1
3329 1080 1
2 1080 1
1043 1080 1
569 1080 1
390 1080 1
225 1080 1
955 1080 1
13 1080 1
543 1080 1
1180 1081 1
855 1081 1
3099 1081 1
607 1081 1
135 1081 1
622 1081 1
533 1081 1
1999 1081 1
352 1081 1
1537 1081 1
1699 1082 1
188 1082 1
218 1082 1
78 1082 1
189 1082 1
360 1082 1
326 1082 1
720 1082 1
1091 1082 1
1768 1082 1
261 1082 1
3590 1082 1
1024 1082 1
1309 1082 1
197 1082 1
914 1083 1
188 1083 1
1466 1083 1
1298 1083 1
1086 1083 1
1918 1083 1
2007 1083 1
486 1083 1
1155 1083 1
248 1083 1
1676 1083 1
2154 1083 1
1533 1083 1
40 1083 1
275 1083 1
1018 1083 1
865 1083 1
452 1083 1
1035 1083 1
3339 1083 1
211 1083 1
359 1083 1
1142 1083 1
119 1083 1
1004 1083 1
986 1083 1
2828 1083 1
607 1083 1
1002 1083 1
124 1084 1
87 1084 1
2856 1084 1
1439 1084 1
1226 1084 1
3014 1084 1
1300 1084 1
196 1084 1
2359 1084 1
1306 1085 1
1321 1085 1
1950 1085 1
3237 1085 1
254 1085 1
294 1085 1
3849 1085 1
3101 1085 1
1305 1085 1
249 1085 1
898 1085 1
398 1085 1
1966 1086 1
31 1086 1
569 1086 1
517 1086 1
785 1086 1
171 1086 1
415 1086 1
1247 1086 1
240 1086 1
60 1086 1
447 1086 1
110 1086 1
462 1086 1
3654 1087 1
1388 1087 1
1515 1087 1
1958 1087 1
452 1087 1
204 1087 1
709 1087 1
3650 1087 1
1148 1087 1
1782 1087 1
923 1087 1
216 1088 1
188 1088 1
1000 1088 1
969 1088 1
1524 1088 1
1923 1088 1
1180 1088 1
274 1088 1
608 1088 1
855 1088 1
1169 1088 1
363 1088 1
135 1088 1
304 1088 1
132 1088 1
947 1088 1
83 1088 1
2823 1089 1
648 1089 1
528 1089 1
2648 1089 1
1774 1089 1
1275 1089 1
463 1089 1
56 1089 1
64 1089 1
883 1089 1
67 1089 1
583 1089 1
31 1089 1
1069 1090 1
309 1090 1
1236 1090 1
333 1090 1
99 1090 1
684 1090 1
51 1090 1
758 1090 1
181 1090 1
363 1090 1
1038 1090 1
326 1090 1
756 1090 1
752 1090 1
1309 1090 1
248 1090 1
166 1090 1
40 1090 1
885 1090 1
867 1090 1
135 1090 1
247 1090 1
95 1090 1
243 1090 1
463 1091 1
455 1091 1
390 1091 1
50 1091 1
543 1091 1
3300 1091 1
68 1091 1
397 1091 1
447 1091 1
3155 1092 1
1492 1092 1
1799 1092 1
3211 1092 1
1564 1092 1
1567 1092 1
1557 1092 1
1938 1092 1
84 1092 1
804 1092 1
3454 1092 1
1351 1092 1
3467 1092 1
812 1092 1
3850 1092 1
165 1092 1
3481 1092 1
1302 1092 1
772 1092 1
2227 1093 1
591 1093 1
2099 1093 1
71 1093 1
224 1093 1
1248 1093 1
496 1093 1
372 1093 1
1879 1093 1
157 1093 1
93 1093 1
47 1093 1
1286 1093 1
48 1093 1
479 1093 1
3381 1094 1
1142 1094 1
2103 1094 1
198 1094 1
83 1094 1
2971 1094 1
3160 1094 1
1219 1094 1
920 1094 1
1148 1094 1
1538 1094 1
168 1094 1
709 1094 1
1385 1094 1
221 1094 1
3487 1095 1
221 1095 1
200 1095 1
3851 1095 1
3852 1095 1
2716 1095 1
196 1095 1
2669 1095 1
697 1095 1
2780 1096 1
869 1096 1
686 1096 1
2101 1096 1
2023 1096 1
148 1096 1
2601 1096 1
2577 1096 1
3030 1096 1
1017 1096 1
669 1096 1
279 1097 1
860 1097 1
624 1097 1
3238 1097 1
114 1097 1
117 1097 1
287 1097 1
844 1097 1
2759 1097 1
90 1097 1
653 1097 1
46 1097 1
1329 1097 1
277 1097 1
368 1097 1
633 1097 1
2952 1097 1
76 1097 1
113 1097 1
1426 1097 1
456 1097 1
765 1097 1
13 1098 1
612 1098 1
1167 1098 1
31 1098 1
2621 1098 1
1724 1098 1
1115 1098 1
381 1098 1
3346 1098 1
433 1098 1
60 1098 1
3152 1098 1
376 1098 1
1389 1098 1
311 1098 1
565 1098 1
1934 1099 1
3859 1099 1
3663 1099 1
501 1099 1
261 1099 1
3585 1099 1
190 1099 1
646 1099 1
695 1099 1
1219 1100 1
261 1100 1
37 1100 1
167 1100 1
2074 1100 1
3382 1100 1
3687 1100 1
1000 1100 1
137 1100 1
1036 1100 1
1003 1100 1
58 1101 1
877 1101 1
401 1101 1
56 1101 1
1786 1101 1
528 1101 1
1015 1101 1
110 1101 1
1196 1101 1
105 1101 1
631 1102 1
521 1102 1
46 1102 1
844 1102 1
290 1102 1
383 1102 1
518 1102 1
862 1102 1
2825 1102 1
2 1102 1
311 1102 1
312 1102 1
345 1102 1
496 1102 1
76 1102 1
398 1102 1
861 1102 1
33 1103 1
2840 1103 1
3861 1103 1
932 1103 1
856 1103 1
479 1103 1
157 1103 1
93 1103 1
398 1103 1
287 1103 1
780 1103 1
48 1103 1
577 1103 1
3286 1104 1
2471 1104 1
64 1104 1
109 1104 1
31 1104 1
415 1104 1
428 1104 1
114 1104 1
420 1104 1
726 1104 1
3797 1104 1
3581 1104 1
1017 1104 1
474 1104 1
2525 1104 1
1525 1105 1
604 1105 1
1174 1105 1
135 1105 1
1069 1105 1
1239 1105 1
3228 1105 1
1000 1105 1
186 1105 1
866 1105 1
854 1105 1
212 1105 1
492 1105 1
217 1105 1
81 1105 1
1002 1105 1
2951 1106 1
618 1106 1
200 1106 1
2296 1106 1
1688 1106 1
101 1106 1
1904 1106 1
626 1106 1
1905 1106 1
946 1106 1
2743 1106 1
112 1106 1
490 1107 1
377 1107 1
632 1107 1
60 1107 1
528 1107 1
575 1107 1
1307 1107 1
31 1107 1
2121 1107 1
428 1107 1
3863 1107 1
1787 1107 1
4 1107 1
382 1108 1
1901 1108 1
947 1108 1
2239 1108 1
1973 1108 1
198 1108 1
51 1108 1
363 1108 1
68 1108 1
2138 1108 1
1219 1108 1
2972 1108 1
1014 1108 1
935 1108 1
1604 1108 1
1877 1108 1
1216 1108 1
867 1108 1
1217 1108 1
1335 1108 1
2018 1108 1
40 1108 1
76 1108 1
711 1109 1
527 1109 1
6 1109 1
396 1109 1
68 1109 1
105 1109 1
647 1109 1
437 1109 1
31 1109 1
517 1109 1
433 1109 1
150 1109 1
424 1109 1
470 1109 1
447 1109 1
1973 1109 1
528 1109 1
273 1109 1
171 1109 1
317 1109 1
298 1109 1
1549 1110 1
615 1110 1
188 1110 1
1545 1110 1
1371 1110 1
1526 1110 1
261 1110 1
247 1110 1
357 1110 1
840 1110 1
94 1110 1
1103 1110 1
154 1110 1
913 1110 1
855 1110 1
275 1110 1
132 1110 1
1472 1110 1
2308 1110 1
2600 1110 1
2443 1110 1
403 1110 1
332 1110 1
2482 1110 1
1180 1110 1
3186 1110 1
885 1110 1
241 1110 1
1150 1110 1
178 1111 1
1921 1111 1
216 1111 1
123 1111 1
1709 1111 1
311 1111 1
2083 1111 1
2198 1111 1
1180 1111 1
37 1111 1
533 1111 1
917 1111 1
1047 1111 1
3779 1111 1
2075 1111 1
888 1111 1
1004 1111 1
1531 1111 1
202 1111 1
264 1111 1
7 1111 1
68 1112 1
31 1112 1
171 1112 1
430 1112 1
583 1112 1
635 1112 1
1132 1112 1
104 1112 1
751 1112 1
298 1112 1
7 1112 1
109 1112 1
110 1112 1
584 1112 1
1207 1112 1
396 1112 1
543 1112 1
112 1113 1
3811 1113 1
1151 1113 1
1220 1113 1
692 1113 1
3000 1113 1
1091 1113 1
212 1113 1
170 1113 1
1480 1113 1
1160 1114 1
2047 1114 1
1555 1114 1
1917 1114 1
266 1114 1
3355 1114 1
1500 1114 1
2107 1114 1
805 1114 1
814 1114 1
787 1114 1
3573 1114 1
3864 1114 1
1947 1114 1
772 1114 1
3689 1114 1
676 1114 1
2768 1114 1
815 1114 1
2424 1115 1
3732 1115 1
1442 1115 1
3362 1115 1
2633 1115 1
1317 1115 1
2849 1115 1
110 1115 1
429 1115 1
31 1115 1
111 1116 1
543 1116 1
25 1116 1
447 1116 1
424 1116 1
273 1116 1
1973 1116 1
548 1116 1
2299 1116 1
298 1116 1
60 1116 1
634 1117 1
171 1117 1
647 1117 1
620 1117 1
68 1117 1
1334 1117 1
2636 1117 1
111 1117 1
50 1117 1
528 1117 1
105 1117 1
2757 1117 1
3245 1118 1
1079 1118 1
3529 1118 1
424 1118 1
562 1118 1
1306 1118 1
2537 1118 1
3363 1118 1
229 1118 1
293 1119 1
18 1119 1
760 1119 1
1973 1119 1
490 1119 1
7 1119 1
470 1119 1
377 1119 1
3867 1119 1
311 1119 1
3868 1119 1
3839 1119 1
477 1119 1
415 1119 1
424 1119 1
63 1119 1
723 1119 1
1115 1119 1
1128 1119 1
1285 1119 1
619 1119 1
318 1119 1
476 1119 1
2610 1119 1
2628 1119 1
647 1119 1
466 1119 1
3869 1120 1
724 1120 1
1671 1120 1
1777 1120 1
13 1120 1
2014 1120 1
1473 1120 1
2264 1120 1
719 1120 1
103 1120 1
235 1120 1
2187 1120 1
417 1120 1
572 1120 1
3403 1120 1
196 1120 1
438 1120 1
3708 1120 1
3083 1120 1
3712 1120 1
981 1120 1
60 1120 1
1910 1120 1
1262 1120 1
474 1120 1
332 1121 1
246 1121 1
1000 1121 1
2130 1121 1
713 1121 1
717 1121 1
188 1121 1
203 1121 1
452 1121 1
724 1121 1
1068 1121 1
2261 1122 1
1703 1122 1
416 1122 1
1667 1122 1
2850 1122 1
2557 1122 1
3503 1122 1
3064 1122 1
1270 1122 1
2857 1122 1
2385 1122 1
719 1122 1
2287 1122 1
1747 1122 1
527 1122 1
81 1122 1
982 1122 1
708 1122 1
977 1122 1
2632 1122 1
206 1122 1
3108 1122 1
52 1122 1
2205 1122 1
1787 1122 1
1229 1122 1
12 1122 1
2806 1122 1
2635 1122 1
491 1122 1
3101 1122 1
3325 1122 1
2347 1122 1
2546 1122 1
1492 1122 1
452 1122 1
2014 1122 1
3794 1122 1
2636 1122 1
2809 1122 1
1801 1122 1
2514 1122 1
3763 1122 1
2720 1122 1
119 1122 1
2368 1122 1
687 1122 1
562 1122 1
985 1122 1
2519 1122 1
617 1122 1
3714 1122 1
3295 1122 1
973 1122 1
2967 1122 1
1135 1122 1
3169 1122 1
3190 1122 1
2461 1122 1
396 1122 1
619 1122 1
366 1122 1
1996 1122 1
430 1122 1
3871 1122 1
970 1122 1
3872 1122 1
467 1122 1
432 1122 1
722 1122 1
3224 1122 1
105 1122 1
3873 1122 1
2670 1122 1
2352 1122 1
2899 1122 1
3409 1122 1
3330 1122 1
1043 1122 1
2851 1122 1
1724 1122 1
706 1122 1
1195 1122 1
376 1122 1
141 1122 1
3198 1122 1
818 1122 1
3046 1122 1
139 1122 1
437 1122 1
663 1122 1
1 1122 1
3436 1122 1
714 1122 1
3111 1122 1
293 1122 1
2143 1122 1
572 1122 1
163 1122 1
49 1122 1
433 1122 1
2978 1122 1
2269 1122 1
636 1122 1
275 1122 1
3042 1122 1
886 1122 1
1883 1122 1
45 1122 1
1271 1122 1
31 1122 1
935 1123 1
1392 1123 1
1123 1123 1
363 1123 1
605 1123 1
263 1123 1
1944 1123 1
604 1123 1
1348 1123 1
1995 1123 1
2394 1123 1
180 1123 1
598 1123 1
243 1123 1
2787 1123 1
492 1123 1
46 1124 1
551 1124 1
116 1124 1
47 1124 1
76 1124 1
844 1124 1
312 1124 1
1177 1124 1
93 1124 1
549 1124 1
588 1124 1
2193 1124 1
2148 1124 1
765 1124 1
2952 1124 1
48 1124 1
1455 1124 1
368 1124 1
316 1125 1
2215 1125 1
1024 1125 1
1598 1125 1
867 1125 1
658 1125 1
501 1125 1
1140 1125 1
2512 1125 1
2662 1125 1
535 1125 1
1995 1125 1
1310 1125 1
2964 1125 1
2669 1125 1
1545 1125 1
368 1126 1
117 1126 1
932 1126 1
587 1126 1
17 1126 1
479 1126 1
224 1126 1
2099 1126 1
1888 1126 1
2452 1126 1
851 1126 1
1406 1127 1
91 1127 1
222 1127 1
116 1127 1
587 1127 1
29 1127 1
727 1127 1
2099 1127 1
117 1127 1
540 1127 1
596 1128 1
452 1128 1
242 1128 1
198 1128 1
188 1128 1
87 1128 1
854 1128 1
221 1128 1
510 1128 1
166 1128 1
646 1128 1
699 1128 1
2215 1128 1
1854 1128 1
825 1128 1
51 1128 1
212 1128 1
1052 1129 1
2339 1129 1
50 1129 1
455 1129 1
2307 1129 1
2592 1129 1
423 1129 1
68 1129 1
647 1129 1
857 1129 1
838 1129 1
445 1129 1
147 1129 1
1594 1129 1
171 1129 1
42 1129 1
13 1129 1
396 1129 1
414 1129 1
774 1129 1
762 1129 1
463 1129 1
424 1129 1
43 1129 1
186 1130 1
627 1130 1
370 1130 1
94 1130 1
191 1130 1
34 1130 1
359 1130 1
1856 1130 1
154 1130 1
747 1131 1
31 1131 1
1081 1131 1
4 1131 1
1837 1131 1
570 1131 1
501 1131 1
867 1131 1
222 1131 1
103 1131 1
135 1131 1
1679 1132 1
1318 1132 1
747 1132 1
146 1132 1
13 1132 1
206 1132 1
25 1132 1
413 1132 1
1207 1132 1
31 1132 1
415 1132 1
549 1132 1
414 1132 1
295 1132 1
384 1133 1
107 1133 1
93 1133 1
844 1133 1
1460 1133 1
1353 1133 1
1177 1133 1
529 1133 1
633 1133 1
771 1133 1
643 1134 1
692 1134 1
210 1134 1
1345 1134 1
87 1134 1
483 1134 1
627 1134 1
914 1134 1
51 1134 1
40 1134 1
374 1134 1
1157 1135 1
979 1135 1
711 1135 1
2621 1135 1
68 1135 1
345 1135 1
396 1135 1
2014 1135 1
620 1135 1
2 1135 1
1023 1135 1
43 1135 1
318 1135 1
1224 1135 1
273 1135 1
390 1135 1
13 1135 1
295 1135 1
399 1135 1
171 1135 1
1873 1135 1
203 1136 1
1219 1136 1
3137 1136 1
137 1136 1
927 1136 1
119 1136 1
969 1136 1
840 1136 1
502 1136 1
1245 1136 1
1239 1136 1
216 1136 1
2083 1136 1
1531 1136 1
135 1136 1
1528 1136 1
363 1136 1
360 1136 1
3625 1137 1
684 1137 1
81 1137 1
693 1137 1
999 1137 1
3875 1137 1
984 1137 1
356 1137 1
1684 1137 1
452 1137 1
198 1137 1
1633 1137 1
3373 1137 1
1018 1137 1
1391 1137 1
483 1137 1
339 1137 1
2815 1137 1
3876 1137 1
688 1137 1
758 1137 1
242 1137 1
2217 1137 1
855 1137 1
1155 1137 1
112 1137 1
221 1137 1
3416 1137 1
248 1137 1
998 1137 1
1005 1137 1
2661 1137 1
374 1137 1
3877 1137 1
689 1137 1
1014 1137 1
604 1137 1
364 1137 1
502 1137 1
2865 1137 1
3878 1137 1
309 1137 1
966 1137 1
403 1137 1
894 1137 1
1310 1137 1
2810 1137 1
1002 1137 1
2843 1138 1
2437 1138 1
1293 1138 1
292 1138 1
680 1138 1
2703 1138 1
1158 1138 1
835 1138 1
1160 1138 1
1045 1138 1
800 1138 1
776 1139 1
85 1139 1
347 1139 1
641 1139 1
654 1139 1
368 1139 1
1286 1139 1
1204 1139 1
90 1139 1
3367 1140 1
160 1140 1
2038 1140 1
1200 1140 1
479 1140 1
765 1140 1
901 1140 1
523 1140 1
116 1140 1
384 1140 1
48 1140 1
70 1140 1
117 1140 1
2985 1140 1
17 1140 1
1329 1140 1
551 1140 1
287 1140 1
157 1140 1
1734 1141 1
1333 1141 1
322 1141 1
553 1141 1
1862 1141 1
1858 1141 1
1733 1141 1
1323 1141 1
301 1141 1
1490 1141 1
1949 1141 1
1268 1142 1
1062 1142 1
13 1142 1
1397 1142 1
2200 1142 1
938 1142 1
1288 1142 1
3130 1142 1
596 1142 1
2121 1142 1
232 1142 1
2977 1142 1
2057 1142 1
3880 1142 1
198 1142 1
3077 1142 1
548 1142 1
1901 1142 1
631 1142 1
1199 1142 1
227 1142 1
234 1142 1
1015 1142 1
2345 1142 1
2580 1142 1
3672 1142 1
477 1142 1
2249 1142 1
441 1142 1
3711 1142 1
235 1142 1
89 1143 1
747 1143 1
120 1143 1
171 1143 1
390 1143 1
635 1143 1
575 1143 1
104 1143 1
68 1143 1
309 1144 1
3338 1144 1
629 1144 1
756 1144 1
2082 1144 1
885 1144 1
709 1144 1
1056 1144 1
758 1144 1
1983 1145 1
2977 1145 1
3409 1145 1
584 1145 1
310 1145 1
2978 1145 1
3064 1145 1
254 1145 1
3682 1145 1
1389 1145 1
2200 1145 1
3638 1145 1
15 1145 1
1912 1145 1
1043 1145 1
261 1145 1
1415 1145 1
1167 1145 1
2062 1145 1
712 1145 1
142 1145 1
81 1145 1
3160 1145 1
1007 1145 1
1822 1145 1
955 1145 1
3752 1145 1
2452 1145 1
148 1145 1
233 1145 1
430 1145 1
1186 1145 1
2749 1145 1
2651 1145 1
619 1145 1
1240 1145 1
1941 1145 1
3125 1145 1
87 1145 1
2205 1145 1
3619 1145 1
897 1145 1
1 1145 1
445 1145 1
544 1145 1
2981 1145 1
1171 1145 1
1605 1145 1
2547 1145 1
1727 1145 1
617 1145 1
3651 1145 1
380 1145 1
225 1145 1
3523 1145 1
434 1145 1
3529 1145 1
973 1145 1
1089 1145 1
3455 1145 1
883 1145 1
1135 1145 1
1228 1145 1
1705 1145 1
2519 1145 1
2632 1145 1
3608 1145 1
2730 1145 1
21 1145 1
1676 1145 1
237 1145 1
1901 1145 1
67 1145 1
144 1145 1
1249 1145 1
477 1145 1
1946 1145 1
3008 1145 1
2846 1145 1
844 1145 1
1317 1145 1
2611 1145 1
345 1145 1
1775 1145 1
150 1145 1
1128 1145 1
1724 1145 1
13 1145 1
3006 1145 1
1268 1145 1
399 1145 1
783 1145 1
293 1145 1
726 1145 1
488 1145 1
7 1145 1
823 1145 1
3882 1145 1
61 1145 1
120 1145 1
3330 1145 1
368 1145 1
296 1145 1
634 1145 1
1778 1145 1
506 1145 1
2383 1145 1
462 1145 1
102 1145 1
1629 1145 1
401 1145 1
468 1145 1
413 1145 1
425 1145 1
987 1145 1
3503 1145 1
400 1145 1
1997 1145 1
642 1145 1
981 1145 1
1887 1145 1
466 1145 1
110 1145 1
4 1145 1
1017 1146 1
188 1146 1
452 1146 1
1892 1146 1
326 1146 1
198 1146 1
453 1146 1
3349 1146 1
709 1146 1
1018 1146 1
2101 1146 1
3228 1146 1
3254 1146 1
178 1146 1
1171 1146 1
669 1146 1
1091 1146 1
503 1146 1
41 1146 1
646 1146 1
210 1146 1
119 1146 1
403 1146 1
3190 1147 1
396 1147 1
409 1147 1
171 1147 1
1724 1147 1
445 1147 1
2 1147 1
882 1147 1
751 1147 1
13 1147 1
1239 1148 1
1126 1148 1
168 1148 1
870 1148 1
947 1148 1
1726 1148 1
121 1148 1
1439 1148 1
124 1148 1
3883 1149 1
711 1149 1
2619 1149 1
68 1149 1
747 1149 1
31 1149 1
1723 1149 1
543 1149 1
1043 1149 1
1116 1149 1
2125 1149 1
240 1149 1
415 1149 1
140 1149 1
491 1149 1
2851 1149 1
2536 1149 1
760 1149 1
423 1149 1
110 1149 1
2576 1150 1
428 1150 1
13 1150 1
526 1150 1
68 1150 1
838 1150 1
396 1150 1
171 1150 1
295 1150 1
2105 1150 1
2 1150 1
2695 1150 1
543 1150 1
985 1150 1
617 1150 1
1291 1150 1
979 1150 1
721 1150 1
1873 1150 1
1041 1150 1
462 1150 1
1157 1150 1
1611 1150 1
584 1150 1
166 1151 1
154 1151 1
1602 1151 1
221 1151 1
198 1151 1
608 1151 1
99 1151 1
359 1151 1
661 1151 1
1002 1151 1
2019 1152 1
760 1152 1
3240 1152 1
783 1152 1
13 1152 1
2753 1152 1
547 1152 1
1744 1152 1
31 1152 1
2196 1152 1
1398 1152 1
413 1152 1
544 1152 1
68 1152 1
1132 1152 1
1913 1152 1
1401 1152 1
1697 1152 1
60 1152 1
3460 1153 1
1302 1153 1
84 1153 1
810 1153 1
679 1153 1
815 1153 1
175 1153 1
3884 1153 1
1292 1153 1
676 1153 1
3885 1153 1
1441 1153 1
1558 1153 1
2230 1153 1
1557 1153 1
1293 1153 1
2283 1153 1
126 1153 1
813 1153 1
1491 1153 1
1372 1153 1
2962 1153 1
1499 1153 1
2552 1153 1
925 1154 1
2178 1154 1
923 1154 1
1529 1154 1
304 1154 1
1461 1154 1
41 1154 1
202 1154 1
40 1154 1
247 1155 1
1699 1155 1
3453 1155 1
3886 1155 1
481 1155 1
264 1155 1
403 1155 1
3277 1155 1
3228 1155 1
1547 1155 1
1807 1155 1
364 1155 1
1769 1155 1
720 1155 1
627 1155 1
40 1155 1
221 1155 1
1068 1155 1
1882 1156 1
2215 1156 1
1809 1156 1
692 1156 1
331 1156 1
40 1156 1
119 1156 1
627 1156 1
2144 1156 1
166 1156 1
695 1157 1
1609 1157 1
1140 1157 1
3228 1157 1
193 1157 1
1081 1157 1
2101 1157 1
2127 1157 1
643 1157 1
2317 1157 1
720 1157 1
876 1157 1
486 1157 1
1026 1157 1
154 1157 1
1103 1157 1
3889 1157 1
3099 1157 1
1540 1157 1
533 1157 1
888 1157 1
302 1157 1
135 1157 1
1085 1157 1
1007 1158 1
157 1158 1
631 1158 1
244 1158 1
1308 1158 1
368 1158 1
518 1158 1
93 1158 1
344 1158 1
1329 1158 1
222 1158 1
633 1158 1
2 1159 1
13 1159 1
1830 1159 1
2347 1159 1
747 1159 1
1170 1159 1
569 1159 1
455 1159 1
447 1159 1
1429 1159 1
1424 1159 1
290 1159 1
31 1159 1
827 1159 1
467 1159 1
2057 1159 1
653 1159 1
104 1159 1
1828 1159 1
462 1159 1
51 1159 1
588 1159 1
148 1160 1
575 1160 1
434 1160 1
1724 1160 1
3006 1160 1
31 1160 1
647 1160 1
390 1160 1
1627 1160 1
620 1160 1
567 1160 1
1639 1160 1
399 1160 1
105 1160 1
104 1160 1
68 1160 1
171 1160 1
939 1161 1
2219 1161 1
13 1161 1
582 1161 1
198 1161 1
2619 1161 1
2 1161 1
721 1161 1
215 1161 1
180 1161 1
121 1162 1
1001 1162 1
947 1162 1
1541 1162 1
306 1162 1
132 1162 1
363 1162 1
1259 1162 1
987 1162 1
31 1163 1
273 1163 1
66 1163 1
171 1163 1
3016 1163 1
447 1163 1
760 1163 1
68 1163 1
60 1163 1
47 1164 1
90 1164 1
657 1164 1
74 1164 1
91 1164 1
279 1164 1
383 1164 1
1286 1164 1
844 1164 1
1503 1164 1
1597 1164 1
707 1164 1
640 1164 1
93 1164 1
287 1164 1
157 1164 1
519 1164 1
788 1165 1
2590 1165 1
535 1165 1
505 1165 1
1494 1165 1
622 1165 1
1422 1165 1
3572 1165 1
758 1165 1
403 1165 1
984 1165 1
154 1165 1
2678 1166 1
992 1166 1
1522 1166 1
99 1166 1
348 1166 1
188 1166 1
3217 1166 1
248 1166 1
40 1166 1
1759 1166 1
313 1166 1
210 1166 1
1551 1166 1
452 1166 1
596 1166 1
1529 1166 1
694 1166 1
3093 1166 1
263 1166 1
1000 1166 1
212 1166 1
513 1167 1
860 1167 1
158 1167 1
1426 1167 1
73 1167 1
343 1167 1
17 1167 1
640 1167 1
131 1167 1
337 1167 1
287 1167 1
662 1167 1
71 1167 1
151 1167 1
2714 1167 1
156 1167 1
284 1167 1
1406 1167 1
411 1167 1
368 1167 1
587 1167 1
1720 1167 1
624 1167 1
47 1167 1
856 1167 1
410 1167 1
85 1167 1
1091 1168 1
2033 1168 1
669 1168 1
177 1168 1
1422 1168 1
825 1168 1
179 1168 1
363 1168 1
484 1168 1
34 1168 1
928 1168 1
700 1168 1
2917 1168 1
186 1168 1
309 1168 1
501 1168 1
1598 1168 1
1452 1169 1
1294 1169 1
63 1169 1
390 1169 1
414 1169 1
415 1169 1
3619 1169 1
1052 1169 1
140 1169 1
1873 1169 1
171 1170 1
642 1170 1
747 1170 1
748 1170 1
31 1170 1
2312 1170 1
396 1170 1
462 1170 1
141 1170 1
528 1170 1
120 1170 1
1998 1170 1
433 1170 1
584 1170 1
400 1170 1
465 1170 1
548 1170 1
1933 1171 1
2675 1171 1
2388 1171 1
534 1171 1
100 1171 1
870 1171 1
1852 1171 1
1356 1171 1
2870 1171 1
123 1171 1
275 1171 1
2805 1171 1
644 1171 1
2546 1171 1
303 1171 1
124 1171 1
1226 1171 1
666 1172 1
66 1172 1
2481 1172 1
565 1172 1
150 1172 1
635 1172 1
2234 1172 1
424 1172 1
409 1172 1
1157 1172 1
1334 1172 1
1644 1172 1
63 1172 1
390 1172 1
785 1172 1
1724 1172 1
747 1172 1
31 1172 1
463 1172 1
1442 1172 1
726 1172 1
543 1172 1
462 1172 1
1697 1172 1
954 1172 1
1262 1172 1
455 1172 1
104 1172 1
68 1172 1
1639 1173 1
436 1173 1
50 1173 1
1132 1173 1
726 1173 1
171 1173 1
433 1173 1
56 1173 1
1898 1173 1
3648 1173 1
527 1173 1
2610 1173 1
2809 1174 1
487 1174 1
2851 1174 1
228 1174 1
31 1174 1
3066 1174 1
472 1174 1
2467 1174 1
115 1174 1
237 1174 1
1389 1174 1
2345 1174 1
3105 1174 1
474 1174 1
476 1174 1
719 1174 1
2265 1174 1
2781 1174 1
954 1174 1
1325 1174 1
1897 1174 1
2201 1174 1
572 1174 1
108 1174 1
1910 1174 1
2188 1174 1
2264 1174 1
140 1174 1
188 1175 1
40 1175 1
1677 1175 1
94 1175 1
969 1175 1
265 1175 1
1809 1175 1
2937 1175 1
241 1175 1
2394 1175 1
41 1175 1
314 1175 1
259 1175 1
840 1175 1
885 1175 1
2086 1175 1
183 1175 1
166 1175 1
1105 1175 1
2071 1175 1
1349 1176 1
149 1176 1
696 1176 1
1270 1176 1
263 1176 1
363 1176 1
533 1176 1
1510 1176 1
1678 1176 1
40 1176 1
154 1176 1
1533 1176 1
95 1176 1
917 1176 1
535 1176 1
927 1176 1
405 1176 1
1217 1176 1
924 1176 1
1088 1176 1
697 1176 1
243 1176 1
1328 1176 1
359 1176 1
1465 1176 1
2950 1177 1
188 1177 1
212 1177 1
966 1177 1
189 1177 1
149 1177 1
124 1177 1
1820 1177 1
166 1177 1
1121 1177 1
1855 1177 1
1526 1178 1
928 1178 1
1348 1178 1
692 1178 1
629 1178 1
1385 1178 1
1670 1178 1
1840 1178 1
885 1178 1
166 1178 1
154 1178 1
313 1179 1
1098 1179 1
2034 1179 1
859 1179 1
1025 1179 1
2359 1179 1
1215 1179 1
1854 1179 1
405 1179 1
597 1179 1
3368 1179 1
2961 1180 1
720 1180 1
925 1180 1
2090 1180 1
581 1180 1
1410 1180 1
1322 1180 1
1147 1180 1
1806 1180 1
264 1180 1
377 1180 1
1093 1181 1
3113 1181 1
2095 1181 1
1310 1181 1
119 1181 1
242 1181 1
936 1181 1
689 1181 1
453 1181 1
384 1182 1
2380 1182 1
69 1182 1
549 1182 1
1482 1182 1
346 1182 1
1286 1182 1
1297 1182 1
93 1182 1
91 1182 1
90 1182 1
3892 1183 1
1592 1183 1
1579 1183 1
1582 1183 1
472 1183 1
1359 1183 1
3041 1183 1
2889 1183 1
1043 1183 1
237 1183 1
110 1183 1
1357 1183 1
240 1183 1
3893 1183 1
438 1183 1
474 1183 1
3774 1184 1
491 1184 1
234 1184 1
13 1184 1
1153 1184 1
31 1184 1
1613 1184 1
1052 1184 1
724 1184 1
43 1184 1
1397 1184 1
543 1184 1
1427 1184 1
2992 1184 1
574 1184 1
1125 1184 1
7 1184 1
76 1185 1
293 1185 1
144 1185 1
64 1185 1
240 1185 1
2 1185 1
724 1185 1
1117 1185 1
463 1185 1
2488 1185 1
2315 1186 1
110 1186 1
1898 1186 1
3291 1186 1
172 1186 1
294 1186 1
3849 1186 1
562 1186 1
41 1186 1
575 1186 1
31 1186 1
345 1186 1
403 1187 1
221 1187 1
374 1187 1
349 1187 1
351 1187 1
350 1187 1
2333 1187 1
136 1187 1
363 1187 1
352 1187 1
866 1187 1
984 1187 1
360 1187 1
921 1187 1
396 1188 1
409 1188 1
1781 1188 1
143 1188 1
711 1188 1
721 1188 1
102 1188 1
1739 1188 1
618 1188 1
519 1188 1
2644 1188 1
3834 1188 1
398 1188 1
2686 1188 1
13 1188 1
543 1188 1
3895 1188 1
43 1188 1
390 1188 1
105 1188 1
1016 1188 1
1268 1189 1
7 1189 1
382 1189 1
462 1189 1
447 1189 1
68 1189 1
1078 1189 1
1153 1189 1
2001 1189 1
1132 1189 1
1015 1189 1
104 1189 1
105 1189 1
1103 1190 1
3183 1190 1
403 1190 1
1239 1190 1
188 1190 1
3408 1190 1
275 1190 1
2006 1190 1
243 1190 1
204 1190 1
2076 1191 1
1300 1191 1
2475 1191 1
2951 1191 1
2415 1191 1
100 1191 1
2805 1191 1
870 1191 1
123 1191 1
2231 1192 1
1553 1192 1
807 1192 1
3898 1192 1
3195 1192 1
3899 1192 1
772 1192 1
2863 1192 1
2228 1192 1
1694 1192 1
833 1192 1
188 1193 1
925 1193 1
982 1193 1
2173 1193 1
627 1193 1
332 1193 1
2482 1193 1
40 1193 1
1840 1193 1
249 1194 1
3063 1194 1
1986 1194 1
2368 1194 1
1967 1194 1
19 1194 1
1980 1194 1
1449 1194 1
532 1194 1
2853 1195 1
112 1195 1
1219 1195 1
1239 1195 1
188 1195 1
1189 1195 1
486 1195 1
865 1195 1
248 1195 1
40 1195 1
484 1195 1
711 1196 1
90 1196 1
30 1196 1
91 1196 1
383 1196 1
900 1196 1
46 1196 1
1587 1196 1
1685 1196 1
1482 1196 1
1157 1197 1
1765 1197 1
7 1197 1
148 1197 1
711 1197 1
979 1197 1
543 1197 1
2 1197 1
13 1197 1
1093 1198 1
534 1198 1
1094 1198 1
1531 1198 1
1085 1198 1
403 1198 1
191 1198 1
836 1198 1
2961 1198 1
40 1198 1
459 1198 1
1097 1198 1
2478 1198 1
660 1198 1
94 1198 1
1821 1198 1
713 1198 1
669 1198 1
2657 1198 1
166 1198 1
112 1198 1
452 1198 1
1437 1198 1
306 1198 1
204 1198 1
373 1198 1
2190 1198 1
1349 1198 1
3701 1199 1
3304 1199 1
1321 1199 1
1405 1199 1
301 1199 1
1381 1199 1
1734 1199 1
377 1199 1
1417 1199 1
958 1199 1
3831 1199 1
3658 1199 1
402 1199 1
249 1199 1
1497 1199 1
2191 1199 1
1985 1199 1
1446 1199 1
257 1199 1
1490 1199 1
128 1199 1
254 1199 1
12 1199 1
1872 1199 1
553 1200 1
1449 1200 1
580 1200 1
3631 1200 1
377 1200 1
3553 1200 1
402 1200 1
3832 1200 1
1223 1200 1
1127 1201 1
885 1201 1
1939 1201 1
601 1201 1
1085 1201 1
533 1201 1
596 1201 1
716 1201 1
1213 1201 1
188 1201 1
1349 1201 1
313 1201 1
1148 1201 1
458 1201 1
768 1201 1
888 1201 1
3307 1201 1
2674 1201 1
1421 1201 1
3169 1201 1
1532 1201 1
356 1201 1
714 1201 1
3010 1201 1
112 1201 1
1025 1201 1
51 1201 1
1095 1201 1
79 1201 1
840 1201 1
87 1201 1
2142 1201 1
2559 1201 1
709 1201 1
450 1201 1
137 1201 1
921 1201 1
304 1201 1
3901 1202 1
293 1202 1
647 1202 1
396 1202 1
462 1202 1
747 1202 1
542 1202 1
68 1202 1
31 1202 1
2258 1202 1
642 1202 1
400 1202 1
447 1202 1
1132 1202 1
56 1202 1
849 1203 1
1996 1203 1
144 1203 1
1 1203 1
164 1203 1
21 1203 1
1207 1203 1
1605 1203 1
237 1203 1
298 1204 1
112 1204 1
462 1204 1
751 1204 1
724 1204 1
390 1204 1
433 1204 1
68 1204 1
762 1204 1
466 1204 1
171 1204 1
861 1205 1
1360 1205 1
46 1205 1
873 1205 1
398 1205 1
287 1205 1
1666 1205 1
614 1205 1
69 1205 1
383 1205 1
982 1206 1
3902 1206 1
854 1206 1
212 1206 1
166 1206 1
1024 1206 1
1018 1206 1
609 1206 1
2924 1206 1
646 1206 1
669 1206 1
242 1206 1
1014 1206 1
1132 1207 1
1096 1207 1
1786 1207 1
22 1207 1
2561 1207 1
64 1207 1
725 1207 1
31 1207 1
7 1207 1
257 1208 1
2713 1208 1
730 1208 1
1410 1208 1
2765 1208 1
1968 1208 1
2168 1208 1
1747 1208 1
300 1208 1
2376 1208 1
779 1209 1
3904 1209 1
650 1209 1
1483 1209 1
91 1209 1
347 1209 1
1364 1209 1
1453 1209 1
529 1209 1
1338 1209 1
1205 1209 1
159 1209 1
1716 1209 1
765 1209 1
952 1209 1
240 1210 1
1359 1210 1
466 1210 1
1117 1210 1
64 1210 1
463 1210 1
206 1210 1
542 1210 1
648 1210 1
63 1210 1
56 1210 1
511 1211 1
3830 1211 1
373 1211 1
948 1211 1
1806 1211 1
2482 1211 1
1624 1211 1
1013 1211 1
1114 1211 1
1840 1211 1
2443 1211 1
3866 1212 1
876 1212 1
888 1212 1
1543 1212 1
1087 1212 1
767 1212 1
659 1212 1
2173 1212 1
248 1212 1
189 1212 1
1051 1212 1
571 1212 1
212 1212 1
383 1213 1
862 1213 1
900 1213 1
91 1213 1
841 1213 1
1041 1213 1
114 1213 1
398 1213 1
496 1213 1
1336 1213 1
1286 1213 1
650 1213 1
46 1213 1
614 1213 1
69 1213 1
110 1214 1
41 1214 1
1007 1214 1
3331 1214 1
955 1214 1
888 1214 1
2 1214 1
720 1214 1
923 1214 1
13 1214 1
1153 1214 1
3642 1214 1
293 1214 1
2633 1214 1
31 1214 1
309 1215 1
403 1215 1
500 1215 1
2389 1215 1
658 1215 1
180 1215 1
3205 1215 1
1678 1215 1
306 1215 1
275 1215 1
501 1215 1
261 1215 1
3419 1215 1
565 1216 1
883 1216 1
489 1216 1
31 1216 1
3107 1216 1
63 1216 1
401 1216 1
293 1216 1
233 1216 1
427 1216 1
2049 1216 1
428 1216 1
1006 1216 1
2520 1216 1
104 1216 1
25 1216 1
56 1216 1
1406 1217 1
3446 1217 1
863 1217 1
523 1217 1
346 1217 1
114 1217 1
343 1217 1
662 1217 1
153 1217 1
165 1218 1
2613 1218 1
466 1218 1
114 1218 1
110 1218 1
414 1218 1
463 1218 1
760 1218 1
1697 1218 1
3360 1219 1
2161 1219 1
3234 1219 1
2897 1219 1
2327 1219 1
3036 1219 1
3247 1219 1
1266 1219 1
254 1219 1
1382 1219 1
822 1219 1
1756 1219 1
341 1219 1
2564 1219 1
1445 1219 1
1476 1219 1
285 1219 1
627 1220 1
1000 1220 1
355 1220 1
326 1220 1
112 1220 1
195 1220 1
3254 1220 1
198 1220 1
1140 1220 1
353 1220 1
1018 1220 1
658 1220 1
452 1220 1
188 1220 1
533 1220 1
914 1220 1
2102 1220 1
758 1220 1
1469 1220 1
840 1220 1
869 1220 1
1068 1220 1
40 1220 1
242 1220 1
2825 1220 1
135 1220 1
1526 1220 1
783 1221 1
240 1221 1
1287 1221 1
1675 1221 1
1966 1221 1
466 1221 1
226 1221 1
126 1221 1
164 1221 1
77 1221 1
415 1221 1
3241 1222 1
1801 1222 1
3411 1222 1
1219 1222 1
1588 1222 1
1314 1222 1
7 1222 1
2 1222 1
499 1222 1
1939 1222 1
330 1222 1
1246 1222 1
13 1222 1
286 1223 1
845 1223 1
960 1223 1
93 1223 1
342 1223 1
551 1223 1
2099 1223 1
549 1223 1
151 1223 1
633 1223 1
708 1223 1
343 1223 1
85 1223 1
434 1224 1
31 1224 1
2806 1224 1
1357 1224 1
1697 1224 1
1317 1224 1
2488 1224 1
144 1224 1
433 1224 1
1117 1224 1
203 1225 1
2922 1225 1
1925 1225 1
363 1225 1
453 1225 1
263 1225 1
360 1225 1
1171 1225 1
1349 1225 1
3662 1226 1
2086 1226 1
3905 1226 1
907 1226 1
1586 1226 1
2666 1226 1
1977 1226 1
684 1226 1
689 1226 1
329 1226 1
263 1226 1
1091 1226 1
2885 1226 1
2868 1226 1
2361 1226 1
248 1226 1
3353 1226 1
2680 1227 1
171 1227 1
979 1227 1
396 1227 1
2830 1227 1
1878 1227 1
1637 1227 1
584 1227 1
13 1227 1
1043 1227 1
1442 1227 1
462 1227 1
1724 1227 1
6 1227 1
620 1227 1
1794 1227 1
345 1227 1
1157 1227 1
1052 1227 1
3334 1227 1
1096 1227 1
399 1227 1
273 1227 1
225 1227 1
31 1227 1
2 1227 1
747 1227 1
1873 1227 1
2227 1228 1
287 1228 1
157 1228 1
765 1228 1
114 1228 1
33 1228 1
2038 1228 1
1884 1228 1
118 1228 1
20 1228 1
2840 1228 1
13 1229 1
1834 1229 1
747 1229 1
268 1229 1
584 1229 1
881 1229 1
3004 1229 1
171 1229 1
1400 1229 1
1244 1229 1
50 1229 1
479 1230 1
223 1230 1
151 1230 1
662 1230 1
29 1230 1
587 1230 1
1329 1230 1
91 1230 1
1406 1230 1
873 1230 1
117 1230 1
1773 1231 1
244 1231 1
456 1231 1
157 1231 1
47 1231 1
1177 1231 1
368 1231 1
633 1231 1
46 1231 1
1219 1232 1
825 1232 1
501 1232 1
212 1232 1
1047 1232 1
910 1232 1
221 1232 1
137 1232 1
1531 1232 1
1678 1232 1
180 1232 1
3572 1232 1
1840 1232 1
136 1232 1
1504 1233 1
107 1233 1
2099 1233 1
1149 1233 1
456 1233 1
3750 1233 1
337 1233 1
161 1233 1
531 1233 1
17 1233 1
1007 1234 1
68 1234 1
6 1234 1
222 1234 1
3665 1234 1
294 1234 1
398 1234 1
543 1234 1
2 1234 1
43 1234 1
934 1234 1
93 1235 1
31 1235 1
85 1235 1
2 1235 1
294 1235 1
2188 1235 1
13 1235 1
305 1235 1
548 1235 1
2495 1236 1
1554 1236 1
830 1236 1
2321 1236 1
680 1236 1
1501 1236 1
165 1236 1
175 1236 1
833 1236 1
797 1236 1
1480 1237 1
2130 1237 1
112 1237 1
1852 1237 1
3054 1237 1
1358 1237 1
137 1237 1
2 1237 1
261 1237 1
136 1237 1
462 1238 1
447 1238 1
1359 1238 1
64 1238 1
711 1238 1
2141 1238 1
1334 1238 1
13 1238 1
31 1238 1
620 1238 1
1288 1238 1
668 1238 1
517 1238 1
415 1238 1
68 1238 1
60 1238 1
21 1238 1
684 1239 1
509 1239 1
3521 1239 1
1024 1239 1
189 1239 1
604 1239 1
685 1239 1
195 1239 1
2074 1239 1
2215 1239 1
2271 1239 1
1018 1239 1
994 1239 1
149 1239 1
3519 1239 1
188 1239 1
3906 1239 1
170 1239 1
695 1239 1
1550 1239 1
316 1239 1
669 1240 1
188 1240 1
515 1240 1
94 1240 1
166 1240 1
1309 1240 1
943 1240 1
197 1240 1
608 1240 1
1035 1240 1
248 1240 1
929 1240 1
967 1240 1
316 1240 1
217 1240 1
2074 1240 1
189 1240 1
349 1240 1
3634 1240 1
626 1240 1
1768 1240 1
675 1241 1
2282 1241 1
1496 1241 1
830 1241 1
2876 1241 1
2703 1241 1
835 1241 1
1694 1241 1
1293 1241 1
680 1241 1
807 1242 1
1560 1242 1
797 1242 1
1031 1242 1
1161 1242 1
1938 1242 1
1158 1242 1
292 1242 1
1799 1242 1
1555 1242 1
1372 1242 1
1302 1242 1
1351 1242 1
1045 1242 1
1784 1242 1
833 1242 1
1797 1242 1
1293 1242 1
1159 1242 1
677 1242 1
2522 1242 1
680 1242 1
2266 1242 1
1501 1242 1
165 1242 1
2642 1242 1
81 1243 1
3908 1243 1
2075 1243 1
178 1243 1
593 1243 1
2302 1243 1
903 1243 1
212 1243 1
1689 1243 1
869 1243 1
979 1244 1
543 1244 1
13 1244 1
1639 1244 1
6 1244 1
259 1244 1
68 1244 1
399 1244 1
2 1244 1
384 1245 1
114 1245 1
383 1245 1
91 1245 1
1109 1245 1
346 1245 1
1336 1245 1
650 1245 1
1205 1245 1
221 1246 1
1197 1246 1
1228 1246 1
1009 1246 1
596 1246 1
1038 1246 1
3909 1246 1
914 1246 1
3910 1246 1
681 1246 1
2998 1246 1
1526 1246 1
3215 1246 1
1698 1246 1
991 1246 1
964 1246 1
1576 1246 1
966 1246 1
1002 1246 1
180 1246 1
242 1246 1
361 1246 1
275 1246 1
355 1246 1
135 1246 1
88 1246 1
274 1246 1
1547 1246 1
87 1246 1
1469 1246 1
2041 1246 1
482 1246 1
767 1246 1
95 1246 1
1768 1246 1
2302 1246 1
1391 1246 1
358 1246 1
3178 1246 1
1536 1246 1
1736 1246 1
96 1246 1
503 1246 1
1689 1246 1
217 1246 1
507 1246 1
248 1246 1
1069 1246 1
3616 1246 1
166 1246 1
506 1246 1
1093 1246 1
214 1246 1
700 1246 1
373 1246 1
919 1246 1
112 1246 1
996 1246 1
717 1246 1
3271 1246 1
1281 1246 1
357 1246 1
684 1246 1
208 1246 1
608 1246 1
2679 1246 1
693 1246 1
1525 1246 1
2103 1246 1
576 1246 1
1510 1246 1
3153 1246 1
689 1246 1
481 1246 1
1155 1246 1
1000 1246 1
511 1246 1
1018 1246 1
961 1246 1
195 1246 1
359 1246 1
692 1246 1
3521 1246 1
1699 1246 1
51 1246 1
363 1246 1
190 1246 1
332 1246 1
189 1246 1
2587 1246 1
1084 1246 1
154 1246 1
211 1246 1
40 1246 1
1790 1246 1
1602 1246 1
1854 1246 1
186 1246 1
41 1246 1
325 1246 1
627 1246 1
921 1246 1
247 1246 1
914 1247 1
869 1247 1
1144 1247 1
1921 1247 1
593 1247 1
248 1247 1
966 1247 1
2352 1247 1
37 1247 1
658 1248 1
1633 1248 1
363 1248 1
1999 1248 1
2675 1248 1
1310 1248 1
507 1248 1
2826 1248 1
2178 1248 1
1547 1248 1
243 1248 1
3420 1248 1
340 1249 1
1600 1249 1
99 1249 1
855 1249 1
1122 1249 1
191 1249 1
3911 1249 1
669 1249 1
94 1249 1
373 1249 1
758 1249 1
333 1250 1
1789 1250 1
178 1250 1
98 1250 1
219 1250 1
928 1250 1
1875 1250 1
210 1250 1
694 1250 1
936 1250 1
1087 1250 1
1091 1250 1
302 1250 1
359 1250 1
1100 1250 1
711 1251 1
13 1251 1
3913 1251 1
381 1251 1
2580 1251 1
2239 1251 1
1066 1251 1
565 1251 1
2043 1251 1
376 1251 1
3794 1251 1
798 1251 1
1947 1251 1
61 1251 1
971 1251 1
31 1251 1
294 1251 1
240 1252 1
1400 1252 1
293 1252 1
110 1252 1
298 1252 1
2420 1252 1
527 1252 1
13 1252 1
400 1252 1
634 1252 1
189 1253 1
1142 1253 1
869 1253 1
361 1253 1
1625 1253 1
691 1253 1
866 1253 1
99 1253 1
137 1253 1
94 1253 1
403 1253 1
2679 1253 1
353 1253 1
360 1253 1
40 1253 1
717 1254 1
326 1254 1
2127 1254 1
195 1254 1
2816 1254 1
146 1254 1
1472 1254 1
1140 1254 1
509 1254 1
452 1254 1
205 1254 1
918 1254 1
188 1254 1
1422 1254 1
2710 1254 1
3734 1254 1
135 1254 1
506 1254 1
1549 1255 1
452 1255 1
51 1255 1
1422 1255 1
327 1255 1
166 1255 1
1591 1255 1
355 1255 1
242 1255 1
909 1255 1
1221 1255 1
198 1255 1
1018 1255 1
627 1255 1
2831 1255 1
145 1256 1
447 1256 1
619 1256 1
224 1256 1
298 1256 1
109 1256 1
2470 1256 1
668 1256 1
21 1256 1
1288 1256 1
49 1256 1
669 1257 1
1549 1257 1
3461 1257 1
2968 1257 1
1014 1257 1
188 1257 1
218 1257 1
326 1257 1
1875 1257 1
1469 1257 1
1038 1257 1
999 1257 1
166 1257 1
697 1257 1
261 1257 1
3142 1257 1
1856 1257 1
1437 1257 1
1495 1257 1
189 1257 1
191 1257 1
51 1257 1
94 1257 1
576 1257 1
1140 1257 1
1091 1257 1
918 1257 1
112 1257 1
304 1257 1
3647 1257 1
359 1257 1
684 1257 1
704 1257 1
217 1258 1
1759 1258 1
684 1258 1
248 1258 1
913 1258 1
168 1258 1
40 1258 1
247 1258 1
166 1258 1
94 1258 1
3774 1259 1
1047 1259 1
747 1259 1
31 1259 1
396 1259 1
882 1259 1
424 1259 1
542 1259 1
433 1259 1
63 1259 1
273 1259 1
144 1259 1
462 1259 1
120 1259 1
466 1259 1
400 1259 1
64 1259 1
409 1259 1
3240 1259 1
68 1259 1
105 1259 1
693 1260 1
596 1260 1
669 1260 1
866 1260 1
359 1260 1
2217 1260 1
1614 1260 1
1025 1260 1
1633 1260 1
3914 1260 1
112 1260 1
601 1260 1
362 1260 1
1676 1260 1
188 1260 1
859 1260 1
308 1260 1
183 1260 1
3907 1260 1
928 1260 1
452 1260 1
3268 1260 1
2590 1260 1
2912 1260 1
333 1260 1
1421 1260 1
191 1260 1
149 1260 1
87 1260 1
492 1260 1
1155 1260 1
910 1260 1
1931 1260 1
922 1260 1
1335 1260 1
326 1260 1
221 1260 1
1148 1260 1
1961 1260 1
3416 1260 1
3637 1261 1
318 1261 1
293 1261 1
562 1261 1
381 1261 1
619 1261 1
636 1261 1
1022 1261 1
233 1261 1
1362 1261 1
237 1261 1
723 1261 1
365 1261 1
3048 1261 1
3144 1261 1
326 1261 1
61 1261 1
240 1261 1
1973 1262 1
3403 1262 1
63 1262 1
2488 1262 1
1442 1262 1
228 1262 1
120 1262 1
31 1262 1
496 1262 1
1415 1262 1
1329 1263 1
3824 1263 1
90 1263 1
278 1263 1
290 1263 1
2057 1263 1
224 1263 1
861 1263 1
519 1263 1
13 1264 1
1637 1264 1
1130 1264 1
2 1264 1
31 1264 1
1157 1264 1
979 1264 1
105 1264 1
111 1264 1
1873 1264 1
103 1264 1
273 1264 1
463 1264 1
327 1265 1
241 1265 1
1616 1265 1
98 1265 1
1036 1265 1
364 1265 1
83 1265 1
204 1265 1
1097 1265 1
38 1265 1
1821 1265 1
576 1265 1
2226 1266 1
1804 1266 1
1862 1266 1
1505 1266 1
1072 1266 1
2425 1266 1
3304 1266 1
1490 1266 1
2399 1266 1
351 1267 1
2103 1267 1
108 1267 1
119 1267 1
922 1267 1
40 1267 1
1155 1267 1
95 1267 1
1122 1267 1
360 1267 1
287 1268 1
290 1268 1
20 1268 1
312 1268 1
33 1268 1
531 1268 1
765 1268 1
519 1268 1
284 1268 1
156 1268 1
71 1268 1
368 1268 1
13 1268 1
157 1268 1
3513 1268 1
282 1268 1
456 1268 1
114 1268 1
117 1268 1
650 1268 1
624 1268 1
383 1268 1
70 1268 1
584 1269 1
105 1269 1
424 1269 1
63 1269 1
233 1269 1
881 1269 1
525 1269 1
462 1269 1
1288 1269 1
840 1270 1
217 1270 1
80 1270 1
82 1270 1
372 1270 1
855 1270 1
360 1270 1
263 1270 1
912 1270 1
3149 1271 1
405 1271 1
1808 1271 1
190 1271 1
600 1271 1
363 1271 1
40 1271 1
1000 1271 1
622 1271 1
610 1272 1
875 1272 1
1983 1272 1
720 1272 1
1682 1272 1
1588 1272 1
1069 1272 1
502 1272 1
363 1272 1
501 1272 1
3915 1273 1
188 1273 1
1584 1273 1
195 1273 1
52 1273 1
701 1273 1
998 1273 1
609 1273 1
669 1273 1
770 1273 1
2243 1273 1
94 1273 1
3911 1273 1
326 1273 1
1004 1273 1
855 1273 1
788 1273 1
169 1273 1
533 1273 1
132 1273 1
2061 1273 1
1088 1273 1
1114 1273 1
1245 1273 1
581 1274 1
1987 1274 1
1507 1274 1
1322 1274 1
129 1274 1
1071 1274 1
1508 1274 1
3036 1274 1
3360 1274 1
1555 1275 1
799 1275 1
2321 1275 1
676 1275 1
125 1275 1
680 1275 1
1291 1275 1
1501 1275 1
165 1275 1
1610 1276 1
1191 1276 1
409 1276 1
760 1276 1
2352 1276 1
584 1276 1
25 1276 1
1007 1276 1
491 1276 1
577 1277 1
414 1277 1
949 1277 1
43 1277 1
33 1277 1
279 1277 1
1369 1277 1
344 1277 1
13 1277 1
335 1277 1
900 1277 1
708 1277 1
347 1277 1
345 1277 1
662 1277 1
29 1277 1
224 1277 1
540 1277 1
91 1277 1
513 1277 1
2858 1278 1
1799 1278 1
126 1278 1
1158 1278 1
3155 1278 1
1302 1278 1
1574 1278 1
1119 1278 1
2563 1278 1
84 1278 1
772 1278 1
1787 1279 1
1639 1279 1
1828 1279 1
13 1279 1
981 1279 1
7 1279 1
954 1279 1
21 1279 1
447 1279 1
715 1280 1
1319 1280 1
3917 1280 1
304 1280 1
908 1280 1
505 1280 1
452 1280 1
1521 1280 1
627 1280 1
929 1280 1
56 1280 1
2179 1280 1
445 1281 1
3190 1281 1
430 1281 1
50 1281 1
774 1281 1
2413 1281 1
1196 1281 1
171 1281 1
2 1281 1
68 1281 1
6 1281 1
415 1281 1
1157 1281 1
55 1281 1
2193 1282 1
2524 1282 1
131 1282 1
70 1282 1
156 1282 1
71 1282 1
367 1282 1
2617 1282 1
91 1282 1
151 1282 1
1406 1282 1
337 1282 1
85 1282 1
1329 1282 1
17 1282 1
765 1282 1
656 1282 1
1426 1282 1
277 1282 1
755 1282 1
2714 1282 1
623 1282 1
782 1282 1
1689 1283 1
720 1283 1
2689 1283 1
596 1283 1
203 1283 1
914 1283 1
3176 1283 1
2890 1283 1
3866 1283 1
767 1283 1
1937 1283 1
917 1283 1
1526 1283 1
885 1283 1
1633 1283 1
3918 1283 1
3187 1283 1
876 1283 1
188 1283 1
1470 1283 1
3030 1283 1
605 1283 1
307 1283 1
324 1283 1
2546 1283 1
1027 1283 1
132 1283 1
3456 1283 1
1319 1283 1
1977 1283 1
1190 1283 1
836 1283 1
2662 1283 1
660 1283 1
2867 1283 1
855 1283 1
2499 1283 1
2914 1283 1
3878 1283 1
1219 1283 1
3003 1283 1
81 1283 1
3148 1283 1
82 1283 1
1171 1283 1
739 1283 1
275 1283 1
1421 1283 1
1086 1283 1
3739 1283 1
2600 1283 1
2449 1283 1
3258 1283 1
1220 1283 1
1356 1283 1
925 1283 1
2553 1283 1
3374 1283 1
3178 1283 1
199 1283 1
1036 1283 1
1486 1283 1
3319 1283 1
3199 1283 1
908 1283 1
511 1283 1
928 1283 1
1892 1283 1
304 1283 1
710 1283 1
929 1283 1
987 1283 1
1034 1283 1
2697 1283 1
99 1283 1
3099 1283 1
1098 1283 1
681 1283 1
502 1283 1
2915 1283 1
1349 1283 1
597 1283 1
1749 1283 1
108 1283 1
1488 1283 1
3266 1283 1
716 1283 1
603 1283 1
1039 1283 1
1437 1283 1
2821 1283 1
1962 1283 1
924 1283 1
1978 1283 1
1678 1283 1
3302 1283 1
3743 1283 1
259 1283 1
2687 1283 1
564 1283 1
2671 1283 1
1648 1283 1
94 1283 1
166 1283 1
1097 1283 1
1088 1283 1
3159 1283 1
373 1283 1
3919 1283 1
714 1283 1
351 1283 1
1148 1283 1
452 1283 1
87 1283 1
1057 1283 1
758 1283 1
1189 1283 1
137 1283 1
853 1283 1
204 1283 1
1140 1284 1
3275 1284 1
1181 1284 1
515 1284 1
1103 1284 1
1958 1284 1
456 1284 1
13 1284 1
1709 1284 1
31 1284 1
1515 1284 1
999 1284 1
136 1284 1
2389 1284 1
646 1284 1
354 1284 1
925 1284 1
948 1284 1
643 1284 1
3205 1284 1
2482 1284 1
716 1284 1
622 1284 1
720 1284 1
885 1284 1
132 1284 1
244 1285 1
17 1285 1
161 1285 1
162 1285 1
1340 1285 1
1248 1285 1
157 1285 1
117 1285 1
287 1285 1
479 1285 1
3477 1285 1
345 1286 1
863 1286 1
71 1286 1
1460 1286 1
368 1286 1
1952 1286 1
1406 1286 1
117 1286 1
1615 1286 1
860 1286 1
17 1286 1
2946 1286 1
312 1286 1
2069 1286 1
33 1286 1
224 1286 1
589 1286 1
520 1286 1
346 1286 1
1041 1286 1
1426 1286 1
286 1286 1
720 1287 1
188 1287 1
584 1287 1
867 1287 1
767 1287 1
626 1287 1
1003 1287 1
3400 1287 1
3157 1287 1
297 1287 1
1070 1287 1
2075 1287 1
333 1287 1
508 1287 1
631 1287 1
13 1287 1
929 1287 1
149 1287 1
605 1287 1
2660 1287 1
1977 1287 1
1000 1287 1
1005 1287 1
1738 1287 1
99 1287 1
3554 1288 1
876 1288 1
2243 1288 1
96 1288 1
1624 1288 1
364 1288 1
2475 1288 1
1698 1288 1
200 1288 1
1439 1288 1
1883 1288 1
1939 1288 1
351 1288 1
534 1288 1
100 1288 1
1922 1288 1
3365 1289 1
1217 1289 1
3594 1289 1
2608 1289 1
452 1289 1
199 1289 1
1035 1289 1
2388 1289 1
982 1289 1
684 1289 1
1626 1289 1
2678 1289 1
710 1289 1
627 1289 1
195 1289 1
646 1289 1
2692 1289 1
166 1289 1
693 1289 1
242 1289 1
1087 1290 1
990 1290 1
1082 1290 1
1155 1290 1
1808 1290 1
1391 1290 1
713 1290 1
684 1290 1
1003 1290 1
248 1290 1
1467 1290 1
604 1290 1
191 1290 1
1000 1290 1
349 1290 1
166 1290 1
2450 1290 1
2088 1290 1
1018 1290 1
316 1290 1
1024 1290 1
2333 1290 1
808 1291 1
1159 1291 1
3922 1291 1
1558 1291 1
3454 1291 1
3800 1291 1
2768 1291 1
3772 1291 1
1351 1291 1
3396 1291 1
1557 1291 1
807 1291 1
1947 1291 1
1302 1291 1
2496 1291 1
2642 1291 1
2004 1291 1
674 1291 1
3698 1291 1
1575 1291 1
1293 1291 1
716 1292 1
137 1292 1
248 1292 1
921 1292 1
363 1292 1
3906 1292 1
37 1292 1
865 1292 1
885 1292 1
247 1292 1
506 1292 1
242 1292 1
3153 1292 1
1419 1293 1
330 1293 1
1140 1293 1
95 1293 1
2601 1293 1
1821 1293 1
1059 1293 1
3093 1293 1
767 1293 1
261 1293 1
709 1293 1
2276 1293 1
571 1293 1
893 1293 1
1233 1293 1
724 1294 1
171 1294 1
424 1294 1
396 1294 1
741 1294 1
31 1294 1
584 1294 1
237 1294 1
1794 1294 1
451 1294 1
570 1294 1
575 1294 1
409 1294 1
110 1294 1
434 1294 1
60 1294 1
240 1294 1
981 1294 1
2610 1294 1
64 1294 1
1118 1294 1
433 1294 1
883 1294 1
582 1294 1
219 1295 1
304 1295 1
356 1295 1
1189 1295 1
149 1295 1
259 1295 1
154 1295 1
1814 1295 1
1003 1295 1
927 1295 1
511 1296 1
1513 1296 1
2968 1296 1
1469 1296 1
1218 1296 1
329 1296 1
1114 1296 1
218 1296 1
627 1296 1
332 1296 1
40 1296 1
1229 1296 1
119 1296 1
571 1296 1
927 1296 1
2960 1296 1
166 1296 1
13 1297 1
234 1297 1
2686 1297 1
330 1297 1
79 1297 1
318 1297 1
1639 1297 1
68 1297 1
2678 1297 1
3203 1297 1
543 1297 1
447 1298 1
114 1298 1
2421 1298 1
13 1298 1
786 1298 1
25 1298 1
430 1298 1
345 1298 1
60 1298 1
390 1298 1
1697 1298 1
724 1298 1
1 1298 1
838 1298 1
3659 1298 1
465 1298 1
567 1298 1
466 1298 1
171 1298 1
1078 1299 1
50 1299 1
13 1299 1
1240 1299 1
668 1299 1
517 1299 1
171 1299 1
2 1299 1
1076 1299 1
105 1299 1
140 1299 1
3118 1300 1
1349 1300 1
598 1300 1
3010 1300 1
1093 1300 1
96 1300 1
604 1300 1
200 1300 1
313 1300 1
3207 1300 1
458 1300 1
108 1300 1
211 1301 1
190 1301 1
1922 1301 1
188 1301 1
40 1301 1
855 1301 1
608 1301 1
221 1301 1
403 1301 1
3714 1301 1
405 1301 1
1069 1301 1
1155 1302 1
904 1302 1
918 1302 1
76 1302 1
218 1302 1
1003 1302 1
3743 1302 1
349 1302 1
373 1302 1
923 1302 1
453 1302 1
712 1303 1
3264 1303 1
199 1303 1
658 1303 1
990 1303 1
2303 1303 1
828 1303 1
1002 1303 1
576 1303 1
3207 1303 1
2497 1303 1
1816 1303 1
309 1303 1
768 1303 1
1169 1303 1
1038 1303 1
1930 1303 1
2392 1303 1
82 1304 1
198 1304 1
212 1304 1
3180 1304 1
1526 1304 1
885 1304 1
41 1304 1
180 1304 1
1245 1304 1
1230 1304 1
3642 1305 1
31 1305 1
2063 1305 1
1832 1305 1
2057 1305 1
658 1305 1
462 1305 1
827 1305 1
240 1305 1
445 1305 1
13 1305 1
459 1305 1
1201 1305 1
78 1305 1
166 1305 1
326 1305 1
2 1305 1
384 1306 1
495 1306 1
1454 1306 1
278 1306 1
385 1306 1
498 1306 1
90 1306 1
900 1306 1
1353 1306 1
346 1306 1
31 1307 1
883 1307 1
345 1307 1
287 1307 1
140 1307 1
319 1307 1
63 1307 1
785 1307 1
980 1307 1
206 1307 1
462 1307 1
400 1307 1
3547 1307 1
466 1307 1
583 1307 1
277 1308 1
71 1308 1
2848 1308 1
384 1308 1
1205 1308 1
1329 1308 1
287 1308 1
623 1308 1
588 1308 1
523 1308 1
161 1308 1
283 1308 1
17 1308 1
653 1308 1
162 1308 1
117 1308 1
1332 1309 1
13 1309 1
68 1309 1
396 1309 1
620 1309 1
638 1309 1
6 1309 1
414 1309 1
785 1309 1
1115 1309 1
31 1310 1
66 1310 1
1786 1310 1
819 1310 1
1132 1310 1
435 1310 1
528 1310 1
105 1310 1
56 1310 1
145 1310 1
1115 1311 1
273 1311 1
13 1311 1
838 1311 1
3466 1311 1
50 1311 1
1618 1311 1
751 1311 1
463 1311 1
68 1311 1
543 1312 1
1906 1312 1
712 1312 1
1801 1312 1
3668 1312 1
860 1312 1
3426 1312 1
562 1312 1
3626 1312 1
447 1312 1
1719 1312 1
2339 1312 1
76 1312 1
2948 1312 1
311 1312 1
1177 1312 1
345 1312 1
544 1312 1
331 1312 1
747 1312 1
3425 1312 1
31 1312 1
3203 1312 1
344 1312 1
1047 1312 1
1233 1312 1
7 1312 1
2198 1312 1
360 1312 1
1645 1312 1
904 1312 1
290 1312 1
668 1312 1
175 1312 1
1307 1312 1
293 1313 1
476 1313 1
298 1313 1
466 1313 1
64 1313 1
491 1313 1
58 1313 1
25 1313 1
3288 1313 1
1838 1313 1
468 1314 1
31 1314 1
2488 1314 1
2205 1314 1
3704 1314 1
946 1314 1
163 1314 1
3872 1314 1
1091 1314 1
877 1314 1
904 1315 1
2590 1315 1
622 1315 1
2795 1315 1
1097 1315 1
1309 1315 1
1189 1315 1
709 1315 1
94 1315 1
2223 1316 1
94 1316 1
888 1316 1
34 1316 1
855 1316 1
332 1316 1
629 1316 1
170 1316 1
571 1316 1
2576 1317 1
747 1317 1
1171 1317 1
31 1317 1
1334 1317 1
222 1317 1
225 1317 1
1194 1317 1
938 1317 1
3177 1317 1
528 1317 1
398 1317 1
3711 1317 1
13 1317 1
108 1317 1
1000 1318 1
3540 1318 1
1415 1318 1
1801 1318 1
1254 1318 1
268 1318 1
4 1318 1
2663 1318 1
72 1318 1
1509 1318 1
512 1318 1
1119 1318 1
171 1319 1
647 1319 1
31 1319 1
447 1319 1
64 1319 1
1288 1319 1
296 1319 1
1132 1319 1
785 1319 1
298 1319 1
2643 1320 1
804 1320 1
1012 1320 1
1372 1320 1
797 1320 1
1390 1320 1
126 1320 1
834 1320 1
1302 1320 1
1039 1321 1
695 1321 1
927 1321 1
2138 1321 1
982 1321 1
40 1321 1
2587 1321 1
3054 1321 1
533 1321 1
354 1321 1
1358 1321 1
274 1321 1
855 1321 1
1239 1321 1
596 1322 1
509 1322 1
914 1322 1
1171 1322 1
364 1322 1
167 1322 1
593 1322 1
307 1322 1
709 1322 1
2007 1322 1
1598 1322 1
1547 1322 1
189 1322 1
1480 1322 1
1678 1322 1
198 1322 1
3788 1322 1
197 1322 1
1893 1322 1
2041 1322 1
1228 1322 1
1939 1322 1
1148 1322 1
188 1322 1
41 1322 1
112 1322 1
3690 1322 1
983 1322 1
452 1322 1
1140 1322 1
1958 1322 1
720 1322 1
3643 1322 1
181 1322 1
929 1322 1
51 1322 1
2996 1322 1
1024 1322 1
867 1322 1
3408 1322 1
505 1322 1
40 1322 1
480 1322 1
897 1322 1
359 1322 1
3416 1322 1
306 1322 1
353 1323 1
622 1323 1
247 1323 1
1085 1323 1
533 1323 1
2590 1323 1
94 1323 1
403 1323 1
921 1323 1
1286 1324 1
1665 1324 1
91 1324 1
496 1324 1
279 1324 1
900 1324 1
74 1324 1
950 1324 1
816 1324 1
150 1325 1
31 1325 1
462 1325 1
447 1325 1
171 1325 1
1132 1325 1
399 1325 1
68 1325 1
971 1325 1
979 1326 1
31 1326 1
774 1326 1
41 1326 1
93 1326 1
107 1326 1
640 1326 1
1067 1326 1
1157 1326 1
2198 1326 1
455 1326 1
872 1326 1
330 1326 1
7 1326 1
13 1326 1
588 1326 1
1167 1326 1
77 1326 1
114 1326 1
1645 1326 1
43 1326 1
982 1327 1
926 1327 1
1541 1327 1
1633 1327 1
1542 1327 1
132 1327 1
2685 1327 1
3929 1327 1
3318 1327 1
191 1327 1
2751 1327 1
40 1327 1
1932 1327 1
264 1327 1
2387 1327 1
112 1328 1
1038 1328 1
3819 1328 1
982 1328 1
87 1328 1
3169 1328 1
3735 1328 1
2063 1328 1
865 1328 1
687 1328 1
363 1328 1
1513 1328 1
207 1328 1
1228 1328 1
1220 1328 1
482 1328 1
919 1328 1
3906 1328 1
188 1328 1
453 1329 1
929 1329 1
460 1329 1
221 1329 1
906 1329 1
96 1329 1
917 1329 1
2095 1329 1
88 1329 1
1698 1329 1
123 1329 1
1018 1329 1
1624 1330 1
1121 1330 1
2137 1330 1
2887 1330 1
403 1330 1
154 1330 1
302 1330 1
194 1330 1
246 1330 1
360 1330 1
1028 1330 1
1230 1330 1
647 1331 1
634 1331 1
31 1331 1
430 1331 1
1976 1331 1
514 1331 1
451 1331 1
528 1331 1
240 1331 1
619 1331 1
400 1331 1
433 1331 1
596 1332 1
195 1332 1
96 1332 1
1229 1332 1
717 1332 1
1918 1332 1
199 1332 1
180 1332 1
200 1332 1
137 1332 1
3556 1332 1
3929 1332 1
3671 1332 1
146 1332 1
3228 1332 1
213 1332 1
1937 1332 1
362 1332 1
78 1332 1
914 1332 1
261 1332 1
3907 1332 1
659 1332 1
913 1332 1
1678 1332 1
702 1332 1
1750 1332 1
969 1332 1
943 1332 1
2755 1332 1
259 1332 1
360 1332 1
986 1332 1
186 1332 1
604 1332 1
40 1332 1
183 1332 1
149 1332 1
363 1332 1
108 1332 1
840 1332 1
263 1332 1
264 1332 1
1790 1332 1
1036 1332 1
212 1332 1
154 1332 1
1979 1332 1
924 1332 1
2006 1332 1
1461 1332 1
710 1332 1
1088 1332 1
3368 1332 1
2033 1333 1
170 1333 1
154 1333 1
930 1333 1
204 1333 1
627 1333 1
1091 1333 1
149 1333 1
709 1333 1
136 1333 1
2821 1333 1
1087 1333 1
1669 1334 1
2422 1334 1
881 1334 1
13 1334 1
2918 1334 1
987 1334 1
398 1334 1
1887 1334 1
64 1334 1
399 1334 1
25 1334 1
503 1335 1
1000 1335 1
1698 1335 1
1759 1335 1
669 1335 1
2217 1335 1
948 1335 1
1122 1335 1
316 1335 1
2391 1335 1
507 1335 1
2865 1335 1
1768 1335 1
198 1335 1
326 1335 1
509 1335 1
689 1335 1
452 1335 1
867 1335 1
2073 1335 1
306 1335 1
520 1336 1
2 1336 1
774 1336 1
408 1336 1
1675 1336 1
740 1336 1
47 1336 1
13 1336 1
93 1336 1
17 1336 1
43 1336 1
2629 1337 1
1517 1337 1
3410 1337 1
31 1337 1
1194 1337 1
13 1337 1
2239 1337 1
77 1337 1
1371 1337 1
139 1337 1
226 1337 1
488 1337 1
642 1337 1
1389 1337 1
61 1337 1
240 1337 1
51 1337 1
145 1337 1
3224 1337 1
593 1337 1
570 1337 1
2345 1337 1
2631 1337 1
376 1337 1
425 1337 1
49 1337 1
79 1338 1
998 1338 1
452 1338 1
1009 1338 1
2088 1338 1
1024 1338 1
855 1338 1
2598 1338 1
170 1338 1
697 1338 1
257 1339 1
1493 1339 1
1283 1339 1
3584 1339 1
1972 1339 1
301 1339 1
532 1339 1
250 1339 1
2438 1339 1
1408 1339 1
2531 1339 1
249 1339 1
1072 1339 1
3316 1339 1
1507 1339 1
2134 1339 1
2931 1339 1
557 1339 1
3686 1339 1
1762 1339 1
1772 1339 1
130 1339 1
950 1340 1
114 1340 1
385 1340 1
496 1340 1
279 1340 1
657 1340 1
312 1340 1
1442 1340 1
347 1340 1
29 1340 1
1716 1340 1
900 1340 1
383 1340 1
2 1340 1
90 1340 1
1955 1340 1
712 1340 1
2583 1341 1
821 1341 1
1776 1341 1
3658 1341 1
580 1341 1
301 1341 1
128 1341 1
464 1341 1
1490 1341 1
3312 1342 1
1417 1342 1
3746 1342 1
1804 1342 1
377 1342 1
1518 1342 1
1502 1342 1
1969 1342 1
2368 1342 1
12 1342 1
1985 1342 1
728 1342 1
2930 1342 1
2776 1342 1
2235 1342 1
1987 1342 1
2509 1342 1
537 1342 1
3036 1342 1
3306 1342 1
322 1342 1
821 1342 1
718 1342 1
341 1342 1
580 1342 1
1266 1342 1
1762 1342 1
1138 1342 1
735 1342 1
539 1342 1
3342 1342 1
734 1342 1
3360 1342 1
1776 1342 1
402 1342 1
1864 1342 1
2140 1343 1
1966 1343 1
2139 1343 1
1183 1343 1
3041 1343 1
237 1343 1
476 1343 1
139 1343 1
307 1343 1
189 1343 1
4 1343 1
60 1343 1
1898 1343 1
1015 1343 1
930 1344 1
221 1344 1
1625 1344 1
669 1344 1
195 1344 1
1807 1344 1
2333 1344 1
351 1344 1
361 1344 1
166 1344 1
866 1344 1
364 1344 1
95 1344 1
198 1344 1
716 1344 1
2276 1344 1
484 1344 1
40 1344 1
2217 1344 1
112 1344 1
349 1344 1
1034 1344 1
403 1344 1
1014 1344 1
360 1344 1
549 1345 1
13 1345 1
70 1345 1
588 1345 1
287 1345 1
284 1345 1
114 1345 1
71 1345 1
2212 1345 1
3009 1345 1
33 1345 1
1308 1345 1
1635 1345 1
1330 1345 1
531 1345 1
657 1345 1
456 1345 1
337 1345 1
90 1345 1
346 1345 1
519 1345 1
3753 1346 1
3921 1346 1
3349 1346 1
1169 1346 1
1056 1346 1
3933 1346 1
914 1346 1
2888 1346 1
108 1346 1
2112 1346 1
3216 1346 1
3373 1346 1
2741 1346 1
1927 1346 1
3934 1346 1
3935 1346 1
1091 1346 1
1040 1346 1
907 1346 1
693 1346 1
3814 1346 1
990 1346 1
2710 1346 1
3551 1346 1
993 1346 1
315 1346 1
137 1346 1
1085 1346 1
1807 1346 1
966 1346 1
501 1346 1
306 1346 1
149 1346 1
627 1346 1
825 1346 1
1532 1346 1
166 1346 1
1301 1346 1
3936 1346 1
87 1346 1
2666 1346 1
188 1346 1
994 1346 1
3178 1346 1
770 1346 1
669 1346 1
1912 1346 1
1180 1346 1
1175 1346 1
1371 1346 1
948 1346 1
304 1346 1
132 1346 1
94 1346 1
1216 1346 1
363 1346 1
3093 1346 1
2026 1346 1
604 1346 1
609 1346 1
840 1346 1
1688 1346 1
3287 1346 1
920 1346 1
868 1346 1
275 1346 1
926 1346 1
1385 1346 1
40 1346 1
1208 1346 1
2478 1346 1
1174 1346 1
1229 1346 1
3743 1346 1
154 1346 1
658 1346 1
135 1346 1
1028 1346 1
1421 1346 1
309 1346 1
1122 1346 1
890 1346 1
482 1346 1
2177 1346 1
2640 1347 1
1286 1347 1
1716 1347 1
279 1347 1
614 1347 1
531 1347 1
114 1347 1
1587 1347 1
1205 1347 1
389 1347 1
525 1348 1
1652 1348 1
226 1348 1
2620 1348 1
3913 1348 1
1119 1348 1
543 1348 1
1167 1348 1
770 1348 1
3744 1348 1
3937 1348 1
164 1348 1
1130 1348 1
13 1348 1
1194 1348 1
1997 1348 1
237 1348 1
572 1348 1
2386 1348 1
63 1348 1
293 1348 1
3753 1349 1
31 1349 1
3676 1349 1
2680 1349 1
565 1349 1
103 1349 1
2420 1349 1
399 1349 1
1153 1349 1
390 1349 1
110 1349 1
74 1350 1
90 1350 1
952 1350 1
1286 1350 1
13 1350 1
496 1350 1
280 1350 1
279 1350 1
2227 1350 1
1685 1350 1
900 1350 1
3103 1350 1
69 1350 1
1482 1350 1
1587 1350 1
91 1350 1
3385 1351 1
1890 1351 1
79 1351 1
329 1351 1
3939 1351 1
2112 1351 1
720 1351 1
1059 1351 1
135 1351 1
1058 1351 1
784 1352 1
463 1352 1
399 1352 1
575 1352 1
416 1352 1
1361 1352 1
111 1352 1
60 1352 1
971 1352 1
3016 1352 1
240 1352 1
226 1353 1
1651 1353 1
2386 1353 1
2639 1353 1
3527 1353 1
2753 1353 1
1 1353 1
3578 1353 1
572 1353 1
1474 1353 1
163 1353 1
544 1353 1
3367 1354 1
2227 1354 1
873 1354 1
286 1354 1
1329 1354 1
1888 1354 1
71 1354 1
588 1354 1
244 1354 1
13 1354 1
1337 1354 1
116 1354 1
157 1354 1
1839 1354 1
84 1355 1
1160 1355 1
792 1355 1
267 1355 1
1290 1355 1
2479 1355 1
800 1355 1
165 1355 1
1563 1355 1
2313 1355 1
1693 1355 1
1159 1355 1
1390 1355 1
2230 1355 1
3165 1355 1
680 1355 1
813 1355 1
787 1355 1
1492 1355 1
268 1355 1
812 1355 1
815 1355 1
1694 1355 1
1045 1355 1
1353 1356 1
69 1356 1
3289 1356 1
3824 1356 1
1297 1356 1
498 1356 1
279 1356 1
384 1356 1
1286 1356 1
1336 1356 1
657 1356 1
90 1356 1
1204 1356 1
952 1356 1
1369 1356 1
114 1356 1
1890 1357 1
720 1357 1
2162 1357 1
13 1357 1
344 1357 1
87 1357 1
519 1357 1
3160 1357 1
1457 1357 1
709 1357 1
41 1357 1
939 1357 1
2099 1358 1
71 1358 1
312 1358 1
157 1358 1
48 1358 1
2100 1358 1
85 1358 1
33 1358 1
155 1358 1
529 1358 1
1286 1358 1
549 1358 1
92 1358 1
640 1358 1
72 1358 1
152 1358 1
90 1358 1
3941 1359 1
51 1359 1
1144 1359 1
219 1359 1
248 1359 1
406 1359 1
2523 1359 1
503 1359 1
95 1359 1
221 1359 1
188 1359 1
608 1359 1
535 1359 1
747 1360 1
514 1360 1
415 1360 1
528 1360 1
2647 1360 1
2837 1360 1
426 1360 1
902 1360 1
1265 1360 1
462 1360 1
1900 1360 1
2024 1360 1
3439 1360 1
3406 1360 1
725 1360 1
110 1360 1
271 1360 1
569 1360 1
399 1360 1
658 1361 1
2675 1361 1
1036 1361 1
1056 1361 1
1809 1361 1
1219 1361 1
40 1361 1
166 1361 1
304 1361 1
135 1361 1
452 1361 1
31 1362 1
13 1362 1
64 1362 1
1136 1362 1
108 1362 1
6 1362 1
1639 1362 1
955 1362 1
543 1362 1
1188 1362 1
419 1363 1
462 1363 1
2893 1363 1
634 1363 1
1052 1363 1
271 1363 1
1240 1363 1
3151 1363 1
1180 1363 1
1642 1364 1
3156 1364 1
2875 1364 1
2615 1364 1
2535 1364 1
267 1364 1
1501 1364 1
1947 1364 1
2521 1364 1
3553 1365 1
2929 1365 1
1518 1365 1
2650 1365 1
1306 1365 1
254 1365 1
1376 1365 1
1507 1365 1
2402 1365 1
3758 1366 1
537 1366 1
3476 1366 1
3649 1366 1
651 1366 1
19 1366 1
3721 1366 1
251 1366 1
3342 1366 1
552 1366 1
1266 1366 1
3325 1366 1
1430 1366 1
1445 1366 1
77 1367 1
31 1367 1
13 1367 1
111 1367 1
25 1367 1
295 1367 1
1041 1367 1
294 1367 1
1202 1367 1
551 1367 1
1047 1367 1
33 1368 1
345 1368 1
76 1368 1
1202 1368 1
48 1368 1
287 1368 1
589 1368 1
860 1368 1
311 1368 1
312 1368 1
3073 1369 1
1613 1369 1
2434 1369 1
1796 1369 1
548 1369 1
1052 1369 1
2 1369 1
3682 1369 1
13 1369 1
2212 1369 1
979 1369 1
608 1369 1
43 1369 1
3285 1370 1
1124 1370 1
3674 1370 1
1842 1370 1
2174 1370 1
3011 1370 1
3617 1370 1
1636 1370 1
446 1370 1
745 1370 1
3943 1370 1
746 1370 1
2572 1370 1
3278 1370 1
1981 1370 1
63 1371 1
2 1371 1
330 1371 1
49 1371 1
531 1371 1
345 1371 1
663 1371 1
68 1371 1
562 1371 1
517 1371 1
2470 1371 1
64 1372 1
2273 1372 1
2736 1372 1
437 1372 1
1275 1372 1
424 1372 1
527 1372 1
747 1372 1
2420 1372 1
445 1372 1
1118 1372 1
723 1372 1
1017 1372 1
1644 1372 1
206 1372 1
1077 1372 1
946 1372 1
1154 1372 1
2070 1372 1
31 1372 1
401 1372 1
785 1372 1
1 1372 1
1115 1372 1
583 1372 1
2204 1372 1
1043 1372 1
1194 1372 1
491 1372 1
1078 1372 1
1096 1372 1
2636 1372 1
839 1372 1
971 1372 1
980 1372 1
548 1372 1
2280 1372 1
2358 1372 1
400 1372 1
56 1372 1
3188 1373 1
330 1373 1
1145 1373 1
2888 1373 1
43 1373 1
1233 1373 1
186 1373 1
180 1373 1
362 1373 1
360 1373 1
1068 1373 1
917 1373 1
770 1373 1
2112 1373 1
2498 1374 1
1169 1374 1
660 1374 1
217 1374 1
492 1374 1
669 1374 1
452 1374 1
349 1374 1
692 1374 1
2482 1374 1
1003 1374 1
51 1374 1
189 1374 1
119 1374 1
919 1374 1
716 1375 1
112 1375 1
2 1375 1
1781 1375 1
1856 1375 1
1189 1375 1
189 1375 1
1181 1375 1
769 1375 1
1036 1375 1
1322 1376 1
1072 1376 1
2938 1376 1
3506 1376 1
2016 1376 1
19 1376 1
731 1376 1
1430 1376 1
2773 1376 1
1247 1377 1
13 1377 1
52 1377 1
64 1377 1
2300 1377 1
2 1377 1
137 1377 1
166 1377 1
1246 1377 1
631 1378 1
3588 1378 1
2596 1378 1
747 1378 1
1663 1378 1
31 1378 1
1744 1378 1
721 1378 1
1786 1378 1
955 1379 1
894 1379 1
7 1379 1
1171 1379 1
31 1379 1
396 1379 1
985 1379 1
686 1379 1
1022 1379 1
399 1379 1
400 1379 1
642 1379 1
1157 1379 1
669 1380 1
502 1380 1
88 1380 1
1145 1380 1
486 1380 1
917 1380 1
405 1380 1
1035 1380 1
603 1380 1
169 1380 1
248 1380 1
377 1380 1
72 1380 1
1977 1381 1
2868 1381 1
1625 1381 1
2096 1381 1
3812 1381 1
2429 1381 1
1961 1381 1
3869 1381 1
994 1381 1
1091 1381 1
3944 1381 1
2150 1381 1
669 1381 1
1551 1381 1
361 1381 1
1458 1381 1
2007 1381 1
914 1381 1
867 1381 1
185 1381 1
3243 1381 1
3728 1381 1
855 1381 1
3051 1381 1
348 1381 1
828 1381 1
218 1381 1
1371 1381 1
2199 1381 1
87 1381 1
3945 1381 1
2785 1381 1
248 1381 1
2873 1381 1
2393 1381 1
188 1381 1
41 1381 1
1219 1381 1
1034 1381 1
2041 1381 1
854 1381 1
459 1381 1
1851 1381 1
604 1381 1
189 1381 1
3580 1381 1
195 1381 1
1000 1381 1
1036 1381 1
608 1381 1
2678 1381 1
313 1381 1
3254 1381 1
1014 1381 1
2364 1381 1
1155 1381 1
237 1382 1
1774 1382 1
463 1382 1
838 1382 1
424 1382 1
1153 1382 1
108 1382 1
105 1382 1
1334 1382 1
1288 1382 1
1644 1382 1
1006 1382 1
206 1382 1
7 1382 1
1192 1382 1
462 1382 1
1359 1382 1
296 1382 1
64 1382 1
1015 1382 1
2728 1382 1
635 1382 1
104 1382 1
668 1382 1
421 1382 1
466 1382 1
437 1382 1
434 1382 1
171 1382 1
31 1382 1
430 1382 1
3008 1382 1
397 1382 1
778 1382 1
1207 1382 1
2000 1382 1
528 1382 1
390 1382 1
13 1382 1
1115 1382 1
583 1382 1
517 1382 1
1697 1382 1
723 1382 1
102 1382 1
240 1382 1
2857 1383 1
311 1383 1
13 1383 1
43 1383 1
418 1383 1
533 1383 1
1821 1383 1
1189 1383 1
52 1383 1
2821 1383 1
304 1383 1
3203 1383 1
224 1383 1
885 1383 1
43 1384 1
2452 1384 1
282 1384 1
456 1384 1
2338 1384 1
312 1384 1
1201 1384 1
655 1384 1
33 1384 1
284 1384 1
519 1384 1
77 1384 1
513 1384 1
598 1385 1
1018 1385 1
3065 1385 1
1700 1385 1
2502 1385 1
217 1385 1
1140 1385 1
3748 1385 1
3634 1385 1
747 1386 1
31 1386 1
409 1386 1
463 1386 1
648 1386 1
424 1386 1
380 1386 1
3823 1386 1
1610 1386 1
89 1386 1
237 1386 1
1334 1386 1
2547 1386 1
3067 1386 1
400 1386 1
3367 1387 1
244 1387 1
93 1387 1
222 1387 1
13 1387 1
541 1387 1
523 1387 1
157 1387 1
901 1387 1
73 1387 1
287 1387 1
17 1387 1
623 1387 1
3141 1388 1
1128 1388 1
2140 1388 1
908 1388 1
120 1388 1
936 1388 1
67 1388 1
1467 1388 1
339 1388 1
675 1389 1
10 1389 1
2508 1389 1
1372 1389 1
2479 1389 1
2118 1389 1
175 1389 1
794 1389 1
1947 1389 1
1031 1389 1
165 1389 1
1110 1390 1
249 1390 1
2932 1390 1
3342 1390 1
2235 1390 1
300 1390 1
338 1390 1
1380 1390 1
1987 1390 1
3721 1390 1
3764 1391 1
3916 1391 1
1074 1391 1
251 1391 1
733 1391 1
869 1391 1
35 1391 1
731 1391 1
257 1391 1
1493 1391 1
1771 1391 1
763 1391 1
2773 1391 1
321 1391 1
2969 1391 1
1408 1391 1
2135 1391 1
322 1391 1
1753 1391 1
1368 1392 1
3724 1392 1
495 1392 1
114 1392 1
384 1392 1
346 1392 1
579 1392 1
90 1392 1
336 1392 1
280 1392 1
1204 1392 1
156 1392 1
337 1392 1
1353 1392 1
96 1393 1
108 1393 1
505 1393 1
101 1393 1
458 1393 1
2805 1393 1
1093 1393 1
669 1393 1
124 1393 1
1313 1394 1
647 1394 1
2762 1394 1
67 1394 1
1154 1394 1
3002 1394 1
3648 1394 1
2530 1394 1
463 1394 1
1444 1394 1
3844 1395 1
2104 1395 1
693 1395 1
1069 1395 1
2215 1395 1
2513 1395 1
3365 1395 1
966 1395 1
1027 1395 1
25 1396 1
396 1396 1
226 1396 1
747 1396 1
31 1396 1
447 1396 1
4 1396 1
1115 1396 1
409 1396 1
150 1396 1
415 1396 1
2209 1396 1
583 1396 1
240 1396 1
883 1396 1
647 1396 1
528 1396 1
63 1396 1
527 1396 1
110 1396 1
104 1396 1
64 1396 1
68 1396 1
154 1397 1
669 1397 1
695 1397 1
316 1397 1
596 1397 1
927 1397 1
212 1397 1
492 1397 1
608 1397 1
166 1397 1
171 1398 1
31 1398 1
620 1398 1
414 1398 1
1594 1398 1
668 1398 1
415 1398 1
22 1398 1
7 1398 1
711 1399 1
1153 1399 1
7 1399 1
13 1399 1
311 1399 1
543 1399 1
1613 1399 1
455 1399 1
345 1399 1
1332 1400 1
3059 1400 1
143 1400 1
462 1400 1
542 1400 1
206 1400 1
1641 1400 1
4 1400 1
3167 1400 1
467 1400 1
669 1401 1
2668 1401 1
329 1401 1
79 1401 1
406 1401 1
313 1401 1
41 1401 1
947 1401 1
1171 1401 1
1245 1401 1
961 1401 1
1219 1401 1
2077 1401 1
302 1401 1
360 1401 1
405 1401 1
95 1401 1
837 1401 1
363 1401 1
1420 1401 1
711 1402 1
1135 1402 1
481 1402 1
1787 1402 1
1655 1402 1
3091 1402 1
3946 1402 1
2146 1402 1
3947 1402 1
449 1402 1
1017 1402 1
3130 1402 1
446 1402 1
240 1402 1
1897 1402 1
3066 1402 1
428 1402 1
2264 1402 1
719 1402 1
477 1402 1
820 1402 1
761 1402 1
381 1402 1
2187 1402 1
2622 1402 1
3948 1402 1
3949 1402 1
77 1402 1
3581 1402 1
2133 1402 1
2465 1402 1
2467 1402 1
1142 1402 1
3064 1402 1
2250 1402 1
110 1402 1
1910 1402 1
3164 1402 1
474 1402 1
1775 1402 1
438 1402 1
1911 1402 1
3950 1402 1
1173 1402 1
1827 1402 1
164 1402 1
195 1402 1
377 1402 1
31 1402 1
572 1402 1
1013 1403 1
533 1403 1
758 1403 1
1086 1403 1
136 1403 1
1097 1403 1
1113 1403 1
1003 1403 1
2394 1403 1
94 1403 1
1236 1403 1
154 1403 1
3368 1403 1
135 1403 1
2600 1403 1
31 1404 1
1745 1404 1
1828 1404 1
109 1404 1
1415 1404 1
565 1404 1
4 1404 1
785 1404 1
63 1404 1
2981 1405 1
68 1405 1
528 1405 1
171 1405 1
31 1405 1
724 1405 1
1115 1405 1
517 1405 1
433 1405 1
21 1405 1
1697 1405 1
63 1405 1
103 1405 1
398 1406 1
548 1406 1
2 1406 1
520 1406 1
1503 1406 1
13 1406 1
1645 1406 1
3759 1406 1
1432 1406 1
409 1406 1
222 1406 1
77 1406 1
43 1406 1
31 1406 1
48 1407 1
3628 1407 1
384 1407 1
287 1407 1
657 1407 1
398 1407 1
90 1407 1
614 1407 1
1202 1407 1
1204 1407 1
385 1407 1
950 1407 1
498 1407 1
93 1407 1
901 1407 1
13 1408 1
1639 1408 1
979 1408 1
543 1408 1
171 1408 1
396 1408 1
620 1408 1
50 1408 1
144 1408 1
7 1408 1
227 1409 1
140 1409 1
2143 1409 1
3949 1409 1
1517 1409 1
1838 1409 1
237 1409 1
631 1409 1
1194 1409 1
235 1409 1
310 1409 1
1630 1409 1
31 1410 1
985 1410 1
1240 1410 1
2424 1410 1
144 1410 1
724 1410 1
345 1410 1
6 1410 1
430 1410 1
1268 1410 1
1463 1410 1
1222 1410 1
838 1410 1
165 1410 1
3163 1410 1
240 1410 1
111 1410 1
331 1410 1
1247 1410 1
528 1410 1
1128 1410 1
635 1410 1
3867 1410 1
1709 1410 1
2 1410 1
518 1410 1
60 1410 1
1288 1410 1
3952 1410 1
445 1410 1
50 1410 1
462 1410 1
399 1410 1
21 1410 1
566 1410 1
1047 1410 1
1697 1410 1
1132 1410 1
1427 1410 1
7 1410 1
104 1410 1
25 1410 1
2757 1410 1
927 1411 1
921 1411 1
40 1411 1
94 1411 1
403 1411 1
119 1411 1
242 1411 1
353 1411 1
2173 1411 1
355 1411 1
2190 1411 1
3833 1411 1
247 1411 1
1036 1411 1
136 1411 1
31 1412 1
2948 1412 1
233 1412 1
3538 1412 1
1119 1412 1
2125 1412 1
1117 1412 1
1489 1412 1
1358 1412 1
1480 1412 1
2018 1412 1
888 1412 1
1737 1412 1
720 1412 1
3008 1412 1
112 1412 1
3367 1413 1
85 1413 1
765 1413 1
3628 1413 1
287 1413 1
347 1413 1
398 1413 1
114 1413 1
518 1413 1
77 1413 1
872 1413 1
336 1413 1
657 1413 1
614 1413 1
2241 1413 1
3954 1413 1
76 1413 1
1440 1413 1
1200 1413 1
519 1413 1
3846 1413 1
588 1413 1
157 1413 1
654 1413 1
1267 1413 1
342 1413 1
2857 1413 1
2189 1413 1
1041 1413 1
826 1413 1
71 1413 1
156 1413 1
3724 1413 1
1635 1413 1
1341 1413 1
1308 1413 1
312 1413 1
410 1413 1
1908 1414 1
2827 1414 1
1602 1414 1
925 1414 1
261 1414 1
2215 1414 1
2007 1414 1
210 1414 1
137 1414 1
1142 1415 1
1091 1415 1
716 1415 1
2499 1415 1
2154 1415 1
1229 1415 1
1349 1415 1
325 1415 1
2873 1415 1
1446 1416 1
821 1416 1
320 1416 1
2398 1416 1
254 1416 1
3760 1416 1
1410 1416 1
2079 1416 1
1507 1416 1
731 1416 1
3087 1416 1
2667 1417 1
3955 1417 1
660 1417 1
188 1417 1
1219 1417 1
876 1417 1
691 1417 1
199 1417 1
3956 1417 1
866 1417 1
2914 1417 1
2666 1417 1
1531 1417 1
927 1417 1
137 1417 1
2802 1417 1
2581 1417 1
1470 1417 1
3534 1417 1
3957 1417 1
190 1417 1
1825 1417 1
81 1417 1
1934 1417 1
603 1417 1
2936 1417 1
1807 1417 1
1385 1417 1
3391 1417 1
13 1417 1
55 1417 1
1739 1417 1
524 1417 1
88 1417 1
1982 1417 1
406 1417 1
526 1417 1
3769 1417 1
1538 1417 1
1171 1417 1
3958 1417 1
149 1417 1
2741 1417 1
855 1417 1
2559 1417 1
1000 1417 1
405 1417 1
2364 1417 1
313 1417 1
1420 1417 1
280 1418 1
1369 1418 1
312 1418 1
1205 1418 1
657 1418 1
29 1418 1
90 1418 1
826 1418 1
1365 1418 1
279 1418 1
1353 1418 1
383 1418 1
347 1418 1
1203 1418 1
336 1418 1
346 1418 1
91 1418 1
3136 1418 1
653 1418 1
3959 1418 1
1716 1418 1
1483 1418 1
497 1418 1
779 1418 1
900 1418 1
1685 1418 1
650 1418 1
3009 1418 1
114 1418 1
3842 1419 1
2863 1419 1
810 1419 1
2292 1419 1
772 1419 1
1784 1419 1
3953 1419 1
812 1419 1
3610 1419 1
2495 1419 1
3337 1419 1
3355 1419 1
2875 1419 1
1501 1419 1
2533 1419 1
1158 1419 1
2515 1419 1
830 1419 1
2615 1419 1
833 1419 1
2859 1419 1
1560 1419 1
835 1419 1
804 1419 1
1045 1419 1
2535 1419 1
1293 1419 1
2437 1419 1
1161 1419 1
3483 1419 1
1797 1419 1
1441 1419 1
175 1419 1
809 1419 1
3689 1419 1
399 1420 1
575 1420 1
31 1420 1
463 1420 1
110 1420 1
462 1420 1
582 1420 1
67 1420 1
61 1420 1
2056 1420 1
635 1420 1
2530 1420 1
1794 1420 1
171 1421 1
2312 1421 1
668 1421 1
13 1421 1
1 1421 1
430 1421 1
954 1421 1
7 1421 1
711 1421 1
400 1421 1
66 1421 1
1331 1422 1
2569 1422 1
466 1422 1
45 1422 1
527 1422 1
234 1422 1
2057 1422 1
783 1422 1
881 1422 1
2 1422 1
722 1422 1
1 1422 1
1052 1422 1
2518 1422 1
882 1422 1
2124 1423 1
424 1423 1
13 1423 1
1898 1423 1
980 1423 1
1132 1423 1
1792 1423 1
1639 1423 1
66 1423 1
390 1423 1
1115 1423 1
954 1423 1
1890 1424 1
81 1424 1
242 1424 1
571 1424 1
3813 1424 1
1087 1424 1
154 1424 1
1000 1424 1
3533 1424 1
2354 1424 1
2842 1424 1
1003 1424 1
137 1424 1
3687 1424 1
2074 1424 1
3262 1424 1
178 1424 1
66 1425 1
1275 1425 1
620 1425 1
883 1425 1
232 1425 1
31 1425 1
396 1425 1
414 1425 1
345 1425 1
171 1425 1
3330 1425 1
1078 1425 1
548 1425 1
56 1425 1
110 1425 1
583 1425 1
2648 1425 1
1136 1425 1
1274 1425 1
21 1425 1
58 1425 1
1115 1425 1
397 1425 1
647 1425 1
761 1425 1
1827 1425 1
108 1425 1
1334 1425 1
2820 1425 1
399 1425 1
785 1425 1
62 1425 1
1910 1425 1
401 1425 1
423 1425 1
582 1425 1
104 1425 1
1022 1425 1
150 1425 1
477 1425 1
475 1425 1
103 1425 1
240 1425 1
971 1426 1
311 1426 1
3297 1426 1
896 1426 1
380 1426 1
401 1426 1
476 1426 1
784 1426 1
2 1426 1
1697 1426 1
105 1426 1
3838 1426 1
64 1426 1
396 1426 1
575 1426 1
31 1426 1
583 1426 1
2419 1426 1
397 1426 1
445 1426 1
455 1426 1
103 1426 1
1008 1426 1
1724 1426 1
133 1426 1
108 1426 1
1 1426 1
198 1426 1
7 1426 1
2613 1426 1
2762 1426 1
68 1426 1
463 1426 1
1132 1426 1
164 1426 1
60 1426 1
1851 1427 1
193 1427 1
1523 1427 1
1543 1427 1
2103 1427 1
1437 1427 1
40 1427 1
1036 1427 1
966 1427 1
1310 1427 1
243 1427 1
326 1427 1
374 1427 1
3318 1428 1
3385 1428 1
3349 1428 1
1036 1428 1
2077 1428 1
1068 1428 1
716 1428 1
1114 1428 1
94 1428 1
1148 1428 1
2339 1429 1
330 1429 1
31 1429 1
1170 1429 1
2 1429 1
774 1429 1
760 1429 1
112 1429 1
1768 1429 1
7 1429 1
31 1430 1
114 1430 1
71 1430 1
47 1430 1
25 1430 1
456 1430 1
368 1430 1
779 1430 1
3759 1430 1
1049 1430 1
493 1430 1
409 1430 1
48 1430 1
20 1430 1
77 1430 1
518 1430 1
312 1430 1
3513 1430 1
3689 1431 1
2921 1431 1
1730 1431 1
1560 1431 1
2118 1431 1
2229 1431 1
831 1431 1
3337 1431 1
2291 1431 1
1710 1431 1
814 1431 1
705 1431 1
1415 1431 1
2704 1431 1
175 1431 1
809 1431 1
1566 1431 1
801 1431 1
126 1431 1
3922 1431 1
772 1431 1
835 1431 1
1947 1431 1
1696 1432 1
1131 1432 1
1142 1432 1
240 1432 1
1172 1432 1
543 1432 1
747 1432 1
528 1432 1
31 1432 1
2165 1432 1
49 1432 1
235 1432 1
695 1433 1
452 1433 1
1309 1433 1
1875 1433 1
1024 1433 1
627 1433 1
188 1433 1
137 1433 1
1014 1433 1
102 1434 1
2420 1434 1
148 1434 1
827 1434 1
3404 1434 1
2108 1434 1
415 1434 1
31 1434 1
396 1434 1
3062 1434 1
517 1434 1
426 1434 1
647 1434 1
376 1434 1
3061 1434 1
3961 1434 1
56 1434 1
527 1434 1
955 1434 1
420 1434 1
1008 1434 1
330 1434 1
1862 1434 1
462 1434 1
981 1434 1
400 1434 1
3295 1434 1
2209 1434 1
1067 1434 1
7 1434 1
4 1434 1
423 1434 1
377 1434 1
1751 1434 1
3711 1434 1
64 1434 1
68 1434 1
1334 1434 1
2536 1434 1
570 1434 1
452 1435 1
99 1435 1
607 1435 1
166 1435 1
2007 1435 1
1598 1435 1
189 1435 1
135 1435 1
217 1435 1
1153 1436 1
1052 1436 1
631 1436 1
476 1436 1
1637 1436 1
1645 1436 1
1652 1436 1
1002 1436 1
695 1436 1
1193 1436 1
584 1436 1
103 1436 1
712 1436 1
478 1436 1
475 1436 1
2823 1436 1
761 1436 1
1715 1436 1
294 1436 1
31 1436 1
660 1437 1
3786 1437 1
216 1437 1
406 1437 1
2317 1437 1
2751 1437 1
1385 1437 1
263 1437 1
1028 1437 1
405 1437 1
1686 1438 1
496 1438 1
90 1438 1
1204 1438 1
384 1438 1
1297 1438 1
1109 1438 1
1369 1438 1
2640 1438 1
1666 1438 1
650 1438 1
619 1439 1
311 1439 1
2817 1439 1
206 1439 1
712 1439 1
662 1439 1
1031 1439 1
382 1439 1
2328 1439 1
707 1439 1
2099 1439 1
1643 1439 1
240 1439 1
415 1439 1
588 1439 1
1007 1439 1
157 1439 1
1329 1439 1
518 1439 1
2440 1439 1
1047 1439 1
549 1439 1
1877 1439 1
47 1439 1
17 1439 1
847 1439 1
747 1440 1
31 1440 1
401 1440 1
2981 1440 1
1132 1440 1
120 1440 1
1007 1440 1
971 1440 1
240 1440 1
3525 1441 1
647 1441 1
171 1441 1
31 1441 1
148 1441 1
1910 1441 1
462 1441 1
293 1441 1
104 1441 1
974 1441 1
50 1441 1
2744 1441 1
1675 1441 1
463 1441 1
841 1442 1
623 1442 1
76 1442 1
519 1442 1
1202 1442 1
2952 1442 1
860 1442 1
589 1442 1
48 1442 1
113 1442 1
765 1442 1
153 1442 1
287 1442 1
343 1442 1
933 1442 1
348 1443 1
452 1443 1
87 1443 1
501 1443 1
1105 1443 1
1026 1443 1
2153 1443 1
885 1443 1
40 1443 1
293 1444 1
991 1444 1
596 1444 1
1254 1444 1
188 1444 1
2701 1444 1
492 1444 1
313 1444 1
3115 1444 1
509 1444 1
769 1444 1
1465 1444 1
535 1444 1
716 1444 1
854 1444 1
136 1444 1
1000 1444 1
40 1444 1
108 1444 1
1217 1444 1
947 1444 1
853 1444 1
1958 1445 1
112 1445 1
914 1445 1
119 1445 1
896 1445 1
363 1445 1
1470 1445 1
1239 1445 1
855 1445 1
888 1445 1
186 1445 1
351 1445 1
505 1445 1
189 1445 1
1598 1446 1
2074 1446 1
1036 1446 1
186 1446 1
3719 1446 1
1018 1446 1
264 1446 1
2500 1446 1
2727 1446 1
1443 1446 1
316 1446 1
51 1446 1
183 1446 1
557 1447 1
1969 1447 1
763 1447 1
3087 1447 1
728 1447 1
1490 1447 1
249 1447 1
1772 1447 1
3757 1447 1
2016 1447 1
19 1447 1
1967 1447 1
734 1447 1
3473 1447 1
1860 1447 1
2814 1447 1
1984 1447 1
1071 1447 1
3230 1447 1
257 1447 1
1223 1447 1
580 1447 1
130 1447 1
1410 1447 1
69 1448 1
1587 1448 1
1666 1448 1
384 1448 1
346 1448 1
157 1448 1
614 1448 1
1109 1448 1
90 1448 1
13 1449 1
154 1449 1
52 1449 1
1527 1449 1
720 1449 1
1218 1449 1
897 1449 1
2130 1449 1
135 1449 1
264 1449 1
137 1449 1
2073 1449 1
363 1449 1
2415 1449 1
313 1449 1
1171 1449 1
2541 1450 1
2802 1450 1
1991 1450 1
210 1450 1
584 1450 1
203 1450 1
188 1450 1
968 1450 1
947 1450 1
1807 1450 1
2666 1450 1
1188 1450 1
25 1450 1
1538 1450 1
3796 1450 1
1912 1450 1
3111 1450 1
1219 1450 1
3963 1450 1
1661 1450 1
2559 1450 1
897 1450 1
1526 1450 1
695 1450 1
1229 1450 1
304 1450 1
693 1450 1
1840 1450 1
56 1450 1
2077 1450 1
179 1450 1
1935 1450 1
1602 1450 1
259 1450 1
2154 1450 1
1002 1450 1
40 1450 1
1194 1450 1
598 1450 1
1669 1451 1
228 1451 1
25 1451 1
146 1451 1
210 1451 1
1090 1451 1
2422 1451 1
110 1451 1
1362 1451 1
1547 1452 1
1540 1452 1
1678 1452 1
357 1452 1
1189 1452 1
506 1452 1
600 1452 1
1097 1452 1
135 1452 1
1057 1452 1
1060 1452 1
132 1452 1
2199 1453 1
1259 1453 1
1236 1453 1
166 1453 1
326 1453 1
885 1453 1
669 1453 1
658 1453 1
186 1453 1
274 1453 1
1782 1453 1
1532 1453 1
40 1453 1
3093 1453 1
2503 1453 1
1929 1454 1
3671 1454 1
1958 1454 1
3669 1454 1
3168 1454 1
1622 1454 1
693 1454 1
3243 1454 1
3557 1454 1
3840 1454 1
2342 1454 1
3964 1454 1
997 1454 1
626 1454 1
1534 1454 1
186 1454 1
205 1454 1
81 1454 1
3965 1454 1
943 1454 1
684 1454 1
248 1454 1
3228 1454 1
2922 1454 1
188 1454 1
1252 1454 1
866 1454 1
3558 1454 1
87 1454 1
2098 1454 1
218 1454 1
681 1454 1
3670 1454 1
1024 1454 1
1091 1454 1
2638 1454 1
1003 1454 1
3962 1454 1
2104 1454 1
79 1454 1
263 1454 1
825 1454 1
3169 1454 1
1469 1454 1
996 1454 1
1018 1454 1
865 1454 1
1355 1454 1
364 1454 1
1935 1454 1
1032 1454 1
134 1454 1
41 1454 1
1682 1454 1
482 1454 1
492 1454 1
405 1455 1
259 1455 1
2646 1455 1
3241 1455 1
2584 1455 1
3357 1455 1
2040 1455 1
14 1455 1
987 1455 1
25 1455 1
2312 1455 1
31 1456 1
311 1456 1
2 1456 1
751 1456 1
1641 1456 1
1794 1456 1
743 1456 1
2056 1456 1
1792 1456 1
3099 1457 1
3936 1457 1
3178 1457 1
204 1457 1
324 1457 1
1882 1457 1
304 1457 1
924 1457 1
339 1457 1
925 1457 1
1690 1457 1
2842 1457 1
136 1457 1
714 1457 1
921 1458 1
135 1458 1
885 1458 1
363 1458 1
1806 1458 1
94 1458 1
95 1458 1
2142 1458 1
247 1458 1
2333 1458 1
263 1459 1
2686 1459 1
660 1459 1
1522 1459 1
2915 1459 1
248 1459 1
1385 1459 1
1254 1459 1
1349 1459 1
947 1459 1
212 1459 1
1157 1460 1
979 1460 1
543 1460 1
1787 1460 1
13 1460 1
1415 1460 1
620 1460 1
408 1460 1
1983 1460 1
1896 1460 1
2 1460 1
186 1461 1
1225 1461 1
1018 1461 1
204 1461 1
351 1461 1
2915 1461 1
717 1461 1
1348 1461 1
982 1461 1
2686 1461 1
190 1461 1
866 1461 1
1356 1461 1
2394 1461 1
1551 1461 1
2429 1461 1
1932 1461 1
907 1461 1
2701 1461 1
855 1461 1
2779 1461 1
1100 1461 1
1017 1461 1
503 1461 1
203 1461 1
452 1461 1
261 1461 1
3580 1461 1
1035 1461 1
1150 1461 1
1105 1461 1
99 1461 1
309 1461 1
492 1461 1
893 1461 1
2126 1461 1
205 1461 1
51 1461 1
840 1462 1
1682 1462 1
364 1462 1
452 1462 1
1252 1462 1
3271 1462 1
869 1462 1
2886 1462 1
511 1462 1
704 1462 1
1625 1462 1
482 1462 1
681 1462 1
684 1462 1
357 1462 1
2920 1462 1
166 1462 1
1009 1462 1
930 1462 1
2103 1462 1
3168 1462 1
81 1462 1
221 1462 1
1530 1462 1
217 1462 1
1538 1462 1
351 1462 1
1018 1462 1
646 1462 1
218 1462 1
1882 1462 1
302 1462 1
1155 1462 1
1640 1462 1
688 1462 1
179 1462 1
1469 1462 1
363 1462 1
484 1462 1
361 1462 1
248 1462 1
242 1462 1
210 1462 1
40 1462 1
770 1462 1
1602 1462 1
3164 1463 1
3111 1463 1
2763 1463 1
2471 1463 1
1008 1463 1
3620 1463 1
2310 1463 1
1274 1463 1
1362 1463 1
25 1463 1
3391 1464 1
1091 1464 1
1541 1464 1
2996 1464 1
2445 1464 1
925 1464 1
1038 1464 1
913 1464 1
2865 1464 1
248 1464 1
360 1464 1
221 1465 1
535 1465 1
1806 1465 1
3518 1465 1
95 1465 1
2474 1465 1
217 1465 1
360 1465 1
3830 1465 1
3100 1466 1
3408 1466 1
1532 1466 1
3045 1466 1
108 1466 1
597 1466 1
221 1466 1
1958 1466 1
210 1466 1
360 1466 1
274 1466 1
1345 1466 1
1134 1467 1
2362 1467 1
2904 1467 1
1924 1467 1
2747 1467 1
1091 1467 1
702 1467 1
183 1467 1
204 1467 1
166 1467 1
248 1467 1
482 1468 1
659 1468 1
359 1468 1
1038 1468 1
1087 1468 1
627 1468 1
840 1468 1
40 1468 1
189 1468 1
192 1468 1
501 1468 1
1598 1468 1
166 1468 1
248 1468 1
1140 1468 1
2988 1468 1
2527 1468 1
3081 1469 1
397 1469 1
237 1469 1
726 1469 1
64 1469 1
103 1469 1
476 1469 1
1247 1469 1
2188 1469 1
704 1470 1
333 1470 1
669 1470 1
1688 1470 1
1174 1470 1
3365 1470 1
3283 1470 1
510 1470 1
1421 1470 1
242 1470 1
2865 1470 1
1002 1470 1
364 1471 1
452 1471 1
1678 1471 1
890 1471 1
94 1471 1
189 1471 1
967 1471 1
770 1471 1
1189 1471 1
191 1471 1
154 1471 1
137 1471 1
674 1472 1
2515 1472 1
3966 1472 1
11 1472 1
814 1472 1
1499 1472 1
1302 1472 1
84 1472 1
1160 1472 1
1574 1472 1
834 1472 1
1549 1473 1
1036 1473 1
452 1473 1
188 1473 1
1025 1473 1
1213 1473 1
1169 1473 1
2684 1473 1
241 1473 1
186 1473 1
2686 1473 1
197 1473 1
195 1473 1
207 1473 1
2716 1473 1
2626 1473 1
3751 1473 1
1806 1473 1
2142 1473 1
149 1473 1
1533 1473 1
601 1473 1
533 1473 1
855 1473 1
183 1473 1
607 1473 1
1437 1473 1
890 1473 1
1937 1473 1
501 1473 1
1056 1473 1
1700 1473 1
3383 1473 1
510 1473 1
1018 1473 1
2176 1473 1
506 1473 1
1259 1473 1
1648 1473 1
166 1473 1
275 1473 1
918 1473 1
3490 1474 1
326 1474 1
966 1474 1
2626 1474 1
2472 1474 1
3368 1474 1
40 1474 1
571 1474 1
927 1474 1
189 1474 1
2482 1475 1
3967 1475 1
1039 1475 1
1892 1475 1
712 1475 1
480 1475 1
137 1475 1
1000 1475 1
3157 1475 1
702 1475 1
1584 1475 1
596 1476 1
914 1476 1
927 1476 1
3093 1476 1
1016 1476 1
188 1476 1
1549 1476 1
1026 1476 1
452 1476 1
1229 1476 1
1851 1476 1
461 1476 1
264 1476 1
453 1476 1
135 1476 1
149 1476 1
180 1476 1
210 1476 1
921 1476 1
275 1476 1
515 1476 1
119 1476 1
1461 1476 1
154 1476 1
136 1476 1
166 1476 1
758 1476 1
189 1477 1
51 1477 1
188 1477 1
3339 1477 1
681 1477 1
1221 1477 1
1003 1477 1
1995 1477 1
1855 1477 1
1001 1477 1
242 1477 1
166 1477 1
3507 1477 1
2074 1477 1
1316 1477 1
2915 1477 1
3254 1477 1
2075 1477 1
482 1477 1
1598 1477 1
195 1477 1
2218 1477 1
31 1478 1
216 1478 1
1348 1478 1
134 1478 1
399 1478 1
627 1478 1
1531 1478 1
947 1478 1
1078 1478 1
363 1478 1
357 1479 1
1017 1479 1
186 1479 1
936 1479 1
1035 1479 1
154 1479 1
119 1479 1
40 1479 1
661 1479 1
506 1479 1
403 1479 1
627 1479 1
219 1479 1
135 1479 1
363 1479 1
95 1479 1
462 1480 1
447 1480 1
21 1480 1
66 1480 1
1334 1480 1
68 1480 1
668 1480 1
31 1480 1
620 1480 1
414 1480 1
2282 1481 1
267 1481 1
3038 1481 1
3454 1481 1
1289 1481 1
2535 1481 1
1393 1481 1
2863 1481 1
175 1481 1
125 1481 1
2642 1481 1
1293 1481 1
248 1482 1
1100 1482 1
1013 1482 1
242 1482 1
332 1482 1
927 1482 1
137 1482 1
1670 1482 1
363 1482 1
406 1482 1
865 1482 1
95 1482 1
1908 1482 1
1097 1482 1
2071 1482 1
204 1482 1
709 1482 1
357 1483 1
1103 1483 1
241 1483 1
207 1483 1
3264 1483 1
966 1483 1
509 1483 1
112 1483 1
354 1483 1
859 1483 1
261 1483 1
601 1483 1
1007 1484 1
2483 1484 1
1906 1484 1
13 1484 1
1830 1484 1
1663 1484 1
2853 1484 1
2991 1484 1
3968 1484 1
720 1484 1
2277 1484 1
3969 1484 1
1170 1484 1
3642 1484 1
31 1484 1
456 1484 1
2312 1484 1
1645 1484 1
927 1484 1
2954 1484 1
326 1484 1
112 1484 1
774 1484 1
2186 1484 1
248 1484 1
68 1484 1
395 1484 1
1078 1484 1
1898 1484 1
293 1485 1
707 1485 1
47 1485 1
654 1485 1
91 1485 1
1365 1485 1
939 1485 1
1453 1485 1
519 1485 1
312 1485 1
496 1485 1
614 1485 1
114 1485 1
1483 1485 1
1716 1485 1
398 1485 1
69 1485 1
76 1485 1
384 1485 1
90 1485 1
43 1486 1
163 1486 1
2894 1486 1
1966 1486 1
400 1486 1
9 1486 1
3971 1486 1
293 1486 1
31 1486 1
596 1486 1
711 1486 1
760 1486 1
103 1486 1
1803 1486 1
1442 1486 1
2057 1486 1
938 1486 1
424 1487 1
31 1487 1
462 1487 1
455 1487 1
13 1487 1
63 1487 1
2114 1487 1
2610 1487 1
575 1487 1
1723 1487 1
1990 1487 1
1444 1487 1
171 1487 1
1442 1487 1
31 1488 1
102 1488 1
3548 1488 1
55 1488 1
13 1488 1
1261 1488 1
1132 1488 1
435 1488 1
298 1488 1
1118 1488 1
786 1488 1
1794 1488 1
1605 1488 1
3289 1489 1
498 1489 1
529 1489 1
384 1489 1
114 1489 1
1666 1489 1
933 1489 1
91 1489 1
346 1489 1
497 1489 1
398 1489 1
1440 1490 1
1182 1490 1
880 1490 1
847 1490 1
160 1490 1
13 1490 1
1839 1490 1
224 1490 1
117 1490 1
1668 1490 1
3741 1491 1
864 1491 1
2304 1491 1
351 1491 1
935 1491 1
700 1491 1
170 1491 1
482 1491 1
997 1491 1
1091 1491 1
211 1491 1
364 1491 1
3579 1491 1
658 1491 1
248 1491 1
1513 1492 1
101 1492 1
219 1492 1
195 1492 1
1093 1492 1
458 1492 1
505 1492 1
2153 1492 1
503 1492 1
248 1492 1
1530 1492 1
1624 1492 1
88 1492 1
364 1492 1
124 1492 1
669 1492 1
96 1492 1
1226 1492 1
2099 1493 1
71 1493 1
384 1493 1
368 1493 1
1286 1493 1
3289 1493 1
346 1493 1
933 1493 1
1716 1493 1
3266 1494 1
3973 1494 1
1058 1494 1
3582 1494 1
135 1494 1
1465 1494 1
363 1494 1
168 1494 1
506 1494 1
1927 1494 1
302 1494 1
2302 1495 1
1544 1495 1
210 1495 1
3461 1495 1
188 1495 1
597 1495 1
1099 1495 1
2821 1495 1
2342 1495 1
1689 1495 1
747 1496 1
31 1496 1
1592 1496 1
3659 1496 1
447 1496 1
428 1496 1
1 1496 1
2488 1496 1
3008 1496 1
785 1496 1
971 1496 1
414 1496 1
439 1496 1
463 1496 1
934 1496 1
1794 1496 1
171 1496 1
298 1496 1
1444 1496 1
1008 1496 1
726 1496 1
104 1496 1
1286 1497 1
3094 1497 1
280 1497 1
657 1497 1
776 1497 1
114 1497 1
1021 1497 1
91 1497 1
845 1497 1
20 1497 1
531 1497 1
3628 1497 1
90 1497 1
383 1497 1
1884 1497 1
2459 1497 1
71 1497 1
654 1497 1
813 1498 1
1372 1498 1
1574 1498 1
1694 1498 1
1373 1498 1
674 1498 1
1555 1498 1
1293 1498 1
1160 1498 1
1152 1499 1
657 1499 1
1330 1499 1
372 1499 1
1308 1499 1
519 1499 1
549 1499 1
842 1499 1
1888 1499 1
551 1499 1
20 1499 1
3904 1499 1
1635 1499 1
540 1499 1
668 1499 1
479 1499 1
2188 1499 1
117 1500 1
519 1500 1
720 1500 1
3331 1500 1
1547 1500 1
1181 1500 1
135 1500 1
453 1500 1
875 1500 1
1103 1501 1
180 1501 1
1470 1501 1
738 1501 1
2523 1501 1
918 1501 1
1609 1501 1
893 1501 1
757 1501 1
2176 1501 1
1464 1501 1
710 1501 1
1276 1502 1
1446 1502 1
1825 1502 1
402 1502 1
3273 1502 1
1110 1502 1
1507 1502 1
3614 1502 1
553 1502 1
3313 1502 1
2079 1502 1
157 1503 1
383 1503 1
498 1503 1
279 1503 1
91 1503 1
389 1503 1
47 1503 1
776 1503 1
347 1503 1
1205 1503 1
1587 1503 1
142 1504 1
50 1504 1
574 1504 1
476 1504 1
1639 1504 1
2680 1504 1
3151 1504 1
466 1504 1
224 1504 1
653 1504 1
2029 1504 1
3971 1504 1
949 1504 1
434 1504 1
232 1504 1
31 1504 1
396 1504 1
2648 1504 1
428 1504 1
109 1504 1
2105 1504 1
647 1504 1
3081 1504 1
546 1504 1
463 1504 1
2434 1504 1
108 1504 1
143 1504 1
462 1504 1
711 1504 1
3295 1504 1
414 1504 1
1078 1504 1
400 1504 1
25 1504 1
105 1504 1
7 1504 1
2211 1504 1
110 1504 1
751 1504 1
13 1504 1
3186 1505 1
714 1505 1
2685 1505 1
351 1505 1
1004 1505 1
1812 1505 1
693 1505 1
966 1505 1
51 1505 1
2217 1505 1
3976 1505 1
135 1505 1
199 1505 1
506 1505 1
181 1505 1
359 1505 1
166 1505 1
195 1505 1
922 1505 1
261 1505 1
31 1506 1
423 1506 1
439 1506 1
1192 1506 1
147 1506 1
1721 1506 1
1794 1506 1
390 1506 1
712 1506 1
3090 1507 1
1217 1507 1
190 1507 1
188 1507 1
893 1507 1
658 1507 1
1419 1507 1
914 1507 1
192 1507 1
3333 1507 1
2826 1507 1
836 1507 1
2052 1507 1
2590 1507 1
1640 1507 1
697 1507 1
505 1507 1
2103 1507 1
195 1507 1
626 1507 1
607 1507 1
1259 1507 1
1169 1507 1
1142 1507 1
275 1507 1
943 1507 1
207 1507 1
1588 1508 1
3196 1508 1
2142 1508 1
659 1508 1
1151 1508 1
907 1508 1
1233 1508 1
1852 1508 1
1282 1508 1
241 1508 1
261 1508 1
149 1508 1
39 1509 1
1016 1509 1
355 1509 1
112 1509 1
1143 1509 1
1087 1509 1
242 1509 1
1150 1509 1
3317 1509 1
453 1509 1
533 1509 1
517 1510 1
126 1510 1
1652 1510 1
318 1510 1
3436 1510 1
150 1510 1
431 1510 1
462 1510 1
3389 1510 1
2121 1510 1
3450 1510 1
748 1510 1
1117 1510 1
1998 1510 1
1794 1510 1
2024 1510 1
1036 1511 1
506 1511 1
477 1511 1
58 1511 1
466 1511 1
64 1511 1
399 1511 1
2622 1511 1
902 1511 1
2663 1511 1
240 1512 1
3697 1512 1
722 1512 1
2347 1512 1
3978 1512 1
3294 1512 1
2739 1512 1
1133 1512 1
1022 1512 1
2740 1512 1
451 1512 1
298 1512 1
3798 1513 1
1043 1513 1
434 1513 1
142 1513 1
2346 1513 1
547 1513 1
148 1513 1
401 1513 1
119 1513 1
985 1513 1
2728 1513 1
440 1513 1
331 1513 1
619 1513 1
1983 1513 1
13 1513 1
1067 1513 1
143 1513 1
711 1513 1
2209 1513 1
1729 1513 1
747 1513 1
2845 1513 1
4 1513 1
3511 1513 1
110 1513 1
1118 1513 1
1008 1513 1
2799 1513 1
1077 1513 1
309 1513 1
704 1513 1
102 1513 1
468 1513 1
399 1513 1
1901 1513 1
646 1513 1
751 1513 1
3331 1513 1
978 1513 1
400 1513 1
451 1513 1
528 1513 1
279 1514 1
614 1514 1
496 1514 1
1205 1514 1
280 1514 1
1955 1514 1
653 1514 1
91 1514 1
385 1514 1
817 1514 1
498 1514 1
1204 1514 1
46 1514 1
90 1514 1
1665 1514 1
1203 1514 1
1649 1514 1
693 1515 1
57 1515 1
695 1515 1
3739 1515 1
3100 1515 1
467 1515 1
64 1515 1
3979 1515 1
241 1515 1
166 1515 1
189 1515 1
786 1515 1
908 1515 1
2142 1515 1
1115 1515 1
1008 1515 1
112 1515 1
102 1515 1
13 1515 1
1714 1515 1
60 1515 1
434 1515 1
1521 1515 1
290 1515 1
938 1515 1
1900 1515 1
2234 1515 1
2483 1515 1
506 1515 1
1479 1515 1
1977 1515 1
607 1515 1
1206 1516 1
368 1516 1
1426 1516 1
85 1516 1
344 1516 1
1773 1516 1
131 1516 1
157 1516 1
653 1516 1
844 1516 1
398 1516 1
1657 1517 1
2426 1517 1
1733 1517 1
3036 1517 1
1987 1517 1
252 1517 1
1266 1517 1
2756 1517 1
27 1517 1
2456 1517 1
556 1517 1
2008 1517 1
378 1517 1
650 1518 1
93 1518 1
76 1518 1
46 1518 1
614 1518 1
90 1518 1
496 1518 1
29 1518 1
279 1518 1
69 1518 1
17 1519 1
71 1519 1
662 1519 1
521 1519 1
1434 1519 1
368 1519 1
47 1519 1
1308 1519 1
1329 1519 1
70 1519 1
117 1519 1
31 1520 1
3 1520 1
379 1520 1
2239 1520 1
1233 1520 1
4 1520 1
45 1520 1
166 1520 1
466 1520 1
2623 1520 1
2967 1520 1
240 1520 1
428 1521 1
434 1521 1
171 1521 1
1754 1521 1
647 1521 1
1052 1521 1
575 1521 1
31 1521 1
542 1521 1
462 1521 1
2592 1521 1
619 1521 1
414 1521 1
50 1521 1
584 1521 1
635 1521 1
1622 1522 1
2882 1522 1
689 1522 1
1024 1522 1
1091 1522 1
364 1522 1
261 1522 1
1155 1522 1
1510 1522 1
2295 1522 1
187 1522 1
515 1522 1
684 1522 1
913 1522 1
248 1522 1
37 1522 1
1151 1522 1
2391 1522 1
372 1522 1
2033 1522 1
1422 1522 1
505 1522 1
866 1522 1
1014 1522 1
168 1522 1
855 1522 1
1219 1523 1
602 1523 1
458 1523 1
1882 1523 1
1070 1523 1
112 1523 1
248 1523 1
314 1523 1
947 1523 1
1035 1523 1
333 1523 1
1147 1523 1
1883 1523 1
1345 1523 1
2805 1523 1
404 1523 1
920 1523 1
1075 1523 1
313 1523 1
870 1523 1
108 1523 1
1958 1523 1
709 1523 1
1025 1523 1
124 1523 1
260 1523 1
605 1523 1
204 1523 1
608 1523 1
200 1523 1
2178 1523 1
461 1523 1
535 1524 1
2860 1524 1
596 1524 1
866 1524 1
2102 1524 1
914 1524 1
999 1524 1
2607 1524 1
169 1524 1
3015 1524 1
936 1524 1
178 1524 1
3710 1524 1
1678 1524 1
2502 1524 1
3137 1524 1
3382 1524 1
867 1524 1
51 1524 1
189 1524 1
188 1524 1
98 1524 1
1741 1524 1
1219 1524 1
2666 1524 1
2503 1524 1
3914 1524 1
95 1524 1
2868 1524 1
40 1524 1
242 1524 1
1602 1524 1
1105 1524 1
658 1524 1
510 1524 1
339 1524 1
186 1524 1
1932 1524 1
3102 1524 1
1992 1524 1
275 1524 1
2779 1524 1
3612 1524 1
352 1524 1
604 1524 1
961 1524 1
1002 1524 1
360 1524 1
1310 1524 1
607 1524 1
178 1525 1
132 1525 1
1171 1525 1
1358 1525 1
2156 1525 1
261 1525 1
1549 1525 1
1309 1525 1
461 1525 1
506 1525 1
1113 1525 1
688 1525 1
924 1525 1
1237 1525 1
1039 1525 1
508 1525 1
3616 1525 1
306 1525 1
240 1526 1
468 1526 1
31 1526 1
2724 1526 1
1744 1526 1
547 1526 1
68 1526 1
570 1526 1
548 1526 1
2205 1526 1
1954 1526 1
1350 1526 1
64 1526 1
2430 1526 1
2610 1526 1
377 1526 1
1115 1527 1
747 1527 1
2642 1527 1
2571 1527 1
1052 1527 1
3409 1527 1
31 1527 1
232 1527 1
902 1527 1
51 1527 1
634 1527 1
2125 1527 1
1048 1527 1
1329 1527 1
1089 1527 1
110 1527 1
2660 1528 1
608 1528 1
3785 1528 1
503 1528 1
1219 1528 1
180 1528 1
1169 1528 1
2208 1528 1
246 1528 1
349 1528 1
1874 1528 1
599 1528 1
1026 1528 1
669 1528 1
1040 1528 1
166 1528 1
51 1528 1
119 1528 1
275 1528 1
355 1528 1
137 1528 1
316 1528 1
40 1528 1
1027 1528 1
1549 1528 1
2215 1528 1
509 1528 1
1140 1528 1
2483 1528 1
908 1528 1
866 1528 1
909 1528 1
1932 1528 1
248 1528 1
149 1528 1
2074 1528 1
415 1528 1
697 1528 1
360 1528 1
3148 1528 1
627 1528 1
893 1528 1
99 1528 1
2007 1528 1
112 1528 1
646 1528 1
800 1529 1
2989 1529 1
3337 1529 1
1162 1529 1
833 1529 1
1571 1529 1
1938 1529 1
1947 1529 1
1390 1529 1
1693 1529 1
3260 1529 1
120 1530 1
2140 1530 1
1104 1530 1
528 1530 1
210 1530 1
966 1530 1
1087 1530 1
307 1530 1
222 1530 1
360 1530 1
189 1530 1
885 1530 1
725 1530 1
264 1530 1
3862 1530 1
275 1530 1
31 1531 1
409 1531 1
1593 1531 1
445 1531 1
632 1531 1
240 1531 1
838 1531 1
1275 1531 1
2729 1531 1
399 1531 1
437 1531 1
642 1531 1
981 1531 1
1186 1531 1
93 1531 1
312 1531 1
345 1531 1
60 1531 1
423 1531 1
2 1531 1
129 1531 1
63 1531 1
463 1531 1
439 1531 1
877 1531 1
68 1531 1
43 1531 1
1334 1531 1
105 1531 1
1205 1532 1
76 1532 1
771 1532 1
614 1532 1
640 1532 1
385 1532 1
1109 1532 1
91 1532 1
346 1532 1
497 1532 1
280 1532 1
850 1532 1
1020 1532 1
336 1532 1
74 1532 1
1250 1532 1
70 1532 1
90 1532 1
845 1532 1
31 1533 1
491 1533 1
1632 1533 1
1910 1533 1
2627 1533 1
572 1533 1
466 1533 1
140 1533 1
63 1533 1
1911 1533 1
2610 1533 1
180 1534 1
3093 1534 1
34 1534 1
1004 1534 1
169 1534 1
1122 1534 1
596 1534 1
921 1534 1
658 1534 1
247 1534 1
3153 1534 1
99 1534 1
119 1534 1
275 1534 1
2127 1534 1
360 1534 1
2816 1534 1
1233 1534 1
3817 1534 1
893 1534 1
885 1534 1
1000 1534 1
535 1535 1
326 1535 1
855 1535 1
1769 1535 1
166 1535 1
2041 1535 1
364 1535 1
403 1535 1
149 1535 1
509 1535 1
601 1535 1
261 1535 1
1215 1535 1
3142 1535 1
357 1535 1
506 1535 1
189 1535 1
452 1535 1
2512 1535 1
1809 1535 1
1024 1535 1
227 1536 1
66 1536 1
647 1536 1
232 1536 1
938 1536 1
642 1536 1
141 1536 1
1593 1536 1
1827 1536 1
240 1536 1
3393 1536 1
1132 1536 1
163 1536 1
110 1536 1
31 1536 1
3375 1536 1
164 1536 1
2955 1536 1
3835 1536 1
235 1536 1
1774 1536 1
133 1536 1
2561 1536 1
397 1536 1
572 1536 1
3297 1536 1
634 1536 1
451 1536 1
380 1536 1
444 1536 1
2270 1536 1
848 1536 1
2042 1536 1
489 1536 1
3249 1537 1
2217 1537 1
188 1537 1
450 1537 1
1676 1537 1
1856 1537 1
999 1537 1
2332 1537 1
1014 1537 1
166 1537 1
1598 1537 1
2671 1537 1
1883 1537 1
195 1537 1
1169 1537 1
681 1537 1
1038 1537 1
658 1537 1
2842 1537 1
982 1537 1
261 1537 1
2692 1537 1
316 1537 1
2970 1537 1
506 1537 1
1436 1537 1
3423 1537 1
1778 1537 1
304 1538 1
198 1538 1
711 1538 1
3276 1538 1
331 1538 1
923 1538 1
185 1538 1
3690 1538 1
1645 1538 1
1036 1538 1
395 1538 1
769 1538 1
2354 1538 1
3345 1538 1
363 1538 1
646 1538 1
622 1538 1
7 1539 1
409 1539 1
240 1539 1
31 1539 1
1004 1539 1
762 1539 1
415 1539 1
433 1539 1
56 1539 1
883 1539 1
1822 1539 1
2744 1540 1
31 1540 1
68 1540 1
2637 1540 1
400 1540 1
56 1540 1
751 1540 1
647 1540 1
171 1540 1
363 1541 1
1237 1541 1
135 1541 1
166 1541 1
1908 1541 1
1349 1541 1
629 1541 1
3187 1541 1
40 1541 1
2103 1541 1
929 1541 1
261 1541 1
1270 1541 1
453 1541 1
927 1541 1
2582 1541 1
368 1542 1
47 1542 1
764 1542 1
17 1542 1
640 1542 1
344 1542 1
48 1542 1
551 1542 1
287 1542 1
531 1542 1
479 1542 1
247 1543 1
2826 1543 1
3321 1543 1
3045 1543 1
136 1543 1
221 1543 1
309 1543 1
1001 1543 1
2082 1543 1
1085 1543 1
1936 1543 1
1925 1543 1
248 1543 1
453 1543 1
1782 1543 1
1790 1543 1
973 1544 1
3072 1544 1
785 1544 1
237 1544 1
227 1544 1
2619 1544 1
747 1544 1
1067 1544 1
102 1544 1
150 1544 1
2491 1544 1
808 1544 1
1793 1544 1
2470 1544 1
226 1544 1
31 1544 1
2094 1544 1
380 1544 1
3056 1544 1
3004 1544 1
3968 1544 1
126 1544 1
1119 1544 1
3531 1544 1
234 1544 1
164 1544 1
3980 1544 1
875 1544 1
3083 1544 1
572 1544 1
188 1545 1
99 1545 1
2684 1545 1
481 1545 1
134 1545 1
40 1545 1
211 1545 1
3189 1545 1
767 1545 1
135 1545 1
166 1545 1
452 1545 1
1217 1545 1
1024 1545 1
1462 1545 1
1003 1545 1
758 1545 1
2088 1545 1
3090 1545 1
13 1546 1
2 1546 1
1663 1546 1
940 1546 1
390 1546 1
290 1546 1
63 1546 1
399 1546 1
760 1546 1
1443 1547 1
2701 1547 1
909 1547 1
2915 1547 1
450 1547 1
1528 1547 1
1934 1547 1
1689 1547 1
1181 1547 1
264 1547 1
1000 1547 1
349 1547 1
2798 1547 1
643 1548 1
1510 1548 1
34 1548 1
362 1548 1
3654 1548 1
304 1548 1
332 1548 1
484 1548 1
511 1548 1
1590 1548 1
659 1548 1
234 1549 1
543 1549 1
1734 1549 1
7 1549 1
63 1549 1
345 1549 1
3008 1549 1
456 1549 1
725 1549 1
1645 1549 1
363 1549 1
2217 1550 1
658 1550 1
309 1550 1
112 1550 1
210 1550 1
1875 1550 1
326 1550 1
1036 1550 1
509 1550 1
770 1550 1
196 1550 1
189 1550 1
221 1551 1
99 1551 1
119 1551 1
983 1551 1
2127 1551 1
242 1551 1
187 1551 1
154 1551 1
3580 1551 1
855 1551 1
95 1551 1
1422 1551 1
927 1551 1
1028 1551 1
966 1551 1
410 1552 1
764 1552 1
282 1552 1
156 1552 1
93 1552 1
46 1552 1
222 1552 1
244 1552 1
47 1552 1
2028 1553 1
2200 1553 1
2385 1553 1
1130 1553 1
229 1553 1
2205 1553 1
3808 1553 1
240 1553 1
3729 1553 1
1579 1553 1
80 1553 1
451 1553 1
2183 1553 1
430 1553 1
1632 1553 1
1277 1553 1
1897 1553 1
849 1553 1
293 1553 1
973 1553 1
970 1553 1
141 1553 1
375 1553 1
1966 1553 1
3066 1553 1
1275 1553 1
31 1553 1
636 1553 1
2807 1553 1
2489 1553 1
163 1553 1
435 1553 1
110 1553 1
572 1553 1
2334 1553 1
164 1553 1
3681 1553 1
2196 1553 1
3903 1554 1
1842 1554 1
409 1554 1
2610 1554 1
463 1554 1
2849 1554 1
1263 1554 1
819 1554 1
447 1554 1
1026 1555 1
339 1555 1
622 1555 1
1813 1555 1
914 1555 1
2600 1555 1
1937 1555 1
1086 1555 1
1385 1555 1
1003 1555 1
626 1555 1
3653 1555 1
247 1555 1
1105 1555 1
533 1555 1
2817 1556 1
17 1556 1
765 1556 1
588 1556 1
2759 1556 1
2212 1556 1
549 1556 1
312 1556 1
345 1556 1
479 1556 1
46 1556 1
1329 1556 1
1635 1556 1
591 1556 1
946 1557 1
6 1557 1
979 1557 1
1696 1557 1
955 1557 1
1873 1557 1
25 1557 1
1048 1557 1
2209 1557 1
1096 1557 1
819 1557 1
748 1557 1
4 1557 1
3695 1558 1
3931 1558 1
1275 1558 1
2205 1558 1
2708 1558 1
1398 1558 1
380 1558 1
424 1558 1
1401 1558 1
723 1558 1
2 1558 1
540 1559 1
47 1559 1
1177 1559 1
70 1559 1
76 1559 1
17 1559 1
287 1559 1
311 1559 1
312 1559 1
222 1559 1
1115 1560 1
228 1560 1
544 1560 1
110 1560 1
1196 1560 1
25 1560 1
1593 1560 1
638 1560 1
1015 1560 1
13 1560 1
1385 1560 1
634 1560 1
2094 1560 1
883 1560 1
1334 1560 1
2631 1560 1
114 1561 1
650 1561 1
69 1561 1
1965 1561 1
3351 1561 1
845 1561 1
860 1561 1
614 1561 1
284 1561 1
844 1561 1
90 1561 1
226 1562 1
3431 1562 1
2708 1562 1
970 1562 1
2246 1562 1
2927 1562 1
737 1562 1
3042 1562 1
233 1562 1
1089 1562 1
2948 1563 1
711 1563 1
2023 1563 1
896 1563 1
3203 1563 1
2063 1563 1
396 1563 1
13 1563 1
543 1563 1
1043 1563 1
345 1563 1
1906 1563 1
1892 1563 1
228 1563 1
955 1563 1
271 1563 1
946 1563 1
112 1563 1
2614 1563 1
4 1563 1
1002 1563 1
3906 1564 1
1140 1564 1
685 1564 1
52 1564 1
37 1564 1
1004 1564 1
188 1564 1
604 1564 1
840 1564 1
1808 1564 1
2595 1564 1
691 1564 1
3093 1564 1
3408 1564 1
1978 1564 1
3217 1564 1
912 1564 1
154 1564 1
684 1564 1
865 1564 1
198 1564 1
1142 1564 1
689 1564 1
692 1564 1
3065 1564 1
217 1564 1
1717 1564 1
186 1564 1
3580 1564 1
1038 1564 1
2074 1564 1
52 1565 1
453 1565 1
2180 1565 1
994 1565 1
1527 1565 1
2395 1565 1
897 1565 1
928 1565 1
969 1565 1
1328 1565 1
1531 1565 1
461 1565 1
1059 1565 1
1171 1565 1
1461 1565 1
837 1565 1
434 1566 1
3040 1566 1
409 1566 1
144 1566 1
477 1566 1
1432 1566 1
13 1566 1
642 1566 1
2471 1566 1
375 1566 1
226 1566 1
171 1566 1
980 1566 1
1115 1566 1
666 1566 1
582 1566 1
475 1566 1
726 1566 1
64 1566 1
488 1566 1
2021 1566 1
437 1566 1
1008 1566 1
1119 1566 1
430 1566 1
668 1566 1
1910 1566 1
1132 1566 1
273 1566 1
1334 1566 1
3119 1566 1
129 1566 1
3242 1567 1
2296 1567 1
359 1567 1
1319 1567 1
87 1567 1
195 1567 1
1371 1567 1
3857 1567 1
186 1567 1
2034 1567 1
3137 1567 1
2074 1567 1
2 1567 1
1534 1567 1
669 1567 1
311 1567 1
1588 1567 1
1922 1567 1
83 1567 1
503 1567 1
2607 1567 1
458 1567 1
190 1567 1
1018 1567 1
1215 1567 1
1252 1567 1
1038 1567 1
332 1567 1
188 1567 1
327 1567 1
1852 1567 1
3169 1567 1
363 1567 1
210 1567 1
98 1567 1
2162 1567 1
909 1567 1
1103 1567 1
3034 1567 1
1912 1567 1
1421 1567 1
997 1567 1
682 1567 1
927 1567 1
2213 1567 1
2752 1567 1
193 1567 1
291 1567 1
166 1567 1
2625 1567 1
1533 1567 1
329 1567 1
364 1567 1
966 1567 1
1348 1567 1
568 1567 1
340 1567 1
3353 1567 1
248 1567 1
194 1567 1
1393 1568 1
1694 1568 1
833 1568 1
1293 1568 1
2292 1568 1
1572 1568 1
2875 1568 1
267 1568 1
1012 1568 1
834 1568 1
2353 1569 1
1098 1569 1
2207 1569 1
2223 1569 1
2063 1569 1
3364 1569 1
629 1569 1
1546 1569 1
1789 1569 1
355 1569 1
191 1569 1
533 1569 1
1962 1569 1
112 1569 1
1239 1569 1
1059 1569 1
3658 1570 1
1304 1570 1
2579 1570 1
958 1570 1
16 1570 1
1211 1570 1
1866 1570 1
1071 1570 1
464 1570 1
1735 1570 1
1747 1570 1
3179 1570 1
27 1570 1
2134 1570 1
3201 1570 1
1894 1570 1
1305 1570 1
255 1570 1
251 1570 1
2650 1570 1
2540 1570 1
2567 1570 1
377 1570 1
3984 1570 1
763 1570 1
2765 1570 1
402 1570 1
580 1570 1
1837 1570 1
2777 1570 1
2774 1570 1
1869 1570 1
2965 1570 1
81 1571 1
1105 1571 1
867 1571 1
1608 1571 1
928 1571 1
363 1571 1
1084 1571 1
1245 1571 1
840 1571 1
1068 1572 1
247 1572 1
534 1572 1
720 1572 1
1309 1572 1
2891 1572 1
486 1572 1
870 1572 1
571 1572 1
388 1572 1
2805 1572 1
200 1572 1
977 1572 1
927 1572 1
332 1572 1
2752 1572 1
1081 1572 1
1122 1572 1
167 1573 1
684 1573 1
99 1573 1
918 1573 1
149 1573 1
183 1573 1
506 1573 1
484 1573 1
359 1573 1
2215 1573 1
168 1573 1
893 1573 1
695 1573 1
598 1573 1
351 1574 1
200 1574 1
1151 1574 1
2103 1574 1
458 1574 1
304 1574 1
1056 1574 1
1208 1574 1
180 1574 1
869 1574 1
373 1574 1
154 1574 1
923 1574 1
521 1575 1
588 1575 1
345 1575 1
456 1575 1
46 1575 1
157 1575 1
1153 1575 1
927 1575 1
1329 1575 1
13 1575 1
244 1575 1
48 1575 1
861 1575 1
531 1575 1
668 1576 1
2263 1576 1
1751 1576 1
1226 1576 1
25 1576 1
108 1576 1
64 1576 1
3957 1576 1
447 1576 1
1 1576 1
7 1576 1
647 1577 1
1130 1577 1
194 1577 1
981 1577 1
2189 1577 1
424 1577 1
1 1577 1
668 1577 1
2653 1577 1
3384 1577 1
66 1577 1
584 1577 1
491 1577 1
1721 1577 1
1579 1577 1
2431 1577 1
380 1577 1
1047 1577 1
413 1577 1
727 1577 1
2430 1577 1
2724 1577 1
547 1577 1
482 1578 1
186 1578 1
866 1578 1
3385 1578 1
3820 1578 1
95 1578 1
684 1578 1
2498 1578 1
351 1578 1
3519 1578 1
3812 1578 1
248 1578 1
137 1578 1
593 1578 1
149 1578 1
1513 1578 1
3189 1578 1
31 1579 1
1 1579 1
451 1579 1
635 1579 1
1222 1579 1
543 1579 1
3203 1579 1
2536 1579 1
189 1579 1
2828 1580 1
40 1580 1
221 1580 1
135 1580 1
81 1580 1
1221 1580 1
1345 1580 1
1523 1580 1
692 1580 1
2968 1580 1
186 1580 1
3821 1580 1
2873 1580 1
1003 1580 1
1682 1580 1
1385 1580 1
166 1580 1
646 1581 1
1038 1581 1
2782 1581 1
1228 1581 1
506 1581 1
3647 1581 1
51 1581 1
183 1581 1
452 1581 1
537 1582 1
2939 1582 1
2134 1582 1
3035 1582 1
2765 1582 1
12 1582 1
1303 1582 1
249 1582 1
3757 1582 1
1950 1582 1
2965 1582 1
556 1582 1
2399 1582 1
3089 1582 1
2321 1583 1
269 1583 1
2616 1583 1
1797 1583 1
1045 1583 1
833 1583 1
1393 1583 1
2479 1583 1
267 1583 1
3038 1583 1
676 1583 1
813 1583 1
3260 1583 1
175 1583 1
2257 1584 1
143 1584 1
476 1584 1
1910 1584 1
570 1584 1
310 1584 1
647 1584 1
3986 1584 1
474 1584 1
188 1585 1
1549 1585 1
207 1585 1
2796 1585 1
1891 1585 1
991 1585 1
3408 1585 1
501 1585 1
2443 1585 1
1782 1585 1
3767 1585 1
261 1585 1
94 1585 1
1883 1585 1
3900 1585 1
1122 1585 1
1155 1585 1
38 1585 1
629 1585 1
331 1585 1
1024 1585 1
576 1585 1
3093 1585 1
2007 1585 1
403 1585 1
363 1585 1
840 1585 1
1014 1585 1
918 1585 1
931 1585 1
357 1585 1
278 1586 1
900 1586 1
1177 1586 1
47 1586 1
29 1586 1
76 1586 1
30 1586 1
1955 1586 1
91 1586 1
383 1586 1
193 1587 1
1069 1587 1
709 1587 1
2159 1587 1
359 1587 1
596 1587 1
2156 1587 1
1814 1587 1
604 1587 1
484 1587 1
13 1587 1
770 1587 1
868 1587 1
1944 1587 1
2137 1587 1
1600 1587 1
261 1587 1
2063 1587 1
535 1587 1
363 1587 1
180 1587 1
1541 1587 1
885 1587 1
247 1587 1
921 1587 1
631 1588 1
2140 1588 1
747 1588 1
1335 1588 1
3111 1588 1
183 1588 1
1983 1588 1
4 1588 1
48 1588 1
1794 1588 1
3368 1588 1
2663 1588 1
31 1589 1
882 1589 1
527 1589 1
462 1589 1
542 1589 1
647 1589 1
273 1589 1
110 1589 1
68 1589 1
400 1589 1
567 1589 1
105 1589 1
171 1589 1
194 1590 1
914 1590 1
1919 1590 1
509 1590 1
990 1590 1
1676 1590 1
627 1590 1
3186 1590 1
3751 1590 1
1208 1590 1
684 1590 1
1588 1590 1
1093 1590 1
1944 1590 1
1018 1590 1
854 1590 1
2217 1590 1
458 1590 1
2074 1590 1
180 1590 1
870 1590 1
3989 1590 1
1171 1590 1
81 1590 1
3554 1590 1
1437 1590 1
2061 1590 1
1225 1590 1
927 1590 1
1547 1590 1
2076 1590 1
170 1590 1
34 1590 1
95 1590 1
702 1590 1
1383 1590 1
1421 1590 1
920 1590 1
188 1590 1
924 1590 1
3217 1590 1
199 1590 1
669 1590 1
154 1590 1
200 1590 1
1216 1590 1
1633 1590 1
2933 1590 1
1025 1590 1
87 1590 1
2243 1590 1
363 1590 1
1779 1590 1
3510 1590 1
185 1590 1
248 1590 1
1252 1590 1
1814 1590 1
693 1590 1
1855 1590 1
1384 1590 1
2445 1590 1
2826 1590 1
1925 1590 1
3962 1590 1
2988 1590 1
2802 1590 1
2288 1590 1
2796 1590 1
1992 1590 1
211 1590 1
196 1590 1
1176 1590 1
2795 1590 1
1142 1590 1
1226 1590 1
3180 1591 1
669 1591 1
3663 1591 1
2153 1591 1
928 1591 1
51 1591 1
149 1591 1
170 1591 1
713 1591 1
1349 1592 1
709 1592 1
1215 1592 1
3932 1592 1
3671 1592 1
41 1592 1
154 1592 1
40 1592 1
608 1592 1
3694 1592 1
2110 1593 1
1761 1593 1
1971 1593 1
1519 1593 1
537 1593 1
1518 1593 1
402 1593 1
3251 1593 1
2540 1593 1
3414 1594 1
309 1594 1
2805 1594 1
460 1594 1
2178 1594 1
1673 1594 1
194 1594 1
122 1594 1
124 1594 1
3487 1594 1
594 1594 1
1779 1594 1
3754 1595 1
103 1595 1
1611 1595 1
1125 1595 1
1022 1595 1
1132 1595 1
390 1595 1
3298 1595 1
60 1595 1
463 1595 1
596 1596 1
1802 1596 1
511 1596 1
398 1596 1
1547 1596 1
3991 1596 1
1920 1596 1
184 1596 1
2885 1596 1
2904 1596 1
3353 1596 1
1526 1596 1
868 1596 1
669 1596 1
914 1596 1
2829 1596 1
332 1596 1
2598 1596 1
198 1596 1
869 1596 1
2103 1596 1
1014 1596 1
218 1596 1
990 1596 1
3644 1596 1
275 1596 1
1230 1596 1
248 1596 1
452 1596 1
885 1596 1
166 1596 1
180 1596 1
999 1596 1
3054 1596 1
2492 1596 1
3490 1596 1
108 1596 1
867 1596 1
137 1596 1
929 1596 1
1150 1596 1
95 1596 1
134 1596 1
687 1596 1
306 1596 1
169 1596 1
359 1596 1
848 1596 1
40 1596 1
179 1596 1
132 1596 1
1545 1596 1
1103 1596 1
1035 1596 1
211 1596 1
188 1596 1
2138 1596 1
1488 1596 1
119 1596 1
666 1597 1
1885 1597 1
474 1597 1
3200 1597 1
1655 1597 1
449 1597 1
31 1597 1
3645 1597 1
455 1597 1
2057 1597 1
1418 1597 1
13 1597 1
3992 1597 1
2927 1597 1
240 1597 1
157 1597 1
1582 1597 1
719 1597 1
196 1597 1
475 1597 1
3708 1597 1
77 1597 1
488 1597 1
761 1597 1
1827 1597 1
2264 1597 1
2201 1597 1
1637 1597 1
3522 1597 1
3403 1597 1
110 1597 1
1910 1597 1
1217 1598 1
3408 1598 1
855 1598 1
309 1598 1
3207 1598 1
198 1598 1
716 1598 1
1682 1598 1
660 1598 1
356 1598 1
3902 1598 1
313 1598 1
914 1598 1
510 1598 1
263 1598 1
1176 1598 1
99 1598 1
758 1598 1
363 1598 1
1014 1598 1
2007 1598 1
221 1598 1
1739 1598 1
495 1599 1
1205 1599 1
2305 1599 1
335 1599 1
861 1599 1
1109 1599 1
3825 1599 1
157 1599 1
900 1599 1
69 1599 1
1482 1599 1
3094 1599 1
3103 1599 1
497 1599 1
114 1599 1
1353 1599 1
279 1599 1
383 1599 1
1587 1599 1
280 1599 1
385 1599 1
1685 1599 1
91 1599 1
531 1599 1
68 1600 1
3534 1600 1
1420 1600 1
3241 1600 1
13 1600 1
413 1600 1
1527 1600 1
31 1600 1
1415 1600 1
1877 1600 1
4 1600 1
186 1600 1
1781 1600 1
3840 1601 1
1624 1601 1
757 1601 1
13 1601 1
326 1601 1
3207 1601 1
3811 1601 1
51 1601 1
3993 1601 1
188 1601 1
1689 1601 1
3398 1601 1
990 1601 1
3826 1601 1
3480 1601 1
3633 1601 1
505 1601 1
88 1601 1
1912 1601 1
364 1601 1
1935 1601 1
349 1601 1
1470 1601 1
1682 1601 1
313 1601 1
2303 1601 1
1310 1601 1
885 1601 1
2129 1601 1
2598 1601 1
1991 1601 1
1834 1601 1
81 1601 1
1727 1601 1
1155 1601 1
210 1601 1
374 1601 1
1000 1601 1
1003 1601 1
3174 1601 1
2198 1602 1
31 1602 1
925 1602 1
720 1602 1
43 1602 1
2129 1602 1
399 1602 1
1180 1602 1
668 1602 1
68 1602 1
264 1602 1
3731 1603 1
435 1603 1
709 1603 1
584 1603 1
462 1603 1
345 1603 1
1952 1603 1
506 1603 1
2753 1603 1
13 1603 1
2772 1603 1
2685 1603 1
543 1603 1
17 1603 1
415 1603 1
1916 1603 1
1052 1603 1
1047 1603 1
503 1603 1
141 1603 1
382 1603 1
747 1603 1
2057 1603 1
296 1603 1
3058 1603 1
519 1603 1
1067 1603 1
104 1603 1
583 1603 1
311 1603 1
445 1603 1
566 1603 1
1224 1603 1
647 1603 1
1898 1603 1
3081 1603 1
1495 1603 1
102 1603 1
67 1603 1
1679 1603 1
1801 1603 1
1275 1603 1
171 1603 1
396 1603 1
66 1603 1
575 1603 1
413 1603 1
437 1603 1
714 1603 1
423 1603 1
31 1603 1
103 1603 1
476 1603 1
63 1603 1
574 1603 1
434 1603 1
68 1603 1
399 1603 1
466 1603 1
56 1603 1
2728 1603 1
2824 1603 1
2209 1603 1
635 1603 1
463 1603 1
31 1604 1
712 1604 1
1442 1604 1
1722 1604 1
240 1604 1
1389 1604 1
544 1604 1
2099 1604 1
368 1604 1
68 1604 1
1184 1604 1
2164 1605 1
26 1605 1
2774 1605 1
1110 1605 1
3316 1605 1
142 1605 1
1867 1605 1
2427 1605 1
2583 1605 1
1490 1605 1
2565 1605 1
3312 1605 1
1380 1605 1
1430 1605 1
18 1605 1
2067 1605 1
1647 1605 1
1427 1605 1
94 1606 1
3982 1606 1
364 1606 1
195 1606 1
1143 1606 1
189 1606 1
967 1606 1
452 1606 1
885 1606 1
979 1607 1
462 1607 1
43 1607 1
2209 1607 1
1873 1607 1
56 1607 1
2 1607 1
1157 1607 1
171 1607 1
1132 1607 1
1309 1608 1
259 1608 1
1035 1608 1
894 1608 1
1811 1608 1
480 1608 1
2153 1608 1
2276 1608 1
305 1608 1
1974 1608 1
503 1608 1
508 1608 1
3586 1608 1
40 1608 1
95 1608 1
987 1608 1
136 1608 1
359 1608 1
2173 1608 1
137 1608 1
306 1608 1
309 1608 1
237 1609 1
463 1609 1
649 1609 1
1775 1609 1
310 1609 1
3190 1609 1
31 1609 1
455 1609 1
102 1609 1
1697 1609 1
1015 1609 1
452 1610 1
767 1610 1
199 1610 1
3877 1610 1
3875 1610 1
2673 1610 1
198 1610 1
1310 1610 1
221 1610 1
2556 1611 1
79 1611 1
1082 1611 1
2445 1611 1
996 1611 1
2088 1611 1
452 1611 1
1018 1611 1
99 1611 1
1155 1611 1
1469 1611 1
3995 1611 1
484 1611 1
2290 1612 1
1216 1612 1
506 1612 1
2156 1612 1
646 1612 1
362 1612 1
868 1612 1
357 1612 1
716 1612 1
693 1612 1
3853 1612 1
3267 1612 1
190 1612 1
1689 1612 1
2061 1612 1
2801 1612 1
504 1612 1
484 1612 1
1309 1612 1
996 1612 1
453 1612 1
210 1612 1
1009 1612 1
452 1612 1
154 1612 1
1821 1612 1
354 1612 1
999 1612 1
3521 1612 1
1040 1612 1
132 1613 1
961 1613 1
3856 1613 1
1690 1613 1
1219 1613 1
720 1613 1
1123 1613 1
2751 1613 1
1171 1613 1
216 1613 1
1781 1613 1
1224 1613 1
453 1613 1
2961 1613 1
56 1614 1
1023 1614 1
114 1614 1
240 1614 1
150 1614 1
648 1614 1
1015 1614 1
751 1614 1
25 1614 1
157 1615 1
1041 1615 1
159 1615 1
345 1615 1
493 1615 1
1786 1615 1
2 1615 1
1668 1615 1
93 1615 1
344 1615 1
653 1615 1
1061 1615 1
712 1615 1
656 1615 1
7 1615 1
486 1616 1
1769 1616 1
2052 1616 1
1673 1616 1
1155 1616 1
866 1616 1
2178 1616 1
2215 1616 1
210 1616 1
1144 1616 1
709 1616 1
212 1617 1
406 1617 1
1000 1617 1
1150 1617 1
542 1617 1
81 1617 1
867 1617 1
275 1617 1
326 1617 1
3321 1617 1
403 1617 1
2997 1617 1
34 1617 1
3117 1618 1
695 1618 1
112 1618 1
2173 1618 1
1018 1618 1
403 1618 1
198 1618 1
459 1618 1
2007 1618 1
166 1618 1
1140 1618 1
99 1618 1
50 1619 1
436 1619 1
1792 1619 1
2 1619 1
1639 1619 1
979 1619 1
1157 1619 1
171 1619 1
7 1619 1
165 1619 1
1334 1619 1
3996 1620 1
269 1620 1
835 1620 1
2552 1620 1
1290 1620 1
1672 1620 1
1938 1620 1
1302 1620 1
2282 1620 1
3864 1620 1
268 1620 1
1393 1620 1
3922 1620 1
125 1620 1
677 1620 1
815 1620 1
2703 1620 1
2722 1620 1
832 1620 1
2508 1620 1
807 1620 1
812 1620 1
2229 1620 1
3337 1620 1
1797 1620 1
346 1621 1
2062 1621 1
90 1621 1
74 1621 1
48 1621 1
114 1621 1
665 1621 1
29 1621 1
398 1621 1
654 1621 1
1353 1621 1
1306 1622 1
3088 1622 1
3498 1622 1
2378 1622 1
2067 1622 1
1986 1622 1
1948 1622 1
2567 1622 1
1110 1622 1
378 1622 1
1969 1622 1
3036 1622 1
19 1622 1
1350 1622 1
1968 1622 1
2191 1622 1
3053 1622 1
1381 1622 1
1407 1622 1
1753 1622 1
3021 1622 1
2911 1622 1
731 1622 1
956 1622 1
3029 1622 1
1430 1622 1
584 1623 1
424 1623 1
104 1623 1
150 1623 1
528 1623 1
1078 1623 1
25 1623 1
1132 1623 1
380 1623 1
726 1623 1
971 1623 1
171 1623 1
883 1623 1
620 1623 1
396 1623 1
1671 1623 1
103 1623 1
345 1623 1
298 1623 1
22 1623 1
4 1623 1
31 1623 1
1115 1623 1
239 1623 1
296 1623 1
1118 1623 1
415 1623 1
1697 1623 1
1275 1623 1
237 1623 1
60 1623 1
466 1623 1
390 1623 1
66 1623 1
725 1623 1
63 1623 1
583 1623 1
1192 1623 1
56 1623 1
2413 1623 1
105 1623 1
240 1623 1
668 1623 1
439 1623 1
648 1623 1
785 1623 1
693 1624 1
926 1624 1
482 1624 1
859 1624 1
506 1624 1
189 1624 1
996 1624 1
1749 1624 1
768 1624 1
326 1624 1
166 1624 1
483 1624 1
3269 1624 1
2890 1624 1
351 1624 1
2497 1624 1
51 1624 1
3998 1624 1
868 1624 1
452 1624 1
2950 1625 1
1527 1625 1
2935 1625 1
1079 1625 1
3403 1625 1
3411 1625 1
1921 1625 1
711 1625 1
2686 1625 1
1271 1625 1
3588 1625 1
511 1625 1
807 1625 1
3 1625 1
2957 1625 1
3999 1625 1
3770 1625 1
137 1625 1
3926 1625 1
1302 1625 1
3856 1625 1
1371 1625 1
1814 1625 1
1247 1625 1
452 1625 1
2998 1625 1
2911 1625 1
1643 1626 1
1995 1626 1
212 1626 1
51 1626 1
601 1626 1
878 1626 1
2686 1626 1
3843 1626 1
571 1626 1
616 1627 1
114 1627 1
543 1627 1
222 1627 1
363 1627 1
2099 1627 1
129 1627 1
1200 1627 1
330 1627 1
1201 1627 1
7 1627 1
43 1627 1
312 1627 1
549 1627 1
398 1627 1
2 1627 1
93 1627 1
914 1628 1
363 1628 1
188 1628 1
1228 1628 1
2308 1628 1
1098 1628 1
1270 1628 1
135 1628 1
275 1628 1
180 1628 1
78 1628 1
137 1628 1
447 1629 1
955 1629 1
105 1629 1
311 1629 1
2830 1629 1
103 1629 1
620 1629 1
647 1629 1
31 1629 1
477 1629 1
2 1629 1
13 1629 1
2613 1629 1
1697 1629 1
104 1629 1
722 1629 1
307 1629 1
1993 1629 1
25 1629 1
390 1629 1
120 1629 1
528 1629 1
2632 1630 1
3130 1630 1
61 1630 1
1022 1630 1
365 1630 1
636 1630 1
148 1630 1
1637 1630 1
1714 1630 1
171 1630 1
1776 1631 1
1110 1631 1
3427 1631 1
2366 1631 1
1984 1631 1
1333 1631 1
2793 1631 1
402 1631 1
301 1631 1
3049 1631 1
824 1631 1
114 1632 1
71 1632 1
244 1632 1
513 1632 1
1596 1632 1
614 1632 1
712 1632 1
1906 1632 1
282 1632 1
707 1632 1
47 1632 1
1716 1632 1
29 1632 1
369 1632 1
85 1632 1
2680 1633 1
575 1633 1
447 1633 1
2648 1633 1
2413 1633 1
462 1633 1
60 1633 1
171 1633 1
517 1633 1
409 1633 1
725 1633 1
1641 1633 1
519 1634 1
2524 1634 1
71 1634 1
282 1634 1
117 1634 1
346 1634 1
1353 1634 1
479 1634 1
17 1634 1
91 1634 1
1635 1634 1
1052 1635 1
462 1635 1
31 1635 1
1645 1635 1
838 1635 1
311 1635 1
747 1635 1
390 1635 1
544 1635 1
447 1635 1
7 1635 1
104 1635 1
222 1636 1
335 1636 1
1484 1636 1
540 1636 1
157 1636 1
71 1636 1
826 1636 1
224 1636 1
113 1636 1
2099 1636 1
282 1636 1
47 1636 1
2943 1636 1
117 1636 1
591 1636 1
456 1636 1
771 1636 1
949 1637 1
31 1637 1
3668 1637 1
178 1637 1
535 1637 1
607 1637 1
63 1637 1
232 1637 1
3180 1637 1
13 1637 1
1588 1637 1
1689 1637 1
1358 1637 1
426 1637 1
955 1637 1
1333 1638 1
2274 1638 1
2377 1638 1
402 1638 1
2650 1638 1
3631 1638 1
3832 1638 1
2045 1638 1
252 1638 1
2527 1639 1
593 1639 1
600 1639 1
2441 1639 1
1806 1639 1
183 1639 1
221 1639 1
1233 1639 1
360 1639 1
139 1640 1
570 1640 1
126 1640 1
466 1640 1
437 1640 1
1135 1640 1
1351 1640 1
4001 1640 1
2742 1640 1
2627 1640 1
60 1640 1
55 1640 1
438 1640 1
1 1640 1
517 1640 1
1644 1640 1
647 1640 1
171 1640 1
1400 1640 1
572 1640 1
1131 1640 1
103 1640 1
77 1640 1
206 1640 1
229 1640 1
1581 1640 1
1274 1640 1
528 1640 1
990 1641 1
914 1641 1
1217 1641 1
2071 1641 1
316 1641 1
452 1641 1
2865 1641 1
349 1641 1
510 1641 1
1087 1641 1
326 1641 1
689 1641 1
1700 1641 1
374 1641 1
509 1641 1
2798 1641 1
1687 1641 1
2727 1641 1
359 1641 1
626 1641 1
1018 1641 1
869 1641 1
40 1641 1
195 1641 1
893 1641 1
51 1641 1
854 1641 1
3912 1642 1
2361 1642 1
1047 1642 1
132 1642 1
363 1642 1
2972 1642 1
108 1642 1
980 1642 1
1252 1642 1
259 1642 1
3462 1642 1
620 1643 1
1610 1643 1
396 1643 1
2557 1643 1
318 1643 1
702 1643 1
206 1643 1
409 1643 1
166 1643 1
3081 1643 1
462 1643 1
424 1643 1
430 1643 1
202 1643 1
3556 1643 1
980 1643 1
528 1643 1
2610 1643 1
2710 1643 1
235 1643 1
2307 1643 1
2487 1643 1
1774 1643 1
171 1643 1
31 1643 1
103 1643 1
466 1643 1
635 1643 1
380 1643 1
3823 1643 1
1157 1643 1
1663 1643 1
237 1643 1
617 1643 1
64 1643 1
445 1643 1
219 1643 1
1132 1643 1
105 1643 1
110 1643 1
742 1643 1
582 1643 1
2141 1643 1
68 1643 1
463 1643 1
575 1643 1
979 1643 1
2778 1643 1
434 1643 1
584 1643 1
647 1644 1
31 1644 1
455 1644 1
724 1644 1
103 1644 1
2014 1644 1
466 1644 1
542 1644 1
164 1644 1
648 1644 1
7 1644 1
2613 1644 1
635 1644 1
296 1644 1
171 1644 1
105 1644 1
1735 1645 1
301 1645 1
1858 1645 1
1427 1645 1
2092 1645 1
4002 1645 1
27 1645 1
2134 1645 1
26 1645 1
2713 1645 1
127 1645 1
879 1645 1
257 1645 1
2881 1645 1
1949 1645 1
252 1645 1
532 1645 1
631 1646 1
408 1646 1
617 1646 1
31 1646 1
13 1646 1
1452 1646 1
775 1646 1
1291 1646 1
1096 1646 1
7 1646 1
43 1646 1
99 1647 1
2448 1647 1
1961 1647 1
1018 1647 1
684 1647 1
918 1647 1
3787 1647 1
999 1647 1
1140 1647 1
484 1647 1
1017 1648 1
1472 1648 1
452 1648 1
658 1648 1
1035 1648 1
99 1648 1
1682 1648 1
154 1648 1
191 1648 1
3564 1649 1
2583 1649 1
2699 1649 1
539 1649 1
1860 1649 1
2009 1649 1
1861 1649 1
2079 1649 1
1223 1649 1
824 1649 1
1451 1649 1
257 1649 1
759 1650 1
587 1650 1
17 1650 1
2099 1650 1
71 1650 1
2790 1650 1
479 1650 1
707 1650 1
2452 1650 1
117 1650 1
780 1650 1
1249 1650 1
1668 1650 1
116 1650 1
4003 1651 1
669 1651 1
910 1651 1
2103 1651 1
927 1651 1
1036 1651 1
1103 1651 1
896 1651 1
4004 1651 1
1682 1651 1
298 1652 1
985 1652 1
455 1652 1
17 1652 1
31 1652 1
141 1652 1
120 1652 1
647 1652 1
437 1652 1
110 1652 1
462 1652 1
546 1652 1
56 1652 1
2610 1652 1
64 1652 1
4 1652 1
399 1652 1
401 1652 1
68 1652 1
2812 1653 1
1210 1653 1
4006 1653 1
1304 1653 1
2938 1653 1
2814 1653 1
3781 1653 1
1240 1653 1
2939 1653 1
2135 1653 1
2766 1653 1
581 1653 1
537 1653 1
1652 1654 1
171 1654 1
1043 1654 1
31 1654 1
50 1654 1
345 1654 1
527 1654 1
6 1654 1
7 1654 1
400 1654 1
845 1655 1
519 1655 1
662 1655 1
860 1655 1
368 1655 1
623 1655 1
656 1655 1
277 1655 1
284 1655 1
826 1655 1
747 1656 1
620 1656 1
219 1656 1
1442 1656 1
2851 1656 1
240 1656 1
1359 1656 1
838 1656 1
577 1656 1
31 1656 1
2744 1656 1
1317 1656 1
409 1656 1
6 1656 1
477 1656 1
430 1656 1
2057 1656 1
171 1656 1
345 1656 1
206 1656 1
66 1656 1
414 1656 1
3668 1656 1
1973 1656 1
466 1656 1
109 1656 1
648 1656 1
2611 1656 1
488 1656 1
463 1656 1
649 1656 1
63 1656 1
850 1656 1
635 1656 1
489 1656 1
575 1656 1
3288 1656 1
64 1656 1
647 1656 1
110 1656 1
583 1656 1
1196 1656 1
68 1656 1
105 1656 1
1207 1656 1
584 1656 1
2877 1656 1
741 1656 1
543 1656 1
1119 1656 1
3870 1656 1
1641 1656 1
466 1657 1
165 1657 1
2703 1657 1
269 1657 1
63 1657 1
3315 1657 1
543 1657 1
1052 1657 1
1047 1657 1
396 1657 1
2044 1658 1
466 1658 1
60 1658 1
647 1658 1
63 1658 1
3641 1658 1
409 1658 1
470 1658 1
171 1658 1
31 1658 1
68 1658 1
414 1658 1
896 1658 1
105 1658 1
399 1658 1
400 1658 1
447 1658 1
720 1659 1
166 1659 1
1480 1659 1
3932 1659 1
363 1659 1
1181 1659 1
1059 1659 1
198 1659 1
452 1659 1
1150 1659 1
626 1659 1
353 1659 1
360 1659 1
401 1660 1
955 1660 1
980 1660 1
334 1660 1
569 1660 1
570 1660 1
463 1660 1
3440 1660 1
462 1660 1
632 1660 1
93 1661 1
155 1661 1
288 1661 1
3655 1661 1
479 1661 1
162 1661 1
345 1661 1
577 1661 1
71 1661 1
2848 1661 1
588 1661 1
1953 1661 1
384 1661 1
47 1661 1
2038 1661 1
579 1661 1
1434 1661 1
521 1661 1
48 1661 1
287 1661 1
623 1661 1
653 1661 1
17 1661 1
161 1661 1
75 1661 1
87 1662 1
188 1662 1
1148 1662 1
3180 1662 1
1386 1662 1
352 1662 1
3115 1662 1
403 1662 1
928 1662 1
40 1662 1
690 1662 1
1791 1662 1
918 1662 1
339 1662 1
2996 1662 1
717 1662 1
1009 1662 1
2692 1662 1
458 1663 1
3423 1663 1
99 1663 1
925 1663 1
303 1663 1
1779 1663 1
248 1663 1
196 1663 1
313 1663 1
210 1663 1
232 1664 1
452 1664 1
248 1664 1
492 1664 1
1247 1664 1
1398 1664 1
2183 1664 1
1287 1664 1
1744 1664 1
1966 1664 1
424 1664 1
2205 1664 1
1131 1664 1
528 1664 1
380 1664 1
2993 1664 1
1093 1665 1
3690 1665 1
2103 1665 1
3789 1665 1
2972 1665 1
373 1665 1
108 1665 1
3895 1665 1
52 1665 1
1035 1665 1
2511 1665 1
1143 1665 1
2674 1665 1
2603 1665 1
669 1665 1
926 1665 1
219 1665 1
1189 1665 1
360 1665 1
135 1665 1
304 1665 1
406 1665 1
95 1665 1
915 1665 1
1122 1665 1
306 1665 1
363 1665 1
198 1665 1
1591 1666 1
535 1666 1
669 1666 1
94 1666 1
508 1666 1
1088 1666 1
3572 1666 1
1122 1666 1
1097 1666 1
114 1667 1
647 1667 1
58 1667 1
31 1667 1
67 1667 1
724 1667 1
428 1667 1
409 1667 1
105 1667 1
635 1667 1
2488 1667 1
463 1667 1
760 1667 1
56 1667 1
544 1667 1
7 1667 1
240 1667 1
383 1668 1
650 1668 1
950 1668 1
29 1668 1
1205 1668 1
278 1668 1
279 1668 1
280 1668 1
384 1668 1
495 1668 1
496 1668 1
90 1668 1
385 1668 1
543 1669 1
416 1669 1
318 1669 1
477 1669 1
25 1669 1
273 1669 1
451 1669 1
2 1669 1
649 1669 1
1078 1669 1
1361 1669 1
462 1669 1
751 1669 1
668 1669 1
527 1669 1
390 1669 1
2923 1670 1
4 1670 1
2386 1670 1
31 1670 1
619 1670 1
415 1670 1
2424 1670 1
1722 1670 1
462 1670 1
635 1670 1
102 1670 1
150 1670 1
2574 1671 1
1091 1671 1
1640 1671 1
217 1671 1
1142 1671 1
34 1671 1
893 1671 1
1682 1671 1
99 1671 1
261 1671 1
83 1671 1
906 1671 1
907 1671 1
2555 1671 1
2892 1671 1
1038 1671 1
1140 1671 1
669 1671 1
1961 1671 1
1035 1671 1
1495 1671 1
482 1672 1
3795 1672 1
1190 1672 1
1736 1672 1
1034 1672 1
1849 1672 1
1000 1672 1
681 1672 1
1768 1672 1
248 1672 1
211 1672 1
112 1673 1
3137 1673 1
618 1673 1
101 1673 1
1091 1673 1
135 1673 1
200 1673 1
1349 1673 1
1093 1673 1
217 1673 1
388 1673 1
2155 1673 1
248 1673 1
124 1673 1
166 1673 1
198 1673 1
2581 1673 1
3412 1673 1
3010 1673 1
351 1673 1
597 1673 1
88 1673 1
1226 1673 1
503 1673 1
122 1673 1
96 1673 1
1698 1673 1
505 1673 1
608 1673 1
108 1673 1
2034 1673 1
2743 1673 1
49 1674 1
612 1674 1
712 1674 1
2 1674 1
2825 1674 1
67 1674 1
1643 1674 1
3032 1674 1
311 1674 1
2564 1674 1
1973 1674 1
12 1675 1
1209 1675 1
393 1675 1
580 1675 1
1179 1675 1
1305 1675 1
734 1675 1
2192 1675 1
1771 1675 1
1858 1675 1
3036 1675 1
2777 1675 1
391 1675 1
557 1675 1
3230 1675 1
1590 1676 1
506 1676 1
1093 1676 1
95 1676 1
1114 1676 1
993 1676 1
967 1676 1
982 1676 1
948 1676 1
41 1676 1
4008 1676 1
452 1676 1
836 1676 1
927 1676 1
119 1676 1
3444 1676 1
1000 1676 1
166 1676 1
210 1676 1
996 1676 1
99 1676 1
3262 1676 1
363 1676 1
312 1677 1
3565 1677 1
335 1677 1
2338 1677 1
518 1677 1
72 1677 1
1780 1677 1
2640 1677 1
2099 1677 1
462 1678 1
620 1678 1
1022 1678 1
6 1678 1
31 1678 1
25 1678 1
2056 1678 1
105 1678 1
58 1678 1
648 1678 1
60 1678 1
21 1678 1
1047 1678 1
312 1679 1
90 1679 1
900 1679 1
845 1679 1
279 1679 1
69 1679 1
91 1679 1
343 1679 1
549 1679 1
654 1679 1
1579 1680 1
294 1680 1
1695 1680 1
226 1680 1
1326 1680 1
525 1680 1
1194 1680 1
3042 1680 1
2065 1680 1
144 1680 1
164 1680 1
380 1680 1
66 1681 1
463 1681 1
570 1681 1
2386 1681 1
528 1681 1
1118 1681 1
171 1681 1
455 1681 1
546 1681 1
1115 1681 1
1132 1681 1
273 1681 1
747 1681 1
31 1681 1
980 1682 1
2641 1682 1
105 1682 1
64 1682 1
1313 1682 1
171 1682 1
1644 1682 1
1697 1682 1
4009 1682 1
2001 1682 1
2056 1682 1
272 1682 1
2879 1682 1
4010 1682 1
1444 1682 1
1844 1682 1
1480 1683 1
2504 1683 1
3114 1683 1
4011 1683 1
2785 1683 1
1819 1683 1
1208 1683 1
964 1683 1
316 1683 1
928 1683 1
828 1683 1
307 1683 1
704 1683 1
586 1683 1
1678 1683 1
919 1683 1
114 1684 1
1201 1684 1
48 1684 1
69 1684 1
530 1684 1
73 1684 1
157 1684 1
383 1684 1
614 1684 1
1286 1684 1
456 1684 1
592 1684 1
312 1684 1
287 1684 1
496 1684 1
1453 1684 1
1370 1684 1
588 1684 1
707 1684 1
2538 1684 1
93 1685 1
85 1685 1
31 1685 1
13 1685 1
335 1685 1
68 1685 1
1177 1685 1
346 1685 1
294 1685 1
623 1685 1
77 1685 1
275 1685 1
2188 1685 1
180 1685 1
211 1686 1
2330 1686 1
2309 1686 1
914 1686 1
3249 1686 1
700 1686 1
1510 1686 1
1676 1686 1
188 1686 1
1252 1686 1
596 1686 1
825 1686 1
351 1686 1
3735 1686 1
990 1686 1
994 1686 1
2542 1686 1
2690 1686 1
1354 1686 1
198 1686 1
1197 1686 1
2217 1686 1
1087 1686 1
855 1686 1
1728 1686 1
363 1686 1
261 1686 1
893 1686 1
186 1686 1
2950 1686 1
1310 1686 1
596 1687 1
1017 1687 1
658 1687 1
87 1687 1
324 1687 1
717 1687 1
189 1687 1
1882 1687 1
356 1687 1
51 1687 1
403 1687 1
1239 1687 1
2098 1687 1
3408 1687 1
1608 1687 1
188 1687 1
99 1687 1
669 1687 1
2523 1687 1
56 1688 1
68 1688 1
109 1688 1
647 1688 1
31 1688 1
103 1688 1
140 1688 1
145 1688 1
1915 1688 1
462 1688 1
1275 1688 1
426 1688 1
61 1688 1
60 1688 1
102 1688 1
298 1688 1
1932 1689 1
704 1689 1
1576 1689 1
2482 1689 1
51 1689 1
326 1689 1
923 1689 1
1018 1689 1
2810 1689 1
190 1689 1
13 1690 1
650 1690 1
47 1690 1
335 1690 1
519 1690 1
287 1690 1
85 1690 1
1201 1690 1
456 1690 1
1371 1691 1
1061 1691 1
1357 1691 1
1247 1691 1
2352 1691 1
669 1691 1
3124 1691 1
3126 1691 1
783 1691 1
31 1691 1
3358 1691 1
1489 1691 1
415 1692 1
2481 1692 1
475 1692 1
647 1692 1
584 1692 1
31 1692 1
3081 1692 1
1116 1692 1
1582 1692 1
476 1692 1
115 1692 1
881 1692 1
542 1692 1
3015 1692 1
1794 1692 1
237 1692 1
420 1692 1
2105 1692 1
726 1692 1
235 1692 1
4 1692 1
194 1693 1
855 1693 1
503 1693 1
3242 1693 1
188 1693 1
3318 1693 1
790 1693 1
40 1693 1
3368 1693 1
2582 1694 1
330 1694 1
364 1694 1
363 1694 1
1091 1694 1
906 1694 1
222 1694 1
3886 1694 1
87 1694 1
1148 1694 1
713 1694 1
2333 1694 1
1035 1694 1
248 1694 1
41 1694 1
360 1694 1
704 1695 1
1472 1695 1
2389 1695 1
166 1695 1
210 1695 1
51 1695 1
1026 1695 1
1087 1695 1
669 1695 1
538 1696 1
2713 1696 1
4014 1696 1
2170 1696 1
1747 1696 1
4015 1696 1
142 1696 1
781 1696 1
1837 1696 1
377 1696 1
1138 1696 1
737 1696 1
2067 1696 1
2166 1696 1
1071 1696 1
1350 1696 1
322 1696 1
1753 1696 1
3473 1696 1
2275 1696 1
1407 1696 1
3169 1697 1
170 1697 1
2103 1697 1
2329 1697 1
974 1697 1
866 1697 1
2956 1697 1
1193 1697 1
212 1697 1
51 1697 1
1002 1697 1
3447 1697 1
1643 1697 1
2965 1697 1
636 1697 1
31 1697 1
914 1698 1
693 1698 1
211 1698 1
2007 1698 1
501 1698 1
198 1698 1
646 1698 1
1469 1698 1
1598 1698 1
3271 1698 1
593 1698 1
2333 1698 1
688 1698 1
166 1698 1
507 1698 1
221 1698 1
361 1698 1
627 1698 1
1437 1698 1
867 1698 1
195 1698 1
188 1698 1
189 1698 1
180 1698 1
363 1698 1
1014 1698 1
51 1698 1
359 1698 1
357 1698 1
506 1698 1
214 1698 1
112 1698 1
217 1698 1
1549 1698 1
191 1698 1
1035 1698 1
1155 1698 1
1069 1698 1
912 1698 1
996 1698 1
1034 1698 1
95 1698 1
961 1698 1
869 1698 1
865 1698 1
360 1698 1
984 1698 1
1003 1698 1
966 1698 1
492 1698 1
41 1698 1
247 1698 1
1937 1698 1
1024 1698 1
403 1698 1
1622 1698 1
362 1698 1
137 1698 1
94 1698 1
885 1698 1
1002 1698 1
921 1698 1
661 1698 1
40 1698 1
692 1698 1
78 1698 1
3562 1699 1
1947 1699 1
126 1699 1
3396 1699 1
2521 1699 1
1491 1699 1
799 1699 1
1575 1699 1
1292 1699 1
1160 1699 1
3593 1699 1
3698 1699 1
2322 1699 1
84 1699 1
979 1700 1
1976 1700 1
225 1700 1
7 1700 1
112 1700 1
330 1700 1
543 1700 1
420 1700 1
726 1700 1
1007 1700 1
430 1700 1
2508 1700 1
2299 1700 1
3404 1700 1
212 1700 1
25 1700 1
2 1700 1
399 1700 1
1008 1700 1
1639 1700 1
3684 1700 1
447 1700 1
526 1700 1
1618 1700 1
6 1700 1
2209 1700 1
1119 1700 1
1873 1700 1
1709 1700 1
1011 1700 1
31 1700 1
783 1700 1
415 1700 1
980 1700 1
2470 1700 1
760 1700 1
377 1700 1
22 1700 1
396 1700 1
171 1700 1
517 1700 1
397 1700 1
13 1700 1
438 1700 1
50 1700 1
955 1700 1
1744 1700 1
240 1700 1
584 1700 1
3708 1700 1
954 1700 1
434 1700 1
1103 1701 1
1626 1701 1
363 1701 1
1821 1701 1
248 1701 1
360 1701 1
1648 1701 1
1309 1701 1
615 1701 1
290 1702 1
1317 1702 1
1973 1702 1
631 1702 1
634 1702 1
3871 1702 1
409 1702 1
462 1702 1
3225 1702 1
2 1702 1
2671 1702 1
13 1702 1
68 1702 1
294 1703 1
1007 1703 1
3023 1703 1
13 1703 1
1052 1703 1
463 1703 1
171 1703 1
31 1703 1
881 1703 1
447 1703 1
548 1703 1
742 1703 1
64 1703 1
273 1703 1
104 1703 1
61 1704 1
206 1704 1
430 1704 1
3060 1704 1
150 1704 1
237 1704 1
761 1704 1
476 1704 1
1579 1704 1
2014 1704 1
428 1704 1
445 1704 1
396 1704 1
2420 1704 1
647 1704 1
1167 1704 1
1119 1704 1
2044 1704 1
439 1704 1
747 1704 1
31 1704 1
1679 1704 1
1136 1704 1
233 1704 1
548 1704 1
527 1704 1
3681 1704 1
2852 1704 1
955 1704 1
631 1704 1
1334 1704 1
619 1704 1
1263 1704 1
424 1704 1
1838 1704 1
144 1704 1
2636 1704 1
474 1704 1
584 1704 1
13 1704 1
103 1704 1
172 1704 1
726 1704 1
2211 1704 1
63 1704 1
1089 1704 1
25 1704 1
3797 1704 1
3375 1704 1
1157 1704 1
3298 1704 1
762 1704 1
1117 1704 1
528 1704 1
2002 1704 1
1724 1704 1
423 1704 1
236 1704 1
634 1704 1
64 1704 1
409 1704 1
1400 1704 1
298 1704 1
1115 1704 1
50 1704 1
318 1704 1
455 1704 1
296 1704 1
105 1704 1
434 1704 1
1361 1704 1
21 1704 1
583 1704 1
462 1704 1
1400 1705 1
1806 1705 1
3762 1705 1
634 1705 1
345 1705 1
922 1705 1
2443 1705 1
434 1705 1
1194 1705 1
1195 1705 1
2437 1706 1
2005 1706 1
809 1706 1
811 1706 1
2321 1706 1
810 1706 1
1158 1706 1
833 1706 1
677 1706 1
2642 1706 1
2768 1706 1
125 1706 1
19 1707 1
2897 1707 1
2713 1707 1
1948 1707 1
2965 1707 1
1743 1707 1
3721 1707 1
2540 1707 1
3251 1707 1
1431 1707 1
914 1708 1
3249 1708 1
627 1708 1
990 1708 1
596 1708 1
2916 1708 1
3891 1708 1
31 1708 1
1017 1708 1
982 1708 1
3869 1708 1
3818 1708 1
1676 1708 1
1422 1708 1
869 1708 1
868 1708 1
509 1708 1
87 1708 1
2503 1708 1
217 1708 1
80 1708 1
242 1708 1
2095 1708 1
1736 1708 1
194 1708 1
1371 1708 1
99 1708 1
1854 1708 1
3775 1708 1
660 1708 1
195 1708 1
893 1708 1
459 1708 1
646 1708 1
693 1708 1
352 1708 1
263 1708 1
2727 1708 1
1018 1708 1
210 1708 1
1221 1708 1
2074 1708 1
2250 1708 1
692 1708 1
984 1708 1
1003 1708 1
199 1708 1
452 1708 1
1014 1708 1
349 1708 1
1487 1708 1
1024 1708 1
1087 1708 1
212 1708 1
372 1708 1
1002 1708 1
1109 1709 1
1453 1709 1
383 1709 1
384 1709 1
496 1709 1
347 1709 1
279 1709 1
91 1709 1
1205 1709 1
3463 1710 1
2452 1710 1
3807 1710 1
156 1710 1
161 1710 1
157 1710 1
2382 1710 1
588 1710 1
93 1710 1
2606 1710 1
591 1710 1
1440 1710 1
72 1710 1
117 1710 1
1248 1710 1
2640 1710 1
647 1711 1
396 1711 1
31 1711 1
1268 1711 1
462 1711 1
632 1711 1
575 1711 1
298 1711 1
60 1711 1
542 1711 1
463 1711 1
527 1711 1
1017 1712 1
608 1712 1
188 1712 1
1024 1712 1
452 1712 1
403 1712 1
509 1712 1
604 1712 1
1217 1712 1
713 1712 1
86 1712 1
40 1712 1
1802 1713 1
914 1713 1
259 1713 1
1003 1713 1
669 1713 1
183 1713 1
919 1713 1
213 1713 1
403 1713 1
930 1713 1
313 1713 1
1148 1713 1
94 1713 1
108 1713 1
709 1713 1
136 1713 1
1961 1713 1
363 1713 1
373 1713 1
137 1713 1
1085 1713 1
41 1713 1
1600 1713 1
198 1713 1
3743 1713 1
166 1713 1
904 1713 1
95 1713 1
986 1713 1
1036 1713 1
924 1713 1
178 1713 1
914 1714 1
2961 1714 1
3013 1714 1
2126 1714 1
1014 1714 1
1462 1714 1
275 1714 1
188 1714 1
261 1714 1
1003 1714 1
1180 1714 1
31 1715 1
1268 1715 1
414 1715 1
463 1715 1
61 1715 1
120 1715 1
390 1715 1
68 1715 1
399 1715 1
43 1715 1
1697 1715 1
619 1716 1
634 1716 1
542 1716 1
416 1716 1
105 1716 1
1966 1716 1
104 1716 1
150 1716 1
102 1716 1
67 1716 1
2569 1716 1
1154 1716 1
441 1716 1
240 1716 1
228 1717 1
1079 1717 1
1011 1717 1
2954 1717 1
13 1717 1
1358 1717 1
330 1717 1
1022 1717 1
377 1717 1
724 1718 1
2622 1718 1
1910 1718 1
446 1718 1
235 1718 1
466 1718 1
1997 1718 1
474 1718 1
102 1718 1
433 1718 1
3091 1718 1
310 1718 1
1775 1718 1
225 1718 1
2057 1718 1
513 1719 1
2952 1719 1
90 1719 1
287 1719 1
860 1719 1
131 1719 1
279 1719 1
4016 1719 1
850 1719 1
872 1719 1
518 1719 1
1393 1720 1
814 1720 1
807 1720 1
2642 1720 1
1302 1720 1
1161 1720 1
3055 1720 1
680 1720 1
3630 1720 1
795 1720 1
3219 1721 1
3004 1721 1
1041 1721 1
13 1721 1
157 1721 1
3008 1721 1
1709 1721 1
484 1721 1
105 1721 1
6 1721 1
2874 1721 1
2 1721 1
2604 1721 1
1806 1722 1
1190 1722 1
669 1722 1
3534 1722 1
855 1722 1
1928 1722 1
3789 1722 1
95 1722 1
275 1722 1
1145 1722 1
3195 1723 1
794 1723 1
1491 1723 1
174 1723 1
11 1723 1
1947 1723 1
2479 1723 1
175 1723 1
126 1723 1
1373 1723 1
816 1724 1
1286 1724 1
384 1724 1
495 1724 1
633 1724 1
496 1724 1
155 1724 1
1021 1724 1
346 1724 1
310 1725 1
330 1725 1
95 1725 1
2 1725 1
68 1725 1
3167 1725 1
105 1725 1
1613 1725 1
36 1725 1
567 1725 1
114 1725 1
94 1726 1
403 1726 1
95 1726 1
188 1726 1
2826 1726 1
137 1726 1
1436 1726 1
1086 1726 1
913 1726 1
355 1726 1
1637 1727 1
1404 1727 1
783 1727 1
1976 1727 1
1128 1727 1
445 1727 1
390 1727 1
1022 1727 1
206 1727 1
1910 1727 1
66 1727 1
240 1727 1
58 1727 1
225 1727 1
2124 1727 1
273 1727 1
751 1727 1
785 1727 1
399 1727 1
883 1727 1
475 1727 1
1724 1727 1
414 1727 1
527 1727 1
1115 1727 1
619 1727 1
1592 1727 1
725 1727 1
171 1727 1
89 1727 1
545 1727 1
104 1727 1
1334 1727 1
1307 1727 1
108 1727 1
466 1727 1
64 1727 1
647 1727 1
150 1727 1
512 1727 1
463 1727 1
22 1727 1
1132 1727 1
380 1727 1
105 1727 1
635 1727 1
971 1727 1
236 1727 1
31 1727 1
237 1727 1
1317 1727 1
1704 1727 1
144 1727 1
296 1727 1
60 1727 1
103 1727 1
2344 1728 1
114 1728 1
2617 1728 1
398 1728 1
312 1728 1
335 1728 1
1330 1728 1
85 1728 1
932 1728 1
771 1728 1
662 1728 1
779 1728 1
287 1728 1
707 1728 1
346 1728 1
343 1728 1
70 1728 1
157 1729 1
312 1729 1
1286 1729 1
1177 1729 1
456 1729 1
529 1729 1
873 1729 1
72 1729 1
2459 1729 1
71 1729 1
346 1729 1
1503 1729 1
2550 1729 1
950 1730 1
1200 1730 1
93 1730 1
633 1730 1
47 1730 1
1241 1730 1
155 1730 1
712 1730 1
2 1730 1
398 1730 1
188 1731 1
3115 1731 1
3045 1731 1
198 1731 1
507 1731 1
461 1731 1
82 1731 1
1471 1731 1
1087 1731 1
893 1731 1
1144 1731 1
535 1731 1
1925 1731 1
1000 1731 1
186 1731 1
248 1731 1
645 1732 1
1466 1732 1
920 1732 1
1486 1732 1
964 1732 1
95 1732 1
87 1732 1
194 1732 1
137 1732 1
492 1732 1
684 1732 1
1035 1732 1
2333 1732 1
692 1732 1
212 1732 1
1598 1732 1
1018 1732 1
146 1732 1
483 1732 1
3259 1732 1
218 1732 1
1220 1732 1
1640 1732 1
461 1732 1
403 1732 1
183 1732 1
3423 1733 1
1017 1733 1
914 1733 1
2075 1733 1
2888 1733 1
194 1733 1
709 1733 1
188 1733 1
1939 1733 1
166 1733 1
275 1733 1
180 1733 1
790 1733 1
867 1733 1
305 1733 1
855 1733 1
1550 1733 1
1883 1733 1
917 1733 1
927 1733 1
1791 1733 1
302 1733 1
925 1733 1
924 1733 1
452 1733 1
931 1733 1
157 1734 1
343 1734 1
518 1734 1
156 1734 1
344 1734 1
312 1734 1
244 1734 1
1329 1734 1
653 1734 1
369 1734 1
1157 1735 1
979 1735 1
711 1735 1
447 1735 1
295 1735 1
1023 1735 1
1873 1735 1
396 1735 1
1645 1735 1
548 1735 1
620 1735 1
584 1735 1
476 1736 1
2201 1736 1
475 1736 1
1132 1736 1
382 1736 1
1022 1736 1
726 1736 1
620 1736 1
1881 1736 1
1194 1736 1
517 1736 1
25 1736 1
642 1736 1
66 1736 1
105 1736 1
477 1736 1
1078 1736 1
171 1736 1
2014 1736 1
439 1736 1
1195 1736 1
58 1736 1
1822 1736 1
1385 1736 1
2057 1736 1
110 1736 1
150 1736 1
466 1736 1
56 1736 1
2610 1736 1
1774 1736 1
1115 1736 1
528 1737 1
2481 1737 1
171 1737 1
883 1737 1
620 1737 1
396 1737 1
1775 1737 1
31 1737 1
527 1737 1
466 1737 1
206 1737 1
108 1737 1
235 1737 1
1275 1737 1
103 1737 1
1997 1737 1
60 1737 1
647 1737 1
548 1737 1
390 1737 1
66 1737 1
2569 1737 1
725 1737 1
439 1737 1
240 1737 1
56 1737 1
2413 1737 1
105 1737 1
150 1737 1
64 1737 1
785 1737 1
635 1737 1
648 1737 1
1115 1737 1
239 1737 1
742 1737 1
542 1737 1
2124 1737 1
273 1737 1
463 1737 1
428 1738 1
2396 1738 1
424 1738 1
31 1738 1
724 1738 1
463 1738 1
466 1738 1
63 1738 1
760 1738 1
1052 1739 1
382 1739 1
419 1739 1
396 1739 1
462 1739 1
2014 1739 1
1047 1739 1
955 1739 1
466 1739 1
64 1739 1
2878 1739 1
67 1739 1
491 1739 1
584 1739 1
2728 1739 1
368 1740 1
3565 1740 1
73 1740 1
93 1740 1
1329 1740 1
156 1740 1
343 1740 1
151 1740 1
662 1740 1
50 1741 1
436 1741 1
2 1741 1
1639 1741 1
979 1741 1
25 1741 1
1157 1741 1
171 1741 1
1115 1741 1
6 1741 1
1644 1741 1
381 1741 1
7 1741 1
296 1741 1
390 1741 1
1452 1741 1
921 1742 1
1004 1742 1
3932 1742 1
1469 1742 1
363 1742 1
669 1742 1
247 1742 1
248 1742 1
40 1742 1
3153 1742 1
1122 1742 1
218 1743 1
1017 1743 1
921 1743 1
403 1743 1
930 1743 1
247 1743 1
374 1743 1
2103 1743 1
927 1743 1
3717 1744 1
867 1744 1
704 1744 1
1078 1744 1
948 1744 1
51 1744 1
1104 1744 1
869 1744 1
1217 1744 1
3420 1744 1
923 1744 1
927 1744 1
190 1744 1
756 1744 1
81 1744 1
114 1745 1
1286 1745 1
384 1745 1
623 1745 1
665 1745 1
155 1745 1
1201 1745 1
1177 1745 1
131 1745 1
284 1745 1
2538 1745 1
73 1745 1
708 1745 1
765 1745 1
29 1745 1
845 1745 1
69 1745 1
382 1745 1
47 1745 1
76 1745 1
90 1745 1
2848 1745 1
579 1745 1
577 1745 1
1426 1745 1
1406 1745 1
383 1745 1
346 1745 1
157 1745 1
48 1745 1
287 1745 1
1369 1745 1
958 1746 1
2965 1746 1
3667 1746 1
3561 1746 1
32 1746 1
1967 1746 1
2374 1746 1
537 1746 1
1968 1746 1
2532 1746 1
3354 1746 1
157 1747 1
662 1747 1
529 1747 1
456 1747 1
847 1747 1
633 1747 1
1832 1747 1
71 1747 1
73 1747 1
156 1747 1
117 1747 1
591 1747 1
1149 1747 1
588 1747 1
345 1747 1
244 1747 1
1329 1747 1
47 1747 1
521 1747 1
287 1747 1
623 1747 1
653 1747 1
518 1747 1
116 1747 1
48 1747 1
344 1747 1
2254 1748 1
2999 1748 1
1845 1748 1
1124 1748 1
1269 1748 1
2665 1748 1
618 1748 1
2053 1748 1
989 1748 1
3777 1748 1
3729 1748 1
3401 1748 1
3011 1748 1
988 1748 1
777 1748 1
3678 1749 1
1171 1749 1
543 1749 1
31 1749 1
21 1749 1
3330 1749 1
1724 1749 1
102 1749 1
1705 1749 1
1331 1749 1
2424 1749 1
1136 1749 1
827 1749 1
171 1749 1
723 1749 1
3408 1750 1
1894 1750 1
1447 1750 1
581 1750 1
879 1750 1
402 1750 1
1380 1750 1
729 1750 1
377 1750 1
2986 1751 1
1560 1751 1
1797 1751 1
808 1751 1
807 1751 1
2703 1751 1
1491 1751 1
1160 1751 1
1351 1751 1
2843 1751 1
1373 1751 1
2005 1751 1
1302 1751 1
2517 1751 1
2534 1751 1
677 1751 1
273 1752 1
1385 1752 1
68 1752 1
56 1752 1
50 1752 1
751 1752 1
105 1752 1
1195 1752 1
2197 1752 1
648 1752 1
439 1752 1
462 1752 1
31 1752 1
396 1752 1
318 1752 1
171 1752 1
463 1752 1
4017 1752 1
1900 1752 1
466 1752 1
390 1752 1
489 1752 1
438 1753 1
103 1753 1
2197 1753 1
723 1753 1
1899 1753 1
436 1753 1
91 1753 1
171 1753 1
1132 1753 1
1279 1753 1
68 1753 1
1639 1753 1
25 1753 1
418 1753 1
838 1753 1
743 1753 1
105 1753 1
946 1754 1
13 1754 1
54 1754 1
7 1754 1
1744 1754 1
456 1754 1
222 1754 1
67 1754 1
467 1754 1
43 1754 1
1670 1755 1
1748 1755 1
709 1755 1
2243 1755 1
149 1755 1
928 1755 1
2666 1755 1
607 1755 1
604 1755 1
1259 1755 1
2908 1755 1
154 1755 1
40 1755 1
355 1756 1
135 1756 1
927 1756 1
166 1756 1
132 1756 1
1821 1756 1
194 1756 1
720 1756 1
332 1756 1
571 1756 1
204 1756 1
150 1757 1
60 1757 1
751 1757 1
240 1757 1
68 1757 1
725 1757 1
21 1757 1
64 1757 1
298 1757 1
3833 1758 1
1088 1758 1
1676 1758 1
188 1758 1
1480 1758 1
2827 1758 1
1002 1758 1
331 1758 1
1802 1758 1
1087 1758 1
198 1758 1
119 1758 1
914 1758 1
720 1758 1
2498 1758 1
326 1758 1
260 1758 1
925 1758 1
769 1758 1
1552 1758 1
112 1758 1
1856 1758 1
261 1758 1
2394 1758 1
1977 1758 1
1550 1758 1
137 1758 1
363 1758 1
2007 1758 1
1003 1758 1
204 1758 1
71 1759 1
3726 1759 1
157 1759 1
540 1759 1
640 1759 1
765 1759 1
76 1759 1
665 1759 1
932 1759 1
286 1759 1
771 1759 1
2459 1759 1
280 1759 1
156 1759 1
2099 1759 1
1329 1759 1
210 1760 1
3939 1760 1
1809 1760 1
1550 1760 1
1014 1760 1
1386 1760 1
977 1760 1
716 1760 1
1258 1760 1
362 1760 1
3510 1761 1
304 1761 1
3118 1761 1
2250 1761 1
1925 1761 1
263 1761 1
248 1761 1
221 1761 1
2355 1761 1
482 1761 1
925 1761 1
1387 1761 1
1121 1761 1
309 1761 1
576 1762 1
181 1762 1
1151 1762 1
1494 1762 1
326 1762 1
1039 1762 1
2173 1762 1
524 1762 1
195 1762 1
3323 1762 1
3321 1762 1
1878 1763 1
627 1763 1
212 1763 1
515 1763 1
1663 1763 1
2536 1763 1
31 1763 1
838 1763 1
110 1763 1
1434 1764 1
152 1764 1
157 1764 1
844 1764 1
33 1764 1
2057 1764 1
287 1764 1
346 1764 1
655 1764 1
519 1764 1
611 1765 1
2143 1765 1
1774 1765 1
544 1765 1
163 1765 1
2114 1765 1
31 1765 1
973 1765 1
1997 1765 1
2470 1765 1
1695 1765 1
2419 1765 1
164 1765 1
2807 1765 1
240 1765 1
141 1765 1
120 1766 1
2964 1766 1
1480 1766 1
117 1766 1
927 1766 1
643 1766 1
3821 1766 1
1329 1766 1
2 1766 1
751 1766 1
712 1766 1
294 1766 1
549 1766 1
51 1766 1
1701 1766 1
1488 1766 1
1026 1766 1
1521 1766 1
2021 1766 1
3181 1766 1
1241 1766 1
13 1766 1
1633 1766 1
210 1766 1
206 1766 1
1033 1766 1
619 1766 1
3408 1766 1
966 1766 1
1195 1766 1
240 1766 1
722 1766 1
527 1766 1
783 1766 1
659 1766 1
134 1766 1
307 1766 1
2074 1766 1
627 1766 1
166 1766 1
669 1767 1
1588 1767 1
40 1767 1
248 1767 1
79 1767 1
3519 1767 1
374 1767 1
924 1767 1
598 1767 1
4019 1768 1
362 1768 1
248 1768 1
210 1768 1
484 1768 1
1328 1768 1
1230 1768 1
481 1768 1
1121 1768 1
2147 1768 1
165 1769 1
2889 1769 1
1565 1769 1
1045 1769 1
1731 1769 1
1160 1769 1
801 1769 1
1031 1769 1
1902 1769 1
1806 1770 1
95 1770 1
922 1770 1
3345 1770 1
996 1770 1
264 1770 1
1100 1770 1
720 1770 1
304 1770 1
1084 1770 1
626 1770 1
533 1770 1
1814 1770 1
885 1770 1
212 1770 1
2600 1771 1
1236 1771 1
137 1771 1
684 1771 1
247 1771 1
931 1771 1
1148 1771 1
1806 1771 1
3977 1771 1
94 1771 1
370 1771 1
416 1772 1
463 1772 1
575 1772 1
2648 1772 1
1287 1772 1
2536 1772 1
619 1772 1
1247 1772 1
273 1772 1
2686 1773 1
925 1773 1
87 1773 1
108 1773 1
767 1773 1
198 1773 1
186 1773 1
1039 1773 1
967 1773 1
2482 1773 1
1421 1773 1
190 1773 1
210 1773 1
453 1773 1
119 1773 1
52 1773 1
1004 1773 1
2392 1773 1
1103 1773 1
2484 1773 1
1230 1773 1
37 1773 1
604 1773 1
922 1773 1
1531 1773 1
363 1773 1
3100 1773 1
855 1773 1
309 1773 1
275 1773 1
1153 1774 1
2680 1774 1
2198 1774 1
787 1774 1
670 1774 1
409 1774 1
159 1774 1
72 1774 1
1744 1774 1
13 1774 1
625 1775 1
13 1775 1
927 1775 1
31 1775 1
583 1775 1
2049 1775 1
1242 1775 1
2757 1775 1
1639 1775 1
1966 1775 1
1723 1775 1
462 1775 1
466 1775 1
68 1775 1
461 1776 1
51 1776 1
996 1776 1
458 1776 1
1214 1776 1
364 1776 1
1678 1776 1
607 1776 1
608 1776 1
112 1776 1
1024 1776 1
3224 1777 1
1679 1777 1
3672 1777 1
423 1777 1
451 1777 1
2205 1777 1
235 1777 1
447 1777 1
1022 1777 1
1076 1777 1
1157 1777 1
439 1777 1
432 1777 1
346 1778 1
1049 1778 1
933 1778 1
1286 1778 1
654 1778 1
1482 1778 1
90 1778 1
280 1778 1
384 1778 1
114 1778 1
668 1779 1
64 1779 1
396 1779 1
31 1779 1
762 1779 1
120 1779 1
462 1779 1
68 1779 1
317 1779 1
1794 1779 1
527 1779 1
760 1779 1
649 1779 1
712 1779 1
216 1780 1
263 1780 1
1056 1780 1
1180 1780 1
963 1780 1
40 1780 1
987 1780 1
1385 1780 1
363 1780 1
41 1780 1
2950 1781 1
866 1781 1
994 1781 1
1739 1781 1
1017 1781 1
1392 1781 1
3363 1781 1
2661 1781 1
2996 1781 1
40 1781 1
193 1781 1
691 1781 1
626 1781 1
596 1781 1
1197 1781 1
1142 1781 1
2914 1781 1
1549 1781 1
3320 1781 1
87 1781 1
1689 1781 1
1301 1781 1
966 1781 1
646 1781 1
1002 1781 1
505 1781 1
713 1781 1
211 1781 1
919 1781 1
1093 1782 1
363 1782 1
3895 1782 1
3509 1782 1
3403 1782 1
3813 1782 1
1254 1782 1
1645 1782 1
302 1782 1
1973 1782 1
121 1782 1
52 1782 1
1588 1782 1
2644 1782 1
43 1782 1
1306 1782 1
726 1782 1
368 1782 1
400 1782 1
458 1783 1
40 1783 1
917 1783 1
1928 1783 1
154 1783 1
1882 1783 1
608 1783 1
511 1783 1
1236 1783 1
767 1783 1
248 1783 1
534 1783 1
1151 1783 1
1552 1783 1
204 1783 1
598 1783 1
354 1783 1
842 1784 1
161 1784 1
2099 1784 1
71 1784 1
368 1784 1
283 1784 1
384 1784 1
117 1784 1
3031 1784 1
1597 1784 1
60 1785 1
104 1785 1
206 1785 1
64 1785 1
527 1785 1
194 1785 1
103 1785 1
409 1785 1
785 1785 1
447 1785 1
1078 1785 1
188 1786 1
221 1786 1
1142 1786 1
507 1786 1
2271 1786 1
914 1786 1
918 1786 1
198 1786 1
2218 1786 1
1091 1786 1
492 1786 1
3515 1786 1
995 1786 1
1038 1786 1
692 1786 1
767 1786 1
87 1786 1
996 1786 1
1348 1786 1
893 1786 1
658 1786 1
99 1786 1
189 1786 1
364 1786 1
132 1786 1
460 1786 1
119 1786 1
1229 1786 1
372 1786 1
40 1786 1
1677 1786 1
275 1786 1
1230 1786 1
242 1786 1
360 1786 1
136 1786 1
1024 1786 1
484 1786 1
166 1786 1
31 1787 1
447 1787 1
711 1787 1
620 1787 1
544 1787 1
13 1787 1
60 1787 1
415 1787 1
22 1787 1
414 1787 1
700 1788 1
1038 1788 1
188 1788 1
3010 1788 1
505 1788 1
313 1788 1
137 1788 1
458 1788 1
1892 1788 1
1025 1788 1
1098 1788 1
100 1788 1
3394 1788 1
2805 1788 1
2598 1788 1
1349 1788 1
3670 1788 1
608 1788 1
108 1788 1
2983 1788 1
40 1788 1
265 1789 1
248 1789 1
788 1789 1
911 1789 1
40 1789 1
3453 1789 1
600 1789 1
1816 1789 1
2112 1789 1
534 1789 1
608 1789 1
263 1789 1
598 1789 1
74 1790 1
69 1790 1
1587 1790 1
1297 1790 1
91 1790 1
90 1790 1
1685 1790 1
1482 1790 1
1369 1790 1
31 1791 1
1022 1791 1
3167 1791 1
474 1791 1
227 1791 1
1164 1791 1
380 1791 1
237 1791 1
2620 1791 1
3430 1791 1
1775 1791 1
1718 1791 1
1275 1791 1
469 1791 1
1897 1791 1
357 1792 1
1150 1792 1
1547 1792 1
95 1792 1
1000 1792 1
406 1792 1
41 1792 1
1014 1792 1
967 1792 1
1084 1792 1
510 1792 1
405 1792 1
1531 1792 1
966 1792 1
1043 1793 1
1116 1793 1
1117 1793 1
63 1793 1
240 1793 1
64 1793 1
725 1793 1
463 1793 1
206 1793 1
3012 1794 1
1518 1794 1
2181 1794 1
2371 1794 1
2775 1794 1
4024 1794 1
3179 1794 1
1985 1794 1
3036 1794 1
3614 1794 1
1449 1794 1
1427 1794 1
554 1794 1
4025 1794 1
338 1794 1
3305 1794 1
1837 1794 1
3720 1794 1
3747 1794 1
1476 1794 1
2054 1794 1
1222 1794 1
464 1794 1
1431 1794 1
763 1794 1
1139 1794 1
3313 1794 1
1110 1794 1
1353 1795 1
69 1795 1
30 1795 1
614 1795 1
389 1795 1
46 1795 1
222 1795 1
933 1795 1
654 1795 1
385 1795 1
90 1795 1
150 1796 1
66 1796 1
2014 1796 1
2632 1796 1
647 1796 1
396 1796 1
2260 1796 1
31 1796 1
409 1796 1
477 1796 1
1050 1796 1
1881 1796 1
3106 1796 1
206 1796 1
145 1796 1
1915 1796 1
726 1796 1
171 1796 1
488 1796 1
390 1796 1
397 1796 1
566 1796 1
743 1796 1
649 1796 1
1132 1796 1
747 1797 1
1914 1797 1
233 1797 1
543 1797 1
4026 1797 1
1675 1797 1
58 1797 1
434 1797 1
68 1797 1
25 1797 1
1803 1797 1
63 1797 1
631 1797 1
1188 1797 1
56 1797 1
467 1797 1
401 1797 1
489 1797 1
783 1797 1
1007 1797 1
528 1797 1
4 1797 1
2612 1797 1
21 1797 1
1015 1797 1
108 1797 1
377 1797 1
50 1797 1
415 1797 1
64 1797 1
574 1797 1
1183 1797 1
2080 1797 1
400 1797 1
1194 1797 1
2648 1797 1
466 1797 1
3536 1797 1
1722 1797 1
447 1798 1
434 1798 1
647 1798 1
31 1798 1
583 1798 1
150 1798 1
648 1798 1
466 1798 1
171 1798 1
971 1798 1
64 1798 1
31 1799 1
985 1799 1
2 1799 1
653 1799 1
657 1799 1
114 1799 1
4 1799 1
518 1799 1
456 1799 1
1297 1800 1
650 1800 1
496 1800 1
347 1800 1
284 1800 1
368 1800 1
91 1800 1
29 1800 1
279 1800 1
191 1801 1
166 1801 1
505 1801 1
40 1801 1
358 1801 1
1017 1801 1
183 1801 1
1310 1801 1
247 1801 1
95 1801 1
1069 1801 1
1480 1802 1
351 1802 1
596 1802 1
1919 1802 1
1549 1802 1
154 1802 1
912 1802 1
506 1802 1
1908 1802 1
37 1802 1
1252 1802 1
840 1802 1
866 1802 1
132 1802 1
248 1802 1
189 1802 1
13 1802 1
360 1802 1
46 1803 1
71 1803 1
411 1803 1
368 1803 1
851 1803 1
521 1803 1
343 1803 1
1810 1803 1
116 1803 1
151 1803 1
2 1804 1
631 1804 1
2646 1804 1
180 1804 1
774 1804 1
409 1804 1
1521 1804 1
1459 1804 1
904 1804 1
808 1805 1
53 1805 1
3135 1805 1
2260 1805 1
31 1805 1
54 1805 1
1740 1805 1
4027 1805 1
2198 1805 1
1008 1805 1
885 1805 1
1223 1805 1
1751 1805 1
4 1805 1
397 1805 1
574 1805 1
12 1805 1
1132 1805 1
377 1805 1
330 1805 1
2537 1805 1
726 1805 1
4000 1805 1
2066 1805 1
104 1805 1
43 1805 1
2390 1805 1
245 1805 1
3611 1806 1
368 1806 1
2841 1806 1
71 1806 1
2099 1806 1
771 1806 1
588 1806 1
523 1806 1
17 1806 1
1773 1806 1
1341 1806 1
224 1806 1
589 1806 1
3282 1806 1
521 1806 1
1426 1806 1
1286 1806 1
2594 1806 1
549 1806 1
47 1806 1
136 1807 1
622 1807 1
2609 1807 1
788 1807 1
1181 1807 1
669 1807 1
1059 1807 1
2678 1807 1
83 1807 1
3660 1807 1
1039 1807 1
2112 1807 1
1983 1808 1
66 1808 1
620 1808 1
2420 1808 1
225 1808 1
1118 1808 1
3167 1808 1
13 1808 1
565 1808 1
31 1808 1
575 1808 1
527 1808 1
414 1808 1
1285 1808 1
2124 1808 1
102 1808 1
455 1808 1
1265 1808 1
240 1808 1
1913 1808 1
649 1808 1
647 1808 1
2 1808 1
747 1808 1
2634 1808 1
433 1808 1
390 1808 1
1618 1808 1
1078 1808 1
1671 1808 1
171 1808 1
1132 1808 1
2056 1808 1
3032 1808 1
980 1808 1
1125 1808 1
21 1808 1
56 1808 1
504 1809 1
372 1809 1
1310 1809 1
2451 1809 1
134 1809 1
309 1809 1
608 1809 1
3743 1809 1
189 1809 1
1750 1809 1
603 1809 1
598 1809 1
1513 1809 1
3963 1809 1
248 1809 1
2073 1809 1
1010 1809 1
212 1809 1
119 1809 1
885 1809 1
2559 1809 1
484 1809 1
2779 1809 1
770 1809 1
3123 1810 1
826 1810 1
3137 1810 1
2342 1810 1
955 1810 1
426 1810 1
993 1810 1
662 1810 1
747 1810 1
456 1810 1
166 1811 1
1103 1811 1
904 1811 1
3115 1811 1
247 1811 1
453 1811 1
840 1811 1
154 1811 1
360 1811 1
345 1811 1
1056 1811 1
180 1811 1
1539 1811 1
925 1811 1
917 1811 1
2112 1811 1
921 1811 1
41 1811 1
535 1811 1
747 1812 1
271 1812 1
81 1812 1
760 1812 1
1007 1812 1
66 1812 1
6 1812 1
13 1812 1
1023 1812 1
31 1812 1
409 1812 1
1645 1812 1
542 1812 1
519 1812 1
1877 1812 1
462 1812 1
2 1812 1
1115 1812 1
783 1812 1
2125 1812 1
723 1812 1
43 1812 1
2830 1812 1
1266 1813 1
1776 1813 1
958 1813 1
2160 1813 1
1446 1813 1
1968 1813 1
1950 1813 1
1212 1813 1
338 1813 1
1283 1813 1
1762 1813 1
1987 1813 1
3427 1813 1
2293 1813 1
2054 1813 1
2775 1813 1
12 1813 1
3342 1813 1
890 1814 1
40 1814 1
180 1814 1
2934 1814 1
452 1814 1
241 1814 1
166 1814 1
3178 1814 1
998 1814 1
135 1814 1
91 1815 1
29 1815 1
279 1815 1
496 1815 1
497 1815 1
280 1815 1
156 1815 1
385 1815 1
384 1815 1
113 1815 1
90 1815 1
226 1816 1
647 1816 1
31 1816 1
711 1816 1
64 1816 1
409 1816 1
3705 1816 1
668 1816 1
1136 1816 1
3406 1816 1
435 1816 1
1096 1816 1
569 1816 1
1132 1816 1
2849 1816 1
25 1816 1
2234 1816 1
399 1816 1
56 1816 1
110 1816 1
1913 1816 1
1262 1816 1
528 1816 1
401 1816 1
2420 1816 1
430 1817 1
293 1817 1
724 1817 1
2021 1817 1
4029 1817 1
726 1817 1
1997 1817 1
572 1817 1
881 1817 1
3042 1817 1
357 1818 1
3157 1818 1
261 1818 1
189 1818 1
359 1818 1
1036 1818 1
3551 1818 1
607 1818 1
893 1818 1
297 1818 1
99 1818 1
1014 1818 1
3245 1819 1
2062 1819 1
4030 1819 1
3489 1819 1
3160 1819 1
2026 1819 1
170 1819 1
3039 1819 1
395 1819 1
501 1819 1
867 1819 1
2178 1819 1
493 1819 1
582 1819 1
345 1819 1
2186 1819 1
264 1819 1
1415 1819 1
2917 1819 1
3962 1819 1
562 1819 1
3123 1819 1
2197 1819 1
275 1819 1
609 1819 1
2352 1819 1
1487 1819 1
1245 1819 1
1463 1819 1
13 1819 1
399 1819 1
357 1820 1
1081 1820 1
1082 1820 1
3250 1820 1
2354 1820 1
1550 1820 1
501 1820 1
303 1820 1
1075 1820 1
1087 1820 1
1782 1820 1
40 1820 1
1806 1820 1
1059 1820 1
1148 1820 1
1479 1820 1
709 1820 1
234 1821 1
647 1821 1
474 1821 1
318 1821 1
25 1821 1
1154 1821 1
966 1821 1
141 1821 1
1326 1821 1
64 1821 1
1910 1821 1
1579 1821 1
1274 1821 1
1118 1821 1
1317 1821 1
104 1821 1
1260 1821 1
1089 1821 1
783 1822 1
1008 1822 1
25 1822 1
31 1822 1
455 1822 1
68 1822 1
56 1822 1
103 1822 1
635 1822 1
416 1822 1
423 1822 1
31 1823 1
2433 1823 1
416 1823 1
985 1823 1
399 1823 1
1156 1823 1
1416 1823 1
4032 1823 1
3950 1823 1
3058 1823 1
3083 1823 1
14 1823 1
2024 1823 1
3765 1823 1
4033 1823 1
1630 1823 1
171 1823 1
2825 1823 1
62 1823 1
104 1823 1
103 1823 1
376 1823 1
1205 1824 1
384 1824 1
1369 1824 1
496 1824 1
280 1824 1
114 1824 1
1336 1824 1
765 1824 1
1109 1824 1
816 1824 1
29 1824 1
900 1824 1
1686 1824 1
3662 1825 1
924 1825 1
716 1825 1
461 1825 1
888 1825 1
927 1825 1
1121 1825 1
1239 1825 1
607 1825 1
3612 1825 1
3743 1825 1
358 1825 1
1807 1825 1
2103 1825 1
893 1825 1
647 1826 1
171 1826 1
2981 1826 1
447 1826 1
634 1826 1
583 1826 1
64 1826 1
237 1826 1
2636 1826 1
50 1827 1
462 1827 1
60 1827 1
390 1827 1
447 1827 1
668 1827 1
13 1827 1
575 1827 1
1052 1827 1
2488 1827 1
517 1827 1
1776 1828 1
12 1828 1
3273 1828 1
580 1828 1
1490 1828 1
1333 1828 1
2793 1828 1
65 1828 1
464 1828 1
2009 1828 1
380 1829 1
2386 1829 1
163 1829 1
1724 1829 1
3766 1829 1
528 1829 1
3530 1829 1
575 1829 1
1632 1829 1
61 1829 1
409 1829 1
71 1830 1
2099 1830 1
368 1830 1
3464 1830 1
950 1830 1
623 1830 1
157 1830 1
244 1830 1
521 1830 1
549 1830 1
850 1830 1
47 1830 1
591 1830 1
161 1830 1
48 1830 1
1601 1830 1
873 1830 1
222 1830 1
955 1830 1
337 1830 1
346 1830 1
398 1830 1
117 1830 1
188 1831 1
1676 1831 1
977 1831 1
339 1831 1
1912 1831 1
908 1831 1
166 1831 1
1469 1831 1
658 1831 1
790 1831 1
1056 1831 1
40 1831 1
2218 1831 1
218 1831 1
136 1831 1
859 1831 1
691 1832 1
739 1832 1
2917 1832 1
248 1832 1
2802 1832 1
3418 1832 1
3626 1832 1
360 1832 1
1925 1832 1
325 1832 1
3065 1833 1
198 1833 1
3291 1833 1
864 1833 1
242 1833 1
1622 1833 1
4035 1833 1
166 1833 1
1598 1833 1
1467 1833 1
452 1833 1
2828 1833 1
218 1834 1
1912 1834 1
503 1834 1
1144 1834 1
1682 1834 1
2577 1834 1
2707 1834 1
1026 1834 1
360 1834 1
374 1834 1
969 1834 1
1549 1835 1
1233 1835 1
1481 1835 1
188 1835 1
3349 1835 1
87 1835 1
181 1835 1
331 1835 1
1014 1835 1
1687 1835 1
374 1835 1
914 1835 1
2215 1835 1
51 1835 1
3736 1835 1
1038 1835 1
2826 1835 1
326 1835 1
1091 1835 1
535 1835 1
1852 1835 1
146 1835 1
2290 1835 1
60 1836 1
1900 1836 1
400 1836 1
89 1836 1
171 1836 1
883 1836 1
528 1836 1
971 1836 1
1047 1836 1
3572 1837 1
867 1837 1
609 1837 1
441 1837 1
1310 1837 1
996 1837 1
1036 1837 1
1664 1837 1
888 1837 1
1811 1837 1
369 1837 1
3739 1837 1
203 1837 1
371 1837 1
2920 1837 1
506 1837 1
2007 1837 1
2459 1838 1
280 1838 1
91 1838 1
1369 1838 1
69 1838 1
279 1838 1
368 1838 1
114 1838 1
1965 1838 1
29 1838 1
95 1839 1
137 1839 1
195 1839 1
3217 1839 1
1018 1839 1
1932 1839 1
2393 1839 1
966 1839 1
364 1839 1
996 1839 1
3710 1839 1
183 1839 1
1164 1840 1
31 1840 1
318 1840 1
462 1840 1
762 1840 1
7 1840 1
570 1840 1
1022 1840 1
298 1840 1
528 1840 1
1334 1840 1
785 1840 1
2056 1840 1
725 1840 1
631 1841 1
491 1841 1
711 1841 1
455 1841 1
3235 1841 1
48 1841 1
377 1841 1
396 1841 1
2524 1841 1
159 1841 1
430 1841 1
1061 1841 1
2352 1841 1
3330 1841 1
2 1841 1
71 1841 1
2186 1841 1
210 1841 1
189 1841 1
456 1841 1
287 1841 1
311 1841 1
506 1841 1
653 1841 1
2429 1841 1
258 1841 1
657 1841 1
2518 1841 1
1049 1841 1
3513 1841 1
330 1841 1
70 1841 1
623 1841 1
492 1841 1
31 1841 1
1340 1841 1
305 1841 1
344 1841 1
1047 1841 1
3190 1841 1
76 1841 1
1286 1841 1
2338 1841 1
114 1841 1
312 1841 1
180 1841 1
13 1841 1
575 1841 1
519 1841 1
368 1841 1
47 1841 1
521 1841 1
780 1841 1
493 1841 1
3750 1841 1
712 1841 1
861 1841 1
517 1841 1
662 1841 1
765 1841 1
1716 1841 1
654 1841 1
711 1842 1
1183 1842 1
1727 1842 1
1697 1842 1
1022 1842 1
2663 1842 1
562 1842 1
457 1842 1
194 1842 1
767 1843 1
31 1843 1
1594 1843 1
3060 1843 1
145 1843 1
2156 1843 1
9 1843 1
1618 1843 1
751 1843 1
1900 1843 1
2379 1843 1
240 1843 1
1061 1843 1
112 1844 1
132 1844 1
2888 1844 1
2112 1844 1
3158 1844 1
3142 1844 1
136 1844 1
453 1844 1
40 1844 1
3174 1845 1
1591 1845 1
720 1845 1
2040 1845 1
987 1845 1
363 1845 1
603 1845 1
947 1845 1
259 1845 1
703 1845 1
180 1845 1
1286 1846 1
368 1846 1
900 1846 1
69 1846 1
383 1846 1
347 1846 1
46 1846 1
279 1846 1
156 1846 1
497 1846 1
398 1846 1
1297 1846 1
2094 1847 1
1679 1847 1
1641 1847 1
1397 1847 1
2390 1847 1
769 1847 1
1592 1847 1
619 1847 1
1579 1847 1
445 1847 1
3615 1847 1
3732 1847 1
1400 1847 1
45 1847 1
1724 1847 1
401 1847 1
519 1847 1
13 1847 1
397 1847 1
3294 1847 1
3092 1847 1
3016 1847 1
228 1847 1
41 1848 1
2026 1848 1
3743 1848 1
135 1848 1
168 1848 1
1245 1848 1
154 1848 1
360 1848 1
3054 1848 1
2173 1848 1
921 1848 1
875 1849 1
1201 1849 1
614 1849 1
1177 1849 1
479 1849 1
160 1849 1
862 1849 1
2189 1849 1
2062 1849 1
90 1849 1
1888 1849 1
117 1849 1
114 1849 1
1214 1850 1
452 1850 1
929 1850 1
1038 1850 1
1208 1850 1
996 1850 1
34 1850 1
607 1850 1
374 1850 1
41 1850 1
2865 1850 1
938 1851 1
420 1851 1
206 1851 1
31 1851 1
762 1851 1
4 1851 1
474 1851 1
3041 1851 1
455 1851 1
569 1851 1
1774 1851 1
64 1851 1
103 1851 1
226 1852 1
1299 1852 1
3018 1852 1
227 1852 1
126 1852 1
881 1852 1
1704 1852 1
2585 1852 1
2851 1852 1
1207 1852 1
2495 1853 1
1560 1853 1
269 1853 1
2229 1853 1
815 1853 1
810 1853 1
2843 1853 1
1393 1853 1
1947 1853 1
1501 1853 1
794 1853 1
1565 1853 1
1045 1853 1
2835 1853 1
814 1853 1
3337 1853 1
772 1853 1
669 1854 1
330 1854 1
13 1854 1
1930 1854 1
865 1854 1
1890 1854 1
210 1854 1
769 1854 1
403 1854 1
79 1854 1
311 1855 1
955 1855 1
210 1855 1
148 1855 1
747 1855 1
969 1855 1
14 1855 1
2826 1855 1
7 1855 1
3744 1855 1
3549 1856 1
28 1856 1
312 1856 1
1773 1856 1
633 1856 1
654 1856 1
46 1856 1
114 1856 1
1329 1856 1
456 1856 1
2985 1856 1
244 1856 1
1165 1856 1
1369 1856 1
653 1856 1
157 1856 1
901 1856 1
2680 1857 1
31 1857 1
4 1857 1
1008 1857 1
1582 1857 1
475 1857 1
1132 1857 1
64 1857 1
2488 1857 1
636 1858 1
3062 1858 1
3672 1858 1
613 1858 1
3235 1858 1
420 1858 1
959 1858 1
617 1858 1
1721 1858 1
2462 1858 1
3696 1858 1
2585 1858 1
3025 1858 1
3870 1858 1
309 1858 1
2604 1858 1
768 1858 1
2663 1858 1
1317 1858 1
352 1858 1
822 1858 1
164 1858 1
2880 1859 1
3258 1859 1
307 1859 1
1033 1859 1
359 1859 1
119 1859 1
1121 1859 1
1363 1859 1
689 1859 1
533 1859 1
87 1859 1
326 1859 1
967 1859 1
966 1859 1
308 1860 1
217 1860 1
211 1860 1
242 1860 1
1103 1860 1
482 1860 1
3267 1860 1
2147 1860 1
1121 1860 1
2352 1861 1
25 1861 1
67 1861 1
1794 1861 1
56 1861 1
293 1861 1
466 1861 1
445 1861 1
1015 1861 1
103 1861 1
396 1861 1
1274 1861 1
1118 1861 1
22 1861 1
575 1861 1
171 1861 1
3504 1861 1
1334 1861 1
447 1861 1
1627 1861 1
583 1861 1
111 1861 1
971 1861 1
21 1861 1
635 1861 1
908 1862 1
168 1862 1
1470 1862 1
339 1862 1
316 1862 1
1189 1862 1
264 1862 1
890 1862 1
2018 1862 1
921 1862 1
372 1862 1
913 1862 1
1156 1863 1
1674 1863 1
543 1863 1
162 1863 1
583 1863 1
105 1863 1
1177 1863 1
114 1863 1
513 1863 1
289 1863 1
2023 1863 1
159 1863 1
577 1863 1
827 1863 1
408 1863 1
669 1863 1
13 1863 1
1025 1864 1
13 1864 1
890 1864 1
1779 1864 1
112 1864 1
920 1864 1
709 1864 1
1036 1864 1
1974 1864 1
1171 1864 1
333 1864 1
2072 1864 1
279 1865 1
280 1865 1
69 1865 1
496 1865 1
312 1865 1
1203 1865 1
817 1865 1
1205 1865 1
114 1865 1
631 1866 1
1185 1866 1
148 1866 1
142 1866 1
617 1866 1
3388 1866 1
1008 1866 1
64 1866 1
240 1866 1
1194 1866 1
466 1866 1
1168 1867 1
319 1867 1
539 1867 1
1276 1867 1
2721 1867 1
580 1867 1
3584 1867 1
1747 1867 1
2818 1867 1
1052 1868 1
2413 1868 1
1594 1868 1
25 1868 1
620 1868 1
1263 1868 1
3008 1868 1
1 1868 1
1619 1868 1
13 1868 1
1219 1869 1
1912 1869 1
3789 1869 1
1420 1869 1
216 1869 1
969 1869 1
364 1869 1
1171 1869 1
927 1869 1
281 1870 1
2094 1870 1
4036 1870 1
3924 1870 1
1288 1870 1
1516 1870 1
3430 1870 1
525 1870 1
1048 1870 1
457 1870 1
110 1870 1
3997 1870 1
636 1871 1
245 1871 1
1997 1871 1
2416 1871 1
1130 1871 1
293 1871 1
381 1871 1
1275 1871 1
1096 1871 1
1348 1871 1
1287 1871 1
31 1871 1
1 1871 1
4 1871 1
45 1871 1
1981 1871 1
1704 1871 1
2250 1871 1
3863 1871 1
1787 1871 1
108 1871 1
1775 1871 1
3109 1871 1
751 1871 1
466 1871 1
240 1871 1
2895 1872 1
13 1872 1
419 1872 1
978 1872 1
2063 1872 1
398 1872 1
68 1872 1
634 1872 1
712 1872 1
212 1872 1
1973 1872 1
240 1872 1
382 1872 1
979 1873 1
228 1873 1
271 1873 1
1223 1873 1
1696 1873 1
420 1873 1
68 1873 1
634 1873 1
955 1873 1
2465 1873 1
2339 1873 1
13 1873 1
677 1874 1
814 1874 1
3532 1874 1
1302 1874 1
2703 1874 1
2446 1874 1
2843 1874 1
2642 1874 1
2230 1874 1
807 1874 1
1570 1874 1
833 1874 1
50 1875 1
269 1875 1
396 1875 1
105 1875 1
418 1875 1
399 1875 1
4 1875 1
398 1875 1
1047 1875 1
3 1876 1
1042 1876 1
2 1876 1
955 1876 1
2603 1876 1
345 1876 1
259 1876 1
3853 1876 1
827 1876 1
888 1876 1
969 1876 1
596 1877 1
188 1877 1
914 1877 1
2162 1877 1
1544 1877 1
700 1877 1
2738 1877 1
87 1877 1
684 1877 1
990 1877 1
854 1877 1
1000 1877 1
509 1877 1
1018 1877 1
693 1877 1
606 1877 1
1218 1877 1
221 1877 1
3400 1877 1
1036 1877 1
275 1877 1
991 1877 1
326 1877 1
767 1877 1
1310 1877 1
828 1877 1
1882 1877 1
306 1877 1
1689 1877 1
372 1877 1
515 1877 1
2685 1877 1
1850 1877 1
597 1877 1
2865 1877 1
2333 1877 1
686 1877 1
646 1877 1
517 1878 1
415 1878 1
2543 1878 1
1136 1878 1
1000 1878 1
2648 1878 1
2740 1878 1
2406 1878 1
3920 1878 1
2205 1878 1
2902 1878 1
883 1878 1
229 1878 1
377 1878 1
1993 1878 1
572 1878 1
1062 1878 1
2851 1878 1
1089 1878 1
2639 1878 1
164 1878 1
71 1879 1
707 1879 1
623 1879 1
138 1879 1
3560 1879 1
17 1879 1
85 1879 1
519 1879 1
591 1879 1
218 1880 1
1036 1880 1
788 1880 1
211 1880 1
349 1880 1
3255 1880 1
1190 1880 1
2041 1880 1
1035 1880 1
309 1880 1
82 1880 1
1602 1880 1
40 1880 1
702 1880 1
692 1880 1
1069 1880 1
482 1881 1
189 1881 1
1327 1881 1
1977 1881 1
1102 1881 1
2492 1881 1
166 1881 1
403 1881 1
331 1881 1
677 1882 1
2495 1882 1
1029 1882 1
1393 1882 1
1947 1882 1
1373 1882 1
267 1882 1
1565 1882 1
1557 1882 1
1569 1882 1
1555 1882 1
126 1882 1
2200 1883 1
206 1883 1
3732 1883 1
1398 1883 1
1512 1883 1
2108 1883 1
2724 1883 1
1401 1883 1
2435 1883 1
785 1883 1
380 1883 1
240 1883 1
488 1883 1
413 1883 1
747 1884 1
3006 1884 1
726 1884 1
31 1884 1
397 1884 1
64 1884 1
21 1884 1
171 1884 1
3357 1884 1
68 1884 1
2957 1885 1
2055 1885 1
954 1885 1
1240 1885 1
190 1885 1
1132 1885 1
2900 1885 1
110 1885 1
726 1885 1
573 1885 1
685 1886 1
501 1886 1
1000 1886 1
4038 1886 1
217 1886 1
997 1886 1
912 1886 1
1550 1886 1
87 1886 1
2503 1886 1
51 1886 1
1087 1886 1
195 1886 1
1857 1886 1
1176 1886 1
3804 1886 1
2448 1886 1
188 1886 1
1592 1887 1
3208 1887 1
1351 1887 1
454 1887 1
3066 1887 1
493 1887 1
237 1887 1
2781 1887 1
310 1887 1
3041 1887 1
722 1887 1
954 1887 1
7 1887 1
103 1887 1
2823 1887 1
469 1887 1
1022 1887 1
725 1887 1
424 1887 1
2743 1888 1
1093 1888 1
996 1888 1
909 1888 1
189 1888 1
3482 1888 1
349 1888 1
2177 1888 1
37 1888 1
658 1888 1
2646 1888 1
52 1888 1
1230 1888 1
1226 1888 1
517 1889 1
396 1889 1
1089 1889 1
1794 1889 1
751 1889 1
1117 1889 1
445 1889 1
273 1889 1
2420 1889 1
985 1889 1
574 1889 1
226 1889 1
2258 1889 1
747 1889 1
741 1889 1
1154 1889 1
295 1889 1
647 1889 1
447 1889 1
527 1889 1
4 1889 1
31 1889 1
424 1889 1
1697 1889 1
240 1889 1
635 1889 1
466 1889 1
1724 1889 1
409 1889 1
760 1889 1
3705 1889 1
2307 1889 1
476 1889 1
2744 1889 1
1263 1889 1
293 1889 1
3119 1889 1
2234 1889 1
1052 1889 1
725 1889 1
528 1889 1
463 1889 1
1008 1889 1
298 1889 1
1090 1889 1
64 1889 1
103 1889 1
784 1889 1
883 1889 1
415 1889 1
1191 1889 1
206 1889 1
934 1889 1
399 1889 1
451 1889 1
1629 1889 1
1997 1889 1
376 1889 1
110 1889 1
2211 1889 1
785 1889 1
105 1889 1
367 1890 1
48 1890 1
335 1890 1
1329 1890 1
282 1890 1
1426 1890 1
92 1890 1
33 1890 1
873 1890 1
2067 1891 1
1427 1891 1
539 1891 1
1212 1891 1
3316 1891 1
2167 1891 1
1405 1891 1
1306 1891 1
1283 1891 1
1762 1891 1
128 1891 1
580 1891 1
2045 1891 1
495 1892 1
90 1892 1
29 1892 1
279 1892 1
74 1892 1
933 1892 1
93 1892 1
900 1892 1
650 1892 1
496 1892 1
384 1892 1
2284 1893 1
84 1893 1
1555 1893 1
3396 1893 1
833 1893 1
1574 1893 1
1351 1893 1
1373 1893 1
814 1893 1
1302 1893 1
426 1894 1
13 1894 1
786 1894 1
1261 1894 1
7 1894 1
437 1894 1
416 1894 1
1755 1894 1
3809 1894 1
1043 1894 1
415 1894 1
3357 1895 1
542 1895 1
423 1895 1
1132 1895 1
157 1895 1
416 1895 1
2481 1895 1
437 1895 1
381 1895 1
430 1895 1
31 1895 1
1714 1895 1
1117 1895 1
13 1895 1
462 1895 1
445 1895 1
722 1895 1
851 1895 1
1594 1895 1
712 1895 1
562 1895 1
409 1895 1
1052 1895 1
1794 1895 1
68 1895 1
1878 1895 1
171 1895 1
634 1895 1
455 1895 1
1359 1895 1
415 1895 1
112 1895 1
2 1895 1
2071 1896 1
450 1896 1
214 1896 1
374 1896 1
714 1896 1
94 1896 1
1017 1896 1
2810 1896 1
869 1896 1
2385 1897 1
3410 1897 1
2543 1897 1
237 1897 1
430 1897 1
141 1897 1
2611 1897 1
3681 1897 1
226 1897 1
2120 1897 1
115 1897 1
1389 1897 1
2201 1897 1
474 1897 1
2093 1897 1
2737 1897 1
627 1897 1
31 1897 1
566 1897 1
3835 1897 1
3131 1897 1
572 1897 1
1774 1897 1
4040 1897 1
1824 1897 1
2769 1897 1
3190 1897 1
1022 1897 1
225 1897 1
4032 1897 1
2250 1897 1
975 1897 1
2188 1897 1
444 1897 1
3766 1897 1
3068 1897 1
573 1897 1
164 1897 1
440 1897 1
157 1898 1
4041 1898 1
712 1898 1
3960 1898 1
588 1898 1
1248 1898 1
1149 1898 1
2069 1898 1
162 1898 1
914 1899 1
1741 1899 1
927 1899 1
2685 1899 1
1056 1899 1
1036 1899 1
693 1899 1
1759 1899 1
306 1899 1
765 1900 1
33 1900 1
71 1900 1
398 1900 1
345 1900 1
1773 1900 1
383 1900 1
518 1900 1
48 1900 1
1329 1900 1
47 1900 1
85 1900 1
716 1901 1
596 1901 1
1103 1901 1
1676 1901 1
188 1901 1
982 1901 1
605 1901 1
99 1901 1
112 1901 1
1856 1901 1
626 1901 1
1007 1901 1
83 1901 1
3193 1902 1
1310 1902 1
927 1902 1
2997 1902 1
2355 1902 1
275 1902 1
40 1902 1
1270 1902 1
305 1902 1
347 1903 1
384 1903 1
495 1903 1
1680 1903 1
1204 1903 1
1020 1903 1
498 1903 1
614 1903 1
1686 1903 1
279 1903 1
776 1903 1
385 1903 1
90 1903 1
816 1903 1
650 1903 1
114 1903 1
950 1903 1
481 1904 1
868 1904 1
484 1904 1
482 1904 1
149 1904 1
308 1904 1
927 1904 1
2147 1904 1
1121 1904 1
354 1904 1
2357 1904 1
1103 1904 1
567 1905 1
171 1905 1
397 1905 1
1207 1905 1
2125 1905 1
512 1905 1
762 1905 1
68 1905 1
409 1905 1
615 1906 1
966 1906 1
669 1906 1
87 1906 1
2828 1906 1
307 1906 1
885 1906 1
627 1906 1
867 1906 1
1678 1906 1
687 1906 1
2836 1906 1
925 1906 1
2598 1906 1
137 1906 1
3090 1906 1
166 1906 1
170 1906 1
1348 1906 1
119 1906 1
912 1906 1
3258 1906 1
855 1906 1
2810 1906 1
681 1906 1
484 1906 1
364 1906 1
94 1906 1
692 1906 1
2701 1906 1
247 1906 1
339 1906 1
41 1906 1
360 1906 1
2138 1906 1
154 1906 1
1534 1907 1
481 1907 1
67 1907 1
232 1907 1
920 1907 1
1208 1907 1
243 1907 1
1385 1907 1
2559 1907 1
4 1907 1
2239 1907 1
1065 1907 1
2636 1907 1
227 1908 1
13 1908 1
4043 1908 1
1837 1908 1
31 1908 1
2206 1908 1
237 1908 1
2299 1908 1
1130 1908 1
43 1908 1
974 1908 1
544 1908 1
919 1909 1
627 1909 1
2666 1909 1
370 1909 1
40 1909 1
1148 1909 1
94 1909 1
1465 1909 1
135 1909 1
840 1909 1
1545 1910 1
499 1910 1
3767 1910 1
1095 1910 1
3283 1910 1
2215 1910 1
1018 1910 1
1215 1910 1
1626 1910 1
188 1910 1
615 1911 1
218 1911 1
1530 1911 1
1640 1911 1
669 1911 1
1882 1911 1
914 1911 1
693 1911 1
185 1911 1
1385 1911 1
607 1911 1
608 1911 1
1271 1911 1
359 1911 1
87 1911 1
217 1911 1
2159 1911 1
40 1911 1
357 1911 1
41 1911 1
51 1911 1
1000 1911 1
604 1911 1
221 1911 1
1121 1911 1
1602 1911 1
2638 1911 1
363 1911 1
855 1911 1
1004 1911 1
758 1911 1
3255 1911 1
170 1911 1
374 1911 1
492 1911 1
405 1911 1
313 1911 1
263 1911 1
2828 1911 1
3258 1912 1
1550 1912 1
1081 1912 1
1075 1912 1
622 1912 1
373 1912 1
204 1912 1
2178 1912 1
275 1912 1
136 1912 1
3790 1913 1
1370 1913 1
1360 1913 1
654 1913 1
765 1913 1
1049 1913 1
4034 1913 1
28 1913 1
771 1913 1
2551 1913 1
773 1913 1
960 1913 1
817 1913 1
3094 1913 1
1152 1913 1
1482 1913 1
1330 1913 1
3825 1913 1
222 1913 1
933 1913 1
335 1913 1
1434 1913 1
1224 1913 1
1336 1913 1
114 1913 1
280 1913 1
278 1913 1
496 1913 1
384 1913 1
531 1913 1
952 1913 1
385 1913 1
1365 1913 1
1716 1913 1
1685 1913 1
497 1913 1
3279 1913 1
1635 1913 1
2714 1913 1
91 1913 1
1205 1913 1
650 1913 1
1773 1913 1
3959 1913 1
1649 1913 1
633 1913 1
3805 1913 1
3351 1913 1
2817 1913 1
653 1913 1
655 1913 1
76 1913 1
1200 1913 1
1597 1913 1
90 1913 1
900 1913 1
950 1913 1
456 1913 1
623 1913 1
4045 1913 1
70 1913 1
1454 1913 1
1369 1913 1
2525 1913 1
1884 1913 1
1460 1913 1
2380 1913 1
495 1913 1
343 1913 1
657 1913 1
347 1913 1
2025 1913 1
3263 1913 1
2459 1913 1
69 1913 1
1955 1913 1
3954 1913 1
1353 1913 1
665 1913 1
1368 1913 1
1201 1913 1
156 1913 1
590 1913 1
779 1913 1
224 1913 1
1203 1913 1
584 1913 1
368 1913 1
1109 1913 1
1587 1913 1
3376 1913 1
951 1913 1
2576 1913 1
656 1913 1
277 1913 1
1041 1913 1
845 1913 1
312 1913 1
614 1913 1
2012 1913 1
1297 1913 1
279 1913 1
1286 1913 1
3657 1913 1
1021 1913 1
1367 1913 1
1182 1913 1
383 1913 1
595 1914 1
40 1914 1
599 1914 1
1688 1914 1
606 1914 1
1036 1914 1
2177 1914 1
313 1914 1
1698 1914 1
149 1914 1
3559 1914 1
210 1914 1
2075 1915 1
1889 1915 1
1300 1915 1
1852 1915 1
199 1915 1
1689 1915 1
183 1915 1
210 1915 1
1014 1915 1
87 1915 1
1157 1916 1
979 1916 1
638 1916 1
1223 1916 1
50 1916 1
13 1916 1
7 1916 1
2536 1916 1
171 1916 1
68 1917 1
414 1917 1
462 1917 1
1334 1917 1
1132 1917 1
4 1917 1
111 1917 1
649 1917 1
434 1917 1
67 1917 1
25 1917 1
724 1917 1
1663 1918 1
883 1918 1
1400 1918 1
110 1918 1
628 1918 1
1401 1918 1
1359 1918 1
2122 1918 1
1317 1918 1
2871 1919 1
2685 1919 1
189 1919 1
609 1919 1
1221 1919 1
2484 1919 1
501 1919 1
212 1919 1
2 1919 1
2678 1919 1
2662 1919 1
927 1919 1
619 1920 1
31 1920 1
1288 1920 1
4046 1920 1
647 1920 1
2125 1920 1
293 1920 1
1 1920 1
298 1920 1
783 1920 1
528 1920 1
2525 1921 1
157 1921 1
3463 1921 1
287 1921 1
288 1921 1
1182 1921 1
17 1921 1
90 1921 1
521 1921 1
774 1922 1
180 1922 1
2 1922 1
31 1922 1
1157 1922 1
979 1922 1
1674 1922 1
110 1922 1
584 1922 1
157 1923 1
77 1923 1
1184 1923 1
4 1923 1
2744 1923 1
237 1923 1
474 1923 1
397 1923 1
105 1923 1
64 1923 1
60 1923 1
2268 1923 1
619 1923 1
635 1923 1
103 1923 1
365 1923 1
71 1924 1
47 1924 1
2790 1924 1
384 1924 1
640 1924 1
72 1924 1
91 1924 1
1455 1924 1
93 1924 1
1668 1924 1
90 1925 1
590 1925 1
587 1925 1
531 1925 1
1406 1925 1
519 1925 1
131 1925 1
456 1925 1
2952 1925 1
206 1925 1
346 1925 1
549 1925 1
2212 1925 1
157 1925 1
224 1925 1
1503 1925 1
113 1925 1
1597 1925 1
2099 1925 1
932 1925 1
662 1925 1
523 1925 1
71 1925 1
826 1925 1
447 1926 1
462 1926 1
1278 1926 1
722 1926 1
1096 1926 1
1043 1926 1
3705 1926 1
1641 1926 1
2 1926 1
2958 1926 1
298 1926 1
569 1926 1
2396 1926 1
89 1926 1
64 1926 1
3829 1926 1
428 1926 1
649 1926 1
3971 1926 1
3659 1926 1
434 1926 1
1192 1926 1
634 1926 1
439 1926 1
22 1926 1
543 1926 1
171 1926 1
2648 1926 1
56 1926 1
3486 1926 1
567 1926 1
399 1926 1
1132 1926 1
114 1926 1
4048 1926 1
104 1926 1
105 1926 1
685 1927 1
586 1927 1
1530 1927 1
2872 1927 1
2074 1927 1
170 1927 1
2527 1927 1
217 1927 1
2690 1927 1
31 1928 1
883 1928 1
720 1928 1
4050 1928 1
840 1928 1
248 1928 1
1023 1928 1
414 1928 1
135 1928 1
2977 1928 1
466 1928 1
154 1928 1
3368 1928 1
2 1928 1
1350 1929 1
660 1929 1
1923 1929 1
2104 1929 1
3461 1929 1
189 1929 1
332 1929 1
191 1929 1
326 1929 1
3460 1930 1
267 1930 1
1030 1930 1
1372 1930 1
1691 1930 1
3038 1930 1
1045 1930 1
165 1930 1
1947 1930 1
2731 1930 1
2642 1930 1
1393 1930 1
2858 1930 1
3532 1930 1
175 1930 1
1440 1931 1
2 1931 1
383 1931 1
280 1931 1
91 1931 1
1685 1931 1
900 1931 1
1686 1931 1
90 1931 1
279 1931 1
3372 1932 1
3696 1932 1
4051 1932 1
3947 1932 1
631 1932 1
3871 1932 1
1101 1932 1
3023 1932 1
2708 1932 1
981 1932 1
2265 1932 1
239 1932 1
944 1932 1
3732 1932 1
3899 1932 1
2927 1932 1
2159 1932 1
3992 1932 1
2057 1932 1
3330 1932 1
1062 1932 1
309 1932 1
612 1932 1
361 1932 1
1006 1932 1
1077 1932 1
1018 1932 1
140 1932 1
2246 1932 1
1718 1932 1
2217 1932 1
198 1932 1
703 1932 1
669 1932 1
3309 1932 1
3990 1932 1
1796 1932 1
690 1932 1
1679 1932 1
632 1932 1
3169 1932 1
2436 1932 1
2194 1932 1
1652 1932 1
1825 1932 1
37 1932 1
1923 1932 1
3872 1932 1
3794 1932 1
1317 1932 1
227 1932 1
664 1932 1
1017 1932 1
2245 1932 1
2302 1932 1
3066 1932 1
686 1932 1
193 1932 1
2385 1932 1
4052 1932 1
1389 1932 1
354 1932 1
487 1932 1
1354 1932 1
3408 1932 1
2200 1932 1
3265 1932 1
1186 1932 1
2113 1932 1
819 1932 1
1828 1932 1
2179 1932 1
2021 1932 1
2133 1932 1
2824 1932 1
2014 1932 1
3281 1932 1
3224 1932 1
537 1932 1
56 1932 1
1268 1932 1
2587 1932 1
430 1932 1
1131 1932 1
2953 1932 1
9 1932 1
2465 1932 1
2467 1932 1
1501 1932 1
2808 1932 1
566 1932 1
3525 1932 1
2386 1932 1
4049 1932 1
2874 1932 1
719 1932 1
3097 1932 1
3733 1932 1
1910 1932 1
1326 1932 1
3569 1932 1
637 1932 1
237 1932 1
3200 1932 1
426 1932 1
1897 1932 1
2409 1932 1
1775 1932 1
3669 1932 1
2803 1932 1
605 1932 1
3434 1932 1
3042 1932 1
2781 1932 1
954 1932 1
1489 1932 1
569 1932 1
1827 1932 1
240 1932 1
572 1932 1
472 1932 1
365 1932 1
415 1932 1
2646 1933 1
1216 1933 1
452 1933 1
406 1933 1
112 1933 1
306 1933 1
3557 1933 1
119 1933 1
615 1933 1
855 1933 1
1000 1933 1
114 1934 1
2551 1934 1
68 1934 1
31 1934 1
76 1934 1
46 1934 1
360 1934 1
668 1934 1
1653 1934 1
141 1934 1
447 1934 1
7 1934 1
2050 1935 1
144 1935 1
711 1935 1
415 1935 1
1787 1935 1
91 1935 1
64 1935 1
1697 1935 1
1 1935 1
584 1935 1
345 1935 1
466 1935 1
996 1936 1
221 1936 1
686 1936 1
212 1936 1
869 1936 1
119 1936 1
669 1936 1
2271 1936 1
170 1936 1
631 1937 1
373 1937 1
137 1937 1
330 1937 1
344 1937 1
2621 1937 1
1973 1937 1
2671 1937 1
114 1937 1
312 1937 1
13 1937 1
626 1937 1
623 1937 1
1201 1937 1
653 1937 1
658 1937 1
1150 1937 1
1455 1937 1
306 1937 1
166 1937 1
48 1937 1
518 1937 1
31 1937 1
330 1938 1
3513 1938 1
31 1938 1
720 1938 1
1023 1938 1
571 1938 1
240 1938 1
345 1938 1
2 1938 1
2511 1938 1
904 1938 1
519 1938 1
7 1938 1
1128 1939 1
31 1939 1
381 1939 1
575 1939 1
582 1939 1
1090 1939 1
64 1939 1
2612 1939 1
783 1939 1
634 1939 1
401 1939 1
668 1939 1
1008 1939 1
67 1939 1
248 1940 1
503 1940 1
1093 1940 1
96 1940 1
2795 1940 1
2287 1940 1
608 1940 1
1698 1940 1
40 1940 1
2014 1941 1
396 1941 1
171 1941 1
542 1941 1
747 1941 1
105 1941 1
438 1941 1
111 1941 1
543 1941 1
7 1941 1
390 1941 1
447 1941 1
17 1941 1
463 1941 1
399 1941 1
60 1941 1
3814 1942 1
1851 1942 1
1036 1942 1
3862 1942 1
506 1942 1
924 1942 1
1002 1942 1
3196 1942 1
717 1942 1
189 1942 1
195 1942 1
632 1943 1
1157 1943 1
747 1943 1
624 1943 1
2389 1943 1
576 1943 1
138 1943 1
31 1943 1
955 1943 1
1007 1943 1
50 1943 1
363 1943 1
979 1943 1
463 1943 1
31 1944 1
620 1944 1
784 1944 1
7 1944 1
1288 1944 1
725 1944 1
466 1944 1
68 1944 1
668 1944 1
414 1944 1
67 1944 1
1861 1945 1
1867 1945 1
3757 1945 1
2079 1945 1
580 1945 1
1490 1945 1
1323 1945 1
19 1945 1
1860 1945 1
1505 1945 1
1864 1945 1
879 1945 1
130 1945 1
1866 1945 1
1862 1945 1
956 1945 1
736 1945 1
402 1945 1
2 1946 1
222 1946 1
271 1946 1
774 1946 1
826 1946 1
294 1946 1
155 1946 1
48 1946 1
14 1946 1
224 1946 1
1177 1947 1
287 1947 1
1206 1947 1
157 1947 1
1149 1947 1
368 1947 1
155 1947 1
72 1947 1
3628 1947 1
551 1947 1
76 1947 1
357 1948 1
1856 1948 1
507 1948 1
1024 1948 1
3115 1948 1
1091 1948 1
188 1948 1
995 1948 1
264 1948 1
700 1948 1
1908 1948 1
356 1948 1
374 1948 1
1700 1948 1
1676 1948 1
4042 1948 1
1058 1948 1
3639 1948 1
921 1948 1
1000 1948 1
168 1948 1
1768 1948 1
170 1948 1
52 1949 1
503 1949 1
604 1949 1
1602 1949 1
770 1949 1
453 1949 1
2865 1949 1
1180 1949 1
4 1949 1
221 1949 1
67 1949 1
95 1949 1
360 1949 1
309 1949 1
2512 1949 1
1310 1949 1
2603 1950 1
219 1950 1
1125 1950 1
928 1950 1
3308 1950 1
43 1950 1
1516 1950 1
120 1950 1
233 1950 1
110 1950 1
1233 1950 1
326 1950 1
398 1950 1
210 1950 1
135 1950 1
132 1950 1
756 1950 1
503 1950 1
2795 1950 1
196 1950 1
1608 1950 1
360 1950 1
1119 1950 1
453 1950 1
137 1950 1
306 1950 1
927 1950 1
188 1951 1
259 1951 1
332 1951 1
1310 1951 1
453 1951 1
913 1951 1
309 1951 1
166 1951 1
885 1951 1
243 1952 1
1003 1952 1
1028 1952 1
1791 1952 1
925 1952 1
453 1952 1
917 1952 1
3368 1952 1
930 1952 1
154 1952 1
31 1953 1
298 1953 1
64 1953 1
4 1953 1
449 1953 1
61 1953 1
2240 1953 1
273 1953 1
109 1953 1
725 1953 1
634 1953 1
1287 1953 1
462 1953 1
463 1953 1
56 1953 1
2687 1954 1
1622 1954 1
1039 1954 1
4053 1954 1
1543 1954 1
2598 1954 1
112 1954 1
248 1954 1
908 1954 1
720 1955 1
43 1955 1
2315 1955 1
311 1955 1
2083 1955 1
1245 1955 1
1420 1955 1
2836 1955 1
3293 1955 1
360 1955 1
702 1955 1
2400 1955 1
1328 1955 1
2022 1955 1
52 1955 1
2738 1955 1
1180 1955 1
501 1955 1
405 1955 1
264 1955 1
135 1955 1
1543 1955 1
906 1956 1
3366 1956 1
314 1956 1
767 1956 1
596 1956 1
1779 1956 1
458 1956 1
867 1956 1
40 1956 1
874 1957 1
395 1957 1
569 1957 1
7 1957 1
2180 1957 1
172 1957 1
414 1957 1
2156 1957 1
95 1957 1
221 1958 1
1000 1958 1
699 1958 1
3183 1958 1
3906 1958 1
188 1958 1
81 1958 1
242 1958 1
196 1958 1
37 1958 1
403 1958 1
1739 1958 1
82 1958 1
2523 1958 1
293 1959 1
517 1959 1
430 1959 1
2238 1959 1
381 1959 1
3426 1959 1
647 1959 1
318 1959 1
61 1959 1
477 1959 1
105 1959 1
467 1959 1
1115 1959 1
1067 1959 1
2910 1959 1
60 1959 1
58 1959 1
31 1959 1
3883 1960 1
647 1960 1
31 1960 1
66 1960 1
1115 1960 1
399 1960 1
171 1960 1
1132 1960 1
3016 1960 1
298 1960 1
68 1960 1
447 1960 1
720 1961 1
313 1961 1
669 1961 1
597 1961 1
308 1961 1
324 1961 1
112 1961 1
124 1961 1
96 1961 1
1349 1961 1
608 1961 1
458 1961 1
531 1962 1
73 1962 1
633 1962 1
1336 1962 1
343 1962 1
1719 1962 1
287 1962 1
764 1962 1
47 1962 1
284 1962 1
1966 1963 1
120 1963 1
922 1963 1
535 1963 1
3453 1963 1
275 1963 1
168 1963 1
987 1963 1
1973 1963 1
315 1963 1
1419 1963 1
4 1963 1
747 1963 1
3265 1963 1
2239 1963 1
2614 1963 1
1329 1963 1
311 1963 1
725 1963 1
2487 1964 1
2648 1964 1
747 1964 1
875 1964 1
206 1964 1
2708 1964 1
970 1964 1
237 1964 1
570 1964 1
649 1964 1
3810 1964 1
31 1964 1
2807 1964 1
3135 1964 1
2120 1964 1
1397 1964 1
1006 1964 1
3766 1964 1
233 1964 1
3032 1964 1
1913 1964 1
489 1964 1
979 1965 1
1645 1965 1
2900 1965 1
955 1965 1
543 1965 1
31 1965 1
13 1965 1
3484 1965 1
68 1965 1
883 1965 1
512 1965 1
110 1965 1
31 1966 1
724 1966 1
542 1966 1
206 1966 1
409 1966 1
428 1966 1
1724 1966 1
463 1966 1
63 1966 1
751 1966 1
466 1966 1
1022 1966 1
760 1966 1
105 1966 1
461 1967 1
112 1967 1
362 1967 1
452 1967 1
2138 1967 1
149 1967 1
2350 1967 1
1739 1967 1
1386 1967 1
1422 1967 1
40 1967 1
137 1967 1
275 1967 1
1018 1968 1
211 1968 1
669 1968 1
87 1968 1
990 1968 1
207 1968 1
2215 1968 1
188 1968 1
157 1968 1
695 1968 1
2747 1968 1
1588 1968 1
3459 1968 1
825 1968 1
2432 1968 1
2478 1968 1
199 1968 1
195 1968 1
866 1968 1
928 1968 1
83 1968 1
1009 1968 1
166 1968 1
1025 1968 1
1249 1969 1
861 1969 1
3031 1969 1
336 1969 1
90 1969 1
584 1969 1
71 1969 1
614 1969 1
780 1969 1
1041 1969 1
521 1969 1
157 1969 1
46 1969 1
1353 1969 1
398 1969 1
383 1969 1
224 1969 1
91 1969 1
519 1969 1
902 1970 1
1115 1970 1
31 1970 1
2345 1970 1
1592 1970 1
237 1970 1
110 1970 1
2547 1970 1
2351 1970 1
25 1970 1
1317 1970 1
105 1970 1
1130 1970 1
882 1970 1
463 1970 1
542 1970 1
877 1970 1
428 1970 1
971 1970 1
3281 1970 1
466 1970 1
1823 1971 1
1469 1971 1
1017 1971 1
326 1971 1
191 1971 1
1682 1971 1
40 1971 1
3819 1971 1
604 1971 1
210 1971 1
3099 1972 1
188 1972 1
403 1972 1
948 1972 1
360 1972 1
204 1972 1
1097 1972 1
135 1972 1
710 1972 1
1961 1972 1
461 1973 1
135 1973 1
149 1973 1
924 1973 1
218 1973 1
404 1973 1
293 1973 1
180 1973 1
2802 1973 1
559 1973 1
194 1973 1
927 1973 1
1028 1973 1
309 1973 1
360 1973 1
967 1973 1
925 1973 1
1153 1973 1
1716 1974 1
91 1974 1
346 1974 1
312 1974 1
116 1974 1
157 1974 1
347 1974 1
3782 1974 1
279 1974 1
46 1974 1
90 1974 1
1694 1975 1
4054 1975 1
2731 1975 1
1909 1975 1
808 1975 1
3260 1975 1
1292 1975 1
292 1975 1
2704 1975 1
1390 1975 1
1693 1975 1
674 1975 1
1046 1975 1
2202 1976 1
1721 1976 1
1160 1976 1
3623 1976 1
233 1976 1
2205 1976 1
1516 1976 1
1751 1976 1
110 1976 1
2099 1977 1
2380 1977 1
76 1977 1
1152 1977 1
47 1977 1
863 1977 1
771 1977 1
665 1977 1
1286 1977 1
72 1977 1
551 1977 1
278 1977 1
2606 1977 1
311 1978 1
43 1978 1
1630 1978 1
2 1978 1
2736 1978 1
2057 1978 1
408 1978 1
407 1978 1
1194 1978 1
543 1978 1
188 1979 1
2545 1979 1
506 1979 1
1310 1979 1
501 1979 1
370 1979 1
3159 1979 1
309 1979 1
1541 1979 1
921 1979 1
305 1979 1
2309 1979 1
242 1979 1
855 1979 1
247 1979 1
105 1980 1
1794 1980 1
409 1980 1
399 1980 1
463 1980 1
381 1980 1
583 1980 1
462 1980 1
528 1980 1
582 1980 1
362 1981 1
911 1981 1
3292 1981 1
248 1981 1
907 1981 1
1310 1981 1
484 1981 1
154 1981 1
261 1981 1
615 1981 1
381 1982 1
227 1982 1
570 1982 1
882 1982 1
463 1982 1
634 1982 1
1117 1982 1
380 1982 1
584 1982 1
1118 1982 1
617 1982 1
4055 1982 1
237 1982 1
4 1982 1
409 1982 1
455 1982 1
470 1982 1
2 1983 1
3942 1983 1
3786 1983 1
1906 1983 1
2198 1983 1
1397 1983 1
1085 1983 1
1675 1983 1
377 1983 1
2099 1984 1
71 1984 1
771 1984 1
1288 1984 1
76 1984 1
157 1984 1
519 1984 1
343 1984 1
624 1984 1
1952 1984 1
723 1985 1
3538 1985 1
413 1985 1
298 1985 1
110 1985 1
1737 1985 1
105 1985 1
293 1985 1
542 1985 1
583 1985 1
423 1985 1
64 1985 1
3330 1985 1
381 1985 1
1274 1985 1
466 1985 1
1322 1985 1
4 1985 1
120 1985 1
528 1985 1
1998 1985 1
1415 1985 1
2488 1985 1
726 1985 1
1118 1985 1
171 1985 1
397 1985 1
569 1985 1
462 1985 1
1794 1985 1
883 1985 1
399 1985 1
31 1985 1
433 1985 1
148 1985 1
971 1985 1
414 1985 1
2197 1985 1
296 1985 1
635 1985 1
206 1985 1
1207 1985 1
2569 1986 1
428 1986 1
619 1986 1
2345 1986 1
31 1986 1
724 1986 1
206 1986 1
1433 1986 1
414 1986 1
171 1986 1
56 1986 1
1096 1986 1
1022 1986 1
463 1986 1
495 1987 1
114 1987 1
346 1987 1
496 1987 1
614 1987 1
287 1987 1
384 1987 1
118 1987 1
3628 1987 1
343 1987 1
933 1987 1
950 1987 1
383 1987 1
657 1987 1
654 1987 1
132 1988 1
1840 1988 1
1678 1988 1
332 1988 1
154 1988 1
1354 1988 1
1749 1988 1
1150 1988 1
1309 1988 1
652 1989 1
2453 1989 1
287 1989 1
755 1989 1
1831 1989 1
312 1989 1
90 1989 1
33 1989 1
633 1989 1
530 1989 1
844 1989 1
222 1989 1
662 1989 1
780 1989 1
1177 1989 1
92 1989 1
1455 1989 1
47 1989 1
653 1989 1
47 1990 1
541 1990 1
287 1990 1
70 1990 1
1475 1990 1
277 1990 1
653 1990 1
847 1990 1
530 1990 1
1052 1991 1
1444 1991 1
725 1991 1
2879 1991 1
2056 1991 1
2349 1991 1
2000 1991 1
1723 1991 1
462 1991 1
2942 1992 1
1080 1992 1
3415 1992 1
2549 1992 1
734 1992 1
1427 1992 1
322 1992 1
557 1992 1
252 1992 1
1772 1992 1
1323 1992 1
1431 1992 1
1179 1992 1
2929 1992 1
906 1993 1
248 1993 1
195 1993 1
2556 1993 1
88 1993 1
943 1993 1
1700 1993 1
1229 1993 1
3521 1993 1
1689 1993 1
1035 1993 1
218 1993 1
166 1993 1
1819 1993 1
364 1993 1
3702 1994 1
2384 1994 1
989 1994 1
1425 1994 1
746 1994 1
3278 1994 1
1904 1994 1
988 1994 1
157 1995 1
1366 1995 1
3598 1995 1
76 1995 1
71 1995 1
633 1995 1
117 1995 1
288 1995 1
337 1995 1
244 1995 1
860 1995 1
771 1995 1
592 1995 1
1248 1995 1
845 1995 1
479 1995 1
1206 1996 1
116 1996 1
872 1996 1
588 1996 1
623 1996 1
1177 1996 1
383 1996 1
153 1996 1
346 1996 1
31 1997 1
3127 1997 1
881 1997 1
462 1997 1
742 1997 1
7 1997 1
414 1997 1
1906 1997 1
2198 1997 1
103 1997 1
45 1997 1
390 1997 1
447 1998 1
1881 1998 1
542 1998 1
1132 1998 1
1275 1998 1
399 1998 1
295 1998 1
312 1998 1
1265 1998 1
105 1998 1
1707 1999 1
447 1999 1
171 1999 1
462 1999 1
747 1999 1
120 1999 1
317 1999 1
463 1999 1
390 1999 1
596 2000 1
1549 2000 1
646 2000 1
221 2000 1
180 2000 1
1035 2000 1
1806 2000 1
41 2000 1
927 2000 1
3459 2000 1
2995 2000 1
2625 2000 1
200 2000 1
615 2000 1
137 2000 1
154 2000 1
1939 2000 1
135 2000 1
3206 2000 1
40 2000 1
534 2000 1
914 2000 1
713 2000 1
687 2000 1
188 2000 1
608 2000 1
363 2000 1
194 2000 1
37 2000 1
912 2000 1
1349 2000 1
2502 2000 1
1087 2000 1
503 2000 1
1908 2000 1
95 2000 1
926 2000 1
888 2000 1
885 2000 1
248 2000 1
1086 2000 1
484 2000 1
3368 2000 1
894 2000 1
1465 2000 1
166 2000 1
865 2000 1
82 2000 1
1203 2001 1
950 2001 1
28 2001 1
312 2001 1
70 2001 1
69 2001 1
657 2001 1
90 2001 1
496 2001 1
279 2001 1
861 2001 1
1716 2001 1
1002 2002 1
3335 2002 1
2870 2002 1
1982 2002 1
3293 2002 1
500 2002 1
994 2002 1
459 2002 1
686 2002 1
2022 2002 1
596 2002 1
1371 2002 1
1928 2002 1
51 2002 1
3385 2002 1
313 2002 1
326 2002 1
3142 2002 1
204 2002 1
79 2002 1
2555 2002 1
216 2002 1
112 2002 1
81 2002 1
486 2002 1
3349 2002 1
1527 2002 1
452 2002 1
188 2002 1
1935 2002 1
2666 2002 1
1546 2002 1
1678 2002 1
621 2002 1
87 2002 1
1958 2002 1
1097 2002 1
1739 2002 1
720 2002 1
3277 2002 1
1682 2002 1
363 2002 1
309 2002 1
1768 2002 1
2317 2002 1
1047 2002 1
1421 2002 1
622 2002 1
1070 2002 1
189 2002 1
356 2002 1
503 2002 1
2687 2002 1
1616 2002 1
1335 2002 1
1806 2002 1
212 2002 1
461 2002 1
40 2002 1
3917 2002 1
3453 2002 1
2936 2002 1
119 2002 1
112 2003 1
1935 2003 1
179 2003 1
95 2003 1
3518 2003 1
1882 2003 1
1469 2003 1
484 2003 1
166 2003 1
40 2003 1
3006 2004 1
2540 2004 1
108 2004 1
2503 2004 1
1637 2004 1
820 2004 1
380 2004 1
3092 2004 1
2479 2004 1
250 2004 1
3066 2004 1
1964 2004 1
2953 2004 1
1275 2004 1
3525 2004 1
126 2004 1
2017 2004 1
3041 2004 1
527 2004 1
818 2004 1
240 2004 1
228 2004 1
438 2004 1
3210 2004 1
3281 2004 1
572 2004 1
164 2004 1
1774 2004 1
1326 2004 1
2201 2004 1
566 2004 1
96 2005 1
1961 2005 1
906 2005 1
1443 2005 1
2786 2005 1
3271 2005 1
1623 2005 1
218 2005 1
1155 2005 1
660 2005 1
1698 2005 1
166 2005 1
770 2005 1
1035 2005 1
247 2005 1
921 2005 1
1190 2005 1
930 2005 1
1768 2005 1
88 2005 1
966 2005 1
248 2005 1
4056 2005 1
2481 2006 1
3200 2006 1
2021 2006 1
434 2006 1
1288 2006 1
447 2006 1
4049 2006 1
1201 2006 1
415 2006 1
1724 2006 1
2057 2006 1
31 2006 1
430 2006 1
2861 2006 1
396 2006 1
1794 2006 1
619 2006 1
409 2006 1
1 2006 1
141 2006 1
2648 2006 1
2576 2006 1
1744 2006 1
104 2006 1
64 2006 1
233 2006 1
240 2006 1
1579 2006 1
414 2006 1
206 2006 1
1031 2006 1
827 2006 1
3711 2006 1
726 2006 1
1022 2006 1
2321 2006 1
462 2006 1
1012 2006 1
1287 2006 1
165 2006 1
955 2006 1
420 2006 1
3971 2006 1
467 2006 1
397 2006 1
785 2006 1
2824 2007 1
165 2007 1
491 2007 1
25 2007 1
1096 2007 1
2386 2007 1
31 2007 1
1142 2007 1
525 2007 1
293 2007 1
381 2007 1
1 2007 1
2589 2007 1
1275 2007 1
2657 2008 1
658 2008 1
112 2008 1
99 2008 1
738 2008 1
1550 2008 1
535 2008 1
94 2008 1
758 2008 1
453 2008 1
720 2009 1
1233 2009 1
329 2009 1
3509 2009 1
248 2009 1
503 2009 1
1219 2009 1
855 2009 1
1602 2009 1
157 2010 1
17 2010 1
398 2010 1
279 2010 1
518 2010 1
47 2010 1
843 2010 1
845 2010 1
972 2010 1
368 2010 1
1177 2010 1
93 2010 1
1434 2010 1
87 2011 1
3582 2011 1
1144 2011 1
1017 2011 1
966 2011 1
1190 2011 1
1069 2011 1
482 2011 1
1598 2011 1
2112 2011 1
195 2011 1
2034 2011 1
1590 2011 1
248 2011 1
166 2011 1
211 2011 1
2915 2011 1
2864 2011 1
95 2011 1
2566 2011 1
921 2011 1
3521 2011 1
505 2011 1
183 2011 1
692 2011 1
349 2011 1
929 2011 1
214 2011 1
2007 2011 1
359 2011 1
615 2011 1
1437 2011 1
962 2011 1
608 2011 1
484 2011 1
99 2011 1
1091 2011 1
149 2011 1
993 2011 1
1218 2011 1
40 2011 1
224 2012 1
662 2012 1
345 2012 1
71 2012 1
519 2012 1
479 2012 1
1434 2012 1
286 2012 1
592 2012 1
633 2012 1
17 2012 1
335 2012 1
1780 2013 1
876 2013 1
76 2013 1
3203 2013 1
306 2013 1
4057 2013 1
875 2013 1
1153 2013 1
382 2013 1
1098 2013 1
112 2013 1
720 2013 1
2173 2013 1
3853 2013 1
2 2013 1
3677 2013 1
3030 2013 1
669 2013 1
293 2013 1
3858 2013 1
363 2013 1
453 2013 1
948 2013 1
1470 2013 1
2420 2014 1
63 2014 1
1132 2014 1
3745 2014 1
517 2014 1
1842 2014 1
722 2014 1
424 2014 1
527 2014 1
240 2014 1
157 2015 1
1364 2015 1
665 2015 1
519 2015 1
2225 2015 1
653 2015 1
654 2015 1
70 2015 1
346 2015 1
2349 2016 1
13 2016 1
1705 2016 1
2386 2016 1
141 2016 1
619 2016 1
233 2016 1
240 2016 1
711 2016 1
1151 2017 1
3065 2017 1
893 2017 1
217 2017 1
484 2017 1
3149 2017 1
4053 2017 1
2154 2017 1
248 2017 1
360 2017 1
1263 2018 1
31 2018 1
240 2018 1
619 2018 1
528 2018 1
584 2018 1
562 2018 1
1015 2018 1
1078 2018 1
2211 2018 1
64 2018 1
3205 2019 1
669 2019 1
2779 2019 1
200 2019 1
52 2019 1
83 2019 1
1961 2019 1
3010 2019 1
112 2019 1
1852 2019 1
689 2019 1
2074 2019 1
2810 2019 1
685 2019 1
101 2019 1
919 2019 1
210 2019 1
124 2019 1
926 2019 1
3487 2019 1
3322 2020 1
4058 2020 1
94 2020 1
3706 2020 1
1682 2020 1
248 2020 1
2920 2020 1
828 2020 1
996 2020 1
3979 2021 1
914 2021 1
3956 2021 1
351 2021 1
1891 2021 1
571 2021 1
1609 2021 1
188 2021 1
362 2021 1
2300 2021 1
217 2021 1
1371 2021 1
220 2021 1
977 2021 1
2553 2021 1
1103 2021 1
3408 2021 1
135 2021 1
1102 2021 1
99 2021 1
453 2021 1
261 2021 1
1171 2021 1
198 2021 1
3793 2021 1
4059 2021 1
1942 2021 1
190 2021 1
695 2021 1
615 2021 1
3217 2021 1
483 2021 1
302 2021 1
210 2021 1
1689 2021 1
1682 2021 1
2917 2021 1
1588 2021 1
500 2021 1
923 2021 1
137 2021 1
3183 2021 1
189 2021 1
459 2021 1
87 2021 1
927 2021 1
1759 2021 1
306 2021 1
2492 2021 1
1935 2021 1
693 2021 1
888 2021 1
1739 2021 1
168 2021 1
506 2021 1
83 2021 1
503 2021 1
40 2021 1
94 2021 1
2392 2021 1
506 2022 1
996 2022 1
186 2022 1
264 2022 1
604 2022 1
913 2022 1
921 2022 1
309 2022 1
1541 2022 1
247 2022 1
453 2022 1
242 2022 1
927 2022 1
183 2022 1
1286 2023 1
13 2023 1
90 2023 1
279 2023 1
900 2023 1
74 2023 1
114 2023 1
280 2023 1
496 2023 1
1353 2023 1
58 2024 1
13 2024 1
365 2024 1
488 2024 1
105 2024 1
61 2024 1
1022 2024 1
725 2024 1
463 2024 1
2728 2024 1
1078 2024 1
60 2024 1
31 2025 1
1829 2025 1
2866 2025 1
3828 2025 1
570 2025 1
1288 2025 1
1389 2025 1
1 2025 1
298 2025 1
1217 2026 1
4050 2026 1
596 2026 1
188 2026 1
3192 2026 1
914 2026 1
1977 2026 1
869 2026 1
1876 2026 1
1436 2026 1
2590 2026 1
136 2026 1
626 2026 1
1036 2026 1
754 2026 1
373 2026 1
3186 2026 1
2842 2026 1
2130 2026 1
897 2026 1
533 2026 1
1309 2026 1
501 2026 1
1059 2026 1
508 2026 1
888 2026 1
261 2026 1
132 2026 1
1678 2026 1
506 2026 1
40 2026 1
2908 2026 1
1189 2026 1
3138 2026 1
903 2026 1
1531 2026 1
1806 2026 1
1840 2026 1
890 2026 1
1043 2027 1
1089 2027 1
1637 2027 1
298 2027 1
171 2027 1
882 2027 1
647 2027 1
447 2027 1
375 2027 1
1015 2027 1
2068 2027 1
1732 2027 1
61 2027 1
1266 2028 1
23 2028 1
2932 2028 1
1376 2028 1
4044 2028 1
1985 2028 1
4060 2028 1
581 2028 1
1867 2028 1
1518 2028 1
300 2028 1
200 2029 1
112 2029 1
2444 2029 1
261 2029 1
181 2029 1
3186 2029 1
453 2029 1
1228 2029 1
2218 2029 1
134 2029 1
496 2030 1
1177 2030 1
1685 2030 1
1369 2030 1
844 2030 1
383 2030 1
346 2030 1
1286 2030 1
1336 2030 1
1205 2030 1
816 2030 1
312 2030 1
279 2030 1
845 2030 1
900 2030 1
91 2030 1
558 2030 1
2012 2030 1
952 2030 1
498 2030 1
114 2030 1
1686 2030 1
623 2030 1
497 2030 1
1204 2030 1
907 2031 1
40 2031 1
331 2031 1
2103 2031 1
137 2031 1
1091 2031 1
1151 2031 1
132 2031 1
1700 2031 1
2007 2031 1
1259 2031 1
929 2031 1
275 2031 1
524 2031 1
1809 2031 1
927 2031 1
301 2032 1
1223 2032 1
1333 2032 1
2583 2032 1
1776 2032 1
2366 2032 1
2793 2032 1
1746 2032 1
580 2032 1
464 2032 1
2079 2032 1
31 2033 1
528 2033 1
462 2033 1
66 2033 1
6 2033 1
2420 2033 1
2349 2033 1
50 2033 1
1966 2033 1
68 2033 1
971 2033 1
171 2034 1
430 2034 1
438 2034 1
955 2034 1
949 2034 1
542 2034 1
295 2034 1
105 2034 1
13 2034 1
1469 2035 1
535 2035 1
1128 2035 1
94 2035 1
99 2035 1
506 2035 1
217 2035 1
646 2035 1
2393 2035 1
692 2035 1
1017 2035 1
349 2035 1
1035 2035 1
1961 2035 1
482 2035 1
1598 2035 1
788 2035 1
1622 2035 1
576 2035 1
218 2035 1
3521 2035 1
1155 2035 1
166 2035 1
195 2035 1
453 2035 1
608 2035 1
3787 2035 1
2678 2035 1
2303 2035 1
364 2035 1
309 2035 1
359 2035 1
3498 2036 1
2773 2036 1
2397 2036 1
958 2036 1
1984 2036 1
1508 2036 1
13 2036 1
729 2036 1
2774 2036 1
128 2036 1
2650 2036 1
1985 2036 1
2046 2036 1
3101 2036 1
249 2036 1
1968 2036 1
2765 2036 1
19 2036 1
1380 2036 1
1762 2036 1
2713 2036 1
1871 2036 1
1507 2036 1
2285 2036 1
2274 2036 1
1647 2036 1
1080 2036 1
821 2036 1
1112 2036 1
560 2036 1
3667 2036 1
2378 2036 1
1350 2036 1
377 2036 1
956 2036 1
2010 2036 1
257 2036 1
2442 2036 1
1949 2036 1
1322 2036 1
341 2036 1
254 2036 1
2016 2036 1
538 2036 1
2370 2036 1
253 2036 1
3552 2036 1
2897 2037 1
618 2037 1
3087 2037 1
3236 2037 1
1306 2037 1
1950 2037 1
538 2037 1
2226 2037 1
2191 2037 1
1168 2037 1
1179 2037 1
3179 2037 1
1861 2037 1
957 2037 1
580 2037 1
301 2037 1
13 2038 1
1652 2038 1
3567 2038 1
2490 2038 1
2165 2038 1
3466 2038 1
1062 2038 1
3913 2038 1
227 2038 1
226 2038 1
2420 2038 1
445 2038 1
369 2038 1
3931 2038 1
126 2038 1
377 2038 1
3046 2038 1
525 2038 1
3131 2038 1
2927 2038 1
235 2038 1
71 2039 1
2822 2039 1
17 2039 1
335 2039 1
3274 2039 1
157 2039 1
523 2039 1
116 2039 1
160 2039 1
650 2040 1
950 2040 1
91 2040 1
347 2040 1
1369 2040 1
1336 2040 1
279 2040 1
1205 2040 1
29 2040 1
1286 2040 1
280 2040 1
669 2041 1
248 2041 1
40 2041 1
1622 2041 1
1000 2041 1
969 2041 1
304 2041 1
961 2041 1
154 2041 1
263 2041 1
622 2041 1
372 2041 1
1002 2041 1
2041 2041 1
3102 2041 1
1049 2042 1
368 2042 1
47 2042 1
343 2042 1
389 2042 1
1109 2042 1
346 2042 1
657 2042 1
284 2042 1
521 2042 1
409 2043 1
13 2043 1
3848 2043 1
821 2043 1
2869 2043 1
3399 2043 1
1645 2043 1
1166 2043 1
2696 2043 1
1428 2043 1
634 2043 1
2033 2044 1
1905 2044 1
291 2044 1
260 2044 1
481 2044 1
1127 2044 1
825 2044 1
37 2044 1
492 2044 1
1876 2045 1
3739 2045 1
1458 2045 1
204 2045 1
359 2045 1
2890 2045 1
275 2045 1
1823 2045 1
1809 2045 1
188 2045 1
2829 2045 1
716 2045 1
3137 2045 1
709 2045 1
627 2045 1
1678 2045 1
922 2045 1
51 2045 1
1479 2045 1
3117 2045 1
339 2045 1
1084 2045 1
135 2045 1
37 2045 1
1926 2045 1
1386 2045 1
196 2045 1
210 2045 1
966 2045 1
925 2045 1
2061 2045 1
261 2045 1
1580 2045 1
931 2045 1
894 2045 1
1533 2045 1
1349 2045 1
758 2045 1
1140 2046 1
3137 2046 1
1531 2046 1
359 2046 1
669 2046 1
302 2046 1
704 2046 1
1925 2046 1
858 2046 1
962 2046 1
119 2046 1
450 2046 1
95 2046 1
2919 2046 1
108 2046 1
1002 2046 1
1005 2046 1
363 2046 1
969 2046 1
1239 2046 1
855 2046 1
2752 2046 1
74 2047 1
771 2047 1
157 2047 1
224 2047 1
284 2047 1
368 2047 1
286 2047 1
654 2047 1
1267 2047 1
529 2047 1
592 2047 1
765 2047 1
2099 2047 1
71 2047 1
842 2047 1
662 2047 1
1412 2047 1
1635 2047 1
479 2047 1
335 2047 1
551 2047 1
151 2047 1
7 2048 1
290 2048 1
68 2048 1
67 2048 1
1047 2048 1
398 2048 1
2057 2048 1
2624 2048 1
1774 2048 1
2849 2048 1
519 2048 1
31 2048 1
596 2049 1
1549 2049 1
669 2049 1
2342 2049 1
3770 2049 1
352 2049 1
928 2049 1
943 2049 1
907 2049 1
1769 2049 1
3408 2049 1
1121 2049 1
1759 2049 1
866 2049 1
2217 2049 1
684 2049 1
2142 2049 1
921 2049 1
1547 2049 1
40 2049 1
1025 2049 1
658 2049 1
1494 2049 1
362 2049 1
1151 2049 1
3833 2049 1
615 2049 1
168 2049 1
221 2049 1
494 2049 1
3616 2049 1
503 2049 1
1171 2049 1
1035 2049 1
627 2049 1
188 2049 1
1143 2049 1
2216 2049 1
361 2049 1
923 2049 1
913 2049 1
869 2049 1
186 2049 1
351 2049 1
1626 2049 1
99 2049 1
405 2049 1
1736 2049 1
2679 2049 1
452 2049 1
195 2049 1
659 2049 1
248 2049 1
1529 2049 1
149 2049 1
2996 2049 1
994 2049 1
1472 2049 1
1624 2049 1
769 2049 1
349 2049 1
2498 2049 1
3818 2049 1
2190 2049 1
1036 2049 1
359 2049 1
3521 2049 1
181 2049 1
275 2049 1
865 2049 1
914 2049 1
189 2049 1
3414 2049 1
87 2049 1
608 2049 1
1069 2049 1
2555 2049 1
137 2049 1
890 2049 1
453 2049 1
2303 2049 1
692 2049 1
2945 2049 1
1471 2049 1
197 2049 1
326 2049 1
506 2049 1
689 2049 1
198 2049 1
3271 2049 1
2950 2049 1
601 2049 1
1017 2049 1
2184 2049 1
3795 2049 1
1014 2049 1
51 2049 1
3479 2049 1
966 2049 1
112 2049 1
4061 2049 1
1155 2049 1
2393 2049 1
3333 2049 1
854 2049 1
372 2049 1
893 2049 1
576 2049 1
166 2049 1
189 2050 1
94 2050 1
840 2050 1
188 2050 1
2842 2050 1
1541 2050 1
1349 2050 1
1070 2050 1
203 2050 1
1004 2050 1
515 2050 1
1782 2050 1
1270 2050 1
1401 2051 1
24 2051 1
611 2051 1
1395 2051 1
1397 2051 1
1897 2051 1
2058 2051 1
1398 2051 1
1402 2051 1
2 2051 1
1399 2051 1
1777 2051 1
489 2051 1
171 2052 1
415 2052 1
64 2052 1
634 2052 1
1132 2052 1
512 2052 1
971 2052 1
877 2052 1
240 2052 1
3054 2053 1
2755 2053 1
921 2053 1
1790 2053 1
303 2053 1
3090 2053 1
197 2053 1
2771 2053 1
1840 2053 1
3556 2053 1
263 2053 1
2394 2053 1
922 2053 1
2997 2053 1
1189 2053 1
453 2053 1
533 2053 1
3159 2053 1
607 2053 1
1024 2053 1
373 2053 1
282 2054 1
3656 2054 1
77 2054 1
287 2054 1
91 2054 1
346 2054 1
520 2054 1
1336 2054 1
655 2054 1
519 2054 1
3478 2054 1
1884 2054 1
2943 2054 1
90 2054 1
590 2054 1
3263 2054 1
284 2054 1
277 2054 1
152 2054 1
842 2054 1
623 2054 1
71 2054 1
335 2054 1
3009 2054 1
712 2054 1
826 2054 1
40 2055 1
867 2055 1
1069 2055 1
967 2055 1
112 2055 1
1036 2055 1
374 2055 1
1068 2055 1
1547 2055 1
402 2056 1
1110 2056 1
1761 2056 1
536 2056 1
2818 2056 1
1446 2056 1
1762 2056 1
1223 2056 1
2009 2056 1
1490 2056 1
1734 2056 1
824 2056 1
234 2057 1
2 2057 1
3 2057 1
720 2057 1
290 2057 1
2998 2057 1
398 2057 1
1646 2057 1
491 2057 1
647 2058 1
240 2058 1
2 2058 1
634 2058 1
110 2058 1
1400 2058 1
145 2058 1
62 2058 1
1998 2058 1
104 2058 1
711 2059 1
3782 2059 1
3367 2059 1
4062 2059 1
46 2059 1
1171 2059 1
1052 2059 1
872 2059 1
804 2059 1
2 2059 1
2538 2059 1
3722 2059 1
368 2059 1
224 2059 1
850 2059 1
1764 2059 1
2328 2059 1
577 2059 1
640 2059 1
847 2059 1
551 2059 1
287 2059 1
157 2059 1
591 2059 1
1591 2060 1
3789 2060 1
214 2060 1
1882 2060 1
1151 2060 1
484 2060 1
360 2060 1
34 2060 1
218 2060 1
189 2060 1
1513 2060 1
627 2060 1
40 2060 1
99 2060 1
166 2060 1
354 2060 1
1395 2061 1
1398 2061 1
1317 2061 1
1396 2061 1
546 2061 1
3194 2061 1
1400 2061 1
583 2061 1
2122 2061 1
2195 2061 1
380 2061 1
1399 2061 1
1401 2061 1
162 2062 1
282 2062 1
47 2062 1
312 2062 1
278 2062 1
91 2062 1
398 2062 1
93 2062 1
1177 2062 1
623 2062 1
1239 2063 1
1223 2063 1
3111 2063 1
1023 2063 1
31 2063 1
114 2063 1
222 2063 1
1547 2063 1
4065 2063 1
1369 2063 1
456 2063 1
2911 2064 1
1381 2064 1
2766 2064 1
19 2064 1
18 2064 1
1753 2064 1
252 2064 1
2275 2064 1
4006 2064 1
394 2064 1
1502 2064 1
433 2065 1
3970 2065 1
2210 2065 1
2261 2065 1
1814 2065 1
1751 2065 1
381 2065 1
1050 2065 1
212 2065 1
2094 2065 1
2628 2065 1
1022 2065 1
1006 2065 1
2866 2065 1
635 2065 1
64 2065 1
2211 2065 1
104 2065 1
827 2065 1
2319 2065 1
2719 2065 1
281 2065 1
67 2065 1
71 2066 1
48 2066 1
3424 2066 1
312 2066 1
1886 2066 1
284 2066 1
368 2066 1
592 2066 1
47 2066 1
551 2066 1
519 2067 1
47 2067 1
92 2067 1
873 2067 1
157 2067 1
116 2067 1
346 2067 1
623 2067 1
521 2067 1
64 2068 1
3428 2068 1
1334 2068 1
58 2068 1
13 2068 1
68 2068 1
1078 2068 1
49 2068 1
463 2068 1
351 2069 1
990 2069 1
688 2069 1
3940 2069 1
3072 2069 1
999 2069 1
1217 2069 1
659 2069 1
452 2069 1
170 2069 1
217 2069 1
3906 2069 1
3242 2070 1
112 2070 1
221 2070 1
867 2070 1
313 2070 1
1301 2070 1
364 2070 1
452 2070 1
168 2070 1
535 2070 1
1015 2071 1
451 2071 1
235 2071 1
31 2071 1
2042 2071 1
1898 2071 1
2094 2071 1
1389 2071 1
67 2071 1
3651 2071 1
902 2071 1
2464 2071 1
2631 2071 1
751 2071 1
21 2071 1
747 2071 1
37 2071 1
1263 2072 1
724 2072 1
298 2072 1
396 2072 1
273 2072 1
620 2072 1
466 2072 1
747 2072 1
68 2072 1
455 2072 1
409 2072 1
583 2072 1
2744 2072 1
434 2072 1
647 2072 1
517 2072 1
13 2072 1
463 2072 1
63 2072 1
111 2072 1
1112 2072 1
399 2072 1
528 2072 1
105 2072 1
377 2072 1
103 2072 1
206 2072 1
17 2072 1
785 2072 1
64 2072 1
649 2072 1
543 2072 1
424 2072 1
31 2072 1
2768 2073 1
2495 2073 1
1293 2073 1
2228 2073 1
1390 2073 1
807 2073 1
1351 2073 1
3860 2073 1
1564 2073 1
1566 2073 1
800 2073 1
2508 2073 1
2563 2073 1
793 2073 1
677 2073 1
108 2074 1
31 2074 1
481 2074 1
1491 2074 1
1976 2074 1
711 2074 1
430 2074 1
428 2074 1
1216 2074 1
1115 2074 1
2133 2074 1
1322 2074 1
4066 2074 1
2358 2074 1
240 2074 1
877 2074 1
110 2074 1
109 2074 1
298 2074 1
263 2074 1
1317 2074 1
981 2074 1
3616 2074 1
198 2074 1
717 2074 1
1687 2074 1
693 2074 1
2498 2074 1
2330 2074 1
1068 2074 1
883 2074 1
605 2074 1
134 2074 1
825 2074 1
2804 2074 1
171 2074 1
528 2074 1
1618 2075 1
1639 2075 1
463 2075 1
751 2075 1
434 2075 1
620 2075 1
1627 2075 1
477 2075 1
120 2075 1
785 2075 1
171 2075 1
105 2075 1
726 2075 1
2209 2075 1
273 2075 1
747 2075 1
575 2075 1
31 2075 1
1279 2075 1
2204 2075 1
50 2075 1
488 2075 1
317 2075 1
1723 2075 1
2123 2076 1
445 2076 1
3545 2076 1
1579 2076 1
1964 2076 1
472 2076 1
572 2076 1
1260 2076 1
110 2076 1
56 2076 1
31 2077 1
2804 2077 1
3806 2077 1
634 2077 1
120 2077 1
4039 2077 1
49 2077 1
233 2077 1
137 2077 1
210 2077 1
528 2077 1
110 2077 1
381 2078 1
462 2078 1
1754 2078 1
641 2078 1
620 2078 1
3339 2078 1
1653 2078 1
1275 2078 1
112 2078 1
2108 2078 1
3995 2078 1
7 2078 1
542 2078 1
206 2078 1
725 2078 1
463 2078 1
785 2078 1
293 2078 1
751 2078 1
240 2078 1
583 2078 1
124 2079 1
906 2079 1
601 2079 1
99 2079 1
505 2079 1
313 2079 1
458 2079 1
1513 2079 1
460 2079 1
96 2079 1
865 2079 1
4061 2079 1
248 2079 1
364 2079 1
1217 2080 1
1147 2080 1
260 2080 1
353 2080 1
2998 2080 1
927 2080 1
3054 2080 1
1550 2080 1
914 2080 1
95 2080 1
931 2080 1
702 2080 1
453 2080 1
83 2080 1
1962 2080 1
1883 2080 1
1552 2080 1
259 2080 1
533 2080 1
2103 2080 1
373 2080 1
154 2080 1
1056 2080 1
372 2080 1
969 2080 1
669 2081 1
259 2081 1
217 2081 1
166 2081 1
333 2081 1
3851 2081 1
1958 2081 1
1584 2081 1
210 2081 1
212 2081 1
197 2081 1
507 2081 1
3065 2081 1
132 2081 1
356 2081 1
3385 2081 1
3933 2081 1
149 2081 1
1682 2081 1
1091 2081 1
506 2081 1
505 2081 1
2512 2081 1
1036 2081 1
1371 2081 1
51 2081 1
95 2081 1
452 2081 1
259 2082 1
99 2082 1
376 2082 1
629 2082 1
906 2082 1
190 2082 1
166 2082 1
1252 2082 1
1154 2082 1
927 2082 1
305 2082 1
1513 2082 1
331 2082 1
1181 2082 1
1059 2082 1
41 2082 1
484 2082 1
963 2083 1
561 2083 1
1580 2083 1
452 2083 1
1058 2083 1
1171 2083 1
1349 2083 1
371 2083 1
405 2083 1
3599 2084 1
1560 2084 1
1160 2084 1
2437 2084 1
2272 2084 1
2552 2084 1
794 2084 1
812 2084 1
830 2084 1
815 2084 1
2508 2084 1
677 2084 1
1031 2084 1
1938 2084 1
2229 2084 1
1797 2084 1
1045 2084 1
834 2084 1
1557 2084 1
1441 2084 1
1302 2084 1
125 2084 1
126 2084 1
772 2084 1
1443 2085 1
4067 2085 1
190 2085 1
3177 2085 1
3489 2085 1
1702 2085 1
2208 2085 1
2751 2085 1
1487 2085 1
596 2085 1
3321 2085 1
1852 2085 1
3650 2085 1
2060 2085 1
894 2085 1
1689 2085 1
593 2085 1
866 2085 1
893 2085 1
149 2085 1
2112 2085 1
658 2085 1
1282 2085 1
188 2085 1
627 2085 1
1851 2085 1
186 2085 1
2074 2085 1
1018 2085 1
1142 2085 1
854 2085 1
2007 2085 1
1140 2085 1
364 2085 1
542 2086 1
575 2086 1
396 2086 1
2352 2086 1
273 2086 1
1307 2086 1
2585 2086 1
971 2086 1
233 2086 1
237 2086 1
2 2086 1
60 2086 1
25 2086 1
466 2086 1
620 2086 1
67 2086 1
747 2086 1
108 2086 1
741 2086 1
647 2086 1
31 2086 1
3578 2086 1
3668 2086 1
3223 2086 1
668 2086 1
583 2086 1
477 2086 1
56 2086 1
4068 2086 1
476 2086 1
528 2086 1
751 2086 1
1724 2086 1
463 2086 1
3067 2086 1
940 2086 1
1639 2086 1
462 2086 1
584 2086 1
1036 2086 1
451 2086 1
103 2086 1
63 2086 1
2299 2086 1
296 2086 1
96 2087 1
1233 2087 1
359 2087 1
840 2087 1
95 2087 1
1064 2087 1
210 2087 1
248 2087 1
503 2087 1
3468 2087 1
910 2087 1
669 2087 1
1353 2088 1
162 2088 1
336 2088 1
521 2088 1
337 2088 1
244 2088 1
47 2088 1
479 2088 1
159 2088 1
6 2089 1
838 2089 1
2 2089 1
979 2089 1
503 2089 1
119 2089 1
468 2089 1
171 2089 1
1996 2089 1
396 2089 1
1166 2089 1
747 2089 1
438 2089 1
31 2089 1
2223 2090 1
1961 2090 1
188 2090 1
914 2090 1
1335 2090 1
112 2090 1
1059 2090 1
373 2090 1
1309 2090 1
3594 2090 1
149 2090 1
758 2090 1
1529 2090 1
2400 2090 1
34 2090 1
2130 2090 1
1547 2090 1
1465 2090 1
571 2090 1
132 2090 1
13 2091 1
68 2091 1
784 2091 1
2261 2091 1
477 2091 1
462 2091 1
401 2091 1
433 2091 1
22 2091 1
620 2091 1
171 2091 1
2648 2091 1
4070 2091 1
1132 2091 1
3797 2091 1
635 2091 1
751 2091 1
1619 2091 1
104 2091 1
1128 2091 1
1873 2091 1
64 2091 1
428 2091 1
906 2092 1
166 2092 1
364 2092 1
1155 2092 1
354 2092 1
247 2092 1
1698 2092 1
1355 2092 1
907 2092 1
943 2092 1
248 2092 1
374 2092 1
1549 2093 1
1769 2093 1
166 2093 1
261 2093 1
40 2093 1
684 2093 1
1228 2093 1
890 2093 1
1717 2093 1
41 2093 1
2215 2093 1
918 2093 1
714 2093 1
2454 2094 1
919 2094 1
2450 2094 1
1228 2094 1
503 2094 1
3572 2094 1
3650 2094 1
1588 2094 1
511 2094 1
248 2094 1
99 2094 1
695 2094 1
1918 2094 1
221 2094 1
1016 2094 1
112 2094 1
3847 2094 1
509 2094 1
840 2094 1
403 2094 1
360 2094 1
758 2094 1
1535 2095 1
1018 2095 1
1026 2095 1
1216 2095 1
1920 2095 1
112 2095 1
196 2095 1
1220 2095 1
693 2095 1
726 2096 1
1132 2096 1
120 2096 1
2420 2096 1
647 2096 1
396 2096 1
1022 2096 1
31 2096 1
1697 2096 1
785 2096 1
424 2096 1
3927 2096 1
668 2096 1
2 2096 1
466 2096 1
1639 2096 1
620 2096 1
566 2096 1
447 2096 1
3090 2097 1
2130 2097 1
2782 2097 1
453 2097 1
922 2097 1
2309 2097 1
897 2097 1
3363 2097 1
1258 2097 1
758 2097 1
1097 2097 1
619 2098 1
747 2098 1
434 2098 1
31 2098 1
477 2098 1
1128 2098 1
6 2098 1
1265 2098 1
2 2098 1
1167 2098 1
64 2098 1
528 2098 1
1089 2098 1
726 2098 1
3553 2099 1
338 2099 1
2907 2099 1
1139 2099 1
552 2099 1
254 2099 1
253 2099 1
18 2099 1
2405 2099 1
1657 2099 1
557 2099 1
485 2099 1
927 2100 1
1073 2100 1
1047 2100 1
1200 2100 1
1146 2100 1
579 2100 1
755 2100 1
48 2100 1
456 2100 1
1716 2100 1
287 2100 1
900 2100 1
657 2100 1
623 2100 1
353 2101 1
3554 2101 1
2063 2101 1
767 2101 1
94 2101 1
1189 2101 1
3158 2101 1
2178 2101 1
622 2101 1
1068 2101 1
43 2102 1
900 2102 1
63 2102 1
2 2102 1
7 2102 1
1006 2102 1
234 2102 1
2099 2102 1
576 2102 1
91 2102 1
93 2102 1
491 2103 1
620 2103 1
434 2103 1
399 2103 1
1015 2103 1
1207 2103 1
413 2103 1
575 2103 1
24 2103 1
1245 2103 1
117 2103 1
1385 2103 1
4 2103 1
60 2103 1
742 2103 1
1317 2103 1
1900 2103 1
583 2103 1
31 2103 1
345 2103 1
527 2103 1
318 2103 1
66 2103 1
462 2103 1
463 2103 1
21 2103 1
647 2103 1
528 2103 1
3111 2103 1
2648 2103 1
1115 2103 1
108 2103 1
883 2103 1
1089 2103 1
3224 2103 1
546 2103 1
634 2103 1
110 2103 1
104 2103 1
1966 2103 1
109 2103 1
25 2103 1
1194 2103 1
632 2103 1
102 2103 1
725 2103 1
17 2103 1
1681 2104 1
198 2104 1
501 2104 1
1749 2104 1
306 2104 1
1419 2104 1
3812 2104 1
990 2104 1
208 2104 1
1371 2104 1
452 2104 1
188 2104 1
192 2104 1
2007 2104 1
695 2104 1
914 2104 1
2842 2104 1
2158 2104 1
918 2104 1
1038 2104 1
204 2104 1
166 2104 1
1892 2104 1
309 2104 1
195 2104 1
137 2104 1
1036 2104 1
604 2104 1
1437 2104 1
136 2104 1
2314 2104 1
4071 2104 1
1310 2104 1
396 2105 1
1644 2105 1
31 2105 1
620 2105 1
575 2105 1
414 2105 1
273 2105 1
569 2105 1
1751 2105 1
762 2105 1
51 2105 1
447 2105 1
2852 2105 1
838 2105 1
171 2105 1
360 2105 1
2790 2106 1
117 2106 1
780 2106 1
1989 2106 1
410 2106 1
283 2106 1
1765 2106 1
479 2106 1
337 2106 1
3943 2107 1
1418 2107 1
1240 2107 1
1 2107 1
3001 2107 1
1312 2107 1
1198 2107 1
1425 2107 1
3402 2107 1
749 2107 1
68 2107 1
6 2107 1
2073 2108 1
2432 2108 1
3000 2108 1
1494 2108 1
3533 2108 1
501 2108 1
983 2108 1
984 2108 1
4072 2108 1
3065 2108 1
1648 2108 1
3122 2108 1
1687 2108 1
2034 2108 1
2625 2108 1
2904 2108 1
483 2108 1
1036 2108 1
3414 2108 1
207 2108 1
261 2108 1
2831 2108 1
364 2108 1
1310 2108 1
149 2108 1
2217 2108 1
188 2108 1
1316 2108 1
1003 2108 1
2828 2108 1
242 2108 1
867 2108 1
1017 2108 1
3100 2108 1
452 2108 1
866 2108 1
170 2108 1
78 2108 1
4073 2108 1
37 2108 1
381 2108 1
311 2108 1
1140 2108 1
669 2108 1
690 2108 1
2178 2108 1
2690 2108 1
403 2108 1
1717 2108 1
3906 2108 1
966 2108 1
1676 2108 1
371 2108 1
1054 2108 1
3471 2108 1
1699 2108 1
193 2108 1
697 2108 1
2915 2108 1
1598 2108 1
199 2108 1
658 2108 1
2218 2108 1
717 2108 1
352 2108 1
4061 2108 1
45 2108 1
1000 2108 1
892 2108 1
928 2108 1
2865 2108 1
646 2108 1
1848 2108 1
166 2108 1
359 2108 1
183 2108 1
3634 2108 1
308 2108 1
3643 2108 1
596 2108 1
2295 2108 1
1309 2108 1
1391 2108 1
991 2108 1
3632 2108 1
918 2108 1
1387 2108 1
3363 2108 1
1216 2108 1
999 2108 1
1467 2108 1
1105 2108 1
2727 2108 1
885 2108 1
1221 2108 1
195 2108 1
3333 2108 1
921 2108 1
1014 2108 1
1640 2108 1
99 2108 1
1087 2108 1
51 2108 1
2687 2108 1
1093 2108 1
3652 2108 1
927 2108 1
3995 2108 1
1462 2108 1
1689 2108 1
2271 2108 1
2074 2108 1
40 2108 1
31 2108 1
198 2108 1
1024 2108 1
692 2108 1
1576 2108 1
3519 2108 1
1258 2108 1
349 2108 1
509 2108 1
492 2108 1
2018 2108 1
2215 2108 1
1038 2108 1
3622 2108 1
3516 2108 1
135 2108 1
695 2108 1
372 2108 1
3862 2108 1
996 2108 1
605 2108 1
1961 2108 1
1002 2108 1
2250 2108 1
1013 2109 1
1237 2109 1
2600 2109 1
137 2109 1
890 2109 1
2126 2109 1
1097 2109 1
2022 2109 1
1189 2109 1
287 2110 1
343 2110 1
368 2110 1
1109 2110 1
85 2110 1
69 2110 1
284 2110 1
114 2110 1
47 2110 1
71 2110 1
1426 2110 1
518 2110 1
342 2110 1
279 2110 1
1484 2110 1
346 2110 1
2952 2110 1
116 2110 1
863 2110 1
383 2110 1
551 2110 1
117 2110 1
1530 2111 1
1034 2111 1
1522 2111 1
914 2111 1
211 2111 1
2782 2111 1
264 2111 1
866 2111 1
360 2111 1
607 2111 1
482 2111 1
248 2111 1
345 2112 1
722 2112 1
785 2112 1
1006 2112 1
150 2112 1
439 2112 1
1096 2112 1
743 2112 1
2 2112 1
1610 2113 1
237 2113 1
397 2113 1
3508 2113 1
1052 2113 1
1715 2113 1
455 2113 1
3041 2113 1
474 2113 1
206 2113 1
1910 2113 1
103 2113 1
569 2113 1
489 2114 1
3551 2114 1
13 2114 1
120 2114 1
4067 2114 1
271 2114 1
2865 2114 1
3517 2114 1
2218 2114 1
977 2114 1
1995 2114 1
189 2114 1
2351 2114 1
87 2114 1
543 2114 1
525 2114 1
25 2114 1
135 2114 1
40 2114 1
695 2114 1
1140 2114 1
2483 2114 1
2215 2114 1
966 2114 1
2825 2114 1
212 2114 1
2125 2114 1
2804 2114 1
3514 2115 1
989 2115 1
2251 2115 1
2572 2115 1
1312 2115 1
745 2115 1
3402 2115 1
446 2115 1
749 2115 1
2174 2115 1
746 2115 1
1425 2115 1
777 2115 1
596 2116 1
1549 2116 1
2217 2116 1
691 2116 1
2925 2116 1
1851 2116 1
112 2116 1
669 2116 1
166 2116 1
2184 2116 1
1982 2117 1
2914 2117 1
3644 2117 1
3967 2117 1
924 2117 1
669 2117 1
1945 2117 1
928 2117 1
95 2117 1
914 2117 1
4004 2117 1
593 2117 1
701 2117 1
210 2117 1
1208 2117 1
920 2117 1
524 2117 1
87 2117 1
3458 2117 1
758 2117 1
1189 2117 1
3995 2117 1
646 2117 1
2865 2117 1
917 2117 1
3183 2117 1
1345 2117 1
1142 2118 1
2250 2118 1
2505 2118 1
1778 2118 1
2988 2118 1
1466 2118 1
166 2118 1
195 2118 1
918 2118 1
212 2118 1
1464 2118 1
186 2119 1
193 2119 1
503 2119 1
622 2119 1
1676 2119 1
1219 2119 1
78 2119 1
515 2119 1
1087 2119 1
180 2119 1
135 2119 1
2389 2119 1
275 2119 1
1140 2120 1
2443 2120 1
923 2120 1
3228 2120 1
135 2120 1
533 2120 1
3739 2120 1
1806 2120 1
506 2120 1
1097 2120 1
1256 2120 1
925 2120 1
108 2120 1
615 2120 1
1060 2120 1
2 2121 1
2214 2121 1
2198 2121 1
1233 2121 1
747 2121 1
275 2121 1
653 2121 1
896 2121 1
7 2121 1
2570 2122 1
487 2122 1
940 2122 1
105 2122 1
3873 2122 1
3682 2122 1
1240 2122 1
110 2122 1
68 2122 1
1078 2122 1
3396 2123 1
3496 2123 1
3055 2123 1
1372 2123 1
84 2123 1
674 2123 1
680 2123 1
1555 2123 1
3326 2123 1
814 2123 1
2515 2123 1
1574 2123 1
3992 2124 1
3297 2124 1
227 2124 1
3530 2124 1
4074 2124 1
1651 2124 1
3576 2124 1
2014 2124 1
31 2124 1
237 2124 1
619 2124 1
572 2124 1
3042 2124 1
433 2124 1
2385 2124 1
3434 2124 1
164 2124 1
649 2124 1
238 2124 1
163 2124 1
216 2125 1
1781 2125 1
361 2125 1
364 2125 1
210 2125 1
1219 2125 1
2361 2125 1
218 2125 1
917 2125 1
969 2125 1
1349 2125 1
386 2126 1
1155 2126 1
108 2126 1
1922 2126 1
351 2126 1
2546 2126 1
154 2126 1
997 2126 1
188 2126 1
914 2126 1
388 2126 1
1673 2126 1
917 2126 1
184 2126 1
1300 2126 1
2475 2126 1
123 2126 1
101 2126 1
313 2126 1
3391 2126 1
1640 2126 1
713 2126 1
597 2126 1
3671 2126 1
1779 2126 1
132 2126 1
1355 2126 1
1349 2126 1
482 2126 1
1035 2126 1
1027 2126 1
3226 2126 1
1026 2126 1
452 2126 1
195 2126 1
124 2126 1
2951 2126 1
248 2126 1
1127 2126 1
303 2126 1
1226 2126 1
2445 2126 1
200 2126 1
1439 2126 1
112 2126 1
40 2126 1
2370 2127 1
1870 2127 1
3552 2127 1
377 2127 1
1825 2127 1
1493 2127 1
2360 2127 1
731 2127 1
2182 2127 1
781 2127 1
2793 2127 1
394 2127 1
32 2127 1
1506 2127 1
2090 2127 1
1577 2127 1
1963 2128 1
669 2128 1
1069 2128 1
503 2128 1
906 2128 1
3670 2128 1
1024 2128 1
1091 2128 1
4075 2128 1
1271 2128 1
165 2129 1
3111 2129 1
2425 2129 1
712 2129 1
2703 2129 1
537 2129 1
1047 2129 1
434 2129 1
31 2129 1
678 2129 1
1052 2129 1
1830 2129 1
543 2129 1
1724 2129 1
429 2129 1
838 2129 1
108 2129 1
1088 2129 1
1120 2129 1
105 2129 1
1679 2129 1
505 2130 1
1895 2130 1
3159 2130 1
99 2130 1
1552 2130 1
1144 2130 1
248 2130 1
1510 2130 1
2041 2130 1
1688 2130 1
1534 2130 1
1215 2130 1
363 2130 1
1069 2130 1
3519 2130 1
1487 2130 1
660 2130 1
166 2131 1
669 2131 1
1003 2131 1
1472 2131 1
692 2131 1
183 2131 1
1469 2131 1
40 2131 1
119 2131 1
360 2131 1
1009 2131 1
1091 2131 1
349 2131 1
604 2131 1
329 2132 1
501 2132 1
855 2132 1
2175 2132 1
533 2132 1
1017 2132 1
1550 2132 1
2394 2132 1
1821 2132 1
617 2133 1
159 2133 1
13 2133 1
288 2133 1
4069 2133 1
240 2133 1
77 2133 1
1078 2133 1
2610 2133 1
583 2133 1
64 2133 1
1549 2134 1
716 2134 1
627 2134 1
326 2134 1
4067 2134 1
983 2134 1
198 2134 1
1436 2134 1
189 2134 1
510 2134 1
261 2134 1
275 2134 1
2018 2134 1
87 2134 1
1036 2134 1
658 2134 1
453 2134 1
900 2135 1
114 2135 1
2099 2135 1
284 2135 1
93 2135 1
1177 2135 1
90 2135 1
456 2135 1
92 2135 1
2125 2136 1
4069 2136 1
747 2136 1
31 2136 1
462 2136 1
1579 2136 1
451 2136 1
725 2136 1
298 2136 1
1144 2137 1
3748 2137 1
87 2137 1
3914 2137 1
2498 2137 1
1018 2137 1
3148 2137 1
2152 2137 1
181 2137 1
717 2137 1
207 2137 1
3469 2137 1
4076 2137 1
403 2137 1
205 2137 1
2512 2137 1
1717 2137 1
2688 2137 1
2831 2137 1
2692 2137 1
2271 2137 1
714 2137 1
509 2137 1
2701 2137 1
146 2137 1
503 2137 1
188 2137 1
752 2137 1
3321 2137 1
696 2137 1
1060 2137 1
593 2137 1
3408 2137 1
459 2138 1
190 2138 1
1856 2138 1
660 2138 1
186 2138 1
1001 2138 1
658 2138 1
2751 2138 1
1385 2138 1
83 2138 1
119 2138 1
1258 2139 1
4013 2139 1
1480 2139 1
1958 2139 1
1939 2139 1
1098 2139 1
711 2139 1
864 2139 1
2689 2139 1
1016 2139 1
112 2139 1
501 2139 1
1036 2139 1
1936 2139 1
189 2139 1
615 2139 1
2510 2139 1
356 2139 1
316 2139 1
248 2139 1
1472 2139 1
855 2139 1
890 2139 1
3691 2139 1
1035 2139 1
767 2139 1
330 2139 1
1229 2139 1
327 2139 1
180 2139 1
1235 2139 1
332 2139 1
331 2139 1
105 2140 1
724 2140 1
1117 2140 1
428 2140 1
240 2140 1
1022 2140 1
463 2140 1
466 2140 1
233 2140 1
56 2140 1
725 2140 1
206 2140 1
60 2140 1
648 2140 1
146 2141 1
1850 2141 1
2512 2141 1
1736 2141 1
1025 2141 1
1778 2141 1
2950 2141 1
2250 2141 1
757 2141 1
1513 2141 1
351 2141 1
4063 2142 1
2529 2142 1
355 2142 1
3032 2142 1
1143 2142 1
1549 2142 1
1469 2142 1
1233 2142 1
3228 2142 1
3789 2142 1
921 2142 1
95 2142 1
274 2142 1
94 2142 1
358 2142 1
403 2142 1
1059 2142 1
1038 2142 1
2217 2142 1
2138 2142 1
1588 2142 1
261 2142 1
1189 2142 1
1391 2142 1
1069 2142 1
166 2142 1
1480 2142 1
353 2142 1
484 2142 1
1616 2142 1
137 2142 1
1465 2142 1
134 2142 1
40 2142 1
1782 2142 1
913 2142 1
2752 2142 1
154 2142 1
885 2142 1
758 2142 1
39 2143 1
609 2143 1
94 2143 1
1778 2143 1
1245 2143 1
533 2143 1
248 2143 1
1026 2143 1
339 2143 1
1001 2143 1
1790 2143 1
242 2143 1
2309 2143 1
95 2143 1
921 2143 1
112 2144 1
927 2144 1
1480 2144 1
189 2144 1
1219 2144 1
2582 2144 1
326 2144 1
137 2144 1
1047 2144 1
2556 2144 1
198 2144 1
41 2144 1
149 2144 1
134 2144 1
1002 2144 1
2138 2144 1
263 2144 1
40 2144 1
3017 2145 1
1881 2145 1
3645 2145 1
525 2145 1
1652 2145 1
232 2145 1
164 2145 1
141 2145 1
2851 2145 1
240 2145 1
938 2145 1
3978 2145 1
1724 2145 1
3435 2145 1
2639 2145 1
3577 2145 1
2032 2145 1
1136 2145 1
981 2145 1
1671 2145 1
56 2145 1
3995 2145 1
477 2145 1
2057 2145 1
785 2145 1
2406 2145 1
110 2145 1
226 2145 1
2629 2145 1
237 2145 1
31 2145 1
426 2145 1
462 2146 1
68 2146 1
647 2146 1
31 2146 1
648 2146 1
723 2146 1
463 2146 1
747 2146 1
390 2146 1
635 2146 1
105 2146 1
64 2146 1
409 2146 1
501 2147 1
758 2147 1
2590 2147 1
274 2147 1
345 2147 1
576 2147 1
261 2147 1
1550 2147 1
1233 2147 1
305 2147 1
41 2147 1
885 2147 1
2014 2148 1
445 2148 1
6 2148 1
583 2148 1
396 2148 1
89 2148 1
1004 2148 1
171 2148 1
543 2148 1
528 2148 1
838 2148 1
762 2148 1
31 2148 1
634 2148 1
399 2148 1
56 2148 1
463 2148 1
1334 2149 1
1175 2149 1
425 2149 1
2205 2149 1
3224 2149 1
63 2149 1
294 2149 1
67 2149 1
562 2149 1
285 2149 1
3672 2149 1
3129 2149 1
1825 2149 1
228 2149 1
1195 2150 1
1712 2150 1
463 2150 1
24 2150 1
296 2150 1
400 2150 1
1697 2150 1
1359 2150 1
240 2150 1
64 2150 1
596 2151 1
914 2151 1
1549 2151 1
178 2151 1
1023 2151 1
2853 2151 1
1155 2151 1
1470 2151 1
1854 2151 1
210 2151 1
212 2151 1
326 2151 1
2483 2151 1
360 2151 1
2176 2151 1
1036 2151 1
510 2151 1
2082 2151 1
221 2151 1
1068 2151 1
275 2151 1
154 2151 1
180 2151 1
363 2151 1
112 2152 1
1068 2152 1
3461 2152 1
221 2152 1
920 2152 1
686 2152 1
2674 2152 1
403 2152 1
1591 2152 1
31 2153 1
1135 2153 1
4068 2153 1
2057 2153 1
330 2153 1
431 2153 1
2576 2153 1
61 2153 1
565 2153 1
63 2153 1
3065 2154 1
893 2154 1
1768 2154 1
1790 2154 1
96 2154 1
137 2154 1
3647 2154 1
327 2154 1
687 2154 1
922 2154 1
2447 2155 1
76 2155 1
90 2155 1
71 2155 1
531 2155 1
368 2155 1
72 2155 1
343 2155 1
411 2155 1
279 2155 1
1426 2155 1
157 2155 1
46 2155 1
641 2155 1
346 2155 1
312 2155 1
842 2156 1
1149 2156 1
2189 2156 1
4055 2156 1
71 2156 1
73 2156 1
1886 2156 1
368 2156 1
531 2156 1
279 2156 1
456 2156 1
592 2156 1
549 2156 1
48 2156 1
47 2156 1
1689 2157 1
199 2157 1
3093 2157 1
261 2157 1
1004 2157 1
885 2157 1
890 2157 1
1216 2157 1
1768 2157 1
1052 2158 1
1637 2158 1
3466 2158 1
3838 2158 1
[truncated: 674,617 more chars]
