# Supplementary material for: Information Filtering on Coupled Social Networks
Source: PLoS One. 2014 Jul 8;9(7):e101675. doi: 10.1371/journal.pone.0101675 (PMC4086959; doi:10.1371/journal.pone.0101675)
Supplement: Data S1 — Datasets. (ZIP) [file pone.0101675.s001.zip › friendfeed/social_data.txt]

1944 2832 1
3773 2832 1
3868 2832 1
104 2832 1
31 2832 1
647 2832 1
2146 2832 1
646 2832 1
2648 3855 1
2470 3855 1
3816 3855 1
3404 3855 1
748 3855 1
668 3855 1
466 3855 1
2602 3855 1
2349 3855 1
712 3855 1
441 3855 1
148 3855 1
2270 3855 1
1630 3855 1
3829 3855 1
1124 3855 1
1247 3855 1
575 3855 1
3288 3855 1
525 3855 1
440 3855 1
421 3855 1
981 3855 1
1822 3855 1
3081 3855 1
409 3855 1
2125 3855 1
3299 3855 1
3032 3855 1
434 3855 1
618 3855 1
1474 3855 1
4094 3855 1
447 3855 1
424 3855 1
382 3855 1
2927 3855 1
2634 3855 1
635 3855 1
102 3855 1
1397 3855 1
1243 3855 1
1603 3855 1
1196 3855 1
4090 3855 1
2319 3855 1
22 3855 1
1065 3855 1
1164 3855 1
4099 3855 1
2211 3855 1
583 3855 1
548 3855 1
21 3855 1
1721 3855 1
1404 3855 1
31 3855 1
237 3855 1
3705 3855 1
2746 3855 1
206 3855 1
477 3855 1
784 3855 1
512 3855 1
319 3855 1
1452 3855 1
940 3855 1
532 3855 1
3298 3855 1
1116 3855 1
2021 3855 1
430 3855 1
111 3855 1
584 3855 1
1697 3855 1
2653 3855 1
528 3855 1
2141 3855 1
227 3855 1
49 3855 1
1191 3855 1
1667 3855 1
1145 3855 1
3330 3855 1
3537 3855 1
3711 3855 1
3092 3855 1
517 3855 1
2037 3855 1
433 3855 1
68 3855 1
1263 3855 1
4001 3855 1
415 3855 1
1022 3855 1
632 3855 1
3167 3855 1
3766 3855 1
2481 3855 1
1707 3855 1
2299 3855 1
448 3855 1
4113 3855 1
2681 3855 1
233 3855 1
445 3855 1
1154 3855 1
1723 3855 1
3252 3855 1
3357 3855 1
1458 3855 1
4046 3855 1
145 3855 1
1357 3855 1
489 3855 1
2490 3855 1
646 3855 1
4106 3855 1
3699 3855 1
207 3338 1
2034 3338 1
306 3338 1
3739 3338 1
2129 3338 1
248 3338 1
309 3338 1
3995 3338 1
1481 3338 1
3516 3338 1
1458 3338 1
1121 3338 1
646 3338 1
2648 2131 1
3486 2131 1
2421 2131 1
2036 2131 1
748 2131 1
491 2131 1
466 2131 1
1128 2131 1
2602 2131 1
298 2131 1
428 2131 1
974 2131 1
1993 2131 1
877 2131 1
3773 2131 1
2204 2131 1
441 2131 1
50 2131 1
527 2131 1
1630 2131 1
396 2131 1
2576 2131 1
2742 2131 1
3829 2131 1
3504 2131 1
1247 2131 1
3288 2131 1
525 2131 1
440 2131 1
1067 2131 1
725 2131 1
37 2131 1
439 2131 1
4048 2131 1
3081 2131 1
409 2131 1
1015 2131 1
2279 2131 1
2414 2131 1
2708 2131 1
3032 2131 1
434 2131 1
171 2131 1
2410 2131 1
2528 2131 1
1474 2131 1
4094 2131 1
447 2131 1
424 2131 1
1274 2131 1
104 2131 1
471 2131 1
2634 2131 1
431 2131 1
60 2131 1
3880 2131 1
1881 2131 1
2014 2131 1
3187 2131 1
3097 2131 1
1 2131 1
2434 2131 1
3839 2131 1
1196 2131 1
2105 2131 1
1065 2131 1
2958 2131 1
954 2131 1
4 2131 1
228 2131 1
164 2131 1
1167 2131 1
565 2131 1
1244 2131 1
3241 2131 1
1629 2131 1
1997 2131 1
64 2131 1
2206 2131 1
172 2131 1
3375 2131 1
526 2131 1
3343 2131 1
1404 2131 1
3315 2131 1
31 2131 1
3200 2131 1
2 2131 1
1115 2131 1
1157 2131 1
1334 2131 1
3056 2131 1
237 2131 1
3705 2131 1
3311 2131 1
331 2131 1
345 2131 1
2146 2131 1
3696 2131 1
2258 2131 1
295 2131 1
477 2131 1
2113 2131 1
2569 2131 1
737 2131 1
1452 2131 1
3067 2131 1
620 2131 1
532 2131 1
3298 2131 1
1619 2131 1
3083 2131 1
2807 2131 1
1262 2131 1
1195 2131 1
430 2131 1
111 2131 1
584 2131 1
882 2131 1
63 2131 1
1416 2131 1
528 2131 1
43 2131 1
2141 2131 1
3949 2131 1
543 2131 1
227 2131 1
1078 2131 1
2728 2131 1
1191 2131 1
309 2131 1
3330 2131 1
3223 2131 1
3711 2131 1
3092 2131 1
517 2131 1
4000 2131 1
642 2131 1
2852 2131 1
3542 2131 1
516 2131 1
425 2131 1
1263 2131 1
1130 2131 1
415 2131 1
1022 2131 1
3810 2131 1
3512 2131 1
478 2131 1
1268 2131 1
3297 2131 1
437 2131 1
883 2131 1
3125 2131 1
1732 2131 1
448 2131 1
2465 2131 1
1617 2131 1
226 2131 1
4113 2131 1
723 2131 1
1786 2131 1
2681 2131 1
1184 2131 1
233 2131 1
445 2131 1
2682 2131 1
3085 2131 1
3525 2131 1
147 2131 1
1154 2131 1
648 2131 1
120 2131 1
1008 2131 1
25 2131 1
2645 2131 1
2621 2131 1
163 2131 1
258 2131 1
1052 2131 1
3697 2131 1
105 2131 1
489 2131 1
1303 2131 1
2490 2131 1
423 2131 1
1296 2131 1
646 2131 1
55 2131 1
1302 2131 1
845 2131 1
1188 2131 1
3104 2131 1
3019 2131 1
207 2671 1
3773 2671 1
924 2671 1
2213 2671 1
349 2671 1
37 2671 1
499 2671 1
2966 2671 1
2060 2671 1
3291 2671 1
1687 2671 1
3465 2671 1
3739 2671 1
1042 2671 1
1537 2671 1
1549 2671 1
1036 2671 1
1676 2671 1
217 2671 1
3900 2671 1
2159 2671 1
31 2671 1
2886 2671 1
1150 2671 1
788 2671 1
914 2671 1
1678 2671 1
893 2671 1
459 2671 1
2827 2671 1
3995 2671 1
2996 2671 1
3414 2671 1
1617 2671 1
769 2671 1
233 2671 1
2625 2671 1
3555 2671 1
1458 2671 1
2276 2671 1
695 2671 1
886 2671 1
1217 2671 1
1121 2671 1
646 2671 1
3830 1018 1
510 1018 1
2648 1018 1
403 1018 1
1462 1018 1
1779 1018 1
1698 1018 1
3469 1018 1
1717 1018 1
1677 1018 1
1576 1018 1
1808 1018 1
669 1018 1
596 1018 1
3643 1018 1
509 1018 1
535 1018 1
825 1018 1
154 1018 1
2602 1018 1
3869 1018 1
930 1018 1
1614 1018 1
207 1018 1
2034 1018 1
3891 1018 1
700 1018 1
2587 1018 1
2175 1018 1
2937 1018 1
1586 1018 1
1944 1018 1
3408 1018 1
767 1018 1
2709 1018 1
1540 1018 1
1472 1018 1
1392 1018 1
2503 1018 1
3622 1018 1
1421 1018 1
1923 1018 1
607 1018 1
1851 1018 1
1228 1018 1
4126 1018 1
339 1018 1
3551 1018 1
303 1018 1
2190 1018 1
135 1018 1
4076 1018 1
1004 1018 1
3117 1018 1
1234 1018 1
1040 1018 1
1700 1018 1
3043 1018 1
2448 1018 1
3559 1018 1
2250 1018 1
1790 1018 1
2144 1018 1
716 1018 1
3254 1018 1
992 1018 1
264 1018 1
508 1018 1
3373 1018 1
3812 1018 1
3940 1018 1
3586 1018 1
1853 1018 1
525 1018 1
2213 1018 1
221 1018 1
515 1018 1
1024 1018 1
1736 1018 1
3902 1018 1
349 1018 1
2152 1018 1
2504 1018 1
2184 1018 1
660 1018 1
1931 1018 1
686 1018 1
218 1018 1
3626 1018 1
3878 1018 1
189 1018 1
997 1018 1
685 1018 1
2073 1018 1
2810 1018 1
1889 1018 1
1105 1018 1
37 1018 1
4072 1018 1
4029 1018 1
2710 1018 1
606 1018 1
2966 1018 1
3806 1018 1
2480 1018 1
308 1018 1
4117 1018 1
247 1018 1
3321 1018 1
2646 1018 1
1345 1018 1
867 1018 1
3032 1018 1
1516 1018 1
2052 1018 1
1648 1018 1
1640 1018 1
2060 1018 1
1328 1018 1
1017 1018 1
1778 1018 1
362 1018 1
1487 1018 1
3291 1018 1
2748 1018 1
1221 1018 1
1093 1018 1
1585 1018 1
3448 1018 1
1354 1018 1
1551 1018 1
2217 1018 1
858 1018 1
3491 1018 1
3910 1018 1
3262 1018 1
597 1018 1
1310 1018 1
188 1018 1
3650 1018 1
3444 1018 1
3734 1018 1
1684 1018 1
1687 1018 1
2218 1018 1
2679 1018 1
2444 1018 1
928 1018 1
203 1018 1
984 1018 1
2854 1018 1
3739 1018 1
1467 1018 1
3616 1018 1
3862 1018 1
2289 1018 1
1624 1018 1
3634 1018 1
1356 1018 1
186 1018 1
3930 1018 1
1271 1018 1
307 1018 1
2791 1018 1
711 1018 1
3881 1018 1
2309 1018 1
1549 1018 1
2666 1018 1
1391 1018 1
2221 1018 1
3517 1018 1
4110 1018 1
1941 1018 1
1036 1018 1
866 1018 1
1602 1018 1
1257 1018 1
2450 1018 1
889 1018 1
3770 1018 1
219 1018 1
604 1018 1
2074 1018 1
1676 1018 1
4128 1018 1
1525 1018 1
1437 1018 1
3157 1018 1
3852 1018 1
918 1018 1
3039 1018 1
644 1018 1
482 1018 1
2838 1018 1
217 1018 1
2916 1018 1
3115 1018 1
1488 1018 1
694 1018 1
1823 1018 1
1699 1018 1
1224 1018 1
1218 1018 1
2306 1018 1
3900 1018 1
2215 1018 1
1816 1018 1
452 1018 1
615 1018 1
3097 1018 1
1750 1018 1
1270 1018 1
1035 1018 1
3148 1018 1
2506 1018 1
1220 1018 1
1626 1018 1
1259 1018 1
2958 1018 1
1513 1018 1
1769 1018 1
3363 1018 1
3000 1018 1
2310 1018 1
192 1018 1
2545 1018 1
31 1018 1
3743 1018 1
2886 1018 1
3200 1018 1
3590 1018 1
1961 1018 1
3318 1018 1
688 1018 1
3520 1018 1
788 1018 1
2693 1018 1
2569 1018 1
885 1018 1
3322 1018 1
326 1018 1
195 1018 1
891 1018 1
81 1018 1
181 1018 1
2608 1018 1
2574 1018 1
2787 1018 1
914 1018 1
1435 1018 1
2908 1018 1
2692 1018 1
1678 1018 1
3256 1018 1
661 1018 1
1541 1018 1
1683 1018 1
297 1018 1
1151 1018 1
2041 1018 1
1850 1018 1
235 1018 1
2357 1018 1
1095 1018 1
892 1018 1
140 1018 1
1741 1018 1
3906 1018 1
3644 1018 1
3886 1018 1
2271 1018 1
2288 1018 1
1027 1018 1
3093 1018 1
3819 1018 1
1479 1018 1
699 1018 1
1091 1018 1
1419 1018 1
2831 1018 1
2216 1018 1
697 1018 1
78 1018 1
2959 1018 1
2505 1018 1
459 1018 1
51 1018 1
1689 1018 1
2864 1018 1
1078 1018 1
77 1018 1
1219 1018 1
2178 1018 1
2303 1018 1
1003 1018 1
2964 1018 1
302 1018 1
3102 1018 1
2472 1018 1
4122 1018 1
309 1018 1
4053 1018 1
1848 1018 1
2018 1018 1
962 1018 1
1082 1018 1
605 1018 1
198 1018 1
4061 1018 1
684 1018 1
241 1018 1
352 1018 1
568 1018 1
2157 1018 1
3330 1018 1
196 1018 1
1142 1018 1
2354 1018 1
166 1018 1
3518 1018 1
3995 1018 1
3092 1018 1
3199 1018 1
214 1018 1
2442 1018 1
1025 1018 1
3542 1018 1
3787 1018 1
3857 1018 1
3647 1018 1
501 1018 1
1258 1018 1
3471 1018 1
2727 1018 1
2314 1018 1
2749 1018 1
2828 1018 1
1591 1018 1
2393 1018 1
3507 1018 1
1000 1018 1
1658 1018 1
2684 1018 1
854 1018 1
3438 1018 1
869 1018 1
2928 1018 1
1252 1018 1
982 1018 1
2127 1018 1
3748 1018 1
3114 1018 1
3516 1018 1
2102 1018 1
4038 1018 1
3414 1018 1
3264 1018 1
2429 1018 1
2882 1018 1
3445 1018 1
1371 1018 1
304 1018 1
921 1018 1
942 1018 1
1320 1018 1
2126 1018 1
1005 1018 1
3128 1018 1
226 1018 1
2971 1018 1
756 1018 1
769 1018 1
1087 1018 1
1466 1018 1
1598 1018 1
149 1018 1
1590 1018 1
316 1018 1
359 1018 1
754 1018 1
86 1018 1
1051 1018 1
2625 1018 1
1281 1018 1
3876 1018 1
480 1018 1
2286 1018 1
3555 1018 1
713 1018 1
2860 1018 1
1486 1018 1
4063 1018 1
1759 1018 1
3100 1018 1
1458 1018 1
3370 1018 1
4056 1018 1
357 1018 1
3811 1018 1
4134 1018 1
1044 1018 1
3566 1018 1
483 1018 1
1016 1018 1
1108 1018 1
3420 1018 1
1443 1018 1
695 1018 1
886 1018 1
1169 1018 1
1213 1018 1
98 1018 1
2752 1018 1
2595 1018 1
2295 1018 1
327 1018 1
492 1018 1
1038 1018 1
2687 1018 1
3710 1018 1
1217 1018 1
3065 1018 1
929 1018 1
3890 1018 1
828 1018 1
2116 1018 1
2880 1018 1
3719 1018 1
2917 1018 1
524 1018 1
1768 1018 1
99 1018 1
2153 1018 1
1121 1018 1
999 1018 1
2950 1018 1
646 1018 1
2771 1018 1
3217 1018 1
1155 1018 1
1820 1018 1
1309 1018 1
2394 1018 1
1528 1018 1
4035 1018 1
208 1018 1
908 1018 1
3019 1018 1
1782 1140 1
1779 1140 1
2609 1140 1
3469 1140 1
1018 1140 1
1808 1140 1
596 1140 1
509 1140 1
207 1140 1
3891 1140 1
2675 1140 1
2691 1140 1
1944 1140 1
2709 1140 1
1540 1140 1
180 1140 1
2503 1140 1
2589 1140 1
4133 1140 1
3804 1140 1
315 1140 1
1421 1140 1
607 1140 1
1228 1140 1
3551 1140 1
2190 1140 1
135 1140 1
4076 1140 1
1040 1140 1
1700 1140 1
2448 1140 1
1790 1140 1
716 1140 1
3254 1140 1
3586 1140 1
1853 1140 1
221 1140 1
515 1140 1
349 1140 1
1494 1140 1
686 1140 1
997 1140 1
2073 1140 1
210 1140 1
37 1140 1
313 1140 1
2710 1140 1
2966 1140 1
2480 1140 1
1875 1140 1
2555 1140 1
2173 1140 1
1936 1140 1
867 1140 1
1648 1140 1
2060 1140 1
1778 1140 1
1104 1140 1
3291 1140 1
2748 1140 1
720 1140 1
1068 1140 1
1585 1140 1
3448 1140 1
1354 1140 1
3013 1140 1
2890 1140 1
2217 1140 1
682 1140 1
3262 1140 1
188 1140 1
2915 1140 1
3444 1140 1
3734 1140 1
2218 1140 1
3739 1140 1
2289 1140 1
2662 1140 1
2988 1140 1
186 1140 1
1271 1140 1
3756 1140 1
1464 1140 1
307 1140 1
178 1140 1
1537 1140 1
1939 1140 1
2309 1140 1
1549 1140 1
3517 1140 1
1941 1140 1
1036 1140 1
1257 1140 1
2450 1140 1
889 1140 1
604 1140 1
3911 1140 1
1676 1140 1
4128 1140 1
1437 1140 1
918 1140 1
482 1140 1
217 1140 1
1995 1140 1
1488 1140 1
146 1140 1
3985 1140 1
3900 1140 1
2215 1140 1
1816 1140 1
452 1140 1
3051 1140 1
2513 1140 1
1750 1140 1
243 1140 1
1259 1140 1
2958 1140 1
1769 1140 1
212 1140 1
4073 1140 1
2545 1140 1
2886 1140 1
3590 1140 1
692 1140 1
948 1140 1
4118 1140 1
326 1140 1
195 1140 1
81 1140 1
3919 1140 1
2787 1140 1
914 1140 1
1435 1140 1
966 1140 1
2692 1140 1
1678 1140 1
3256 1140 1
661 1140 1
1541 1140 1
1151 1140 1
262 1140 1
1741 1140 1
248 1140 1
2271 1140 1
3333 1140 1
2443 1140 1
3489 1140 1
893 1140 1
2288 1140 1
3521 1140 1
1027 1140 1
2887 1140 1
699 1140 1
2216 1140 1
697 1140 1
576 1140 1
459 1140 1
2963 1140 1
309 1140 1
2018 1140 1
1085 1140 1
605 1140 1
198 1140 1
4061 1140 1
241 1140 1
352 1140 1
196 1140 1
1609 1140 1
166 1140 1
3092 1140 1
3199 1140 1
2936 1140 1
3787 1140 1
1258 1140 1
2684 1140 1
854 1140 1
869 1140 1
2127 1140 1
3748 1140 1
372 1140 1
3414 1140 1
1809 1140 1
3264 1140 1
2429 1140 1
3976 1140 1
1033 1140 1
3445 1140 1
484 1140 1
4135 1140 1
756 1140 1
769 1140 1
1087 1140 1
1466 1140 1
1598 1140 1
149 1140 1
1590 1140 1
2801 1140 1
754 1140 1
480 1140 1
3555 1140 1
713 1140 1
2860 1140 1
3303 1140 1
3100 1140 1
1458 1140 1
2945 1140 1
357 1140 1
3811 1140 1
4134 1140 1
2884 1140 1
2529 1140 1
1974 1140 1
3420 1140 1
695 1140 1
886 1140 1
1802 1140 1
1169 1140 1
98 1140 1
2595 1140 1
1232 1140 1
2308 1140 1
1217 1140 1
3065 1140 1
1749 1140 1
828 1140 1
757 1140 1
3719 1140 1
1768 1140 1
99 1140 1
1121 1140 1
2669 1140 1
999 1140 1
2950 1140 1
646 1140 1
2771 1140 1
2394 1140 1
1528 1140 1
4035 1140 1
383 1140 1
208 1140 1
2648 104 1
2470 104 1
3486 104 1
664 104 1
165 104 1
2188 104 1
1186 104 1
3816 104 1
2824 104 1
2421 104 1
3761 104 1
2036 104 1
748 104 1
3430 104 1
668 104 1
1242 104 1
669 104 1
491 104 1
466 104 1
435 104 1
971 104 1
2131 104 1
1128 104 1
611 104 1
298 104 1
634 104 1
3144 104 1
980 104 1
428 104 1
934 104 1
33 104 1
2833 104 1
414 104 1
1887 104 1
1993 104 1
712 104 1
3428 104 1
2830 104 1
542 104 1
3773 104 1
468 104 1
1679 104 1
441 104 1
148 104 1
2270 104 1
2611 104 1
50 104 1
527 104 1
455 104 1
416 104 1
3526 104 1
3229 104 1
398 104 1
1630 104 1
426 104 1
242 104 1
173 104 1
3362 104 1
215 104 1
390 104 1
396 104 1
2576 104 1
318 104 1
1794 104 1
3983 104 1
2351 104 1
2742 104 1
574 104 1
2336 104 1
2049 104 1
2712 104 1
1166 104 1
3829 104 1
745 104 1
955 104 1
3504 104 1
2423 104 1
2331 104 1
1724 104 1
1124 104 1
1247 104 1
231 104 1
225 104 1
575 104 1
3288 104 1
139 104 1
1838 104 1
525 104 1
440 104 1
2259 104 1
1067 104 1
67 104 1
2732 104 1
421 104 1
3888 104 1
1207 104 1
725 104 1
37 104 1
2238 104 1
2744 104 1
439 104 1
1822 104 1
570 104 1
4029 104 1
463 104 1
3961 104 1
4048 104 1
2825 104 1
4085 104 1
4089 104 1
2115 104 1
3081 104 1
409 104 1
1136 104 1
401 104 1
1400 104 1
2044 104 1
1722 104 1
778 104 1
2125 104 1
1632 104 1
1015 104 1
2279 104 1
2990 104 1
3299 104 1
1112 104 1
761 104 1
1966 104 1
566 104 1
3978 104 1
3032 104 1
2539 104 1
1265 104 1
1594 104 1
1516 104 1
3429 104 1
2055 104 1
14 104 1
434 104 1
1795 104 1
1706 104 1
3240 104 1
3683 104 1
1640 104 1
171 104 1
2410 104 1
618 104 1
2528 104 1
2755 104 1
1187 104 1
1612 104 1
1474 104 1
1017 104 1
1744 104 1
1755 104 1
447 104 1
3291 104 1
2488 104 1
979 104 1
1180 104 1
3388 104 1
424 104 1
1274 104 1
76 104 1
3809 104 1
3739 104 1
3163 104 1
186 104 1
1271 104 1
562 104 1
3071 104 1
711 104 1
3441 104 1
2183 104 1
3970 104 1
1653 104 1
2927 104 1
471 104 1
2634 104 1
3154 104 1
2564 104 1
635 104 1
2129 104 1
449 104 1
2628 104 1
431 104 1
1096 104 1
3265 104 1
2002 104 1
467 104 1
3130 104 1
1941 104 1
60 104 1
2023 104 1
407 104 1
3006 104 1
102 104 1
3190 104 1
3880 104 1
1881 104 1
631 104 1
649 104 1
1089 104 1
1193 104 1
2056 104 1
1278 104 1
2014 104 1
1224 104 1
1287 104 1
1243 104 1
2396 104 1
1567 104 1
3097 104 1
1735 104 1
582 104 1
2434 104 1
13 104 1
1424 104 1
1196 104 1
1704 104 1
4090 104 1
3883 104 1
1877 104 1
1064 104 1
3169 104 1
2319 104 1
760 104 1
2757 104 1
985 104 1
465 104 1
1796 104 1
875 104 1
3294 104 1
22 104 1
1192 104 1
2294 104 1
3132 104 1
2487 104 1
3150 104 1
2958 104 1
436 104 1
954 104 1
1317 104 1
4049 104 1
4070 104 1
896 104 1
451 104 1
619 104 1
2750 104 1
4 104 1
2209 104 1
726 104 1
2473 104 1
2632 104 1
1695 104 1
228 104 1
1331 104 1
1164 104 1
1606 104 1
3040 104 1
751 104 1
240 104 1
2491 104 1
1167 104 1
58 104 1
565 104 1
2211 104 1
3798 104 1
3141 104 1
2334 104 1
2639 104 1
583 104 1
548 104 1
1244 104 1
21 104 1
1629 104 1
3133 104 1
1997 104 1
64 104 1
2879 104 1
1721 104 1
418 104 1
2206 104 1
1579 104 1
1194 104 1
150 104 1
3328 104 1
399 104 1
3375 104 1
1878 104 1
526 104 1
1897 104 1
2383 104 1
488 104 1
3637 104 1
3219 104 1
1047 104 1
3343 104 1
4066 104 1
2210 104 1
2420 104 1
2431 104 1
1404 104 1
3315 104 1
1913 104 1
762 104 1
31 104 1
2886 104 1
4131 104 1
612 104 1
3200 104 1
1318 104 1
61 104 1
647 104 1
2 104 1
2612 104 1
666 104 1
2977 104 1
1115 104 1
2906 104 1
1157 104 1
3681 104 1
4068 104 1
1334 104 1
24 104 1
237 104 1
1900 104 1
3705 104 1
3311 104 1
1899 104 1
3152 104 1
345 104 1
141 104 1
3794 104 1
3547 104 1
2146 104 1
3221 104 1
2258 104 1
567 104 1
2832 104 1
3488 104 1
1135 104 1
2386 104 1
295 104 1
206 104 1
477 104 1
417 104 1
2059 104 1
784 104 1
3450 104 1
3481 104 1
3413 104 1
1792 104 1
2636 104 1
273 104 1
66 104 1
1117 104 1
1076 104 1
2569 104 1
1803 104 1
3119 104 1
737 104 1
319 104 1
195 104 1
571 104 1
3641 104 1
1639 104 1
2355 104 1
235 104 1
1275 104 1
3406 104 1
1452 104 1
940 104 1
3067 104 1
819 104 1
2358 104 1
620 104 1
2991 104 1
3298 104 1
2122 104 1
2042 104 1
140 104 1
1116 104 1
2613 104 1
400 104 1
2021 104 1
1262 104 1
2145 104 1
1090 104 1
2260 104 1
722 104 1
2280 104 1
1195 104 1
430 104 1
111 104 1
584 104 1
1824 104 1
71 104 1
2345 104 1
3203 104 1
1359 104 1
882 104 1
1697 104 1
2653 104 1
63 104 1
289 104 1
1416 104 1
248 104 1
461 104 1
3819 104 1
528 104 1
43 104 1
51 104 1
1503 104 1
3505 104 1
2141 104 1
3301 104 1
1915 104 1
543 104 1
227 104 1
1078 104 1
4023 104 1
2911 104 1
419 104 1
2619 104 1
2728 104 1
1191 104 1
1667 104 1
902 104 1
3308 104 1
2695 104 1
1751 104 1
1385 104 1
1643 104 1
3435 104 1
3330 104 1
182 104 1
3995 104 1
3537 104 1
89 104 1
3711 104 1
2894 104 1
1011 104 1
3092 104 1
2029 104 1
296 104 1
517 104 1
3666 104 1
4000 104 1
2037 104 1
975 104 1
937 104 1
642 104 1
2778 104 1
2792 104 1
1427 104 1
392 104 1
1307 104 1
2852 104 1
103 104 1
433 104 1
516 104 1
4017 104 1
3744 104 1
68 104 1
381 104 1
1118 104 1
546 104 1
3172 104 1
2024 104 1
425 104 1
3135 104 1
1263 104 1
1828 104 1
2596 104 1
1361 104 1
470 104 1
429 104 1
1130 104 1
415 104 1
1022 104 1
3810 104 1
2547 104 1
632 104 1
3167 104 1
3212 104 1
110 104 1
2481 104 1
377 104 1
3512 104 1
1627 104 1
478 104 1
1737 104 1
1268 104 1
62 104 1
636 104 1
2032 104 1
3096 104 1
236 104 1
2753 104 1
1998 104 1
2979 104 1
3297 104 1
3668 104 1
1754 104 1
1119 104 1
1990 104 1
2424 104 1
2035 104 1
1707 104 1
3173 104 1
395 104 1
2948 104 1
372 104 1
514 104 1
1714 104 1
2804 104 1
578 104 1
437 104 1
427 104 1
3672 104 1
883 104 1
3478 104 1
1583 104 1
12 104 1
724 104 1
1288 104 1
741 104 1
2769 104 1
2143 104 1
3608 104 1
397 104 1
2299 104 1
3797 104 1
448 104 1
2465 104 1
462 104 1
1617 104 1
226 104 1
4113 104 1
109 104 1
1973 104 1
723 104 1
1598 104 1
1786 104 1
3835 104 1
2329 104 1
4145 104 1
2681 104 1
233 104 1
2028 104 1
4069 104 1
445 104 1
2240 104 1
973 104 1
2682 104 1
743 104 1
3085 104 1
3525 104 1
147 104 1
1132 104 1
4138 104 1
1154 104 1
2725 104 1
2466 104 1
3971 104 1
2736 104 1
1641 104 1
1723 104 1
239 104 1
648 104 1
432 104 1
1051 104 1
3357 104 1
293 104 1
1153 104 1
120 104 1
4046 104 1
3968 104 1
145 104 1
1008 104 1
25 104 1
2645 104 1
1459 104 1
2910 104 1
818 104 1
2621 104 1
1108 104 1
3210 104 1
163 104 1
3426 104 1
1675 104 1
2234 104 1
258 104 1
1052 104 1
1432 104 1
1611 104 1
785 104 1
1007 104 1
3697 104 1
695 104 1
1884 104 1
886 104 1
105 104 1
317 104 1
492 104 1
4027 104 1
2106 104 1
489 104 1
3569 104 1
1901 104 1
2490 104 1
423 104 1
1873 104 1
646 104 1
55 104 1
1236 104 1
667 104 1
72 104 1
1188 104 1
978 104 1
3104 104 1
3485 104 1
3019 104 1
3699 104 1
1453 1336 1
3166 1336 1
3726 1336 1
531 1336 1
1286 1336 1
3805 1336 1
3825 1336 1
498 1336 1
1369 1336 1
3009 1336 1
2025 1336 1
1965 1336 1
1109 1336 1
2847 1336 1
843 1336 1
3094 1336 1
1597 1336 1
3824 1336 1
71 1336 1
1370 1336 1
3470 1336 1
1650 1336 1
4045 1336 1
90 1336 1
2591 1336 1
1154 1336 1
3790 1336 1
2817 1336 1
3904 1336 1
1955 1336 1
558 1336 1
2573 1336 1
279 1336 1
3351 1336 1
91 1336 1
2012 1336 1
765 1336 1
383 1336 1
1297 1336 1
2459 1336 1
1680 1336 1
952 1336 1
650 1336 1
2212 1336 1
2447 1336 1
1482 1336 1
385 1336 1
657 1336 1
2305 1336 1
384 1336 1
1353 1336 1
1205 1336 1
29 1336 1
347 1336 1
845 1336 1
312 1336 1
74 1336 1
2380 1336 1
155 1336 1
1716 1336 1
1021 1336 1
1020 1336 1
1483 1336 1
2525 1336 1
3830 634 1
2648 634 1
2188 634 1
1186 634 1
491 634 1
466 634 1
435 634 1
4028 634 1
1128 634 1
2602 634 1
298 634 1
2833 634 1
2349 634 1
542 634 1
877 634 1
3773 634 1
441 634 1
2270 634 1
3868 634 1
527 634 1
455 634 1
416 634 1
1630 634 1
2576 634 1
1794 634 1
2351 634 1
3829 634 1
955 634 1
3504 634 1
1247 634 1
231 634 1
575 634 1
525 634 1
440 634 1
1067 634 1
981 634 1
37 634 1
1822 634 1
1442 634 1
2278 634 1
4048 634 1
3081 634 1
786 634 1
1015 634 1
2990 634 1
56 634 1
3032 634 1
1516 634 1
14 634 1
434 634 1
330 634 1
2410 634 1
618 634 1
1474 634 1
447 634 1
2488 634 1
424 634 1
1628 634 1
382 634 1
104 634 1
562 634 1
711 634 1
2390 634 1
635 634 1
1463 634 1
3265 634 1
467 634 1
649 634 1
2014 634 1
2861 634 1
22 634 1
1192 634 1
4148 634 1
2958 634 1
896 634 1
451 634 1
4 634 1
726 634 1
1331 634 1
751 634 1
240 634 1
565 634 1
2639 634 1
583 634 1
2719 634 1
64 634 1
1721 634 1
150 634 1
3328 634 1
2680 634 1
526 634 1
1047 634 1
1983 634 1
31 634 1
61 634 1
4081 634 1
647 634 1
2739 634 1
4026 634 1
1334 634 1
237 634 1
1900 634 1
3705 634 1
2746 634 1
295 634 1
206 634 1
784 634 1
3450 634 1
3481 634 1
2693 634 1
66 634 1
365 634 1
737 634 1
319 634 1
3641 634 1
2633 634 1
1275 634 1
3067 634 1
140 634 1
2807 634 1
400 634 1
2021 634 1
1090 634 1
584 634 1
882 634 1
63 634 1
528 634 1
7 634 1
1503 634 1
2141 634 1
1667 634 1
309 634 1
3330 634 1
3995 634 1
1637 634 1
3092 634 1
517 634 1
588 634 1
381 634 1
3591 634 1
2024 634 1
425 634 1
1828 634 1
1361 634 1
470 634 1
415 634 1
3810 634 1
3212 634 1
1737 634 1
636 634 1
3297 634 1
3668 634 1
1754 634 1
1990 634 1
1707 634 1
395 634 1
3414 634 1
1288 634 1
741 634 1
2179 634 1
397 634 1
2299 634 1
3797 634 1
462 634 1
4113 634 1
723 634 1
846 634 1
2329 634 1
4145 634 1
233 634 1
4069 634 1
2240 634 1
2682 634 1
1154 634 1
2536 634 1
2020 634 1
2466 634 1
2736 634 1
1723 634 1
3252 634 1
2286 634 1
293 634 1
1008 634 1
1108 634 1
163 634 1
1675 634 1
2234 634 1
785 634 1
1007 634 1
2106 634 1
3073 634 1
2490 634 1
646 634 1
3019 634 1
3782 33 1
113 33 1
592 33 1
3166 33 1
2148 33 1
3726 33 1
3175 33 1
1596 33 1
655 33 1
288 33 1
224 33 1
1202 33 1
398 33 1
2225 33 1
1460 33 1
75 33 1
4062 33 1
1341 33 1
1182 33 1
1049 33 1
529 33 1
2840 33 1
92 33 1
396 33 1
665 33 1
2943 33 1
1178 33 1
2344 33 1
73 33 1
531 33 1
520 33 1
45 33 1
1442 33 1
707 33 1
1249 33 1
286 33 1
842 33 1
2538 33 1
1286 33 1
76 33 1
3163 33 1
1668 33 1
3861 33 1
411 33 1
3463 33 1
3805 33 1
3759 33 1
104 33 1
498 33 1
1369 33 1
614 33 1
117 33 1
872 33 1
2714 33 1
2025 33 1
1965 33 1
344 33 1
2518 33 1
587 33 1
551 33 1
1203 33 1
20 33 1
583 33 1
2847 33 1
843 33 1
1047 33 1
1765 33 1
31 33 1
497 33 1
647 33 1
1839 33 1
2 33 1
3263 33 1
1157 33 1
1597 33 1
237 33 1
2099 33 1
3824 33 1
345 33 1
1468 33 1
624 33 1
3560 33 1
410 33 1
616 33 1
2258 33 1
222 33 1
939 33 1
3549 33 1
532 33 1
2524 33 1
430 33 1
111 33 1
71 33 1
941 33 1
3116 33 1
2189 33 1
63 33 1
3031 33 1
156 33 1
528 33 1
1041 33 1
860 33 1
577 33 1
3949 33 1
227 33 1
826 33 1
77 33 1
1957 33 1
284 33 1
873 33 1
114 33 1
3449 33 1
540 33 1
1650 33 1
337 33 1
2952 33 1
2606 33 1
3723 33 1
3477 33 1
764 33 1
1953 33 1
4045 33 1
653 33 1
1165 33 1
727 33 1
367 33 1
3297 33 1
90 33 1
771 33 1
641 33 1
519 33 1
2328 33 1
3657 33 1
1250 33 1
152 33 1
3478 33 1
2946 33 1
1338 33 1
1617 33 1
1406 33 1
841 33 1
2759 33 1
46 33 1
1831 33 1
1267 33 1
590 33 1
3790 33 1
2621 33 1
1052 33 1
656 33 1
2817 33 1
85 33 1
1884 33 1
105 33 1
1773 33 1
3629 33 1
2062 33 1
3904 33 1
1886 33 1
1635 33 1
3238 33 1
558 33 1
863 33 1
2100 33 1
662 33 1
782 33 1
3376 33 1
3598 33 1
336 33 1
91 33 1
2012 33 1
765 33 1
153 33 1
17 33 1
383 33 1
2459 33 1
1365 33 1
861 33 1
589 33 1
2447 33 1
591 33 1
72 33 1
652 33 1
2790 33 1
1484 33 1
1426 33 1
773 33 1
657 33 1
816 33 1
1455 33 1
633 33 1
70 33 1
347 33 1
3161 33 1
845 33 1
312 33 1
2038 33 1
523 33 1
74 33 1
342 33 1
368 33 1
3837 33 1
155 33 1
851 33 1
2857 33 1
1021 33 1
2652 33 1
389 33 1
1020 33 1
3750 33 1
776 33 1
2525 33 1
708 33 1
2640 33 1
287 33 1
1601 33 1
3019 33 1
2304 2937 1
207 2937 1
2503 2937 1
135 2937 1
221 2937 1
1024 2937 1
349 2937 1
1189 2937 1
37 2937 1
1345 2937 1
2060 2937 1
1551 2937 1
3444 2937 1
586 2937 1
186 2937 1
1271 2937 1
1941 2937 1
261 2937 1
1676 2937 1
217 2937 1
1174 2937 1
615 2937 1
2958 2937 1
2545 2937 1
2886 2937 1
1961 2937 1
692 2937 1
2693 2937 1
319 2937 1
885 2937 1
1678 2937 1
661 2937 1
892 2937 1
3368 2937 1
1114 2937 1
3015 2937 1
352 2937 1
2103 2937 1
3995 2937 1
3510 2937 1
3414 2937 1
511 2937 1
3417 2937 1
2179 2937 1
2860 2937 1
1458 2937 1
1883 2937 1
2276 2937 1
886 2937 1
1121 2937 1
2950 2937 1
646 2937 1
1039 2937 1
3782 650 1
1200 650 1
30 650 1
932 650 1
3166 650 1
1596 650 1
655 650 1
712 650 1
3611 650 1
2227 650 1
3773 650 1
398 650 1
75 650 1
1182 650 1
529 650 1
2840 650 1
665 650 1
531 650 1
37 650 1
2538 650 1
1367 650 1
1286 650 1
424 650 1
3861 650 1
411 650 1
3825 650 1
498 650 1
1369 650 1
3009 650 1
467 650 1
614 650 1
1109 650 1
1203 650 1
20 650 1
2847 650 1
843 650 1
3094 650 1
31 650 1
497 650 1
1839 650 1
2 650 1
3263 650 1
345 650 1
1468 650 1
3560 650 1
2693 650 1
532 650 1
495 650 1
71 650 1
1665 650 1
1370 650 1
1503 650 1
1041 650 1
227 650 1
1957 650 1
3995 650 1
3092 650 1
343 650 1
2952 650 1
1828 650 1
764 650 1
653 650 1
1201 650 1
90 650 1
771 650 1
496 650 1
152 650 1
280 650 1
2946 650 1
2591 650 1
846 650 1
233 650 1
1831 650 1
590 650 1
3790 650 1
163 650 1
2106 650 1
646 650 1
3904 650 1
1649 650 1
1955 650 1
900 650 1
1635 650 1
558 650 1
933 650 1
863 650 1
2573 650 1
950 650 1
1685 650 1
279 650 1
3376 650 1
844 650 1
3846 650 1
1364 650 1
3351 650 1
3628 650 1
91 650 1
4129 650 1
2012 650 1
765 650 1
3464 650 1
4034 650 1
2476 650 1
383 650 1
1297 650 1
2459 650 1
1365 650 1
4080 650 1
2617 650 1
952 650 1
2212 650 1
1454 650 1
2447 650 1
3136 650 1
623 650 1
1482 650 1
901 650 1
385 650 1
1426 650 1
773 650 1
657 650 1
816 650 1
3959 650 1
1666 650 1
1308 650 1
1353 650 1
1205 650 1
29 650 1
347 650 1
1152 650 1
845 650 1
312 650 1
1764 650 1
346 650 1
74 650 1
1336 650 1
1686 650 1
278 650 1
155 650 1
1716 650 1
2857 650 1
1021 650 1
2652 650 1
28 650 1
389 650 1
1020 650 1
1483 650 1
776 650 1
2525 650 1
708 650 1
2640 650 1
159 650 1
287 650 1
579 2848 1
2847 2848 1
3549 2848 1
2189 2848 1
156 2848 1
826 2848 1
1650 2848 1
3478 2848 1
2946 2848 1
3904 2848 1
558 2848 1
3598 2848 1
383 2848 1
2447 2848 1
845 2848 1
312 2848 1
2038 2848 1
287 2848 1
655 2841 1
771 2841 1
590 2841 1
1484 2841 1
845 2841 1
2421 3503 1
971 3503 1
2602 3503 1
298 3503 1
3773 3503 1
441 3503 1
3526 3503 1
1630 3503 1
2742 3503 1
3504 3503 1
1247 3503 1
525 3503 1
133 3503 1
4085 3503 1
4132 3503 1
1632 3503 1
3299 3503 1
1966 3503 1
3032 3503 1
2055 3503 1
446 3503 1
1474 3503 1
4094 3503 1
424 3503 1
711 3503 1
2002 3503 1
467 3503 1
1941 3503 1
1397 3503 1
1224 3503 1
3097 3503 1
2319 3503 1
1192 3503 1
1065 3503 1
2958 3503 1
954 3503 1
1167 3503 1
2211 3503 1
1997 3503 1
1721 3503 1
1194 3503 1
3440 3503 1
2420 3503 1
1654 3503 1
2585 3503 1
1913 3503 1
31 3503 1
2886 3503 1
647 3503 1
1725 3503 1
1115 3503 1
4026 3503 1
3056 3503 1
237 3503 1
3705 3503 1
3311 3503 1
3152 3503 1
3696 3503 1
2258 3503 1
784 3503 1
2113 3503 1
319 3503 1
532 3503 1
3645 3503 1
1090 3503 1
111 3503 1
2345 3503 1
882 3503 1
1416 3503 1
3949 3503 1
227 3503 1
1667 3503 1
309 3503 1
1294 3503 1
3330 3503 1
3995 3503 1
89 3503 1
3092 3503 1
3069 3503 1
3493 3503 1
1828 3503 1
470 3503 1
1627 3503 1
3511 3503 1
3297 3503 1
2851 3503 1
2419 3503 1
427 3503 1
1273 3503 1
2299 3503 1
3078 3503 1
448 3503 1
462 3503 1
226 3503 1
4113 3503 1
723 3503 1
2329 3503 1
233 3503 1
445 3503 1
3525 3503 1
163 3503 1
317 3503 1
489 3503 1
646 3503 1
4106 3503 1
3019 3503 1
1535 3690 1
2675 3690 1
180 3690 1
3153 3690 1
913 3690 1
2052 3690 1
1069 3690 1
586 3690 1
1537 3690 1
217 3690 1
3257 3690 1
2886 3690 1
914 3690 1
661 3690 1
3847 3690 1
2387 3690 1
119 3690 1
3995 3690 1
1552 3690 1
3796 3690 1
1000 3690 1
3414 3690 1
2429 3690 1
2126 3690 1
1919 3690 1
769 3690 1
1458 3690 1
357 3690 1
3580 3690 1
907 3690 1
1217 3690 1
1121 3690 1
646 3690 1
4035 3690 1
3782 1203 1
30 1203 1
113 1203 1
592 1203 1
1596 1203 1
33 1203 1
655 1203 1
224 1203 1
3773 1203 1
398 1203 1
531 1203 1
1247 1203 1
409 1203 1
842 1203 1
76 1203 1
1668 1203 1
3805 1203 1
3759 1203 1
3825 1203 1
498 1203 1
3009 1203 1
2129 1203 1
614 1203 1
872 1203 1
1965 1203 1
1109 1203 1
2381 1203 1
551 1203 1
4148 1203 1
20 1203 1
2847 1203 1
843 1203 1
31 1203 1
2 1203 1
3263 1203 1
1597 1203 1
2057 1203 1
2146 1203 1
319 1203 1
3549 1203 1
2260 1203 1
71 1203 1
1370 1203 1
3031 1203 1
106 1203 1
77 1203 1
3330 1203 1
114 1203 1
343 1203 1
335 1203 1
3477 1203 1
4045 1203 1
90 1203 1
771 1203 1
519 1203 1
2328 1203 1
280 1203 1
841 1203 1
233 1203 1
2759 1203 1
46 1203 1
590 1203 1
3790 1203 1
2817 1203 1
3367 1203 1
3569 1203 1
1773 1203 1
646 1203 1
3904 1203 1
1649 1203 1
3238 1203 1
558 1203 1
933 1203 1
2573 1203 1
950 1203 1
279 1203 1
3351 1203 1
3628 1203 1
91 1203 1
2012 1203 1
765 1203 1
383 1203 1
1297 1203 1
1365 1203 1
2617 1203 1
3103 1203 1
650 1203 1
2447 1203 1
654 1203 1
72 1203 1
385 1203 1
773 1203 1
816 1203 1
817 1203 1
1205 1203 1
29 1203 1
1152 1203 1
845 1203 1
312 1203 1
2038 1203 1
346 1203 1
1686 1203 1
1716 1203 1
1021 1203 1
28 1203 1
389 1203 1
3750 1203 1
1483 1203 1
2525 1203 1
2640 1203 1
287 1203 1
2156 1757 1
180 1757 1
2503 1757 1
112 1757 1
96 1757 1
1225 1757 1
3022 1757 1
3739 1757 1
3663 1757 1
217 1757 1
1035 1757 1
101 1757 1
3318 1757 1
2317 1757 1
2574 1757 1
914 1757 1
1678 1757 1
248 1757 1
1027 1757 1
1999 1757 1
696 1757 1
1087 1757 1
1458 1757 1
3394 1757 1
1536 1757 1
200 1757 1
646 1757 1
1779 291 1
1698 291 1
207 291 1
2599 291 1
1122 291 1
1790 291 1
716 291 1
2213 291 1
221 291 1
660 291 1
3072 291 1
37 291 1
1345 291 1
1648 291 1
3291 291 1
1551 291 1
3739 291 1
1623 291 1
1271 291 1
1941 291 1
1676 291 1
3039 291 1
217 291 1
2493 291 1
1035 291 1
1513 291 1
1355 291 1
914 291 1
1127 291 1
661 291 1
2556 291 1
211 291 1
248 291 1
1479 291 1
351 291 1
374 291 1
2947 291 1
309 291 1
458 291 1
2492 291 1
3995 291 1
3092 291 1
332 291 1
3857 291 1
3135 291 1
503 291 1
681 291 1
2788 291 1
1033 291 1
3445 291 1
2126 291 1
769 291 1
2795 291 1
1458 291 1
886 291 1
489 291 1
1536 291 1
1121 291 1
646 291 1
1215 291 1
1576 1523 1
535 1523 1
2503 1523 1
1849 1523 1
3635 1523 1
1726 1523 1
1702 1523 1
1736 1523 1
112 1523 1
3072 1523 1
2966 1523 1
4107 1523 1
1345 1523 1
2701 1523 1
177 1523 1
1585 1523 1
2798 1523 1
1180 1523 1
186 1523 1
3956 1523 1
507 1523 1
3908 1523 1
1549 1523 1
34 1523 1
482 1523 1
217 1523 1
2916 1523 1
205 1523 1
2886 1523 1
692 1523 1
3520 1523 1
1678 1523 1
3256 1523 1
211 1523 1
1856 1523 1
1027 1523 1
2831 1523 1
1689 1523 1
1010 1523 1
1348 1523 1
3400 1523 1
1060 1523 1
2914 1523 1
2660 1523 1
977 1523 1
40 1523 1
483 1523 1
886 1523 1
1121 1523 1
646 1523 1
1229 4022 1
3579 4022 1
3962 4022 1
319 4022 1
914 4022 1
2948 4022 1
646 4022 1
1140 2870 1
758 2870 1
767 2870 1
2589 2870 1
339 2870 1
135 2870 1
3254 2870 1
2290 2870 1
2289 2870 1
1464 2870 1
2309 2870 1
217 2870 1
3985 2870 1
1259 2870 1
996 2870 1
892 2870 1
248 2870 1
2271 2870 1
2288 2870 1
576 2870 1
1766 2870 1
2499 2870 1
1848 2870 1
196 2870 1
1466 2870 1
3335 2870 1
2669 2870 1
646 2870 1
3782 2822 1
33 2822 1
1329 2822 1
4062 2822 1
73 2822 1
531 2822 1
1249 2822 1
842 2822 1
850 2822 1
76 2822 1
3463 2822 1
3009 2822 1
872 2822 1
551 2822 1
1839 2822 1
2099 2822 1
48 2822 1
3549 2822 1
71 2822 1
588 2822 1
3723 2822 1
653 2822 1
771 2822 1
152 2822 1
1338 2822 1
47 2822 1
841 2822 1
590 2822 1
3367 2822 1
1773 2822 1
3629 2822 1
3904 2822 1
1886 2822 1
558 2822 1
3598 2822 1
336 2822 1
17 2822 1
521 2822 1
383 2822 1
162 2822 1
591 2822 1
1482 2822 1
633 2822 1
845 2822 1
312 2822 1
2038 2822 1
523 2822 1
1686 2822 1
1021 2822 1
157 2822 1
1248 2822 1
287 2822 1
2235 18 1
1647 18 1
2881 18 1
2316 18 1
1445 18 1
3827 18 1
3564 18 1
1862 18 1
2080 18 1
3145 18 1
821 18 1
781 18 1
3832 18 1
1110 18 1
251 18 1
560 18 1
1321 18 1
1868 18 1
1323 18 1
1825 18 1
580 18 1
1548 18 1
1449 18 1
728 18 1
402 18 1
3568 18 1
1112 18 1
823 18 1
3721 18 1
65 18 1
3032 18 1
2539 18 1
1430 18 1
1864 18 1
27 18 1
1212 18 1
3029 18 1
1747 18 1
2275 18 1
3234 18 1
127 18 1
2079 18 1
2110 18 1
4031 18 1
1771 18 1
1863 18 1
1080 18 1
824 18 1
1139 18 1
1657 18 1
1984 18 1
2399 18 1
1505 18 1
2818 18 1
2789 18 1
2564 18 1
1407 18 1
2548 18 1
1870 18 1
2426 18 1
2862 18 1
2776 18 1
1735 18 1
3984 18 1
2425 18 1
1760 18 1
2958 18 1
3994 18 1
2775 18 1
2526 18 1
1507 18 1
19 18 1
2109 18 1
31 18 1
252 18 1
2009 18 1
1859 18 1
2078 18 1
2992 18 1
3087 18 1
2092 18 1
394 18 1
1860 18 1
3942 18 1
16 18 1
2965 18 1
4002 18 1
1497 18 1
3310 18 1
2059 18 1
2969 18 1
3063 18 1
553 18 1
1508 18 1
3552 18 1
1948 18 1
2811 18 1
737 18 1
319 18 1
1493 18 1
3390 18 1
532 18 1
3036 18 1
1311 18 1
651 18 1
537 18 1
1865 18 1
2485 18 1
2713 18 1
1861 18 1
718 18 1
3330 18 1
1951 18 1
1376 18 1
2397 18 1
3092 18 1
256 18 1
2368 18 1
1427 18 1
1431 18 1
2896 18 1
2091 18 1
2793 18 1
898 18 1
1266 18 1
1985 18 1
1828 18 1
731 18 1
1417 18 1
377 18 1
2341 18 1
36 18 1
1061 18 1
1490 18 1
249 18 1
3595 18 1
1734 18 1
1506 18 1
3539 18 1
3701 18 1
12 18 1
1746 18 1
2171 18 1
130 18 1
2456 18 1
2407 18 1
1379 18 1
2698 18 1
3768 18 1
2897 18 1
1509 18 1
3498 18 1
2404 18 1
1211 18 1
254 18 1
1869 18 1
3476 18 1
2540 18 1
2045 18 1
1071 18 1
2169 18 1
646 18 1
2172 18 1
129 18 1
850 2760 1
843 2760 1
283 2760 1
3807 2760 1
3549 2760 1
161 2760 1
841 2760 1
590 2760 1
3367 2760 1
646 2760 1
2382 2760 1
3598 2760 1
1149 2760 1
383 2760 1
591 2760 1
1484 2760 1
845 2760 1
2038 2760 1
847 2760 1
157 2760 1
1248 2760 1
1535 1420 1
669 1420 1
535 1420 1
1230 1420 1
168 1420 1
3973 1420 1
2156 1420 1
712 1420 1
1781 1420 1
3776 1420 1
1622 1420 1
180 1420 1
4008 1420 1
1239 1420 1
969 1420 1
339 1420 1
259 1420 1
992 1420 1
1470 1420 1
264 1420 1
3586 1420 1
955 1420 1
80 1420 1
221 1420 1
704 1420 1
660 1420 1
1889 1420 1
313 1420 1
1531 1420 1
3582 1420 1
837 1420 1
2646 1420 1
1345 1420 1
216 1420 1
263 1420 1
1600 1420 1
3448 1420 1
3013 1420 1
3945 1420 1
1097 1420 1
203 1420 1
947 1420 1
3956 1420 1
1271 1420 1
307 1420 1
3534 1420 1
1939 1420 1
41 1420 1
2659 1420 1
1257 1420 1
1676 1420 1
217 1420 1
1488 1420 1
452 1420 1
615 1420 1
3345 1420 1
1035 1420 1
3377 1420 1
2886 1420 1
1958 1420 1
2063 1420 1
709 1420 1
1701 1420 1
319 1420 1
2787 1420 1
855 1420 1
914 1420 1
1678 1420 1
661 1420 1
2556 1420 1
1319 1420 1
248 1420 1
461 1420 1
3612 1420 1
3093 1420 1
1927 1420 1
2864 1420 1
2963 1420 1
1245 1420 1
1219 1420 1
2364 1420 1
2827 1420 1
1963 1420 1
302 1420 1
1145 1420 1
1385 1420 1
2018 1420 1
1383 1420 1
962 1420 1
108 1420 1
182 1420 1
2492 1420 1
119 1420 1
3995 1420 1
1060 1420 1
3092 1420 1
3258 1420 1
2314 1420 1
3796 1420 1
405 1420 1
1840 1420 1
2674 1420 1
372 1420 1
82 1420 1
3414 1420 1
2429 1420 1
1349 1420 1
2667 1420 1
2006 1420 1
1051 1420 1
2625 1420 1
2860 1420 1
2084 1420 1
357 1420 1
2668 1420 1
1016 1420 1
695 1420 1
886 1420 1
1895 1420 1
2752 1420 1
627 1420 1
1217 1420 1
3907 1420 1
1768 1420 1
1121 1420 1
646 1420 1
2071 1420 1
363 1420 1
134 1420 1
1528 1420 1
845 1420 1
2602 3432 1
525 3432 1
3057 3432 1
1065 3432 1
3092 3432 1
3297 3432 1
1835 3432 1
403 984 1
3138 984 1
2709 984 1
1472 984 1
137 984 1
607 984 1
3551 984 1
135 984 1
716 984 1
221 984 1
515 984 1
349 984 1
686 984 1
2073 984 1
112 984 1
3206 984 1
2555 984 1
1648 984 1
2060 984 1
404 984 1
1328 984 1
1487 984 1
1585 984 1
3448 984 1
3914 984 1
682 984 1
2176 984 1
3650 984 1
3945 984 1
586 984 1
1246 984 1
186 984 1
1255 984 1
1391 984 1
1036 984 1
34 984 1
261 984 1
1437 984 1
217 984 1
1995 984 1
3280 984 1
452 984 1
3051 984 1
1750 984 1
752 984 1
3363 984 1
192 984 1
2545 984 1
2886 984 1
3520 984 1
319 984 1
885 984 1
3919 984 1
2137 984 1
2787 984 1
1435 984 1
3256 984 1
1479 984 1
699 984 1
459 984 1
51 984 1
2964 984 1
309 984 1
352 984 1
166 984 1
3995 984 1
3359 984 1
3647 984 1
1258 984 1
405 984 1
2779 984 1
503 984 1
3453 984 1
372 984 1
2429 984 1
921 984 1
2126 984 1
1005 984 1
1087 984 1
3283 984 1
2860 984 1
1759 984 1
1458 984 1
357 984 1
1387 984 1
2529 984 1
1443 984 1
1926 984 1
98 984 1
1100 984 1
1038 984 1
360 984 1
1768 984 1
99 984 1
999 984 1
2950 984 1
646 984 1
770 984 1
1309 984 1
669 2904 1
3869 2904 1
183 2904 1
515 2904 1
660 2904 1
37 2904 1
2060 2904 1
1551 2904 1
586 2904 1
3739 2904 1
186 2904 1
1271 2904 1
889 2904 1
1676 2904 1
1437 2904 1
217 2904 1
1218 2904 1
1480 2904 1
31 2904 1
2886 2904 1
195 2904 1
2787 2904 1
1678 2904 1
661 2904 1
248 2904 1
3995 2904 1
275 2904 1
3414 2904 1
754 2904 1
2625 2904 1
1458 2904 1
2276 2904 1
1217 2904 1
1768 2904 1
710 2904 1
646 2904 1
3782 707 1
33 707 1
1341 707 1
1182 707 1
541 707 1
850 707 1
3655 707 1
551 707 1
2847 707 1
843 707 1
1839 707 1
1597 707 1
2099 707 1
1468 707 1
624 707 1
3560 707 1
1177 707 1
222 707 1
3549 707 1
71 707 1
343 707 1
337 707 1
653 707 1
771 707 1
118 707 1
590 707 1
1884 707 1
2069 707 1
3367 707 1
1649 707 1
1886 707 1
1206 707 1
3960 707 1
3598 707 1
17 707 1
162 707 1
158 707 1
591 707 1
1484 707 1
633 707 1
845 707 1
312 707 1
2038 707 1
1764 707 1
155 707 1
1021 707 1
157 707 1
159 707 1
2648 56 1
2470 56 1
3486 56 1
2188 56 1
3816 56 1
2421 56 1
748 56 1
491 56 1
466 56 1
1128 56 1
2602 56 1
298 56 1
428 56 1
33 56 1
2349 56 1
2830 56 1
877 56 1
468 56 1
441 56 1
3868 56 1
50 56 1
416 56 1
3526 56 1
3229 56 1
1630 56 1
1671 56 1
2576 56 1
318 56 1
3983 56 1
574 56 1
2049 56 1
3829 56 1
1724 56 1
1247 56 1
225 56 1
575 56 1
525 56 1
440 56 1
1067 56 1
67 56 1
421 56 1
37 56 1
2238 56 1
2744 56 1
439 56 1
1822 56 1
1442 56 1
463 56 1
133 56 1
3961 56 1
4048 56 1
2115 56 1
3081 56 1
409 56 1
1136 56 1
2044 56 1
2128 56 1
786 56 1
1015 56 1
1966 56 1
566 56 1
3032 56 1
1516 56 1
434 56 1
3405 56 1
171 56 1
618 56 1
1474 56 1
447 56 1
2488 56 1
424 56 1
3739 56 1
2967 56 1
3163 56 1
382 56 1
562 56 1
711 56 1
1653 56 1
471 56 1
2634 56 1
3154 56 1
635 56 1
1463 56 1
2628 56 1
2002 56 1
467 56 1
60 56 1
102 56 1
3880 56 1
2014 56 1
1224 56 1
1243 56 1
2396 56 1
3097 56 1
13 56 1
1196 56 1
1064 56 1
2319 56 1
2757 56 1
22 56 1
1192 56 1
234 56 1
2487 56 1
2958 56 1
436 56 1
954 56 1
4070 56 1
896 56 1
619 56 1
4 56 1
726 56 1
2632 56 1
1164 56 1
751 56 1
240 56 1
1167 56 1
58 56 1
2334 56 1
583 56 1
1244 56 1
21 56 1
1629 56 1
1997 56 1
64 56 1
2879 56 1
1721 56 1
617 56 1
2206 56 1
1194 56 1
3222 56 1
843 56 1
399 56 1
1878 56 1
526 56 1
1047 56 1
3343 56 1
1404 56 1
1983 56 1
31 56 1
647 56 1
2 56 1
2612 56 1
2977 56 1
2906 56 1
1157 56 1
4026 56 1
1334 56 1
3056 56 1
237 56 1
1900 56 1
3705 56 1
3311 56 1
3152 56 1
3213 56 1
2146 56 1
2258 56 1
206 56 1
477 56 1
784 56 1
3450 56 1
1792 56 1
66 56 1
1117 56 1
938 56 1
2569 56 1
3641 56 1
2800 56 1
3406 56 1
1452 56 1
3067 56 1
2358 56 1
620 56 1
140 56 1
2807 56 1
400 56 1
2021 56 1
1090 56 1
2260 56 1
722 56 1
430 56 1
111 56 1
584 56 1
1359 56 1
63 56 1
1416 56 1
528 56 1
2141 56 1
1915 56 1
543 56 1
227 56 1
1078 56 1
2728 56 1
1191 56 1
1667 56 1
2695 56 1
1294 56 1
1643 56 1
3330 56 1
3995 56 1
89 56 1
3711 56 1
3092 56 1
517 56 1
642 56 1
392 56 1
2852 56 1
433 56 1
4017 56 1
3591 56 1
3822 56 1
425 56 1
1263 56 1
1828 56 1
470 56 1
429 56 1
415 56 1
1022 56 1
3004 56 1
1268 56 1
636 56 1
236 56 1
1998 56 1
3297 56 1
3668 56 1
1119 56 1
1990 56 1
1707 56 1
3173 56 1
3414 56 1
1714 56 1
2804 56 1
724 56 1
1288 56 1
397 56 1
2299 56 1
448 56 1
2465 56 1
462 56 1
226 56 1
2001 56 1
723 56 1
783 56 1
1598 56 1
2329 56 1
2681 56 1
233 56 1
2028 56 1
445 56 1
2240 56 1
2682 56 1
1154 56 1
2466 56 1
1641 56 1
1723 56 1
648 56 1
1125 56 1
293 56 1
1458 56 1
120 56 1
145 56 1
1008 56 1
2621 56 1
1108 56 1
163 56 1
3426 56 1
1675 56 1
258 56 1
785 56 1
3536 56 1
1884 56 1
105 56 1
317 56 1
2106 56 1
489 56 1
3569 56 1
2490 56 1
1296 56 1
646 56 1
55 56 1
667 56 1
765 56 1
17 56 1
3019 56 1
2648 67 1
2470 67 1
3486 67 1
2188 67 1
3386 67 1
491 67 1
466 67 1
971 67 1
1128 67 1
2602 67 1
298 67 1
1862 67 1
428 67 1
877 67 1
3773 67 1
1679 67 1
441 67 1
527 67 1
455 67 1
1630 67 1
426 67 1
215 67 1
390 67 1
396 67 1
1671 67 1
945 67 1
318 67 1
3983 67 1
574 67 1
3504 67 1
1423 67 1
1724 67 1
1247 67 1
225 67 1
575 67 1
525 67 1
440 67 1
1067 67 1
1207 67 1
463 67 1
2125 67 1
786 67 1
1015 67 1
2635 67 1
3032 67 1
1516 67 1
434 67 1
1079 67 1
3683 67 1
171 67 1
2410 67 1
618 67 1
2528 67 1
1474 67 1
2557 67 1
424 67 1
3739 67 1
104 67 1
562 67 1
3071 67 1
711 67 1
2390 67 1
2129 67 1
3387 67 1
467 67 1
2023 67 1
1881 67 1
2729 67 1
2056 67 1
1035 67 1
1064 67 1
3169 67 1
22 67 1
1192 67 1
234 67 1
1259 67 1
1065 67 1
2958 67 1
2994 67 1
4 67 1
2133 67 1
1164 67 1
751 67 1
240 67 1
1167 67 1
565 67 1
1513 67 1
2639 67 1
548 67 1
64 67 1
1579 67 1
1194 67 1
3328 67 1
1916 67 1
488 67 1
1047 67 1
3315 67 1
1913 67 1
762 67 1
31 67 1
612 67 1
3200 67 1
647 67 1
2 67 1
2739 67 1
1172 67 1
3681 67 1
4026 67 1
2401 67 1
1334 67 1
1900 67 1
3705 67 1
2307 67 1
345 67 1
141 67 1
2146 67 1
3488 67 1
2386 67 1
295 67 1
477 67 1
1894 67 1
784 67 1
2693 67 1
938 67 1
1803 67 1
319 67 1
235 67 1
1275 67 1
3406 67 1
1452 67 1
620 67 1
140 67 1
400 67 1
2145 67 1
2260 67 1
742 67 1
430 67 1
111 67 1
584 67 1
882 67 1
63 67 1
3255 67 1
248 67 1
528 67 1
2141 67 1
543 67 1
227 67 1
1078 67 1
4023 67 1
2728 67 1
1191 67 1
2695 67 1
1751 67 1
1294 67 1
3330 67 1
458 67 1
3995 67 1
89 67 1
1011 67 1
3092 67 1
296 67 1
3666 67 1
2852 67 1
3744 67 1
381 67 1
3591 67 1
425 67 1
1828 67 1
470 67 1
1022 67 1
3810 67 1
3212 67 1
2763 67 1
478 67 1
2823 67 1
2740 67 1
1800 67 1
3668 67 1
1119 67 1
372 67 1
883 67 1
1288 67 1
2179 67 1
2143 67 1
397 67 1
2465 67 1
462 67 1
1617 67 1
4113 67 1
109 67 1
723 67 1
1786 67 1
2329 67 1
233 67 1
2028 67 1
4069 67 1
2240 67 1
2725 67 1
3971 67 1
648 67 1
2286 67 1
293 67 1
1847 67 1
3075 67 1
1793 67 1
3210 67 1
163 67 1
1905 67 1
1675 67 1
1052 67 1
785 67 1
1163 67 1
2276 67 1
2106 67 1
489 67 1
3569 67 1
2514 67 1
2490 67 1
423 67 1
1296 67 1
646 67 1
667 67 1
680 67 1
1188 67 1
978 67 1
3019 67 1
2213 2785 1
37 2785 1
3579 2785 1
3739 2785 1
1391 2785 1
1218 2785 1
4011 2785 1
3271 2785 1
914 2785 1
646 2785 1
403 2330 1
1698 2330 1
1677 2330 1
1576 2330 1
183 2330 1
207 2330 1
242 2330 1
1234 2330 1
2095 2330 1
992 2330 1
2213 2330 1
221 2330 1
704 2330 1
1932 2330 1
2184 2330 1
3878 2330 1
2073 2330 1
37 2330 1
912 2330 1
3605 2330 1
2060 2330 1
1068 2330 1
3739 2330 1
186 2330 1
307 2330 1
3663 2330 1
1549 2330 1
1391 2330 1
1941 2330 1
1036 2330 1
261 2330 1
889 2330 1
1676 2330 1
1545 2330 1
179 2330 1
217 2330 1
3900 2330 1
452 2330 1
3363 2330 1
4073 2330 1
2886 2330 1
1157 2330 1
4067 2330 1
996 2330 1
2787 2330 1
914 2330 1
1678 2330 1
248 2330 1
995 2330 1
1027 2330 1
2026 2330 1
459 2330 1
325 2330 1
458 2330 1
182 2330 1
119 2330 1
166 2330 1
3995 2330 1
3092 2330 1
3199 2330 1
1258 2330 1
2779 2330 1
3414 2330 1
1033 2330 1
3445 2330 1
2007 2330 1
1590 2330 1
1281 2330 1
480 2330 1
2860 2330 1
1458 2330 1
357 2330 1
2276 2330 1
886 2330 1
1802 2330 1
1217 2330 1
2880 2330 1
1536 2330 1
3719 2330 1
524 2330 1
99 2330 1
1121 2330 1
646 2330 1
4035 2330 1
1018 2152 1
2098 2152 1
1853 2152 1
221 2152 1
1024 2152 1
686 2152 1
112 2152 1
37 2152 1
3159 2152 1
1936 2152 1
3448 2152 1
2218 2152 1
3739 2152 1
1941 2152 1
1036 2152 1
3900 2152 1
1816 2152 1
2159 2152 1
1750 2152 1
212 2152 1
3743 2152 1
2886 2152 1
195 2152 1
81 2152 1
2787 2152 1
914 2152 1
661 2152 1
2271 2152 1
2963 2152 1
1003 2152 1
605 2152 1
1348 2152 1
458 2152 1
1142 2152 1
1609 2152 1
3995 2152 1
887 2152 1
3414 2152 1
3445 2152 1
696 2152 1
769 2152 1
1154 2152 1
2667 2152 1
965 2152 1
1458 2152 1
2752 2152 1
1121 2152 1
646 2152 1
1779 606 1
1698 606 1
1018 606 1
669 606 1
596 606 1
509 606 1
825 606 1
154 606 1
207 606 1
2960 606 1
3773 606 1
2709 606 1
1918 606 1
768 606 1
2503 606 1
1849 606 1
291 606 1
1928 606 1
1144 606 1
2082 606 1
1040 606 1
1790 606 1
716 606 1
992 606 1
80 606 1
221 606 1
704 606 1
349 606 1
3003 606 1
660 606 1
1538 606 1
218 606 1
884 606 1
210 606 1
3451 606 1
1889 606 1
37 606 1
2873 606 1
2710 606 1
2966 606 1
1819 606 1
3243 606 1
2480 606 1
2555 606 1
2060 606 1
2546 606 1
2738 606 1
2890 606 1
3945 606 1
2218 606 1
693 606 1
586 606 1
3739 606 1
1623 606 1
1271 606 1
2925 606 1
1549 606 1
2666 606 1
603 606 1
1941 606 1
34 606 1
2013 606 1
3171 606 1
1032 606 1
3010 606 1
219 606 1
1676 606 1
1525 606 1
217 606 1
1530 606 1
452 606 1
3051 606 1
1750 606 1
2958 606 1
1513 606 1
2441 606 1
2208 606 1
31 606 1
2886 606 1
3320 606 1
1688 606 1
559 606 1
3122 606 1
2146 606 1
788 606 1
2693 606 1
891 606 1
81 606 1
996 606 1
2445 606 1
914 606 1
1678 606 1
661 606 1
532 606 1
248 606 1
3521 606 1
995 606 1
3851 606 1
2607 606 1
1027 606 1
1479 606 1
351 606 1
1091 606 1
697 606 1
1176 606 1
3975 606 1
459 606 1
374 606 1
1689 606 1
1963 606 1
83 606 1
309 606 1
3015 606 1
4147 606 1
2553 606 1
325 606 1
458 606 1
2492 606 1
3995 606 1
3092 606 1
214 606 1
3510 606 1
332 606 1
3647 606 1
405 606 1
1930 606 1
1658 606 1
2914 606 1
1252 606 1
1009 606 1
681 606 1
3414 606 1
2429 606 1
1371 606 1
484 606 1
769 606 1
2801 606 1
1154 606 1
2667 606 1
600 606 1
1051 606 1
3876 606 1
2860 606 1
3706 606 1
3303 606 1
1544 606 1
1458 606 1
2087 606 1
3737 606 1
1016 606 1
1883 606 1
1298 606 1
963 606 1
907 606 1
2752 606 1
2595 606 1
2295 606 1
1217 606 1
3570 606 1
3890 606 1
828 606 1
1768 606 1
1121 606 1
2950 606 1
646 606 1
1155 606 1
2470 3961 1
435 3961 1
611 3961 1
2602 3961 1
298 3961 1
2833 3961 1
3829 3961 1
955 3961 1
1247 3961 1
440 3961 1
45 3961 1
1774 3961 1
463 3961 1
409 3961 1
786 3961 1
56 3961 1
1966 3961 1
330 3961 1
1755 3961 1
2849 3961 1
424 3961 1
104 3961 1
431 3961 1
2729 3961 1
1424 3961 1
760 3961 1
22 3961 1
2294 3961 1
2209 3961 1
726 3961 1
751 3961 1
240 3961 1
548 3961 1
2879 3961 1
3222 3961 1
1047 3961 1
4066 3961 1
31 3961 1
61 3961 1
2981 3961 1
647 3961 1
1334 3961 1
3346 3961 1
1900 3961 1
3705 3961 1
2146 3961 1
1279 3961 1
625 3961 1
295 3961 1
206 3961 1
1792 3961 1
319 3961 1
620 3961 1
400 3961 1
63 3961 1
1915 3961 1
1078 3961 1
1145 3961 1
2024 3961 1
1263 3961 1
1828 3961 1
415 3961 1
1998 3961 1
3297 3961 1
1754 3961 1
1990 3961 1
578 3961 1
397 3961 1
462 3961 1
1973 3961 1
233 3961 1
2240 3961 1
2536 3961 1
3016 3961 1
1261 3961 1
1052 3961 1
489 3961 1
55 3961 1
978 3961 1
3497 1415 1
165 1415 1
298 1415 1
2883 1415 1
2349 1415 1
3607 1415 1
3868 1415 1
416 1415 1
1797 1415 1
1159 1415 1
1012 1415 1
2520 1415 1
1247 1415 1
793 1415 1
3606 1415 1
1566 1415 1
3032 1415 1
1079 1415 1
2324 1415 1
705 1415 1
3739 1415 1
3882 1415 1
3573 1415 1
1096 1415 1
3922 1415 1
866 1415 1
1565 1415 1
677 1415 1
1564 1415 1
1710 1415 1
2411 1415 1
174 1415 1
1877 1415 1
2066 1415 1
1065 1415 1
1909 1415 1
4 1415 1
1721 1415 1
84 1415 1
1983 1415 1
2989 1415 1
31 1415 1
3454 1415 1
2962 1415 1
2003 1415 1
2437 1415 1
620 1415 1
1291 1415 1
830 1415 1
3347 1415 1
1915 1415 1
3949 1415 1
227 1415 1
49 1415 1
2735 1415 1
3330 1415 1
3995 1415 1
3355 1415 1
89 1415 1
3092 1415 1
1351 1415 1
1501 1415 1
2516 1415 1
772 1415 1
3297 1415 1
395 1415 1
2715 1415 1
2615 1415 1
1617 1415 1
233 1415 1
2240 1415 1
2320 1415 1
1154 1415 1
2986 1415 1
2736 1415 1
804 1415 1
1711 1415 1
1905 1415 1
2563 1415 1
105 1415 1
489 1415 1
3569 1415 1
646 1415 1
175 1415 1
2921 1415 1
126 1415 1
1302 1415 1
815 1415 1
1293 1415 1
1947 1415 1
2272 1415 1
680 1415 1
510 689 1
403 689 1
1698 689 1
3515 689 1
1576 689 1
509 689 1
1588 689 1
535 689 1
183 689 1
3632 689 1
207 689 1
2034 689 1
3795 689 1
1282 689 1
4008 689 1
1817 689 1
4133 689 1
3804 689 1
137 689 1
1239 689 1
607 689 1
1144 689 1
2190 689 1
2829 689 1
1700 689 1
167 689 1
1790 689 1
716 689 1
3254 689 1
2213 689 1
221 689 1
1024 689 1
1736 689 1
349 689 1
2184 689 1
218 689 1
3626 689 1
2810 689 1
37 689 1
4072 689 1
2710 689 1
2825 689 1
913 689 1
1648 689 1
2060 689 1
1069 689 1
2755 689 1
362 689 1
2677 689 1
3291 689 1
1589 689 1
2748 689 1
220 689 1
1093 689 1
460 689 1
2798 689 1
3189 689 1
1551 689 1
2890 689 1
1855 689 1
3262 689 1
188 689 1
356 689 1
1687 689 1
2218 689 1
693 689 1
586 689 1
2679 689 1
203 689 1
3739 689 1
186 689 1
1271 689 1
906 689 1
2391 689 1
507 689 1
2512 689 1
1549 689 1
1941 689 1
1036 689 1
3010 689 1
2074 689 1
1676 689 1
1437 689 1
918 689 1
1545 689 1
179 689 1
1143 689 1
217 689 1
3115 689 1
1742 689 1
3900 689 1
2215 689 1
3187 689 1
452 689 1
2159 689 1
615 689 1
1750 689 1
1035 689 1
243 689 1
1513 689 1
1194 689 1
3000 689 1
2886 689 1
3271 689 1
1961 689 1
692 689 1
358 689 1
3520 689 1
1150 689 1
2919 689 1
195 689 1
996 689 1
2787 689 1
914 689 1
1678 689 1
661 689 1
2903 689 1
1682 689 1
1327 689 1
248 689 1
893 689 1
3521 689 1
995 689 1
2673 689 1
991 689 1
1027 689 1
1479 689 1
351 689 1
2831 689 1
459 689 1
2387 689 1
1689 689 1
1114 689 1
1003 689 1
184 689 1
4061 689 1
684 689 1
325 689 1
1609 689 1
166 689 1
3995 689 1
3359 689 1
1258 689 1
2749 689 1
2828 689 1
405 689 1
2393 689 1
1000 689 1
2928 689 1
4037 689 1
1009 689 1
717 689 1
2102 689 1
681 689 1
3414 689 1
3264 689 1
687 689 1
2429 689 1
1033 689 1
3445 689 1
921 689 1
2711 689 1
1005 689 1
40 689 1
769 689 1
2449 689 1
1598 689 1
1590 689 1
2801 689 1
359 689 1
1281 689 1
3893 689 1
1486 689 1
4063 689 1
2497 689 1
3100 689 1
1458 689 1
357 689 1
209 689 1
3818 689 1
483 689 1
990 689 1
1443 689 1
3556 689 1
886 689 1
2295 689 1
492 689 1
1038 689 1
1547 689 1
1217 689 1
3065 689 1
364 689 1
360 689 1
1768 689 1
99 689 1
1121 689 1
646 689 1
2566 689 1
1155 689 1
1215 689 1
4035 689 1
208 689 1
4084 689 1
2602 443 1
416 443 1
3943 443 1
2732 443 1
3097 443 1
1631 443 1
565 443 1
31 443 1
1334 443 1
2146 443 1
319 443 1
2807 443 1
882 443 1
1294 443 1
3092 443 1
3297 443 1
4113 443 1
445 443 1
1154 443 1
2466 443 1
489 443 1
2880 443 1
853 3717 1
890 3717 1
1790 3717 1
913 3717 1
306 3717 1
1036 3717 1
261 3717 1
452 3717 1
615 3717 1
2137 3717 1
927 3717 1
166 3717 1
1543 3717 1
999 3717 1
2071 3717 1
607 486 1
1002 486 1
2213 486 1
112 486 1
837 486 1
3739 486 1
1939 486 1
319 486 1
914 486 1
504 486 1
1145 486 1
962 486 1
3995 486 1
3510 486 1
304 486 1
646 486 1
494 486 1
853 2288 1
3830 2288 1
3269 2288 1
1018 2288 1
1576 2288 1
207 2288 1
3458 2288 1
2503 2288 1
1122 2288 1
1817 2288 1
4133 2288 1
3804 2288 1
3475 2288 1
2870 2288 1
1851 2288 1
3183 2288 1
3373 2288 1
2213 2288 1
1736 2288 1
349 2288 1
2086 2288 1
686 2288 1
112 2288 1
3451 2288 1
3261 2288 1
3292 2288 1
2480 2288 1
1875 2288 1
247 2288 1
1936 2288 1
2821 2288 1
1487 2288 1
1068 2288 1
1354 2288 1
3262 2288 1
597 2288 1
693 2288 1
586 2288 1
3739 2288 1
1214 2288 1
186 2288 1
2451 2288 1
2706 2288 1
34 2288 1
3215 2288 1
2450 2288 1
217 2288 1
2916 2288 1
1174 2288 1
1633 2288 1
2215 2288 1
2159 2288 1
1750 2288 1
3377 2288 1
2545 2288 1
2332 2288 1
599 2288 1
3122 2288 1
2317 2288 1
319 2288 1
996 2288 1
2445 2288 1
914 2288 1
1435 2288 1
661 2288 1
1818 2288 1
504 2288 1
248 2288 1
2271 2288 1
1940 2288 1
3851 2288 1
2607 2288 1
1027 2288 1
699 2288 1
1219 2288 1
352 2288 1
3995 2288 1
3162 2288 1
3647 2288 1
4037 2288 1
2429 2288 1
1590 2288 1
3479 2288 1
2945 2288 1
3370 2288 1
2529 2288 1
2276 2288 1
886 2288 1
2752 2288 1
1217 2288 1
2333 2288 1
1925 2288 1
1768 2288 1
3214 2288 1
1121 2288 1
2950 2288 1
646 2288 1
3217 2288 1
1857 2288 1
208 2288 1
786 1740 1
1187 1740 1
245 1740 1
54 1740 1
2066 1740 1
3535 1740 1
379 1740 1
2113 1740 1
319 1740 1
53 1740 1
227 1740 1
1456 1740 1
3233 1740 1
1709 1740 1
2240 1740 1
2224 1740 1
1905 1740 1
646 1740 1
853 216 1
2648 216 1
1535 216 1
3596 216 1
3788 216 1
1306 216 1
1230 216 1
1057 216 1
4093 216 1
712 216 1
3868 216 1
1103 216 1
1122 216 1
1239 216 1
2686 216 1
969 216 1
1004 216 1
2082 216 1
2180 216 1
259 216 1
716 216 1
1604 216 1
961 216 1
37 216 1
1531 216 1
2966 216 1
2825 216 1
3779 216 1
1584 216 1
837 216 1
2751 216 1
2646 216 1
1345 216 1
486 216 1
3032 216 1
3528 216 1
1328 216 1
2782 216 1
2677 216 1
1600 216 1
220 216 1
720 216 1
1068 216 1
188 216 1
2072 216 1
2581 216 1
203 216 1
947 216 1
3739 216 1
1624 216 1
1271 216 1
2110 216 1
307 216 1
917 216 1
711 216 1
1939 216 1
305 216 1
1350 216 1
2666 216 1
2129 216 1
2853 216 1
1123 216 1
2013 216 1
866 216 1
1257 216 1
1676 216 1
987 216 1
1633 216 1
3900 216 1
406 216 1
615 216 1
1750 216 1
2506 216 1
1626 216 1
4013 216 1
526 216 1
1047 216 1
1983 216 1
2886 216 1
1958 216 1
630 216 1
2919 216 1
3509 216 1
1478 216 1
319 216 1
326 216 1
81 216 1
2974 216 1
2787 216 1
914 216 1
2022 216 1
248 216 1
1892 216 1
1086 216 1
1219 216 1
2364 216 1
302 216 1
1145 216 1
3102 216 1
1383 216 1
962 216 1
1912 216 1
1994 216 1
2492 216 1
3995 216 1
3160 216 1
1028 216 1
3510 216 1
2162 216 1
1709 216 1
3258 216 1
3167 216 1
2749 216 1
377 216 1
3796 216 1
1591 216 1
405 216 1
1000 216 1
1539 216 1
1527 216 1
395 216 1
1908 216 1
3669 216 1
1301 216 1
3414 216 1
2429 216 1
1728 216 1
2972 216 1
1171 216 1
1349 216 1
3276 216 1
204 216 1
769 216 1
2801 216 1
2976 216 1
132 216 1
2860 216 1
1458 216 1
2668 216 1
79 216 1
1016 216 1
1974 216 1
2276 216 1
886 216 1
2083 216 1
1802 216 1
1543 216 1
2752 216 1
364 216 1
1254 216 1
1925 216 1
594 216 1
1121 216 1
999 216 1
3204 216 1
646 216 1
2071 216 1
2394 216 1
1528 216 1
4035 216 1
2080 3312 1
3421 3312 1
1323 3312 1
1825 3312 1
1112 3312 1
2774 3312 1
1476 3312 1
2426 3312 1
2109 3312 1
3649 3312 1
1858 3312 1
1497 3312 1
319 3312 1
532 3312 1
3036 3312 1
651 3312 1
2713 3312 1
377 3312 1
249 3312 1
1734 3312 1
1746 3312 1
1968 3312 1
3476 3312 1
3485 3312 1
535 2318 1
1918 2318 1
180 2318 1
992 2318 1
1105 2318 1
2782 2318 1
3448 2318 1
943 2318 1
507 2318 1
1537 2318 1
2705 2318 1
658 2318 1
217 2318 1
452 2318 1
1388 2318 1
169 2318 1
1678 2318 1
1151 2318 1
1625 2318 1
2041 2318 1
248 2318 1
3333 2318 1
3521 2318 1
3851 2318 1
2831 2318 1
1358 2318 1
332 2318 1
2301 2318 1
3459 2318 1
503 2318 1
2996 2318 1
717 2318 1
3414 2318 1
3445 2318 1
484 2318 1
4003 2318 1
359 2318 1
357 2318 1
3420 2318 1
907 2318 1
1547 2318 1
364 2318 1
1768 2318 1
450 203 1
853 203 1
3830 203 1
1542 203 1
403 203 1
1462 203 1
1779 203 1
1698 203 1
361 203 1
669 203 1
535 203 1
825 203 1
758 203 1
207 203 1
3891 203 1
2392 203 1
2937 203 1
1944 203 1
260 203 1
2156 203 1
712 203 1
1103 203 1
2709 203 1
1918 203 1
180 203 1
1256 203 1
2503 203 1
3804 203 1
1495 203 1
137 203 1
969 203 1
607 203 1
303 203 1
1982 203 1
2982 203 1
1806 203 1
135 203 1
1002 203 1
94 203 1
2220 203 1
1700 203 1
3183 203 1
1834 203 1
3585 203 1
1237 203 1
716 203 1
3254 203 1
992 203 1
1470 203 1
264 203 1
80 203 1
515 203 1
704 203 1
1024 203 1
1189 203 1
660 203 1
2086 203 1
2073 203 1
2810 203 1
1105 203 1
37 203 1
3159 203 1
912 203 1
1531 203 1
3579 203 1
3993 203 1
2825 203 1
1102 203 1
373 203 1
2786 203 1
1936 203 1
2755 203 1
1017 203 1
2821 203 1
3030 203 1
1600 203 1
2909 203 1
3013 203 1
1148 203 1
1180 203 1
2176 203 1
188 203 1
2915 203 1
3945 203 1
3444 203 1
1097 203 1
3739 203 1
186 203 1
3930 203 1
1271 203 1
917 203 1
711 203 1
3423 203 1
2451 203 1
2512 203 1
1549 203 1
2129 203 1
2013 203 1
1032 203 1
1257 203 1
889 203 1
219 203 1
1921 203 1
1676 203 1
1437 203 1
3852 203 1
2474 203 1
3691 203 1
987 203 1
644 203 1
3472 203 1
217 203 1
3482 203 1
453 203 1
2159 203 1
406 203 1
615 203 1
1270 203 1
1035 203 1
1621 203 1
1626 203 1
212 203 1
2441 203 1
2101 203 1
3319 203 1
1807 203 1
192 203 1
31 203 1
2886 203 1
3200 203 1
701 203 1
331 203 1
2919 203 1
3509 203 1
709 203 1
319 203 1
885 203 1
190 203 1
169 203 1
81 203 1
1529 203 1
2787 203 1
855 203 1
2355 203 1
914 203 1
1678 203 1
661 203 1
2556 203 1
211 203 1
3368 203 1
248 203 1
893 203 1
461 203 1
2389 203 1
3612 203 1
1027 203 1
1094 203 1
351 203 1
191 203 1
459 203 1
374 203 1
2963 203 1
1086 203 1
1219 203 1
2364 203 1
2827 203 1
2947 203 1
1003 203 1
1963 203 1
1145 203 1
83 203 1
309 203 1
1385 203 1
1383 203 1
962 203 1
1085 203 1
1912 203 1
605 203 1
2707 203 1
4061 203 1
241 203 1
568 203 1
2553 203 1
2103 203 1
1609 203 1
196 203 1
1142 203 1
2492 203 1
119 203 1
3995 203 1
3092 203 1
3510 203 1
1552 203 1
355 203 1
3647 203 1
1591 203 1
2301 203 1
1113 203 1
925 203 1
1840 203 1
3833 203 1
2779 203 1
2928 203 1
895 203 1
1252 203 1
2948 203 1
4130 203 1
372 203 1
82 203 1
1075 203 1
681 203 1
3414 203 1
3264 203 1
2429 203 1
1728 203 1
3445 203 1
354 203 1
2007 203 1
484 203 1
703 203 1
1171 203 1
1349 203 1
977 203 1
3652 203 1
756 203 1
769 203 1
1973 203 1
2449 203 1
3134 203 1
2061 203 1
2625 203 1
132 203 1
2860 203 1
3706 203 1
1544 203 1
3100 203 1
1458 203 1
357 203 1
3811 203 1
1044 203 1
626 203 1
990 203 1
2658 203 1
1016 203 1
2276 203 1
2867 203 1
3556 203 1
907 203 1
593 203 1
886 203 1
2083 203 1
265 203 1
2752 203 1
2502 203 1
3710 203 1
1217 203 1
3890 203 1
828 203 1
1580 203 1
364 203 1
360 203 1
594 203 1
1768 203 1
3214 203 1
1121 203 1
2950 203 1
646 203 1
2678 203 1
363 203 1
1236 203 1
1528 203 1
1088 1180 1
923 1180 1
1535 1180 1
3767 1180 1
3596 1180 1
669 1180 1
535 1180 1
2343 1180 1
2960 1180 1
700 1180 1
185 1180 1
2349 1180 1
1103 1180 1
2709 1180 1
4008 1180 1
2501 1180 1
1523 1180 1
1239 1180 1
2686 1180 1
1228 1180 1
2448 1180 1
3559 1180 1
716 1180 1
1470 1180 1
3586 1180 1
221 1180 1
349 1180 1
1189 1180 1
2086 1180 1
3228 1180 1
37 1180 1
2966 1180 1
2825 1180 1
4107 1180 1
837 1180 1
1936 1180 1
1059 1180 1
1648 1180 1
2060 1180 1
1328 1180 1
986 1180 1
3385 1180 1
216 1180 1
3030 1180 1
2782 1180 1
1778 1180 1
2677 1180 1
1104 1180 1
1068 1180 1
1354 1180 1
1148 1180 1
1551 1180 1
1058 1180 1
188 1180 1
1097 1180 1
203 1180 1
3739 1180 1
1356 1180 1
186 1180 1
1271 1180 1
3663 1180 1
2451 1180 1
3534 1180 1
1939 1180 1
305 1180 1
2666 1180 1
3517 1180 1
2659 1180 1
1036 1180 1
34 1180 1
1032 1180 1
261 1180 1
1257 1180 1
889 1180 1
604 1180 1
2074 1180 1
1676 1180 1
658 1180 1
1545 1180 1
217 1180 1
1488 1180 1
452 1180 1
615 1180 1
3051 1180 1
2030 1180 1
3490 1180 1
1621 1180 1
3377 1180 1
4013 1180 1
2958 1180 1
1001 1180 1
2545 1180 1
526 1180 1
31 1180 1
2886 1180 1
692 1180 1
358 1180 1
319 1180 1
81 1180 1
2787 1180 1
1084 1180 1
3834 1180 1
914 1180 1
927 1180 1
966 1180 1
1678 1180 1
661 1180 1
1850 1180 1
892 1180 1
1856 1180 1
1940 1180 1
461 1180 1
191 1180 1
3383 1180 1
2387 1180 1
1791 1180 1
2888 1180 1
1219 1180 1
1358 1180 1
1003 1180 1
2964 1180 1
309 1180 1
1383 1180 1
1912 1180 1
568 1180 1
1208 1180 1
2354 1180 1
119 1180 1
3518 1180 1
3995 1180 1
2162 1180 1
355 1180 1
1258 1180 1
2314 1180 1
2828 1180 1
1000 1180 1
629 1180 1
1811 1180 1
2779 1180 1
4104 1180 1
372 1180 1
82 1180 1
1233 1180 1
3414 1180 1
1809 1180 1
2429 1180 1
1033 1180 1
3445 1180 1
1739 1180 1
484 1180 1
3139 1180 1
3653 1180 1
696 1180 1
977 1180 1
2449 1180 1
2976 1180 1
754 1180 1
2625 1180 1
132 1180 1
370 1180 1
2860 1180 1
1458 1180 1
1974 1180 1
2276 1180 1
1443 1180 1
907 1180 1
1169 1180 1
1100 1180 1
2595 1180 1
2295 1180 1
894 1180 1
1616 1180 1
828 1180 1
1026 1180 1
2935 1180 1
757 1180 1
1121 1180 1
710 1180 1
999 1180 1
646 1180 1
2678 1180 1
3715 1180 1
2071 1180 1
363 1180 1
1236 1180 1
494 1180 1
2394 1180 1
1039 1180 1
389 1180 1
1018 1354 1
1140 1354 1
596 1354 1
509 1354 1
207 1354 1
714 1354 1
2691 1354 1
3773 1354 1
1540 1354 1
3804 1354 1
137 1354 1
3551 1354 1
135 1354 1
259 1354 1
716 1354 1
1853 1354 1
221 1354 1
1024 1354 1
349 1354 1
686 1354 1
112 1354 1
37 1354 1
2966 1354 1
1875 1354 1
2555 1354 1
913 1354 1
373 1354 1
1936 1354 1
1648 1354 1
2060 1354 1
1017 1354 1
1778 1354 1
2677 1354 1
3291 1354 1
1600 1354 1
2748 1354 1
1585 1354 1
3448 1354 1
1180 1354 1
2218 1354 1
586 1354 1
928 1354 1
3739 1354 1
3634 1354 1
1356 1354 1
2662 1354 1
2988 1354 1
186 1354 1
1549 1354 1
1391 1354 1
3142 1354 1
1941 1354 1
1036 1354 1
34 1354 1
3215 1354 1
866 1354 1
889 1354 1
2074 1354 1
1676 1354 1
658 1354 1
918 1354 1
217 1354 1
3985 1354 1
506 1354 1
2215 1354 1
452 1354 1
615 1354 1
3051 1354 1
1750 1354 1
212 1354 1
192 1354 1
31 1354 1
2886 1354 1
3200 1354 1
3122 1354 1
1958 1354 1
2146 1354 1
3919 1354 1
691 1354 1
3034 1354 1
2445 1354 1
914 1354 1
1678 1354 1
661 1354 1
1541 1354 1
2271 1354 1
893 1354 1
2288 1354 1
1940 1354 1
2356 1354 1
699 1354 1
697 1354 1
191 1354 1
459 1354 1
1003 1354 1
309 1354 1
2018 1354 1
605 1354 1
352 1354 1
1142 1354 1
119 1354 1
166 1354 1
3995 1354 1
355 1354 1
3542 1354 1
3787 1354 1
3647 1354 1
3438 1354 1
2779 1354 1
1481 1354 1
3414 1354 1
2429 1354 1
2007 1354 1
769 1354 1
1087 1354 1
2801 1354 1
359 1354 1
480 1354 1
713 1354 1
2497 1354 1
1544 1354 1
3100 1354 1
1458 1354 1
357 1354 1
3811 1354 1
626 1354 1
2088 1354 1
593 1354 1
828 1354 1
1815 1354 1
1768 1354 1
99 1354 1
1121 1354 1
2950 1354 1
646 1354 1
2071 1354 1
1309 1354 1
1528 1354 1
2342 3734 1
1018 3734 1
669 3734 1
3803 3734 1
509 3734 1
154 3734 1
183 3734 1
207 3734 1
4008 3734 1
1495 3734 1
607 3734 1
3551 3734 1
1004 3734 1
1700 3734 1
2448 3734 1
3559 3734 1
3254 3734 1
218 3734 1
3206 3734 1
867 3734 1
2052 3734 1
1640 3734 1
3385 3734 1
1017 3734 1
3291 3734 1
3013 3734 1
2217 3734 1
356 3734 1
2688 3734 1
3465 3734 1
3634 3734 1
943 3734 1
186 3734 1
307 3734 1
1537 3734 1
1941 3734 1
261 3734 1
1676 3734 1
3157 3734 1
918 3734 1
217 3734 1
506 3734 1
2215 3734 1
452 3734 1
1270 3734 1
1035 3734 1
2545 3734 1
2886 3734 1
3590 3734 1
688 3734 1
3520 3734 1
4118 3734 1
195 3734 1
3834 3734 1
914 3734 1
3256 3734 1
248 3734 1
2216 3734 1
697 3734 1
2671 3734 1
459 3734 1
184 3734 1
1082 3734 1
605 3734 1
241 3734 1
166 3734 1
3995 3734 1
197 3734 1
3414 3734 1
1033 3734 1
3445 3734 1
2007 3734 1
696 3734 1
769 3734 1
149 3734 1
1590 3734 1
2801 3734 1
359 3734 1
3100 3734 1
3370 3734 1
1016 3734 1
695 3734 1
98 3734 1
3065 3734 1
1749 3734 1
1536 3734 1
1768 3734 1
99 3734 1
2153 3734 1
1121 3734 1
646 3734 1
2566 3734 1
1309 3734 1
208 3734 1
707 3655 1
653 3655 1
3367 3655 1
1206 3655 1
845 3655 1
2038 3655 1
1021 3655 1
159 3655 1
450 2998 1
2648 2998 1
403 2998 1
3269 2998 1
1698 2998 1
2342 2998 1
1018 2998 1
1576 2998 1
44 2998 1
669 2998 1
509 2998 1
1588 2998 1
154 2998 1
930 2998 1
207 2998 1
2034 2998 1
659 2998 1
700 2998 1
3795 2998 1
1586 2998 1
1944 2998 1
2156 2998 1
868 2998 1
3773 2998 1
1197 2998 1
4064 2998 1
1918 2998 1
180 2998 1
4008 2998 1
2503 2998 1
1849 2998 1
924 2998 1
4133 2998 1
2098 2998 1
137 2998 1
2362 2998 1
969 2998 1
607 2998 1
1851 2998 1
1228 2998 1
1144 2998 1
4057 2998 1
1806 2998 1
1002 2998 1
2829 2998 1
1004 2998 1
1234 2998 1
1700 2998 1
4095 2998 1
716 2998 1
3938 2998 1
3254 2998 1
508 2998 1
2742 2998 1
3373 2998 1
80 2998 1
1384 2998 1
2213 2998 1
221 2998 1
515 2998 1
704 2998 1
1932 2998 1
502 2998 1
1024 2998 1
1736 2998 1
349 2998 1
660 2998 1
218 2998 1
3626 2998 1
2810 2998 1
210 2998 1
112 2998 1
3072 2998 1
1889 2998 1
1105 2998 1
2872 2998 1
37 2998 1
3468 2998 1
499 2998 1
4072 2998 1
2710 2998 1
2966 2998 1
3243 2998 1
2555 2998 1
3582 2998 1
306 2998 1
2052 2998 1
1648 2998 1
1640 2998 1
2701 2998 1
404 2998 1
1069 2998 1
986 2998 1
2755 2998 1
329 2998 1
3291 2998 1
2748 2998 1
1068 2998 1
1585 2998 1
2798 2998 1
3013 2998 1
2890 2998 1
2217 2998 1
858 2998 1
682 2998 1
3262 2998 1
597 2998 1
188 2998 1
2077 2998 1
356 2998 1
1687 2998 1
2218 2998 1
693 2998 1
2679 2998 1
2581 2998 1
203 2998 1
3739 2998 1
1467 2998 1
1852 2998 1
994 2998 1
1624 2998 1
186 2998 1
1271 2998 1
3756 2998 1
2391 2998 1
507 2998 1
2512 2998 1
2309 2998 1
1391 2998 1
1386 2998 1
3517 2998 1
4110 2998 1
1941 2998 1
1036 2998 1
2013 2998 1
866 2998 1
1032 2998 1
3010 2998 1
604 2998 1
201 2998 1
3911 2998 1
1676 2998 1
3039 2998 1
1143 2998 1
482 2998 1
2838 2998 1
217 2998 1
3519 2998 1
2916 2998 1
1633 2998 1
1742 2998 1
3985 2998 1
3149 2998 1
452 2998 1
205 2998 1
1750 2998 1
2493 2998 1
1270 2998 1
1035 2998 1
2577 2998 1
3602 2998 1
3232 2998 1
1626 2998 1
1259 2998 1
1164 2998 1
1513 2998 1
1738 2998 1
2441 2998 1
2101 2998 1
1001 2998 1
1510 2998 1
31 2998 1
2886 2998 1
4131 2998 1
3271 2998 1
3318 2998 1
701 2998 1
692 2998 1
559 2998 1
903 2998 1
3705 2998 1
3520 2998 1
3122 2998 1
948 2998 1
2063 2998 1
788 2998 1
2317 2998 1
195 2998 1
169 2998 1
81 2998 1
996 2998 1
2574 2998 1
2787 2998 1
1084 2998 1
914 2998 1
966 2998 1
1678 2998 1
3256 2998 1
661 2998 1
1541 2998 1
2796 2998 1
998 2998 1
2357 2998 1
892 2998 1
211 2998 1
3660 2998 1
2933 2998 1
2807 2998 1
2260 2998 1
3644 2998 1
1682 2998 1
248 2998 1
3489 2998 1
4144 2998 1
3977 2998 1
2288 2998 1
995 2998 1
461 2998 1
1027 2998 1
351 2998 1
699 2998 1
2026 2998 1
1091 2998 1
1419 2998 1
2831 2998 1
2216 2998 1
697 2998 1
459 2998 1
374 2998 1
1927 2998 1
1689 2998 1
2523 2998 1
3324 2998 1
2661 2998 1
2303 2998 1
1003 2998 1
1010 2998 1
2075 2998 1
1963 2998 1
2199 2998 1
3102 2998 1
2747 2998 1
309 2998 1
1385 2998 1
2018 2998 1
962 2998 1
1082 2998 1
605 2998 1
198 2998 1
4061 2998 1
684 2998 1
241 2998 1
193 2998 1
2157 2998 1
2242 2998 1
348 2998 1
3330 2998 1
325 2998 1
458 2998 1
3941 2998 1
182 2998 1
166 2998 1
3400 2998 1
3092 2998 1
3199 2998 1
214 2998 1
3510 2998 1
2936 2998 1
3647 2998 1
425 2998 1
1828 2998 1
1022 2998 1
4109 2998 1
199 2998 1
2828 2998 1
1591 2998 1
197 2998 1
405 2998 1
3507 2998 1
1000 2998 1
1658 2998 1
3833 2998 1
595 2998 1
2914 2998 1
869 2998 1
4037 2998 1
1252 2998 1
2660 2998 1
3114 2998 1
3516 2998 1
2559 2998 1
717 2998 1
2102 2998 1
1748 2998 1
3414 2998 1
3264 2998 1
2429 2998 1
2882 2998 1
1033 2998 1
3445 2998 1
1371 2998 1
2104 2998 1
2007 2998 1
484 2998 1
1005 2998 1
1349 2998 1
977 2998 1
4003 2998 1
226 2998 1
756 2998 1
769 2998 1
1087 2998 1
1598 2998 1
2801 2998 1
233 2998 1
2061 2998 1
2795 2998 1
3479 2998 1
1051 2998 1
2558 2998 1
2826 2998 1
3893 2998 1
3876 2998 1
3555 2998 1
371 2998 1
713 2998 1
2860 2998 1
4063 2998 1
1759 2998 1
3100 2998 1
1458 2998 1
357 2998 1
209 2998 1
1014 2998 1
1016 2998 1
87 2998 1
2276 2998 1
2867 2998 1
3556 2998 1
2151 2998 1
3728 2998 1
2595 2998 1
2502 2998 1
2295 2998 1
492 2998 1
1038 2998 1
894 2998 1
2687 2998 1
627 2998 1
1217 2998 1
2333 2998 1
3065 2998 1
3570 2998 1
3890 2998 1
3168 2998 1
364 2998 1
3640 2998 1
2880 2998 1
1536 2998 1
2935 2998 1
1768 2998 1
3214 2998 1
1121 2998 1
999 2998 1
646 2998 1
1155 2998 1
1215 2998 1
2071 2998 1
2940 2998 1
363 2998 1
1236 2998 1
494 2998 1
1857 2998 1
1528 2998 1
4035 2998 1
208 2998 1
1070 2998 1
3019 2998 1
814 1946 1
1128 1946 1
2107 1946 1
670 1946 1
3860 1946 1
2576 1946 1
1012 1946 1
525 1946 1
2428 1946 1
1566 1946 1
3882 1946 1
2281 1946 1
1983 1946 1
31 1946 1
345 1946 1
1291 1946 1
430 1946 1
1393 1946 1
3092 1946 1
1501 1946 1
2313 1946 1
1828 1946 1
772 1946 1
798 1946 1
2615 1946 1
673 1946 1
2642 1946 1
2563 1946 1
646 1946 1
805 1946 1
3195 1946 1
2230 1946 1
1491 1946 1
3884 1946 1
796 1946 1
1293 1946 1
2005 1946 1
1947 1946 1
791 1946 1
1642 1946 1
680 1946 1
17 1946 1
2722 1946 1
3830 431 1
2648 431 1
3430 431 1
491 431 1
2602 431 1
298 431 1
877 431 1
3773 431 1
468 431 1
455 431 1
2742 431 1
525 431 1
1067 431 1
37 431 1
133 431 1
3961 431 1
878 431 1
2115 431 1
409 431 1
2044 431 1
3077 431 1
1966 431 1
3032 431 1
434 431 1
2528 431 1
2967 431 1
104 431 1
562 431 1
2390 431 1
1096 431 1
467 431 1
407 431 1
2014 431 1
1224 431 1
3097 431 1
2861 431 1
3052 431 1
1065 431 1
2958 431 1
2846 431 1
954 431 1
619 431 1
164 431 1
3040 431 1
751 431 1
1167 431 1
2334 431 1
64 431 1
526 431 1
1047 431 1
31 431 1
2772 431 1
3200 431 1
2 431 1
4068 431 1
237 431 1
3705 431 1
2146 431 1
2258 431 1
1135 431 1
784 431 1
1792 431 1
2693 431 1
938 431 1
319 431 1
1827 431 1
1275 431 1
3406 431 1
1452 431 1
2807 431 1
400 431 1
2260 431 1
430 431 1
3203 431 1
882 431 1
63 431 1
1416 431 1
227 431 1
419 431 1
1667 431 1
2695 431 1
309 431 1
1294 431 1
3330 431 1
3995 431 1
3092 431 1
642 431 1
2778 431 1
392 431 1
425 431 1
1828 431 1
632 431 1
3004 431 1
1268 431 1
3297 431 1
3173 431 1
3414 431 1
437 431 1
448 431 1
2465 431 1
462 431 1
1617 431 1
226 431 1
723 431 1
233 431 1
445 431 1
2466 431 1
3971 431 1
1723 431 1
163 431 1
1675 431 1
1052 431 1
1007 431 1
2106 431 1
489 431 1
646 431 1
4106 431 1
3019 431 1
814 3882 1
670 3882 1
3607 3882 1
3868 3882 1
1694 3882 1
2428 3882 1
3606 3882 1
431 3882 1
2703 3882 1
1567 3882 1
4005 3882 1
1805 3882 1
2794 3882 1
2050 3882 1
31 3882 1
3200 3882 1
1393 3882 1
3330 3882 1
3865 3882 1
2029 3882 1
2313 3882 1
1828 3882 1
829 3882 1
798 3882 1
2615 3882 1
462 3882 1
1496 3882 1
673 3882 1
3442 3882 1
2642 3882 1
2533 3882 1
1052 3882 1
2734 3882 1
1669 3882 1
646 3882 1
3698 3882 1
270 3882 1
795 3882 1
3195 3882 1
2266 3882 1
4112 3882 1
675 3882 1
11 3882 1
796 3882 1
810 3882 1
1293 3882 1
3496 3882 1
1947 3882 1
1946 3882 1
680 3882 1
2722 3882 1
2693 1642 1
2533 1642 1
1293 1642 1
1946 1642 1
2602 1398 1
1065 1398 1
2958 1398 1
2146 1398 1
532 1398 1
1667 1398 1
1828 1398 1
1154 1398 1
163 1398 1
450 993 1
1717 993 1
44 993 1
1808 993 1
3803 993 1
2716 993 1
183 993 1
3891 993 1
1944 993 1
137 993 1
1239 993 1
607 993 1
1002 993 1
1700 993 1
2448 993 1
2144 993 1
508 993 1
1024 993 1
1736 993 1
349 993 1
3382 993 1
2184 993 1
3626 993 1
997 993 1
912 993 1
306 993 1
1017 993 1
1778 993 1
3291 993 1
2738 993 1
1093 993 1
2890 993 1
3191 993 1
1471 993 1
3820 993 1
1310 993 1
3739 993 1
1852 993 1
943 993 1
186 993 1
2451 993 1
1941 993 1
1036 993 1
219 993 1
604 993 1
1676 993 1
1545 993 1
482 993 1
217 993 1
3250 993 1
452 993 1
615 993 1
1270 993 1
1626 993 1
1513 993 1
3320 993 1
903 993 1
3170 993 1
326 993 1
195 993 1
2432 993 1
996 993 1
914 993 1
2041 993 1
504 993 1
2831 993 1
2959 993 1
191 993 1
95 993 1
459 993 1
2964 993 1
1848 993 1
2998 993 1
199 993 1
2828 993 1
1000 993 1
3459 993 1
2127 993 1
2660 993 1
717 993 1
2429 993 1
1033 993 1
3445 993 1
696 993 1
4007 993 1
3652 993 1
40 993 1
769 993 1
1466 993 1
1590 993 1
3283 993 1
754 993 1
3100 993 1
1458 993 1
357 993 1
3811 993 1
87 993 1
689 993 1
1169 993 1
2295 993 1
1217 993 1
3065 993 1
828 993 1
646 993 1
3715 993 1
1215 993 1
208 993 1
825 4004 1
1534 4004 1
2480 4004 1
186 4004 1
217 4004 1
1218 4004 1
2159 4004 1
31 4004 1
2886 4004 1
661 4004 1
1458 4004 1
646 4004 1
2498 3519 1
207 3519 1
2709 3519 1
1540 3519 1
1851 3519 1
508 3519 1
1853 3519 1
221 3519 1
2810 3519 1
37 3519 1
1875 3519 1
913 3519 1
1936 3519 1
1648 3519 1
2060 3519 1
3189 3519 1
586 3519 1
3739 3519 1
994 3519 1
186 3519 1
1271 3519 1
2743 3519 1
2450 3519 1
889 3519 1
1676 3519 1
217 3519 1
3280 3519 1
3900 3519 1
452 3519 1
615 3519 1
2513 3519 1
1750 3519 1
3000 3519 1
1807 3519 1
2886 3519 1
3520 3519 1
788 3519 1
4118 3519 1
181 3519 1
996 3519 1
914 3519 1
1678 3519 1
661 3519 1
3255 3519 1
248 3519 1
459 3519 1
374 3519 1
2461 3519 1
2354 3519 1
3995 3519 1
1436 3519 1
3414 3519 1
1033 3519 1
2711 3519 1
40 3519 1
769 3519 1
359 3519 1
1458 3519 1
907 3519 1
1768 3519 1
2950 3519 1
646 3519 1
1535 1174 1
2609 1174 1
2656 1174 1
669 1174 1
596 1174 1
2498 1174 1
260 1174 1
767 1174 1
242 1174 1
1421 1174 1
1851 1174 1
1144 1174 1
1002 1174 1
4095 1174 1
716 1174 1
1853 1174 1
3902 1174 1
3228 1174 1
3626 1174 1
2073 1174 1
112 1174 1
324 1174 1
1531 1174 1
2710 1174 1
3243 1174 1
1875 1174 1
1584 1174 1
373 1174 1
1648 1174 1
1640 1174 1
1069 1174 1
621 1174 1
1104 1174 1
2890 1174 1
3958 1174 1
1687 1174 1
2581 1174 1
3908 1174 1
2451 1174 1
1391 1174 1
2659 1174 1
3215 1174 1
604 1174 1
1525 1174 1
217 1174 1
2916 1174 1
3115 1174 1
3051 1174 1
3520 1174 1
1478 1174 1
190 1174 1
195 1174 1
213 1174 1
891 1174 1
81 1174 1
996 1174 1
914 1174 1
3256 1174 1
661 1174 1
998 1174 1
2288 1174 1
3819 1174 1
351 1174 1
699 1174 1
697 1174 1
1176 1174 1
459 1174 1
1689 1174 1
2303 1174 1
1010 1174 1
1963 1174 1
2018 1174 1
4020 1174 1
4061 1174 1
352 1174 1
348 1174 1
1142 1174 1
3647 1174 1
1258 1174 1
405 1174 1
1000 1174 1
854 1174 1
2779 1174 1
1252 1174 1
2559 1174 1
2429 1174 1
3445 1174 1
2007 1174 1
756 1174 1
2801 1174 1
2667 1174 1
3479 1174 1
357 1174 1
1014 1174 1
3737 1174 1
2529 1174 1
483 1174 1
3420 1174 1
963 1174 1
695 1174 1
1217 1174 1
757 1174 1
1121 1174 1
646 1174 1
208 1174 1
3179 3084 1
3839 3084 1
1065 3084 1
31 3084 1
2146 3084 1
784 3084 1
319 3084 1
532 3084 1
3949 3084 1
227 3084 1
3092 3084 1
233 3084 1
1723 3084 1
489 3084 1
4106 3084 1
1779 1530 1
1698 1530 1
39 1530 1
3670 1530 1
1757 1530 1
221 1530 1
704 1530 1
660 1530 1
112 1530 1
3206 1530 1
96 1530 1
3412 1530 1
499 1530 1
2710 1530 1
606 1530 1
2966 1530 1
2555 1530 1
1584 1530 1
1487 1530 1
3013 1530 1
693 1530 1
1271 1530 1
906 1530 1
3756 1530 1
1939 1530 1
1676 1530 1
217 1530 1
2159 1530 1
1035 1530 1
101 1530 1
31 1530 1
319 1530 1
1355 1530 1
2574 1530 1
914 1530 1
1127 1530 1
1151 1530 1
248 1530 1
1091 1530 1
1963 1530 1
1145 1530 1
309 1530 1
348 1530 1
325 1530 1
458 1530 1
3995 1530 1
405 1530 1
2948 1530 1
2788 1530 1
696 1530 1
4003 1530 1
2801 1530 1
1051 1530 1
2276 1530 1
2295 1530 1
1121 1530 1
646 1530 1
890 694 1
1698 694 1
2503 694 1
303 694 1
992 694 1
2213 694 1
349 694 1
660 694 1
1889 694 1
313 694 1
913 694 1
2052 694 1
1017 694 1
3291 694 1
188 694 1
1687 694 1
3739 694 1
1271 694 1
1549 694 1
1941 694 1
34 694 1
866 694 1
1676 694 1
3852 694 1
217 694 1
452 694 1
615 694 1
3000 694 1
4073 694 1
2886 694 1
3271 694 1
2787 694 1
914 694 1
699 694 1
1963 694 1
325 694 1
458 694 1
3995 694 1
3647 694 1
1930 694 1
595 694 1
3414 694 1
2429 694 1
1033 694 1
3445 694 1
2007 694 1
1349 694 1
769 694 1
1458 694 1
695 694 1
894 694 1
3710 694 1
1217 694 1
3065 694 1
99 694 1
646 694 1
1155 694 1
137 2150 1
2213 2150 1
660 2150 1
499 2150 1
1584 2150 1
1648 2150 1
608 2150 1
3739 2150 1
1941 2150 1
217 2150 1
1224 2150 1
2 2150 1
914 2150 1
1963 2150 1
962 2150 1
325 2150 1
405 2150 1
2968 2150 1
1005 2150 1
3737 2150 1
646 2150 1
1698 3121 1
2960 3121 1
2686 3121 1
349 3121 1
3291 3121 1
217 3121 1
1355 3121 1
248 3121 1
1091 3121 1
935 3121 1
3782 1719 1
33 1719 1
655 1719 1
398 1719 1
3463 1719 1
614 1719 1
344 1719 1
2847 1719 1
843 1719 1
3263 1719 1
3549 1719 1
71 1719 1
3031 1719 1
764 1719 1
90 1719 1
1330 1719 1
46 1719 1
656 1719 1
85 1719 1
1884 1719 1
646 1719 1
2062 1719 1
3904 1719 1
1434 1719 1
383 1719 1
2447 1719 1
633 1719 1
845 1719 1
312 1719 1
1021 1719 1
2525 1719 1
3430 1663 1
1128 1663 1
611 1663 1
877 1663 1
3773 1663 1
1679 1663 1
3868 1663 1
2576 1663 1
2742 1663 1
1067 1663 1
37 1663 1
3081 1663 1
566 1663 1
3032 1663 1
2528 1663 1
4094 1663 1
3739 1663 1
467 1663 1
631 1663 1
2014 1663 1
1065 1663 1
2846 1663 1
164 1663 1
272 1663 1
2334 1663 1
1194 1663 1
4139 1663 1
1983 1663 1
31 1663 1
237 1663 1
3311 1663 1
2258 1663 1
2693 1663 1
737 1663 1
1452 1663 1
2999 1663 1
532 1663 1
2807 1663 1
2021 1663 1
430 1663 1
882 1663 1
63 1663 1
1416 1663 1
3949 1663 1
227 1663 1
1667 1663 1
3995 1663 1
3092 1663 1
975 1663 1
642 1663 1
2111 1663 1
1828 1663 1
429 1663 1
2763 1663 1
1268 1663 1
3297 1663 1
9 1663 1
323 1663 1
448 1663 1
3992 1663 1
445 1663 1
1154 1663 1
1459 1663 1
1793 1663 1
163 1663 1
1007 1663 1
489 1663 1
1662 1663 1
646 1663 1
403 371 1
1698 371 1
1681 371 1
930 371 1
183 371 1
207 371 1
2156 371 1
1817 371 1
924 371 1
2098 371 1
135 371 1
716 371 1
992 371 1
1736 371 1
660 371 1
218 371 1
37 371 1
912 371 1
3243 371 1
2052 371 1
1648 371 1
1640 371 1
2782 371 1
3013 371 1
601 371 1
1097 371 1
3739 371 1
467 371 1
3517 371 1
1941 371 1
34 371 1
3171 371 1
866 371 1
261 371 1
1676 371 1
482 371 1
217 371 1
3900 371 1
452 371 1
915 371 1
2493 371 1
3000 371 1
31 371 1
195 371 1
2445 371 1
2574 371 1
914 371 1
661 371 1
2357 371 1
211 371 1
1327 371 1
2288 371 1
95 371 1
576 371 1
1963 371 1
1385 371 1
198 371 1
684 371 1
1142 371 1
3995 371 1
3359 371 1
1828 371 1
405 371 1
2393 371 1
1252 371 1
372 371 1
2429 371 1
1033 371 1
354 371 1
484 371 1
4003 371 1
40 371 1
2801 371 1
233 371 1
1154 371 1
1051 371 1
3876 371 1
2860 371 1
865 371 1
2497 371 1
3100 371 1
1458 371 1
3791 371 1
2276 371 1
1298 371 1
907 371 1
886 371 1
894 371 1
1547 371 1
3710 371 1
1217 371 1
489 371 1
364 371 1
360 371 1
1768 371 1
1121 371 1
2950 371 1
646 371 1
2071 371 1
2648 875 1
2602 875 1
3773 875 1
468 875 1
2611 875 1
398 875 1
2576 875 1
318 875 1
525 875 1
409 875 1
1516 875 1
3739 875 1
2967 875 1
104 875 1
562 875 1
467 875 1
649 875 1
2396 875 1
1603 875 1
1065 875 1
2958 875 1
2846 875 1
3040 875 1
21 875 1
1997 875 1
64 875 1
1721 875 1
3375 875 1
1983 875 1
31 875 1
3200 875 1
1389 875 1
2511 875 1
237 875 1
345 875 1
2146 875 1
319 875 1
940 875 1
532 875 1
400 875 1
2260 875 1
742 875 1
528 875 1
3949 875 1
227 875 1
419 875 1
309 875 1
3995 875 1
89 875 1
3092 875 1
937 875 1
3135 875 1
1828 875 1
1022 875 1
4097 875 1
462 875 1
233 875 1
163 875 1
2106 875 1
489 875 1
646 875 1
2648 954 1
3404 954 1
2421 954 1
3430 954 1
668 954 1
466 954 1
435 954 1
971 954 1
2131 954 1
1128 954 1
2602 954 1
980 954 1
2883 954 1
1887 954 1
473 954 1
877 954 1
3773 954 1
2204 954 1
1679 954 1
441 954 1
3868 954 1
50 954 1
838 954 1
527 954 1
416 954 1
2261 954 1
1630 954 1
396 954 1
1178 954 1
1671 954 1
2576 954 1
318 954 1
2742 954 1
3829 954 1
3504 954 1
2423 954 1
1247 954 1
1838 954 1
525 954 1
440 954 1
1067 954 1
1774 954 1
439 954 1
2278 954 1
4029 954 1
133 954 1
4048 954 1
3081 954 1
409 954 1
1136 954 1
2128 954 1
786 954 1
56 954 1
1966 954 1
3678 954 1
3032 954 1
1516 954 1
3429 954 1
2055 954 1
434 954 1
3683 954 1
171 954 1
2528 954 1
1474 954 1
4094 954 1
447 954 1
2488 954 1
1274 954 1
3739 954 1
186 954 1
104 954 1
562 954 1
711 954 1
1703 954 1
2634 954 1
2390 954 1
1644 954 1
635 954 1
449 954 1
431 954 1
1096 954 1
467 954 1
1941 954 1
1881 954 1
2056 954 1
2014 954 1
1224 954 1
1243 954 1
3097 954 1
2861 954 1
3839 954 1
1196 954 1
2105 954 1
22 954 1
234 954 1
2487 954 1
1065 954 1
2958 954 1
436 954 1
375 954 1
4070 954 1
1156 954 1
726 954 1
2473 954 1
228 954 1
164 954 1
240 954 1
1167 954 1
565 954 1
2334 954 1
2639 954 1
3241 954 1
1629 954 1
1997 954 1
64 954 1
1721 954 1
2206 954 1
150 954 1
526 954 1
3343 954 1
31 954 1
61 954 1
647 954 1
2 954 1
666 954 1
1115 954 1
2906 954 1
1157 954 1
2401 954 1
1334 954 1
1900 954 1
3705 954 1
3311 954 1
3152 954 1
3213 954 1
2146 954 1
2258 954 1
1135 954 1
2386 954 1
295 954 1
784 954 1
3450 954 1
2636 954 1
66 954 1
2569 954 1
319 954 1
1127 954 1
1452 954 1
940 954 1
2999 954 1
2358 954 1
620 954 1
1619 954 1
140 954 1
3083 954 1
2807 954 1
400 954 1
2021 954 1
1262 954 1
1090 954 1
2260 954 1
722 954 1
430 954 1
111 954 1
584 954 1
1359 954 1
2653 954 1
63 954 1
289 954 1
1416 954 1
528 954 1
7 954 1
2141 954 1
3301 954 1
3949 954 1
543 954 1
227 954 1
1078 954 1
419 954 1
309 954 1
108 954 1
3068 954 1
3330 954 1
3995 954 1
3903 954 1
89 954 1
1011 954 1
3092 954 1
2029 954 1
517 954 1
3666 954 1
4000 954 1
487 954 1
2956 954 1
937 954 1
642 954 1
775 954 1
392 954 1
2852 954 1
433 954 1
381 954 1
2024 954 1
1828 954 1
429 954 1
1130 954 1
415 954 1
2481 954 1
3512 954 1
478 954 1
2823 954 1
1418 954 1
1268 954 1
636 954 1
2032 954 1
236 954 1
4096 954 1
1998 954 1
3297 954 1
3668 954 1
2424 954 1
9 954 1
1898 954 1
519 954 1
514 954 1
1714 954 1
437 954 1
427 954 1
397 954 1
2299 954 1
4074 954 1
448 954 1
462 954 1
1617 954 1
226 954 1
4113 954 1
1973 954 1
723 954 1
783 954 1
2329 954 1
2681 954 1
233 954 1
1269 954 1
445 954 1
2240 954 1
1154 954 1
1723 954 1
2953 954 1
432 954 1
293 954 1
3016 954 1
1008 954 1
1459 954 1
2621 954 1
1793 954 1
163 954 1
2234 954 1
258 954 1
1052 954 1
3329 954 1
105 954 1
489 954 1
1901 954 1
55 954 1
1302 954 1
4106 954 1
3179 3839 1
2421 3839 1
3761 3839 1
3659 3839 1
2339 3839 1
466 3839 1
2131 3839 1
2602 3839 1
441 3839 1
2270 3839 1
2611 3839 1
455 3839 1
396 3839 1
318 3839 1
3431 3839 1
231 3839 1
525 3839 1
1774 3839 1
981 3839 1
4089 3839 1
2115 3839 1
409 3839 1
786 3839 1
2990 3839 1
566 3839 1
1594 3839 1
1516 3839 1
1744 3839 1
3291 3839 1
424 3839 1
1274 3839 1
2967 3839 1
471 3839 1
449 3839 1
3190 3839 1
1089 3839 1
3084 3839 1
2014 3839 1
1243 3839 1
1 3839 1
1065 3839 1
2846 3839 1
954 3839 1
726 3839 1
164 3839 1
1164 3839 1
3040 3839 1
751 3839 1
1167 3839 1
58 3839 1
565 3839 1
1997 3839 1
2119 3839 1
3375 3839 1
3343 3839 1
1913 3839 1
1983 3839 1
31 3839 1
4131 3839 1
647 3839 1
1389 3839 1
1157 3839 1
4026 3839 1
237 3839 1
3705 3839 1
477 3839 1
319 3839 1
532 3839 1
3298 3839 1
2042 3839 1
2807 3839 1
400 3839 1
111 3839 1
584 3839 1
63 3839 1
528 3839 1
2273 3839 1
227 3839 1
3435 3839 1
2111 3839 1
470 3839 1
1062 3839 1
1130 3839 1
415 3839 1
3300 3839 1
2296 3839 1
1288 3839 1
397 3839 1
462 3839 1
1617 3839 1
226 3839 1
4113 3839 1
2329 3839 1
2681 3839 1
233 3839 1
1154 3839 1
3426 3839 1
258 3839 1
489 3839 1
2490 3839 1
1128 1156 1
2883 1156 1
50 1156 1
2732 1156 1
909 1156 1
3032 1156 1
1463 1156 1
1224 1156 1
954 1156 1
418 1156 1
31 1156 1
237 1156 1
222 1156 1
2800 1156 1
2807 1156 1
1416 1156 1
2695 1156 1
3330 1156 1
3995 1156 1
642 1156 1
437 1156 1
445 1156 1
2240 1156 1
646 1156 1
441 3388 1
1247 3388 1
1474 3388 1
104 3388 1
431 3388 1
1065 3388 1
31 3388 1
3200 3388 1
319 3388 1
227 3388 1
3330 3388 1
642 3388 1
3297 3388 1
2419 3388 1
1617 3388 1
233 3388 1
489 3388 1
646 3388 1
491 2195 1
525 2195 1
31 2195 1
3705 2195 1
3092 2195 1
1828 2195 1
233 2195 1
1453 2847 1
113 2847 1
592 2847 1
1888 2847 1
3166 2847 1
2148 2847 1
3175 2847 1
3726 2847 1
1596 2847 1
33 2847 1
3424 2847 1
655 2847 1
1329 2847 1
288 2847 1
224 2847 1
1202 2847 1
1366 2847 1
398 2847 1
2225 2847 1
1460 2847 1
75 2847 1
1952 2847 1
1341 2847 1
1182 2847 1
1049 2847 1
2840 2847 1
665 2847 1
2943 2847 1
1178 2847 1
531 2847 1
520 2847 1
541 2847 1
707 2847 1
780 2847 1
1249 2847 1
286 2847 1
842 2847 1
2538 2847 1
1367 2847 1
1286 2847 1
76 2847 1
1668 2847 1
3861 2847 1
411 2847 1
3805 2847 1
3759 2847 1
498 2847 1
1369 2847 1
3009 2847 1
117 2847 1
872 2847 1
2714 2847 1
2025 2847 1
2023 2847 1
1965 2847 1
1109 2847 1
2518 2847 1
587 2847 1
1989 2847 1
551 2847 1
2340 2847 1
20 2847 1
843 2847 1
283 2847 1
3807 2847 1
1879 2847 1
1765 2847 1
497 2847 1
3263 2847 1
1597 2847 1
1906 2847 1
3824 2847 1
3274 2847 1
345 2847 1
116 2847 1
1468 2847 1
624 2847 1
3560 2847 1
3954 2847 1
616 2847 1
222 2847 1
3549 2847 1
2524 2847 1
430 2847 1
71 2847 1
941 2847 1
3116 2847 1
2189 2847 1
156 2847 1
779 2847 1
1503 2847 1
3513 2847 1
1041 2847 1
860 2847 1
161 2847 1
826 2847 1
282 2847 1
77 2847 1
1957 2847 1
873 2847 1
513 2847 1
4114 2847 1
1650 2847 1
871 2847 1
343 2847 1
337 2847 1
588 2847 1
2606 2847 1
3723 2847 1
335 2847 1
3477 2847 1
2550 2847 1
4045 2847 1
653 2847 1
1165 2847 1
1201 2847 1
641 2847 1
519 2847 1
2328 2847 1
152 2847 1
4055 2847 1
3478 2847 1
2946 2847 1
522 2847 1
1338 2847 1
1617 2847 1
2591 2847 1
1406 2847 1
118 2847 1
2759 2847 1
1831 2847 1
1267 2847 1
590 2847 1
1052 2847 1
656 2847 1
2817 2847 1
1884 2847 1
2069 2847 1
3367 2847 1
1720 2847 1
3629 2847 1
646 2847 1
3904 2847 1
1649 2847 1
1886 2847 1
1955 2847 1
2241 2847 1
3238 2847 1
558 2847 1
863 2847 1
1206 2847 1
2573 2847 1
950 2847 1
3960 2847 1
3376 2847 1
2822 2847 1
844 2847 1
2985 2847 1
3598 2847 1
1364 2847 1
3628 2847 1
2012 2847 1
765 2847 1
1504 2847 1
153 2847 1
3464 2847 1
521 2847 1
1880 2847 1
383 2847 1
2459 2847 1
1680 2847 1
162 2847 1
650 2847 1
2212 2847 1
589 2847 1
2447 2847 1
591 2847 1
623 2847 1
72 2847 1
2790 2847 1
1484 2847 1
1426 2847 1
773 2847 1
657 2847 1
816 2847 1
1455 2847 1
633 2847 1
817 2847 1
1308 2847 1
70 2847 1
3161 2847 1
1595 2847 1
845 2847 1
312 2847 1
2038 2847 1
1764 2847 1
523 2847 1
74 2847 1
1336 2847 1
3656 2847 1
368 2847 1
223 2847 1
3837 2847 1
155 2847 1
851 2847 1
2857 2847 1
1021 2847 1
2652 2847 1
28 2847 1
847 2847 1
336 2847 1
157 2847 1
1020 2847 1
1248 2847 1
776 2847 1
2525 2847 1
708 2847 1
2640 2847 1
159 2847 1
369 2847 1
1779 2208 1
361 2208 1
207 2208 1
3554 2208 1
2392 2208 1
314 2208 1
924 2208 1
1982 2208 1
1702 2208 1
3585 2208 1
992 2208 1
3474 2208 1
221 2208 1
660 2208 1
3626 2208 1
3412 2208 1
1889 2208 1
37 2208 1
1102 2208 1
1875 2208 1
3636 2208 1
404 2208 1
1069 2208 1
608 2208 1
2677 2208 1
3291 2208 1
3739 2208 1
943 2208 1
3756 2208 1
2783 2208 1
41 2208 1
2706 2208 1
603 2208 1
2129 2208 1
1941 2208 1
866 2208 1
1676 2208 1
482 2208 1
217 2208 1
2159 2208 1
3646 2208 1
2919 2208 1
319 2208 1
3929 2208 1
81 2208 1
691 2208 1
2445 2208 1
2802 2208 1
914 2208 1
661 2208 1
1625 2208 1
211 2208 1
248 2208 1
4144 2208 1
699 2208 1
1091 2208 1
374 2208 1
1010 2208 1
561 2208 1
458 2208 1
3995 2208 1
214 2208 1
3510 2208 1
1253 2208 1
1252 2208 1
3118 2208 1
1908 2208 1
1009 2208 1
1520 2208 1
1728 2208 1
1349 2208 1
2801 2208 1
600 2208 1
713 2208 1
1458 2208 1
3737 2208 1
963 2208 1
3177 2208 1
265 2208 1
3890 2208 1
364 2208 1
99 2208 1
1121 2208 1
646 2208 1
2648 399 1
2470 399 1
3486 399 1
2188 399 1
668 399 1
491 399 1
466 399 1
971 399 1
1128 399 1
298 399 1
428 399 1
2833 399 1
414 399 1
2349 399 1
1993 399 1
712 399 1
542 399 1
877 399 1
3773 399 1
468 399 1
1679 399 1
441 399 1
2270 399 1
3868 399 1
50 399 1
527 399 1
416 399 1
3526 399 1
3229 399 1
1630 399 1
426 399 1
390 399 1
396 399 1
2576 399 1
318 399 1
574 399 1
3829 399 1
1604 399 1
1724 399 1
1124 399 1
1247 399 1
231 399 1
575 399 1
3288 399 1
440 399 1
2732 399 1
725 399 1
439 399 1
1822 399 1
1442 399 1
133 399 1
4048 399 1
2115 399 1
3081 399 1
409 399 1
1136 399 1
2044 399 1
1722 399 1
778 399 1
2125 399 1
1015 399 1
2352 399 1
56 399 1
1966 399 1
566 399 1
3032 399 1
3429 399 1
434 399 1
3683 399 1
171 399 1
2410 399 1
618 399 1
1612 399 1
1474 399 1
1744 399 1
447 399 1
2488 399 1
979 399 1
3388 399 1
424 399 1
3163 399 1
382 399 1
104 399 1
562 399 1
471 399 1
635 399 1
2628 399 1
2002 399 1
467 399 1
60 399 1
102 399 1
3880 399 1
649 399 1
2014 399 1
1224 399 1
1243 399 1
2396 399 1
3839 399 1
1196 399 1
1064 399 1
3169 399 1
2319 399 1
760 399 1
2757 399 1
875 399 1
3294 399 1
22 399 1
1192 399 1
234 399 1
1259 399 1
3132 399 1
2487 399 1
2958 399 1
436 399 1
896 399 1
4 399 1
2209 399 1
726 399 1
1331 399 1
751 399 1
1167 399 1
58 399 1
2211 399 1
881 399 1
2639 399 1
583 399 1
548 399 1
21 399 1
1629 399 1
64 399 1
1721 399 1
418 399 1
1194 399 1
150 399 1
3375 399 1
1878 399 1
526 399 1
1047 399 1
3343 399 1
1404 399 1
3315 399 1
1913 399 1
1983 399 1
762 399 1
31 399 1
647 399 1
463 399 1
1115 399 1
2906 399 1
1157 399 1
3681 399 1
2401 399 1
1334 399 1
237 399 1
3705 399 1
1899 399 1
3794 399 1
2146 399 1
2258 399 1
3488 399 1
2386 399 1
295 399 1
206 399 1
477 399 1
784 399 1
512 399 1
3450 399 1
1792 399 1
2636 399 1
273 399 1
66 399 1
1117 399 1
1076 399 1
2569 399 1
3119 399 1
319 399 1
3641 399 1
1639 399 1
1275 399 1
3406 399 1
1452 399 1
940 399 1
3067 399 1
620 399 1
3298 399 1
1116 399 1
2613 399 1
2145 399 1
2260 399 1
722 399 1
1195 399 1
430 399 1
111 399 1
584 399 1
1359 399 1
882 399 1
1697 399 1
63 399 1
528 399 1
7 399 1
1503 399 1
3505 399 1
2141 399 1
1915 399 1
543 399 1
227 399 1
1078 399 1
4023 399 1
1667 399 1
1643 399 1
3330 399 1
89 399 1
3711 399 1
2894 399 1
1011 399 1
3092 399 1
296 399 1
517 399 1
642 399 1
1307 399 1
2852 399 1
433 399 1
3744 399 1
68 399 1
381 399 1
425 399 1
1263 399 1
1828 399 1
470 399 1
1022 399 1
3810 399 1
632 399 1
3126 399 1
3512 399 1
478 399 1
1737 399 1
3004 399 1
1268 399 1
2312 399 1
236 399 1
1800 399 1
1998 399 1
3297 399 1
3668 399 1
1990 399 1
1707 399 1
2851 399 1
3173 399 1
395 399 1
2948 399 1
437 399 1
883 399 1
1288 399 1
397 399 1
2299 399 1
3797 399 1
448 399 1
2465 399 1
462 399 1
3143 399 1
226 399 1
4113 399 1
109 399 1
723 399 1
1598 399 1
2329 399 1
2681 399 1
233 399 1
4069 399 1
445 399 1
2682 399 1
147 399 1
1132 399 1
1154 399 1
3971 399 1
2736 399 1
1641 399 1
1723 399 1
648 399 1
3357 399 1
293 399 1
1153 399 1
120 399 1
4046 399 1
145 399 1
25 399 1
2645 399 1
2621 399 1
1108 399 1
3210 399 1
163 399 1
3426 399 1
1675 399 1
2234 399 1
1052 399 1
785 399 1
1007 399 1
1884 399 1
886 399 1
105 399 1
317 399 1
489 399 1
3073 399 1
1901 399 1
2490 399 1
423 399 1
1873 399 1
646 399 1
3750 399 1
1188 399 1
978 399 1
3019 399 1
34 3364 1
1039 3364 1
93 278 1
1200 278 1
655 278 1
531 278 1
1286 278 1
1369 278 1
1109 278 1
48 278 1
1665 278 1
764 278 1
653 278 1
90 278 1
771 278 1
1831 278 1
3904 278 1
1955 278 1
950 278 1
279 278 1
91 278 1
383 278 1
1297 278 1
952 278 1
385 278 1
1353 278 1
29 278 1
845 278 1
312 278 1
74 278 1
1021 278 1
2881 2011 1
1306 2011 1
1986 2011 1
1055 2011 1
821 2011 1
1168 2011 1
1110 2011 1
251 2011 1
2699 2011 1
338 2011 1
1054 2011 1
1825 2011 1
2067 2011 1
2373 2011 1
1112 2011 1
3721 2011 1
2016 2011 1
1864 2011 1
1222 2011 1
27 2011 1
3312 2011 1
1747 2011 1
2275 2011 1
127 2011 1
2079 2011 1
1080 2011 1
2182 2011 1
3325 2011 1
2789 2011 1
2564 2011 1
1407 2011 1
3561 2011 1
2426 2011 1
2549 2011 1
1276 2011 1
3360 2011 1
322 2011 1
19 2011 1
555 2011 1
1859 2011 1
1733 2011 1
2163 2011 1
2965 2011 1
1497 2011 1
3021 2011 1
3310 2011 1
639 2011 1
2531 2011 1
319 2011 1
1987 2011 1
532 2011 1
2418 2011 1
1311 2011 1
651 2011 1
537 2011 1
2164 2011 1
1865 2011 1
2485 2011 1
2713 2011 1
2932 2011 1
1951 2011 1
2793 2011 1
731 2011 1
1417 2011 1
377 2011 1
2341 2011 1
1352 2011 1
249 2011 1
1949 2011 1
879 2011 1
12 2011 1
2171 2011 1
2456 2011 1
1379 2011 1
1980 2011 1
254 2011 1
3476 2011 1
2540 2011 1
2567 2011 1
2169 2011 1
1762 2011 1
2648 2837 1
3739 2837 1
562 2837 1
31 2837 1
3705 2837 1
66 2837 1
532 2837 1
3949 2837 1
3330 2837 1
3092 2837 1
3591 2837 1
425 2837 1
1828 2837 1
4097 2837 1
462 2837 1
2234 2837 1
489 2837 1
1296 2837 1
646 2837 1
369 2837 1
450 3437 1
1535 3437 1
221 3437 1
37 3437 1
2751 3437 1
1487 3437 1
3739 3437 1
1549 3437 1
1676 3437 1
217 3437 1
1678 3437 1
3995 3437 1
3414 3437 1
1033 3437 1
756 3437 1
233 3437 1
3719 3437 1
646 3437 1
1528 3437 1
1128 2471 1
2602 2471 1
3773 2471 1
318 2471 1
2742 2471 1
3829 2471 1
1247 2471 1
1067 2471 1
37 2471 1
3032 2471 1
1516 2471 1
3620 2471 1
1474 2471 1
2390 2471 1
431 2471 1
3863 2471 1
467 2471 1
2861 2471 1
1064 2471 1
2958 2471 1
1047 2471 1
2886 2471 1
3200 2471 1
237 2471 1
3705 2471 1
206 2471 1
784 2471 1
2693 2471 1
1452 2471 1
1090 2471 1
1787 2471 1
430 2471 1
309 2471 1
3330 2471 1
3995 2471 1
1011 2471 1
3092 2471 1
1828 2471 1
478 2471 1
3297 2471 1
462 2471 1
4113 2471 1
233 2471 1
2028 2471 1
1154 2471 1
2725 2471 1
2466 2471 1
293 2471 1
25 2471 1
163 2471 1
2106 2471 1
489 2471 1
3569 2471 1
1542 2076 1
1779 2076 1
2865 2076 1
535 2076 1
1944 2076 1
4093 2076 1
2155 2076 1
3475 2076 1
1757 2076 1
3635 2076 1
121 2076 1
1726 2076 1
716 2076 1
221 2076 1
660 2076 1
3626 2076 1
324 2076 1
3716 2076 1
2701 2076 1
3291 2076 1
2798 2076 1
3013 2076 1
2077 2076 1
1623 2076 1
1271 2076 1
3908 2076 1
1941 2076 1
386 2076 1
644 2076 1
217 2076 1
101 2076 1
2310 2076 1
4073 2076 1
3170 2076 1
195 2076 1
2432 2076 1
2574 2076 1
2787 2076 1
914 2076 1
1127 2076 1
2796 2076 1
892 2076 1
1027 2076 1
2387 2076 1
1689 2076 1
1226 2076 1
1300 2076 1
2075 2076 1
2541 2076 1
1994 2076 1
2162 2076 1
1539 2076 1
2660 2076 1
717 2076 1
2429 2076 1
2788 2076 1
3905 2076 1
1999 2076 1
2972 2076 1
769 2076 1
3933 2076 1
1599 2076 1
3479 2076 1
2860 2076 1
357 2076 1
1933 2076 1
894 2076 1
3065 2076 1
646 2076 1
4035 2076 1
3882 4054 1
2562 4054 1
1404 4054 1
31 4054 1
3454 4054 1
1157 4054 1
833 4054 1
1798 4054 1
3239 4054 1
1293 4054 1
2005 4054 1
1988 4054 1
659 3340 1
3189 3340 1
3366 3340 1
2581 3340 1
3739 3340 1
906 3340 1
866 3340 1
179 3340 1
217 3340 1
1035 3340 1
1513 3340 1
3000 3340 1
213 3340 1
1355 3340 1
914 3340 1
661 3340 1
995 3340 1
1091 3340 1
2499 3340 1
458 3340 1
2393 3340 1
1930 3340 1
2928 3340 1
4037 3340 1
681 3340 1
2087 3340 1
3640 3340 1
646 3340 1
1065 2417 1
164 2417 1
31 2417 1
1452 2417 1
2807 2417 1
227 2417 1
3995 2417 1
1617 2417 1
646 2417 1
3215 1931 1
217 1931 1
3015 1931 1
1914 1931 1
3370 1931 1
646 1931 1
1136 3433 1
1065 3433 1
172 3433 1
31 3433 1
477 3433 1
319 3433 1
3949 3433 1
3092 3433 1
1154 3433 1
489 3433 1
112 2097 1
3739 2097 1
1319 2097 1
1171 2097 1
622 2097 1
2054 2378 1
1647 2378 1
2554 2378 1
4077 2378 1
1053 2378 1
2236 2378 1
1445 2378 1
1986 2378 1
3564 2378 1
2168 2378 1
2942 2378 1
1055 2378 1
1970 2378 1
821 2378 1
1409 2378 1
1168 2378 1
3832 2378 1
3923 2378 1
1411 2378 1
560 2378 1
1321 2378 1
2699 2378 1
338 2378 1
1323 2378 1
1283 2378 1
580 2378 1
1449 2378 1
2165 2378 1
728 2378 1
2067 2378 1
3720 2378 1
35 2378 1
1656 2378 1
2089 2378 1
2373 2378 1
1112 2378 1
1518 2378 1
823 2378 1
3721 2378 1
2539 2378 1
1430 2378 1
27 2378 1
538 2378 1
1212 2378 1
1747 2378 1
2090 2378 1
3234 2378 1
127 2378 1
2079 2378 1
2110 2378 1
4031 2378 1
2765 2378 1
1863 2378 1
3251 2378 1
3071 2378 1
1080 2378 1
824 2378 1
2031 2378 1
1657 2378 1
1984 2378 1
3325 2378 1
2564 2378 1
378 2378 1
3667 2378 1
2426 2378 1
2458 2378 1
2776 2378 1
1735 2378 1
1760 2378 1
2170 2378 1
3994 2378 1
2717 2378 1
1507 2378 1
2160 2378 1
19 2378 1
2398 2378 1
252 2378 1
1374 2378 1
958 2378 1
1967 2378 1
1451 2378 1
2009 2378 1
1511 2378 1
2773 2378 1
2992 2378 1
3087 2378 1
3035 2378 1
956 2378 1
557 2378 1
394 2378 1
2427 2378 1
1860 2378 1
2984 2378 1
1753 2378 1
250 2378 1
16 2378 1
2965 2378 1
3781 2378 1
1497 2378 1
2161 2378 1
3310 2378 1
2059 2378 1
1322 2378 1
2327 2378 1
1508 2378 1
26 2378 1
3552 2378 1
737 2378 1
2048 2378 1
1772 2378 1
729 2378 1
1493 2378 1
3390 2378 1
532 2378 1
341 2378 1
3036 2378 1
1956 2378 1
537 2378 1
1405 2378 1
2348 2378 1
1377 2378 1
3230 2378 1
718 2378 1
1294 2378 1
2907 2378 1
2397 2378 1
3092 2378 1
2929 2378 1
256 2378 1
2366 2378 1
2368 2378 1
1427 2378 1
1431 2378 1
2896 2378 1
898 2378 1
1266 2378 1
3101 2378 1
1985 2378 1
3758 2378 1
1417 2378 1
2777 2378 1
2341 2378 1
2930 2378 1
1061 2378 1
556 2378 1
2008 2378 1
552 2378 1
1969 2378 1
3539 2378 1
879 2378 1
128 2378 1
1583 2378 1
1502 2378 1
12 2378 1
2171 2378 1
130 2378 1
1379 2378 1
3686 2378 1
2698 2378 1
2438 2378 1
1980 2378 1
2404 2378 1
1211 2378 1
300 2378 1
254 2378 1
3476 2378 1
2540 2378 1
3246 2378 1
2045 2378 1
3603 2378 1
1762 2378 1
2010 2378 1
2172 2378 1
129 2378 1
3830 3346 1
2648 3346 1
2188 3346 1
491 3346 1
466 3346 1
1128 3346 1
3827 3346 1
2602 3346 1
714 3346 1
1993 3346 1
490 3346 1
3773 3346 1
2204 3346 1
1679 3346 1
441 3346 1
2270 3346 1
527 3346 1
3526 3346 1
1630 3346 1
426 3346 1
574 3346 1
3504 3346 1
2423 3346 1
1247 3346 1
525 3346 1
2893 3346 1
45 3346 1
421 3346 1
37 3346 1
2238 3346 1
2165 3346 1
439 3346 1
4029 3346 1
3961 3346 1
4089 3346 1
3081 3346 1
3032 3346 1
1516 3346 1
3429 3346 1
3683 3346 1
2410 3346 1
618 3346 1
2528 3346 1
1474 3346 1
4094 3346 1
3291 3346 1
424 3346 1
3739 3346 1
562 3346 1
711 3346 1
3393 3346 1
2634 3346 1
2390 3346 1
1096 3346 1
467 3346 1
3350 3346 1
1224 3346 1
3097 3346 1
2411 3346 1
3169 3346 1
2066 3346 1
234 3346 1
2958 3346 1
1317 3346 1
1696 3346 1
4 3346 1
164 3346 1
1167 3346 1
548 3346 1
64 3346 1
1194 3346 1
3375 3346 1
526 3346 1
1047 3346 1
2379 3346 1
3315 3346 1
1913 3346 1
31 3346 1
1318 3346 1
647 3346 1
2 3346 1
463 3346 1
2977 3346 1
1334 3346 1
237 3346 1
3705 3346 1
141 3346 1
849 3346 1
2258 3346 1
2593 3346 1
2386 3346 1
295 3346 1
784 3346 1
512 3346 1
938 3346 1
2569 3346 1
737 3346 1
319 3346 1
1678 3346 1
235 3346 1
1452 3346 1
140 3346 1
2807 3346 1
2145 3346 1
430 3346 1
111 3346 1
1824 3346 1
882 3346 1
63 3346 1
1856 3346 1
528 3346 1
543 3346 1
227 3346 1
4023 3346 1
419 3346 1
2695 3346 1
3330 3346 1
3995 3346 1
1637 3346 1
89 3346 1
3711 3346 1
1011 3346 1
3092 3346 1
517 3346 1
4000 3346 1
975 3346 1
3523 3346 1
2852 3346 1
433 3346 1
516 3346 1
381 3346 1
425 3346 1
1263 3346 1
1828 3346 1
1022 3346 1
478 3346 1
1268 3346 1
3297 3346 1
395 3346 1
281 3346 1
2094 3346 1
883 3346 1
696 3346 1
1288 3346 1
2769 3346 1
448 3346 1
226 3346 1
4113 3346 1
109 3346 1
2329 3346 1
233 3346 1
2028 3346 1
4069 3346 1
445 3346 1
973 3346 1
1154 3346 1
753 3346 1
3971 3346 1
3357 3346 1
293 3346 1
4046 3346 1
2901 3346 1
3210 3346 1
163 3346 1
1675 3346 1
1432 3346 1
1007 3346 1
593 3346 1
15 3346 1
2106 3346 1
489 3346 1
1768 3346 1
646 3346 1
466 2108 1
2602 2108 1
409 2108 1
2708 2108 1
2488 2108 1
2849 2108 1
711 2108 1
467 2108 1
2958 2108 1
58 2108 1
21 2108 1
31 2108 1
2886 2108 1
666 2108 1
237 2108 1
2146 2108 1
784 2108 1
2693 2108 1
319 2108 1
532 2108 1
111 2108 1
3949 2108 1
227 2108 1
1294 2108 1
3995 2108 1
3092 2108 1
1828 2108 1
636 2108 1
3173 2108 1
1835 2108 1
462 2108 1
2028 2108 1
2106 2108 1
489 2108 1
646 2108 1
4106 2108 1
575 2737 1
3739 2737 1
562 2737 1
3567 2737 1
711 2737 1
1676 2737 1
1065 2737 1
3440 2737 1
31 2737 1
227 2737 1
3092 2737 1
3135 2737 1
2179 2737 1
462 2737 1
1154 2737 1
646 2737 1
93 1601 1
33 1601 1
655 1601 1
224 1601 1
75 1601 1
531 1601 1
1668 1601 1
411 1601 1
843 1601 1
31 1601 1
784 1601 1
71 1601 1
771 1601 1
1338 1601 1
47 1601 1
960 1601 1
17 1601 1
383 1601 1
29 1601 1
312 1601 1
549 1601 1
735 1322 1
2881 1322 1
3564 1322 1
2931 1322 1
2602 1322 1
2349 1322 1
2756 1322 1
2080 1322 1
2375 1322 1
3145 1322 1
3773 1322 1
253 1322 1
781 1322 1
3832 1322 1
1323 1322 1
142 1322 1
1054 1322 1
2165 1322 1
1112 1322 1
1222 1322 1
27 1322 1
1474 1322 1
1212 1322 1
1867 1322 1
3234 1322 1
2579 1322 1
1863 1322 1
3251 1322 1
1657 1322 1
1984 1322 1
2390 1322 1
1350 1322 1
378 1322 1
2426 1322 1
2776 1322 1
1735 1322 1
1519 1322 1
2549 1322 1
1760 1322 1
1276 1322 1
2958 1322 1
19 1322 1
2109 1322 1
31 1322 1
3649 1322 1
1374 1322 1
958 1322 1
1451 1322 1
1826 1322 1
3705 1322 1
2092 1322 1
2146 1322 1
1753 1322 1
16 1322 1
2965 1322 1
3781 1322 1
2161 1322 1
784 1322 1
3063 1322 1
639 1322 1
3552 1322 1
2811 1322 1
737 1322 1
1493 1322 1
532 1322 1
3036 1322 1
537 1322 1
528 1322 1
43 1322 1
227 1322 1
2485 1322 1
2713 1322 1
3330 1322 1
2907 1322 1
3092 1322 1
256 1322 1
2368 1322 1
1427 1322 1
2442 1322 1
1431 1322 1
3758 1322 1
377 1322 1
1138 1322 1
1490 1322 1
1378 1322 1
1734 1322 1
1969 1322 1
1583 1322 1
3686 1322 1
1968 1322 1
300 1322 1
3476 1322 1
2540 1322 1
1071 1322 1
1007 1322 1
2567 1322 1
2172 1322 1
2648 66 1
2470 66 1
2188 66 1
3430 66 1
491 66 1
466 66 1
435 66 1
971 66 1
2602 66 1
298 66 1
428 66 1
974 66 1
877 66 1
3773 66 1
441 66 1
50 66 1
527 66 1
455 66 1
416 66 1
3526 66 1
396 66 1
531 66 1
3146 66 1
318 66 1
3983 66 1
2351 66 1
2742 66 1
2423 66 1
231 66 1
575 66 1
525 66 1
440 66 1
439 66 1
1442 66 1
133 66 1
4048 66 1
3081 66 1
409 66 1
56 66 1
3032 66 1
3429 66 1
434 66 1
1795 66 1
171 66 1
1474 66 1
4094 66 1
447 66 1
424 66 1
1274 66 1
3739 66 1
3163 66 1
104 66 1
562 66 1
2634 66 1
2390 66 1
431 66 1
467 66 1
2729 66 1
1193 66 1
2014 66 1
1224 66 1
3097 66 1
2105 66 1
1064 66 1
22 66 1
1192 66 1
1065 66 1
2958 66 1
954 66 1
4070 66 1
164 66 1
3040 66 1
565 66 1
2334 66 1
583 66 1
64 66 1
1721 66 1
172 66 1
399 66 1
1047 66 1
2837 66 1
1983 66 1
31 66 1
3200 66 1
647 66 1
2 66 1
463 66 1
1115 66 1
2906 66 1
1157 66 1
4026 66 1
237 66 1
3705 66 1
345 66 1
2146 66 1
2258 66 1
477 66 1
438 66 1
784 66 1
2693 66 1
273 66 1
2569 66 1
737 66 1
319 66 1
3641 66 1
1006 66 1
1452 66 1
940 66 1
3067 66 1
2358 66 1
620 66 1
532 66 1
3298 66 1
140 66 1
2807 66 1
400 66 1
2021 66 1
2260 66 1
742 66 1
1195 66 1
430 66 1
111 66 1
584 66 1
1359 66 1
882 66 1
63 66 1
1416 66 1
528 66 1
3301 66 1
227 66 1
1191 66 1
1667 66 1
1294 66 1
1643 66 1
3330 66 1
3995 66 1
3092 66 1
296 66 1
517 66 1
4000 66 1
2956 66 1
642 66 1
2852 66 1
433 66 1
3744 66 1
425 66 1
1828 66 1
429 66 1
1130 66 1
1022 66 1
3512 66 1
1268 66 1
2312 66 1
636 66 1
236 66 1
3297 66 1
1898 66 1
578 66 1
2419 66 1
437 66 1
1288 66 1
2299 66 1
448 66 1
462 66 1
1617 66 1
226 66 1
4113 66 1
723 66 1
4145 66 1
233 66 1
445 66 1
2240 66 1
2682 66 1
147 66 1
1154 66 1
1723 66 1
293 66 1
163 66 1
258 66 1
785 66 1
1007 66 1
105 66 1
4027 66 1
2106 66 1
489 66 1
3569 66 1
646 66 1
978 66 1
4106 66 1
2648 2569 1
2470 2569 1
2421 2569 1
3659 2569 1
466 2569 1
971 2569 1
2131 2569 1
1128 2569 1
2602 2569 1
298 2569 1
3144 2569 1
428 2569 1
414 2569 1
1887 2569 1
877 2569 1
3773 2569 1
441 2569 1
50 2569 1
416 2569 1
3526 2569 1
3229 2569 1
1630 2569 1
396 2569 1
318 2569 1
3983 2569 1
2742 2569 1
1247 2569 1
3288 2569 1
1838 2569 1
440 2569 1
725 2569 1
439 2569 1
1442 2569 1
4089 2569 1
2115 2569 1
3081 2569 1
1015 2569 1
2414 2569 1
56 2569 1
566 2569 1
3032 2569 1
3429 2569 1
2055 2569 1
434 2569 1
171 2569 1
4094 2569 1
1744 2569 1
2488 2569 1
424 2569 1
1274 2569 1
3163 2569 1
104 2569 1
2634 2569 1
467 2569 1
60 2569 1
1676 2569 1
2014 2569 1
1224 2569 1
1243 2569 1
2396 2569 1
3097 2569 1
1603 2569 1
582 2569 1
13 2569 1
1196 2569 1
22 2569 1
1192 2569 1
1065 2569 1
2958 2569 1
2846 2569 1
954 2569 1
4 2569 1
2209 2569 1
726 2569 1
164 2569 1
1164 2569 1
3040 2569 1
58 2569 1
2211 2569 1
548 2569 1
1244 2569 1
64 2569 1
212 2569 1
399 2569 1
3375 2569 1
1404 2569 1
31 2569 1
2886 2569 1
61 2569 1
647 2569 1
1115 2569 1
2906 2569 1
1157 2569 1
1334 2569 1
237 2569 1
3705 2569 1
345 2569 1
2146 2569 1
2258 2569 1
2746 2569 1
3488 2569 1
477 2569 1
784 2569 1
66 2569 1
1452 2569 1
940 2569 1
2358 2569 1
620 2569 1
532 2569 1
3298 2569 1
2807 2569 1
2613 2569 1
1262 2569 1
1090 2569 1
722 2569 1
430 2569 1
111 2569 1
584 2569 1
71 2569 1
882 2569 1
63 2569 1
1416 2569 1
528 2569 1
2141 2569 1
1915 2569 1
3949 2569 1
227 2569 1
1078 2569 1
2728 2569 1
1667 2569 1
309 2569 1
1643 2569 1
3330 2569 1
3995 2569 1
3092 2569 1
296 2569 1
517 2569 1
3047 2569 1
642 2569 1
392 2569 1
2852 2569 1
433 2569 1
516 2569 1
4017 2569 1
1263 2569 1
1828 2569 1
429 2569 1
1130 2569 1
415 2569 1
1022 2569 1
3810 2569 1
3512 2569 1
1627 2569 1
478 2569 1
1268 2569 1
2312 2569 1
636 2569 1
4097 2569 1
236 2569 1
3297 2569 1
437 2569 1
1583 2569 1
1288 2569 1
2179 2569 1
448 2569 1
2465 2569 1
462 2569 1
226 2569 1
723 2569 1
233 2569 1
445 2569 1
3085 2569 1
147 2569 1
1154 2569 1
2725 2569 1
1120 2569 1
648 2569 1
293 2569 1
163 2569 1
1052 2569 1
785 2569 1
105 2569 1
489 2569 1
2490 2569 1
646 2569 1
4106 2569 1
3104 2569 1
3019 2569 1
2648 1639 1
165 1639 1
2421 1639 1
668 1639 1
2339 1639 1
466 1639 1
3870 1639 1
298 1639 1
980 1639 1
428 1639 1
2883 1639 1
33 1639 1
2349 1639 1
712 1639 1
1202 1639 1
441 1639 1
2196 1639 1
838 1639 1
527 1639 1
3526 1639 1
3229 1639 1
1630 1639 1
390 1639 1
396 1639 1
2351 1639 1
1470 1639 1
2742 1639 1
2049 1639 1
955 1639 1
2423 1639 1
231 1639 1
3288 1639 1
440 1639 1
2732 1639 1
660 1639 1
725 1639 1
2238 1639 1
439 1639 1
1822 1639 1
133 1639 1
4048 1639 1
3081 1639 1
1136 1639 1
2128 1639 1
2125 1639 1
2352 1639 1
3032 1639 1
1516 1639 1
3429 1639 1
434 1639 1
171 1639 1
618 1639 1
1612 1639 1
1474 1639 1
1744 1639 1
447 1639 1
3291 1639 1
2488 1639 1
979 1639 1
3013 1639 1
424 1639 1
3739 1639 1
3163 1639 1
1271 1639 1
104 1639 1
562 1639 1
711 1639 1
2927 1639 1
2634 1639 1
60 1639 1
1881 1639 1
631 1639 1
2014 1639 1
1224 1639 1
1243 1639 1
2396 1639 1
3097 1639 1
1735 1639 1
13 1639 1
1196 1639 1
4090 1639 1
3883 1639 1
1064 1639 1
2319 1639 1
2757 1639 1
22 1639 1
234 1639 1
2958 1639 1
436 1639 1
954 1639 1
2197 1639 1
726 1639 1
228 1639 1
3040 1639 1
751 1639 1
1167 1639 1
2211 1639 1
2334 1639 1
583 1639 1
548 1639 1
1244 1639 1
1629 1639 1
64 1639 1
1721 1639 1
418 1639 1
2206 1639 1
150 1639 1
399 1639 1
3375 1639 1
1047 1639 1
3343 1639 1
1404 1639 1
1983 1639 1
762 1639 1
31 1639 1
2886 1639 1
647 1639 1
2 1639 1
463 1639 1
1115 1639 1
2906 1639 1
1157 1639 1
1334 1639 1
3056 1639 1
1900 1639 1
3705 1639 1
1899 1639 1
345 1639 1
2258 1639 1
567 1639 1
2832 1639 1
477 1639 1
784 1639 1
273 1639 1
1117 1639 1
2569 1639 1
319 1639 1
3641 1639 1
914 1639 1
1678 1639 1
1827 1639 1
1452 1639 1
3067 1639 1
819 1639 1
2358 1639 1
620 1639 1
1618 1639 1
3298 1639 1
2042 1639 1
3083 1639 1
1116 1639 1
2613 1639 1
742 1639 1
430 1639 1
111 1639 1
584 1639 1
1359 1639 1
1697 1639 1
289 1639 1
1416 1639 1
528 1639 1
7 1639 1
2141 1639 1
3301 1639 1
543 1639 1
227 1639 1
1078 1639 1
1667 1639 1
2695 1639 1
3330 1639 1
3995 1639 1
3745 1639 1
296 1639 1
517 1639 1
332 1639 1
4000 1639 1
2852 1639 1
433 1639 1
4017 1639 1
3744 1639 1
68 1639 1
381 1639 1
425 1639 1
1828 1639 1
1361 1639 1
470 1639 1
3810 1639 1
377 1639 1
3512 1639 1
294 1639 1
1627 1639 1
478 1639 1
1268 1639 1
1119 1639 1
2851 1639 1
3173 1639 1
2948 1639 1
2328 1639 1
437 1639 1
3608 1639 1
2299 1639 1
3797 1639 1
448 1639 1
462 1639 1
226 1639 1
723 1639 1
4145 1639 1
2681 1639 1
2028 1639 1
1269 1639 1
445 1639 1
2240 1639 1
743 1639 1
1154 1639 1
3479 1639 1
1723 1639 1
1120 1639 1
648 1639 1
432 1639 1
3252 1639 1
3357 1639 1
1153 1639 1
120 1639 1
145 1639 1
2645 1639 1
2621 1639 1
1016 1639 1
258 1639 1
1007 1639 1
1884 1639 1
105 1639 1
489 1639 1
1901 1639 1
2490 1639 1
423 1639 1
646 1639 1
55 1639 1
389 1639 1
1188 1639 1
978 1639 1
3019 1639 1
2131 2624 1
1128 2624 1
3676 2624 1
1247 2624 1
525 2624 1
37 2624 1
439 2624 1
4085 2624 1
2755 2624 1
1474 2624 1
3123 2624 1
3739 2624 1
382 2624 1
3441 2624 1
60 2624 1
1633 2624 1
1770 2624 1
31 2624 1
2977 2624 1
1157 2624 1
528 2624 1
1383 2624 1
3711 2624 1
1828 2624 1
377 2624 1
2299 2624 1
462 2624 1
1723 2624 1
890 865 1
403 865 1
1779 865 1
1698 865 1
361 865 1
2656 865 1
669 865 1
596 865 1
1588 865 1
825 865 1
1230 865 1
207 865 1
2587 865 1
1103 865 1
242 865 1
1918 865 1
3670 865 1
180 865 1
4008 865 1
2503 865 1
1817 865 1
924 865 1
1229 865 1
2098 865 1
1495 865 1
1522 865 1
2686 865 1
1144 865 1
303 865 1
1534 865 1
3117 865 1
259 865 1
1040 865 1
167 865 1
1790 865 1
716 865 1
992 865 1
3373 865 1
3940 865 1
80 865 1
2213 865 1
221 865 1
515 865 1
704 865 1
88 865 1
349 865 1
660 865 1
218 865 1
3626 865 1
997 865 1
884 865 1
210 865 1
112 865 1
3206 865 1
1889 865 1
1105 865 1
37 865 1
912 865 1
3993 865 1
2825 865 1
1819 865 1
3243 865 1
2555 865 1
2052 865 1
1640 865 1
1069 865 1
608 865 1
2782 865 1
362 865 1
3291 865 1
3013 865 1
1551 865 1
3366 865 1
1855 865 1
682 865 1
3262 865 1
188 865 1
3945 865 1
3778 865 1
3739 865 1
2600 865 1
943 865 1
186 865 1
1271 865 1
307 865 1
2527 865 1
1939 865 1
1549 865 1
2666 865 1
2129 865 1
1386 865 1
1941 865 1
34 865 1
3171 865 1
866 865 1
1602 865 1
1032 865 1
219 865 1
201 865 1
1676 865 1
658 865 1
1545 865 1
3039 865 1
179 865 1
482 865 1
217 865 1
1218 865 1
1816 865 1
452 865 1
2598 865 1
2493 865 1
1035 865 1
3490 865 1
243 865 1
1621 865 1
2506 865 1
3169 865 1
1513 865 1
2886 865 1
3340 865 1
1961 865 1
3320 865 1
2096 865 1
319 865 1
326 865 1
195 865 1
81 865 1
2353 865 1
996 865 1
1355 865 1
2445 865 1
2787 865 1
855 865 1
914 865 1
927 865 1
1678 865 1
661 865 1
1151 865 1
211 865 1
3727 865 1
3906 865 1
3368 865 1
248 865 1
4144 865 1
3521 865 1
1940 865 1
995 865 1
461 865 1
1027 865 1
1091 865 1
191 865 1
3975 865 1
95 865 1
3793 865 1
374 865 1
1689 865 1
3789 865 1
3324 865 1
1010 865 1
1963 865 1
1385 865 1
1929 865 1
962 865 1
1082 865 1
4061 865 1
684 865 1
241 865 1
2553 865 1
325 865 1
458 865 1
1142 865 1
119 865 1
3995 865 1
3092 865 1
214 865 1
3510 865 1
3647 865 1
1591 865 1
1000 865 1
2301 865 1
2914 865 1
2928 865 1
4075 865 1
503 865 1
2948 865 1
2559 865 1
82 865 1
681 865 1
3414 865 1
2429 865 1
1728 865 1
2882 865 1
1033 865 1
3445 865 1
921 865 1
1171 865 1
1363 865 1
4003 865 1
40 865 1
769 865 1
2801 865 1
3479 865 1
1051 865 1
2625 865 1
371 865 1
2860 865 1
1759 865 1
1544 865 1
1458 865 1
3811 865 1
209 865 1
79 865 1
1974 865 1
2276 865 1
2867 865 1
1443 865 1
963 865 1
3556 865 1
907 865 1
886 865 1
1169 865 1
2752 865 1
2295 865 1
1547 865 1
1217 865 1
3065 865 1
1580 865 1
364 865 1
360 865 1
1925 865 1
2761 865 1
1768 865 1
1121 865 1
999 865 1
2950 865 1
646 865 1
3654 865 1
1820 865 1
1215 865 1
1236 865 1
494 865 1
1528 865 1
2648 430 1
2470 430 1
664 430 1
165 430 1
2188 430 1
2421 430 1
3430 430 1
668 430 1
44 430 1
491 430 1
466 430 1
971 430 1
2131 430 1
1128 430 1
3827 430 1
2602 430 1
3144 430 1
980 430 1
33 430 1
3332 430 1
3802 430 1
2833 430 1
414 430 1
1944 430 1
1993 430 1
712 430 1
1832 430 1
3428 430 1
2830 430 1
877 430 1
3773 430 1
2204 430 1
1679 430 1
441 430 1
2270 430 1
50 430 1
527 430 1
455 430 1
416 430 1
3526 430 1
3229 430 1
398 430 1
1630 430 1
426 430 1
3281 430 1
2503 430 1
390 430 1
396 430 1
2576 430 1
318 430 1
3181 430 1
2742 430 1
574 430 1
520 430 1
2423 430 1
231 430 1
225 430 1
575 430 1
3288 430 1
1838 430 1
525 430 1
4018 430 1
440 430 1
1067 430 1
67 430 1
45 430 1
2732 430 1
421 430 1
221 430 1
3626 430 1
725 430 1
37 430 1
2744 430 1
439 430 1
1442 430 1
133 430 1
4048 430 1
4085 430 1
3081 430 1
409 430 1
2471 430 1
2128 430 1
2125 430 1
2279 430 1
2352 430 1
3299 430 1
56 430 1
761 430 1
1966 430 1
566 430 1
3032 430 1
1594 430 1
1516 430 1
3429 430 1
434 430 1
1706 430 1
3683 430 1
171 430 1
2410 430 1
2528 430 1
1222 430 1
4094 430 1
1017 430 1
447 430 1
271 430 1
2120 430 1
2488 430 1
979 430 1
424 430 1
2269 430 1
3739 430 1
3163 430 1
3861 430 1
104 430 1
562 430 1
3071 430 1
711 430 1
2634 430 1
2548 430 1
1391 430 1
431 430 1
1096 430 1
467 430 1
1941 430 1
1676 430 1
2023 430 1
102 430 1
3190 430 1
631 430 1
1193 430 1
344 430 1
2014 430 1
1224 430 1
1243 430 1
2396 430 1
3097 430 1
1603 430 1
1 430 1
115 430 1
1196 430 1
2105 430 1
3169 430 1
2319 430 1
760 430 1
1796 430 1
875 430 1
22 430 1
1192 430 1
234 430 1
3132 430 1
2487 430 1
2958 430 1
2846 430 1
954 430 1
1317 430 1
4070 430 1
1156 430 1
451 430 1
619 430 1
4 430 1
2209 430 1
726 430 1
442 430 1
164 430 1
420 430 1
1164 430 1
3040 430 1
751 430 1
240 430 1
1167 430 1
565 430 1
3141 430 1
2334 430 1
583 430 1
548 430 1
21 430 1
1629 430 1
706 430 1
64 430 1
418 430 1
2519 430 1
2206 430 1
2068 430 1
1194 430 1
2847 430 1
843 430 1
3375 430 1
3343 430 1
2420 430 1
1654 430 1
3315 430 1
1913 430 1
1983 430 1
31 430 1
2772 430 1
3200 430 1
647 430 1
2 430 1
666 430 1
232 430 1
1115 430 1
2906 430 1
1157 430 1
3681 430 1
2401 430 1
1334 430 1
3346 430 1
237 430 1
3705 430 1
3311 430 1
1846 430 1
2057 430 1
345 430 1
2146 430 1
849 430 1
2258 430 1
2746 430 1
1135 430 1
2386 430 1
2561 430 1
295 430 1
477 430 1
784 430 1
222 430 1
2636 430 1
2693 430 1
66 430 1
1117 430 1
2569 430 1
1803 430 1
319 430 1
1827 430 1
3549 430 1
1275 430 1
1452 430 1
940 430 1
3067 430 1
2999 430 1
2358 430 1
620 430 1
532 430 1
3298 430 1
1619 430 1
2042 430 1
140 430 1
3083 430 1
2807 430 1
2021 430 1
2145 430 1
2260 430 1
722 430 1
1195 430 1
111 430 1
2114 430 1
584 430 1
2345 430 1
2189 430 1
1359 430 1
882 430 1
1697 430 1
2653 430 1
63 430 1
289 430 1
1416 430 1
248 430 1
528 430 1
7 430 1
43 430 1
2141 430 1
3301 430 1
1915 430 1
1041 430 1
3949 430 1
543 430 1
227 430 1
1078 430 1
4023 430 1
419 430 1
1191 430 1
1667 430 1
1957 430 1
3068 430 1
3330 430 1
3995 430 1
3537 430 1
89 430 1
474 430 1
1011 430 1
3092 430 1
2029 430 1
1650 430 1
296 430 1
517 430 1
4000 430 1
937 430 1
642 430 1
2852 430 1
433 430 1
516 430 1
4017 430 1
3591 430 1
546 430 1
425 430 1
1828 430 1
470 430 1
429 430 1
1130 430 1
415 430 1
3762 430 1
1022 430 1
2547 430 1
632 430 1
110 430 1
1663 430 1
377 430 1
3512 430 1
294 430 1
478 430 1
2823 430 1
2249 430 1
2312 430 1
636 430 1
3096 430 1
236 430 1
1165 430 1
3297 430 1
1119 430 1
2424 430 1
3733 430 1
9 430 1
3173 430 1
519 430 1
2419 430 1
437 430 1
427 430 1
883 430 1
3478 430 1
1338 430 1
2769 430 1
3608 430 1
1477 430 1
397 430 1
2299 430 1
448 430 1
462 430 1
3143 430 1
1617 430 1
226 430 1
4113 430 1
109 430 1
1973 430 1
723 430 1
2486 430 1
1786 430 1
2681 430 1
1184 430 1
233 430 1
2028 430 1
4069 430 1
1269 430 1
445 430 1
2240 430 1
3085 430 1
3525 430 1
1154 430 1
2536 430 1
3971 430 1
1337 430 1
1641 430 1
1120 430 1
432 430 1
3893 430 1
3357 430 1
293 430 1
1458 430 1
590 430 1
145 430 1
1008 430 1
2645 430 1
1459 430 1
2901 430 1
2621 430 1
3210 430 1
163 430 1
1043 430 1
1675 430 1
2234 430 1
258 430 1
1052 430 1
1432 430 1
785 430 1
1007 430 1
3697 430 1
3536 430 1
1884 430 1
105 430 1
1217 430 1
2106 430 1
489 430 1
3569 430 1
1901 430 1
2490 430 1
1296 430 1
1873 430 1
646 430 1
667 430 1
1491 430 1
383 430 1
312 430 1
2857 430 1
4106 430 1
3104 430 1
3699 430 1
3674 446 1
491 446 1
1128 446 1
298 446 1
3401 446 1
1964 446 1
877 446 1
744 446 1
2665 446 1
3503 446 1
3229 446 1
2610 446 1
2544 446 1
2384 446 1
2742 446 1
2174 446 1
3829 446 1
745 446 1
2331 446 1
1124 446 1
225 446 1
1838 446 1
3943 446 1
989 446 1
2744 446 1
409 446 1
3402 446 1
1632 446 1
2758 446 1
566 446 1
3032 446 1
3429 446 1
618 446 1
2528 446 1
1474 446 1
2488 446 1
2634 446 1
2390 446 1
988 446 1
3617 446 1
3066 446 1
2014 446 1
3097 446 1
3169 446 1
3011 446 1
954 446 1
1317 446 1
228 446 1
565 446 1
1745 446 1
272 446 1
1638 446 1
1721 446 1
2201 446 1
3343 446 1
1654 446 1
1312 446 1
31 446 1
2808 446 1
1115 446 1
1334 446 1
237 446 1
3705 446 1
3311 446 1
3213 446 1
2146 446 1
2258 446 1
1135 446 1
784 446 1
3928 446 1
1827 446 1
1275 446 1
1452 446 1
2251 446 1
2999 446 1
819 446 1
532 446 1
1619 446 1
140 446 1
2021 446 1
1090 446 1
430 446 1
111 446 1
746 446 1
1845 446 1
749 446 1
3618 446 1
227 446 1
3109 446 1
3514 446 1
1191 446 1
1667 446 1
3330 446 1
1142 446 1
3092 446 1
2029 446 1
4000 446 1
975 446 1
777 446 1
1425 446 1
425 446 1
3001 446 1
3082 446 1
1828 446 1
429 446 1
1022 446 1
632 446 1
236 446 1
3297 446 1
1119 446 1
9 446 1
427 446 1
3278 446 1
1969 446 1
3128 446 1
2597 446 1
448 446 1
3218 446 1
226 446 1
723 446 1
1269 446 1
1154 446 1
2536 446 1
2725 446 1
2466 446 1
3357 446 1
2645 446 1
2244 446 1
1052 446 1
1636 446 1
2572 446 1
3702 446 1
489 446 1
3569 446 1
2490 446 1
667 446 1
1188 446 1
4106 446 1
428 4125 1
441 4125 1
3526 4125 1
2742 4125 1
1247 4125 1
548 4125 1
843 4125 1
31 4125 1
2146 4125 1
227 4125 1
1294 4125 1
3330 4125 1
3995 4125 1
1828 4125 1
2629 4125 1
226 4125 1
4113 4125 1
3569 4125 1
3782 3274 1
33 3274 1
76 3274 1
1965 3274 1
2847 3274 1
3549 3274 1
71 3274 1
3116 3274 1
519 3274 1
1052 3274 1
3629 3274 1
646 3274 1
1482 3274 1
1426 3274 1
312 3274 1
1021 3274 1
1678 3933 1
509 3851 1
535 3851 1
714 3851 1
1392 3851 1
3804 3851 1
1851 3851 1
121 3851 1
3254 3851 1
1024 3851 1
349 3851 1
210 3851 1
1105 3851 1
37 3851 1
606 3851 1
2966 3851 1
913 3851 1
2060 3851 1
2318 3851 1
1104 3851 1
460 3851 1
3189 3851 1
3022 3851 1
601 3851 1
1687 3851 1
3739 3851 1
2988 3851 1
186 3851 1
1514 3851 1
1537 3851 1
2836 3851 1
1939 3851 1
1549 3851 1
2659 3851 1
1036 3851 1
34 3851 1
3215 3851 1
261 3851 1
1676 3851 1
658 3851 1
3039 3851 1
217 3851 1
1488 3851 1
3280 3851 1
452 3851 1
2159 3851 1
1001 3851 1
2310 3851 1
2886 3851 1
688 3851 1
1388 3851 1
195 3851 1
2787 3851 1
914 3851 1
1678 3851 1
3256 3851 1
661 3851 1
2041 3851 1
998 3851 1
1741 3851 1
248 3851 1
893 3851 1
2288 3851 1
351 3851 1
1091 3851 1
3015 3851 1
458 3851 1
3995 3851 1
3092 3851 1
3542 3851 1
3647 3851 1
3471 3851 1
2996 3851 1
3414 3851 1
2429 3851 1
696 3851 1
204 3851 1
769 3851 1
1458 3851 1
1014 3851 1
990 3851 1
2867 3851 1
886 3851 1
2295 3851 1
1547 3851 1
1217 3851 1
1768 3851 1
1121 3851 1
646 3851 1
4084 3851 1
1698 699 1
3515 699 1
1018 699 1
1576 699 1
1140 699 1
669 699 1
2498 699 1
509 699 1
758 699 1
3869 699 1
207 699 1
3259 699 1
242 699 1
1392 699 1
924 699 1
3804 699 1
137 699 1
607 699 1
135 699 1
1040 699 1
2095 699 1
167 699 1
1814 699 1
1384 699 1
1853 699 1
2213 699 1
1024 699 1
1736 699 1
349 699 1
3382 699 1
2504 699 1
660 699 1
686 699 1
189 699 1
2810 699 1
4101 699 1
2872 699 1
37 699 1
2710 699 1
2966 699 1
2825 699 1
1819 699 1
1875 699 1
1648 699 1
2060 699 1
2782 699 1
1778 699 1
1104 699 1
3291 699 1
3448 699 1
1354 699 1
1551 699 1
1855 699 1
3962 699 1
3820 699 1
2218 699 1
693 699 1
2581 699 1
3465 699 1
3739 699 1
3558 699 1
2662 699 1
943 699 1
1271 699 1
507 699 1
2512 699 1
1391 699 1
3821 699 1
2659 699 1
4110 699 1
1941 699 1
3215 699 1
2013 699 1
866 699 1
2450 699 1
604 699 1
201 699 1
1676 699 1
918 699 1
3039 699 1
482 699 1
217 699 1
919 699 1
694 699 1
2215 699 1
452 699 1
2159 699 1
615 699 1
1942 699 1
3051 699 1
2030 699 1
1750 699 1
1626 699 1
3169 699 1
1513 699 1
212 699 1
2208 699 1
31 699 1
2886 699 1
3271 699 1
3520 699 1
4118 699 1
319 699 1
326 699 1
195 699 1
81 699 1
2608 699 1
691 699 1
1355 699 1
855 699 1
914 699 1
966 699 1
3256 699 1
661 699 1
211 699 1
504 699 1
248 699 1
2288 699 1
1940 699 1
995 699 1
3819 699 1
351 699 1
1091 699 1
1419 699 1
3975 699 1
459 699 1
374 699 1
1003 699 1
2499 699 1
1912 699 1
605 699 1
684 699 1
241 699 1
1348 699 1
325 699 1
2354 699 1
166 699 1
3995 699 1
3092 699 1
170 699 1
3787 699 1
3647 699 1
2393 699 1
854 699 1
2914 699 1
4037 699 1
2948 699 1
717 699 1
372 699 1
3414 699 1
687 699 1
2429 699 1
40 699 1
769 699 1
2297 699 1
2061 699 1
2667 699 1
600 699 1
754 699 1
480 699 1
3555 699 1
4063 699 1
1544 699 1
3100 699 1
1458 699 1
3818 699 1
2867 699 1
695 699 1
1169 699 1
1213 699 1
2752 699 1
492 699 1
3710 699 1
1217 699 1
3065 699 1
3890 699 1
2116 699 1
3168 699 1
360 699 1
2359 699 1
594 699 1
1768 699 1
1121 699 1
2950 699 1
646 699 1
208 699 1
3515 2831 1
2034 2831 1
1944 2831 1
967 2831 1
1229 2831 1
3804 2831 1
1523 2831 1
607 2831 1
1851 2831 1
303 2831 1
1002 2831 1
1790 2831 1
716 2831 1
264 2831 1
221 2831 1
515 2831 1
349 2831 1
4143 2831 1
2184 2831 1
1438 2831 1
96 2831 1
37 2831 1
2480 2831 1
913 2831 1
486 2831 1
2060 2831 1
460 2831 1
1855 2831 1
601 2831 1
693 2831 1
586 2831 1
3739 2831 1
186 2831 1
1271 2831 1
307 2831 1
1537 2831 1
1939 2831 1
1549 2831 1
34 2831 1
2074 2831 1
1676 2831 1
658 2831 1
2474 2831 1
217 2831 1
2215 2831 1
452 2831 1
212 2831 1
3000 2831 1
192 2831 1
2545 2831 1
31 2831 1
2886 2831 1
1978 2831 1
1150 2831 1
996 2831 1
1678 2831 1
661 2831 1
1541 2831 1
1027 2831 1
191 2831 1
576 2831 1
3694 2831 1
52 2831 1
184 2831 1
309 2831 1
241 2831 1
325 2831 1
2998 2831 1
458 2831 1
3995 2831 1
3857 2831 1
2928 2831 1
2660 2831 1
681 2831 1
3414 2831 1
687 2831 1
2429 2831 1
3445 2831 1
2711 2831 1
2126 2831 1
696 2831 1
40 2831 1
1175 2831 1
769 2831 1
1590 2831 1
316 2831 1
754 2831 1
2625 2831 1
2805 2831 1
2860 2831 1
1458 2831 1
357 2831 1
1014 2831 1
3420 2831 1
886 2831 1
1217 2831 1
1768 2831 1
1121 2831 1
710 2831 1
999 2831 1
646 2831 1
494 2831 1
4084 2831 1
1576 3383 1
180 3383 1
1122 3383 1
924 3383 1
2501 3383 1
2829 3383 1
716 3383 1
221 3383 1
1736 3383 1
349 3383 1
1494 3383 1
1438 3383 1
112 3383 1
313 3383 1
247 3383 1
1936 3383 1
1778 3383 1
2677 3383 1
2748 3383 1
1180 3383 1
682 3383 1
3778 3383 1
3739 3383 1
186 3383 1
2836 3383 1
1549 3383 1
261 3383 1
889 3383 1
1676 3383 1
217 3383 1
1750 3383 1
31 3383 1
2886 3383 1
3170 3383 1
948 3383 1
2787 3383 1
3256 3383 1
661 3383 1
892 3383 1
2443 3383 1
325 3383 1
3995 3383 1
1000 3383 1
3414 3383 1
2429 3383 1
3445 3383 1
40 3383 1
2971 3383 1
2667 3383 1
132 3383 1
3706 3383 1
353 3383 1
1458 3383 1
886 3383 1
894 3383 1
1217 3383 1
3065 3383 1
3570 3383 1
1768 3383 1
1121 3383 1
646 3383 1
1309 3383 1
2648 3505 1
2421 3505 1
3659 3505 1
2602 3505 1
298 3505 1
428 3505 1
3773 3505 1
318 3505 1
1474 3505 1
1401 3505 1
104 3505 1
1065 3505 1
1721 3505 1
31 3505 1
4026 3505 1
237 3505 1
3705 3505 1
438 3505 1
532 3505 1
2653 3505 1
3949 3505 1
227 3505 1
3092 3505 1
433 3505 1
1828 3505 1
3297 3505 1
4113 3505 1
1154 3505 1
489 3505 1
646 3505 1
4106 3505 1
3019 3505 1
3773 3511 1
1247 3511 1
1065 3511 1
2958 3511 1
31 3511 1
237 3511 1
3705 3511 1
2146 3511 1
532 3511 1
400 3511 1
3949 3511 1
309 3511 1
3092 3511 1
3591 3511 1
3135 3511 1
1828 3511 1
489 3511 1
4106 3511 1
3782 543 1
3830 543 1
2648 543 1
2614 543 1
2470 543 1
3486 543 1
165 543 1
2188 543 1
3404 543 1
2421 543 1
668 543 1
1975 543 1
3659 543 1
2339 543 1
1576 543 1
491 543 1
466 543 1
435 543 1
971 543 1
2131 543 1
1128 543 1
1445 543 1
611 543 1
2602 543 1
298 543 1
634 543 1
980 543 1
428 543 1
2883 543 1
33 543 1
3332 543 1
414 543 1
655 543 1
2349 543 1
1993 543 1
712 543 1
1202 543 1
3428 543 1
2080 543 1
877 543 1
3773 543 1
1679 543 1
441 543 1
2611 543 1
3868 543 1
50 543 1
838 543 1
527 543 1
416 543 1
3526 543 1
398 543 1
2261 543 1
1630 543 1
426 543 1
1103 543 1
3362 543 1
4008 543 1
1239 543 1
396 543 1
1671 543 1
2576 543 1
318 543 1
2742 543 1
574 543 1
3829 543 1
142 543 1
3504 543 1
2331 543 1
1604 543 1
1724 543 1
231 543 1
575 543 1
3288 543 1
1838 543 1
525 543 1
440 543 1
67 543 1
45 543 1
269 543 1
221 543 1
3072 543 1
37 543 1
1449 543 1
439 543 1
1822 543 1
1442 543 1
4048 543 1
2825 543 1
3081 543 1
409 543 1
401 543 1
2128 543 1
2125 543 1
786 543 1
3299 543 1
56 543 1
566 543 1
3032 543 1
1516 543 1
434 543 1
3528 543 1
3683 543 1
171 543 1
2410 543 1
618 543 1
2528 543 1
2877 543 1
1222 543 1
1612 543 1
1474 543 1
1744 543 1
447 543 1
3291 543 1
2488 543 1
979 543 1
424 543 1
3739 543 1
1271 543 1
307 543 1
104 543 1
562 543 1
1080 543 1
711 543 1
1984 543 1
2634 543 1
1476 543 1
2129 543 1
1096 543 1
467 543 1
2659 543 1
60 543 1
2023 543 1
3039 543 1
407 543 1
3190 543 1
1881 543 1
1193 543 1
1397 543 1
2014 543 1
1224 543 1
1243 543 1
615 543 1
3097 543 1
1603 543 1
1735 543 1
2411 543 1
2434 543 1
115 543 1
13 543 1
1196 543 1
1704 543 1
3883 543 1
1064 543 1
3169 543 1
760 543 1
985 543 1
2066 543 1
22 543 1
234 543 1
1259 543 1
1065 543 1
2958 543 1
954 543 1
896 543 1
4 543 1
2209 543 1
2632 543 1
751 543 1
240 543 1
565 543 1
2211 543 1
3798 543 1
2639 543 1
583 543 1
548 543 1
21 543 1
1997 543 1
64 543 1
1721 543 1
418 543 1
2980 543 1
2206 543 1
1194 543 1
1645 543 1
150 543 1
3059 543 1
172 543 1
399 543 1
3375 543 1
1878 543 1
526 543 1
488 543 1
1047 543 1
3343 543 1
3315 543 1
1913 543 1
1983 543 1
1765 543 1
762 543 1
31 543 1
3200 543 1
1318 543 1
647 543 1
2 543 1
463 543 1
2962 543 1
1115 543 1
2906 543 1
1157 543 1
3681 543 1
4026 543 1
1334 543 1
3346 543 1
237 543 1
1900 543 1
3705 543 1
1906 543 1
345 543 1
630 543 1
2063 543 1
2146 543 1
3221 543 1
2258 543 1
2386 543 1
295 543 1
206 543 1
477 543 1
417 543 1
784 543 1
512 543 1
2693 543 1
1117 543 1
938 543 1
2569 543 1
319 543 1
571 543 1
3641 543 1
1272 543 1
2800 543 1
2355 543 1
3549 543 1
1275 543 1
3406 543 1
1452 543 1
940 543 1
3067 543 1
620 543 1
532 543 1
1116 543 1
2807 543 1
2613 543 1
400 543 1
2021 543 1
2145 543 1
1090 543 1
742 543 1
1195 543 1
430 543 1
111 543 1
584 543 1
71 543 1
3203 543 1
1359 543 1
882 543 1
1697 543 1
63 543 1
289 543 1
248 543 1
537 543 1
528 543 1
7 543 1
43 543 1
51 543 1
1503 543 1
1433 543 1
2141 543 1
1915 543 1
1041 543 1
227 543 1
1078 543 1
4023 543 1
419 543 1
2728 543 1
1191 543 1
1667 543 1
3308 543 1
2695 543 1
1751 543 1
1383 543 1
962 543 1
108 543 1
4061 543 1
1643 543 1
3330 543 1
3995 543 1
89 543 1
3711 543 1
2894 543 1
1011 543 1
3092 543 1
296 543 1
517 543 1
642 543 1
1307 543 1
1266 543 1
2852 543 1
433 543 1
4017 543 1
3744 543 1
68 543 1
381 543 1
1709 543 1
839 543 1
3758 543 1
425 543 1
1263 543 1
1828 543 1
470 543 1
3810 543 1
632 543 1
3167 543 1
2481 543 1
377 543 1
3512 543 1
294 543 1
478 543 1
2823 543 1
1737 543 1
3004 543 1
1268 543 1
2312 543 1
1800 543 1
3297 543 1
1119 543 1
2424 543 1
2905 543 1
395 543 1
249 543 1
798 543 1
519 543 1
578 543 1
2419 543 1
437 543 1
883 543 1
3478 543 1
12 543 1
1288 543 1
741 543 1
2143 543 1
397 543 1
2299 543 1
3797 543 1
448 543 1
462 543 1
1617 543 1
226 543 1
4113 543 1
109 543 1
723 543 1
2413 543 1
1598 543 1
1786 543 1
59 543 1
2681 543 1
233 543 1
2028 543 1
4069 543 1
445 543 1
2240 543 1
2682 543 1
3439 543 1
1132 543 1
1154 543 1
2536 543 1
3971 543 1
2736 543 1
1723 543 1
1120 543 1
648 543 1
432 543 1
1125 543 1
3357 543 1
293 543 1
1458 543 1
1153 543 1
145 543 1
25 543 1
2645 543 1
1801 543 1
2910 543 1
626 543 1
3210 543 1
163 543 1
2088 543 1
1043 543 1
1675 543 1
2234 543 1
1052 543 1
1611 543 1
785 543 1
1007 543 1
1884 543 1
886 543 1
105 543 1
317 543 1
2106 543 1
489 543 1
364 543 1
3569 543 1
1901 543 1
2490 543 1
1873 543 1
646 543 1
55 543 1
494 543 1
1528 543 1
667 543 1
4035 543 1
680 543 1
383 543 1
773 543 1
851 543 1
847 543 1
3750 543 1
1188 543 1
978 543 1
3104 543 1
129 543 1
3019 543 1
735 2485 1
2881 2485 1
1862 2485 1
2080 2485 1
734 2485 1
1110 2485 1
251 2485 1
2699 2485 1
18 2485 1
1323 2485 1
1825 2485 1
1449 2485 1
2089 2485 1
1112 2485 1
823 2485 1
3721 2485 1
1864 2485 1
1212 2485 1
1867 2485 1
3234 2485 1
2079 2485 1
1771 2485 1
1863 2485 1
1080 2485 1
1984 2485 1
2789 2485 1
2367 2485 1
1476 2485 1
2548 2485 1
3667 2485 1
1519 2485 1
1760 2485 1
3994 2485 1
19 2485 1
2109 2485 1
31 2485 1
3649 2485 1
958 2485 1
1451 2485 1
1858 2485 1
956 2485 1
3742 2485 1
3310 2485 1
2969 2485 1
3063 2485 1
763 2485 1
285 2485 1
319 2485 1
532 2485 1
3028 2485 1
3036 2485 1
651 2485 1
537 2485 1
2713 2485 1
1861 2485 1
718 2485 1
3330 2485 1
539 2485 1
256 2485 1
2368 2485 1
1427 2485 1
2341 2485 1
36 2485 1
1490 2485 1
1378 2485 1
1352 2485 1
393 2485 1
3595 2485 1
1734 2485 1
1969 2485 1
12 2485 1
130 2485 1
3686 2485 1
2698 2485 1
1509 2485 1
254 2485 1
3476 2485 1
3247 2485 1
1333 2485 1
1071 2485 1
301 2485 1
2172 2485 1
1893 1245 1
2648 1245 1
207 1245 1
1700 1245 1
1237 1245 1
716 1245 1
660 1245 1
112 1245 1
37 1245 1
913 1245 1
1920 1245 1
1104 1245 1
1876 1245 1
2072 1245 1
3739 1245 1
3930 1245 1
1271 1245 1
2666 1245 1
1257 1245 1
1921 1245 1
217 1245 1
615 1245 1
31 1245 1
1678 1245 1
962 1245 1
241 1245 1
3995 1245 1
3092 1245 1
854 1245 1
2582 1245 1
1420 1245 1
4007 1245 1
2795 1245 1
359 1245 1
1387 1245 1
2276 1245 1
886 1245 1
3843 1245 1
2752 1245 1
1121 1245 1
646 1245 1
1528 1245 1
1893 2178 1
1018 2178 1
340 2178 1
180 2178 1
1256 2178 1
135 2178 1
1533 2178 1
2095 2178 1
716 2178 1
992 2178 1
1247 2178 1
515 2178 1
1494 2178 1
1584 2178 1
913 2178 1
2751 2178 1
2060 2178 1
1328 2178 1
1097 2178 1
203 2178 1
1939 2178 1
305 2178 1
1549 2178 1
1036 2178 1
889 2178 1
604 2178 1
1676 2178 1
1664 2178 1
217 2178 1
3482 2178 1
452 2178 1
615 2178 1
3363 2178 1
3000 2178 1
31 2178 1
2886 2178 1
1388 2178 1
709 2178 1
319 2178 1
326 2178 1
2787 2178 1
855 2178 1
1678 2178 1
2022 2178 1
3333 2178 1
309 2178 1
605 2178 1
1552 2178 1
1258 2178 1
3258 2178 1
629 2178 1
925 2178 1
3516 2178 1
3414 2178 1
2429 2178 1
3417 2178 1
3572 2178 1
754 2178 1
480 2178 1
3100 2178 1
1458 2178 1
3818 2178 1
1673 2178 1
1016 2178 1
136 2178 1
1883 2178 1
1974 2178 1
2276 2178 1
886 2178 1
622 2178 1
1217 2178 1
594 2178 1
1121 2178 1
646 2178 1
2394 2178 1
1528 2178 1
3860 2198 1
1256 2198 1
1966 2198 1
711 2198 1
3882 2198 1
808 2198 1
217 2198 1
1047 2198 1
31 2198 1
1157 2198 1
1291 2198 1
4065 2198 1
377 2198 1
1119 2198 1
395 2198 1
2948 2198 1
646 2198 1
1293 2198 1
1946 2198 1
680 2198 1
853 1010 1
510 1010 1
923 1010 1
403 1010 1
1698 1010 1
361 1010 1
596 1010 1
509 1010 1
758 1010 1
207 1010 1
2960 1010 1
168 1010 1
700 1010 1
4093 1010 1
242 1010 1
1622 1010 1
924 1010 1
3804 1010 1
2686 1010 1
1421 1010 1
607 1010 1
1851 1010 1
531 1010 1
716 1010 1
3153 1010 1
2213 1010 1
221 1010 1
1024 1010 1
349 1010 1
660 1010 1
189 1010 1
997 1010 1
2810 1010 1
112 1010 1
3072 1010 1
1105 1010 1
37 1010 1
2710 1010 1
2966 1010 1
3292 1010 1
3243 1010 1
878 1010 1
247 1010 1
2052 1010 1
1640 1010 1
2060 1010 1
3557 1010 1
362 1010 1
177 1010 1
3291 1010 1
2738 1010 1
3448 1010 1
1148 1010 1
2890 1010 1
3262 1010 1
1058 1010 1
188 1010 1
601 1010 1
505 1010 1
693 1010 1
586 1010 1
3778 1010 1
2581 1010 1
3465 1010 1
928 1010 1
203 1010 1
3739 1010 1
1467 1010 1
994 1010 1
2600 1010 1
186 1010 1
1271 1010 1
307 1010 1
3423 1010 1
2527 1010 1
41 1010 1
1941 1010 1
3215 1010 1
866 1010 1
1032 1010 1
219 1010 1
201 1010 1
1676 1010 1
2474 1010 1
217 1010 1
1174 1010 1
1218 1010 1
506 1010 1
452 1010 1
2159 1010 1
3051 1010 1
1750 1010 1
1270 1010 1
1035 1010 1
1621 1010 1
1259 1010 1
1513 1010 1
2208 1010 1
1807 1010 1
4073 1010 1
31 1010 1
3743 1010 1
2886 1010 1
3271 1010 1
692 1010 1
358 1010 1
709 1010 1
319 1010 1
996 1010 1
3034 1010 1
2445 1010 1
2787 1010 1
2802 1010 1
914 1010 1
966 1010 1
661 1010 1
3906 1010 1
248 1010 1
893 1010 1
995 1010 1
351 1010 1
1091 1010 1
95 1010 1
459 1010 1
374 1010 1
2934 1010 1
3324 1010 1
2300 1010 1
2303 1010 1
2827 1010 1
2947 1010 1
1003 1010 1
1238 1010 1
309 1010 1
1977 1010 1
4061 1010 1
2158 1010 1
684 1010 1
352 1010 1
193 1010 1
1609 1010 1
325 1010 1
2998 1010 1
458 1010 1
1142 1010 1
119 1010 1
3995 1010 1
3510 1010 1
170 1010 1
197 1010 1
2393 1010 1
1000 1010 1
1930 1010 1
2301 1010 1
2928 1010 1
4037 1010 1
503 1010 1
2948 1010 1
1009 1010 1
2660 1010 1
887 1010 1
681 1010 1
275 1010 1
3414 1010 1
2429 1010 1
1033 1010 1
3445 1010 1
2007 1010 1
921 1010 1
1171 1010 1
40 1010 1
769 1010 1
1598 1010 1
1590 1010 1
2801 1010 1
233 1010 1
2667 1010 1
3283 1010 1
359 1010 1
3479 1010 1
1051 1010 1
2625 1010 1
2388 1010 1
1281 1010 1
713 1010 1
2860 1010 1
865 1010 1
1458 1010 1
1387 1010 1
626 1010 1
483 1010 1
990 1010 1
136 1010 1
2867 1010 1
1298 1010 1
907 1010 1
886 1010 1
1802 1010 1
98 1010 1
3728 1010 1
2502 1010 1
2295 1010 1
3710 1010 1
1217 1010 1
2333 1010 1
3890 1010 1
489 1010 1
3168 1010 1
2880 1010 1
3719 1010 1
1768 1010 1
99 1010 1
1121 1010 1
2950 1010 1
646 1010 1
2071 1010 1
494 1010 1
1309 1010 1
3497 2325 1
2495 2325 1
672 2325 1
3882 2325 1
2562 2325 1
3467 2325 1
678 2325 1
2232 2325 1
2563 2325 1
3884 2325 1
1293 2325 1
292 2325 1
680 2325 1
1647 718 1
2881 718 1
4077 718 1
1306 718 1
1445 718 1
1986 718 1
1862 718 1
2080 718 1
1055 718 1
4014 718 1
3773 718 1
3421 718 1
1411 718 1
560 718 1
2699 718 1
18 718 1
1825 718 1
1449 718 1
1837 718 1
1410 718 1
728 718 1
2067 718 1
1380 718 1
823 718 1
3721 718 1
65 718 1
1430 718 1
1864 718 1
23 718 1
1222 718 1
1212 718 1
1747 718 1
2488 718 1
2090 718 1
3234 718 1
1408 718 1
2079 718 1
2765 718 1
1863 718 1
721 718 1
3071 718 1
1080 718 1
1984 718 1
2182 718 1
2399 718 1
2818 718 1
1407 718 1
3506 718 1
1072 718 1
1476 718 1
2548 718 1
1223 718 1
3667 718 1
2862 718 1
1735 718 1
2425 718 1
1760 718 1
1866 718 1
19 718 1
2109 718 1
31 718 1
3200 718 1
3649 718 1
555 718 1
1374 718 1
1451 718 1
1858 718 1
32 718 1
1971 718 1
3087 718 1
3305 718 1
956 718 1
2146 718 1
1860 718 1
2984 718 1
1753 718 1
2965 718 1
299 718 1
1497 718 1
3021 718 1
2059 718 1
3831 718 1
763 718 1
285 718 1
639 718 1
1508 718 1
1948 718 1
2811 718 1
737 718 1
1493 718 1
532 718 1
3028 718 1
464 718 1
3036 718 1
1311 718 1
554 718 1
651 718 1
537 718 1
2167 718 1
227 718 1
2911 718 1
2485 718 1
2713 718 1
1861 718 1
2932 718 1
309 718 1
2509 718 1
3330 718 1
1951 718 1
1376 718 1
2929 718 1
256 718 1
1427 718 1
1431 718 1
2896 718 1
898 718 1
377 718 1
2341 718 1
3313 718 1
393 718 1
879 718 1
12 718 1
130 718 1
2560 718 1
2456 718 1
3686 718 1
2698 718 1
1509 718 1
1980 718 1
1968 718 1
300 718 1
254 718 1
2540 718 1
1071 718 1
301 718 1
2169 718 1
646 718 1
129 718 1
923 193 1
758 193 1
1944 193 1
242 193 1
180 193 1
607 193 1
2082 193 1
3183 193 1
221 193 1
515 193 1
1932 193 1
660 193 1
2073 193 1
2810 193 1
37 193 1
373 193 1
1936 193 1
2052 193 1
3178 193 1
3291 193 1
1221 193 1
203 193 1
3739 193 1
1939 193 1
1941 193 1
1036 193 1
790 193 1
219 193 1
2074 193 1
482 193 1
217 193 1
1218 193 1
452 193 1
31 193 1
2919 193 1
195 193 1
2787 193 1
914 193 1
1882 193 1
248 193 1
2389 193 1
351 193 1
3694 193 1
1086 193 1
1003 193 1
1010 193 1
1963 193 1
309 193 1
962 193 1
333 193 1
4061 193 1
3330 193 1
3995 193 1
3092 193 1
3510 193 1
2749 193 1
2928 193 1
2660 193 1
3114 193 1
1033 193 1
2007 193 1
1005 193 1
756 193 1
769 193 1
4063 193 1
1458 193 1
209 193 1
1974 193 1
2151 193 1
886 193 1
1217 193 1
3065 193 1
594 193 1
99 193 1
1121 193 1
646 193 1
2071 193 1
1528 193 1
4035 193 1
450 348 1
1698 348 1
669 348 1
154 348 1
2343 348 1
1122 348 1
3804 348 1
2686 348 1
1002 348 1
259 348 1
3183 348 1
2213 348 1
3878 348 1
598 348 1
4117 348 1
2052 348 1
1648 348 1
2060 348 1
404 348 1
608 348 1
586 348 1
2072 348 1
947 348 1
41 348 1
217 348 1
2040 348 1
1530 348 1
1218 348 1
615 348 1
2138 348 1
1035 348 1
1478 348 1
319 348 1
2787 348 1
1084 348 1
914 348 1
248 348 1
3521 348 1
2177 348 1
1791 348 1
1963 348 1
2998 348 1
2415 348 1
2936 348 1
3647 348 1
405 348 1
1000 348 1
3414 348 1
2429 348 1
3653 348 1
1349 348 1
40 348 1
1051 348 1
1458 348 1
1387 348 1
2867 348 1
1547 348 1
1217 348 1
3168 348 1
1121 348 1
646 348 1
3217 348 1
1528 348 1
510 196 1
1893 196 1
403 196 1
3469 196 1
3515 196 1
3767 196 1
1018 196 1
1140 196 1
2498 196 1
509 196 1
154 196 1
758 196 1
930 196 1
2716 196 1
207 196 1
2034 196 1
659 196 1
2587 196 1
185 196 1
260 196 1
4064 196 1
3670 196 1
4008 196 1
2503 196 1
3804 196 1
1495 196 1
137 196 1
2501 196 1
3635 196 1
1421 196 1
2870 196 1
1923 196 1
1144 196 1
1982 196 1
1534 196 1
1806 196 1
1002 196 1
2082 196 1
259 196 1
1040 196 1
3043 196 1
2448 196 1
2250 196 1
1790 196 1
992 196 1
3373 196 1
3972 196 1
704 196 1
349 196 1
4143 196 1
1173 196 1
660 196 1
686 196 1
2810 196 1
210 196 1
3769 196 1
4142 196 1
1889 196 1
37 196 1
4072 196 1
313 196 1
3579 196 1
2966 196 1
1819 196 1
3243 196 1
2480 196 1
3716 196 1
1584 196 1
373 196 1
1936 196 1
1345 196 1
3032 196 1
2052 196 1
330 196 1
2060 196 1
404 196 1
986 196 1
2416 196 1
608 196 1
2782 196 1
263 196 1
1487 196 1
1068 196 1
1221 196 1
1585 196 1
1354 196 1
3914 196 1
2176 196 1
597 196 1
601 196 1
3444 196 1
2688 196 1
1097 196 1
3465 196 1
3739 196 1
2967 196 1
994 196 1
2289 196 1
1271 196 1
711 196 1
3423 196 1
910 196 1
3932 196 1
1386 196 1
4110 196 1
3443 196 1
3215 196 1
2013 196 1
866 196 1
2450 196 1
889 196 1
3010 196 1
604 196 1
1676 196 1
1437 196 1
482 196 1
217 196 1
919 196 1
1742 196 1
3921 196 1
453 196 1
1823 196 1
2215 196 1
452 196 1
615 196 1
205 196 1
2030 196 1
1750 196 1
1270 196 1
243 196 1
1220 196 1
1626 196 1
2958 196 1
859 196 1
1721 196 1
3000 196 1
3275 196 1
2310 196 1
920 196 1
2545 196 1
31 196 1
3743 196 1
2886 196 1
3318 196 1
692 196 1
2097 196 1
559 196 1
1978 196 1
2317 196 1
2693 196 1
365 196 1
2287 196 1
326 196 1
213 196 1
81 196 1
3919 196 1
996 196 1
855 196 1
1084 196 1
966 196 1
661 196 1
1541 196 1
1683 196 1
2556 196 1
1319 196 1
1741 196 1
893 196 1
2288 196 1
1940 196 1
461 196 1
2673 196 1
3612 196 1
1027 196 1
3093 196 1
699 196 1
1091 196 1
697 196 1
191 196 1
2505 196 1
1216 196 1
3793 196 1
1689 196 1
3242 196 1
2303 196 1
1003 196 1
309 196 1
1385 196 1
1082 196 1
1912 196 1
605 196 1
198 196 1
352 196 1
1208 196 1
325 196 1
458 196 1
1142 196 1
2354 196 1
119 196 1
166 196 1
3995 196 1
474 196 1
3092 196 1
3359 196 1
332 196 1
2162 196 1
2936 196 1
355 196 1
3647 196 1
2393 196 1
3507 196 1
925 196 1
595 196 1
3438 196 1
869 196 1
2779 196 1
2928 196 1
2674 196 1
1252 196 1
717 196 1
887 196 1
82 196 1
3414 196 1
3264 196 1
2429 196 1
2788 196 1
2104 196 1
354 196 1
1171 196 1
1227 196 1
769 196 1
1087 196 1
1599 196 1
2801 196 1
2061 196 1
2667 196 1
359 196 1
1578 196 1
2625 196 1
3893 196 1
713 196 1
1544 196 1
3100 196 1
1458 196 1
2945 196 1
357 196 1
1016 196 1
2867 196 1
695 196 1
593 196 1
886 196 1
1802 196 1
2815 196 1
2295 196 1
1547 196 1
627 196 1
1217 196 1
3890 196 1
2116 196 1
489 196 1
3168 196 1
360 196 1
2935 196 1
2359 196 1
1485 196 1
524 196 1
1768 196 1
1121 196 1
2669 196 1
646 196 1
2771 196 1
770 196 1
1155 196 1
134 196 1
208 196 1
1893 2354 1
1808 2354 1
596 2354 1
183 2354 1
207 2354 1
242 2354 1
2503 2354 1
137 2354 1
2190 2354 1
1234 2354 1
716 2354 1
1024 2354 1
349 2354 1
2184 2354 1
37 2354 1
3321 2354 1
1017 2354 1
1104 2354 1
3189 2354 1
1551 2354 1
4047 2354 1
1687 2354 1
586 2354 1
2149 2354 1
3739 2354 1
1467 2354 1
2662 2354 1
3853 2354 1
2512 2354 1
3517 2354 1
3821 2354 1
1941 2354 1
2013 2354 1
889 2354 1
604 2354 1
2074 2354 1
1437 2354 1
2838 2354 1
217 2354 1
3985 2354 1
2030 2354 1
3169 2354 1
192 2354 1
2886 2354 1
195 2354 1
81 2354 1
914 2354 1
1435 2354 1
2692 2354 1
1678 2354 1
661 2354 1
3886 2354 1
3489 2354 1
1027 2354 1
699 2354 1
2959 2354 1
51 2354 1
1114 2354 1
1003 2354 1
1912 2354 1
2541 2354 1
1134 2354 1
3995 2354 1
3687 2354 1
854 2354 1
681 2354 1
275 2354 1
2429 2354 1
1033 2354 1
769 2354 1
1087 2354 1
2801 2354 1
2667 2354 1
754 2354 1
713 2354 1
2860 2354 1
1458 2354 1
4056 2354 1
3811 2354 1
1788 2354 1
990 2354 1
593 2354 1
1169 2354 1
492 2354 1
929 2354 1
2116 2354 1
2761 2354 1
1121 2354 1
2950 2354 1
646 2354 1
2071 2354 1
3709 2354 1
208 2354 1
1198 744 1
748 744 1
2544 744 1
2384 744 1
2174 744 1
1124 744 1
1838 744 1
37 744 1
3402 744 1
446 744 1
711 744 1
2927 744 1
988 744 1
3011 744 1
1065 744 1
1745 744 1
1721 744 1
1312 744 1
31 744 1
3200 744 1
2999 744 1
819 744 1
140 744 1
746 744 1
1845 744 1
749 744 1
3618 744 1
3514 744 1
1667 744 1
3092 744 1
777 744 1
1425 744 1
425 744 1
236 744 1
3297 744 1
3278 744 1
2597 744 1
2953 744 1
55 744 1
3782 114 1
3166 114 1
1596 114 1
33 114 1
655 114 1
1202 114 1
4062 114 1
529 114 1
665 114 1
73 114 1
531 114 1
518 114 1
76 114 1
3739 114 1
1271 114 1
3759 114 1
3825 114 1
3009 114 1
614 114 1
1109 114 1
2381 114 1
344 114 1
551 114 1
1203 114 1
1064 114 1
2958 114 1
20 114 1
843 114 1
1983 114 1
31 114 1
345 114 1
495 114 1
71 114 1
1370 114 1
1041 114 1
577 114 1
3995 114 1
3092 114 1
343 114 1
4045 114 1
90 114 1
496 114 1
280 114 1
462 114 1
2591 114 1
841 114 1
3100 114 1
2759 114 1
46 114 1
590 114 1
3790 114 1
1884 114 1
3629 114 1
646 114 1
3904 114 1
900 114 1
558 114 1
2573 114 1
844 114 1
3598 114 1
3351 114 1
3628 114 1
91 114 1
4129 114 1
765 114 1
3464 114 1
383 114 1
2459 114 1
1365 114 1
952 114 1
650 114 1
2447 114 1
3136 114 1
72 114 1
385 114 1
816 114 1
1666 114 1
384 114 1
70 114 1
1353 114 1
1205 114 1
29 114 1
347 114 1
1152 114 1
845 114 1
312 114 1
1336 114 1
1686 114 1
1716 114 1
1021 114 1
389 114 1
1483 114 1
776 114 1
2640 114 1
287 114 1
93 155 1
3782 155 1
1200 155 1
3446 155 1
1596 155 1
33 155 1
655 155 1
224 155 1
1202 155 1
3611 155 1
75 155 1
242 155 1
529 155 1
2064 155 1
92 155 1
531 155 1
541 155 1
707 155 1
780 155 1
1249 155 1
842 155 1
2538 155 1
1286 155 1
850 155 1
76 155 1
1668 155 1
3861 155 1
411 155 1
3759 155 1
498 155 1
711 155 1
3009 155 1
872 155 1
2025 155 1
277 155 1
1109 155 1
2381 155 1
551 155 1
2847 155 1
843 155 1
1765 155 1
1839 155 1
3263 155 1
1597 155 1
2099 155 1
1468 155 1
1177 155 1
48 155 1
3549 155 1
71 155 1
941 155 1
106 155 1
1503 155 1
3449 155 1
1650 155 1
343 155 1
1780 155 1
764 155 1
1953 155 1
653 155 1
367 155 1
2674 155 1
90 155 1
771 155 1
2328 155 1
3657 155 1
2946 155 1
47 155 1
841 155 1
2193 155 1
2759 155 1
1330 155 1
46 155 1
1831 155 1
590 155 1
3367 155 1
1773 155 1
3904 155 1
1886 155 1
1635 155 1
3238 155 1
558 155 1
863 155 1
2100 155 1
1434 155 1
844 155 1
3846 155 1
3598 155 1
3628 155 1
91 155 1
765 155 1
153 155 1
383 155 1
2617 155 1
650 155 1
158 155 1
2447 155 1
151 155 1
657 155 1
1455 155 1
633 155 1
1308 155 1
70 155 1
1152 155 1
845 155 1
312 155 1
2038 155 1
1764 155 1
523 155 1
1336 155 1
342 155 1
368 155 1
851 155 1
1021 155 1
389 155 1
847 155 1
157 155 1
1020 155 1
3750 155 1
776 155 1
2640 155 1
287 155 1
549 155 1
2648 2368 1
1647 2368 1
2881 2368 1
2406 2368 1
2236 2368 1
1445 2368 1
2285 2368 1
3564 2368 1
2931 2368 1
2168 2368 1
1862 2368 1
1055 2368 1
3421 2368 1
1409 2368 1
253 2368 1
3832 2368 1
560 2368 1
1321 2368 1
18 2368 1
338 2368 1
1868 2368 1
1323 2368 1
2134 2368 1
1449 2368 1
1972 2368 1
1410 2368 1
402 2368 1
2373 2368 1
1112 2368 1
823 2368 1
3721 2368 1
65 2368 1
2539 2368 1
1864 2368 1
23 2368 1
27 2368 1
538 2368 1
1747 2368 1
1867 2368 1
3739 2368 1
127 2368 1
2079 2368 1
4031 2368 1
1771 2368 1
1863 2368 1
721 2368 1
824 2368 1
3086 2368 1
1984 2368 1
2399 2368 1
3325 2368 1
1407 2368 1
1072 2368 1
2548 2368 1
1870 2368 1
1223 2368 1
378 2368 1
3667 2368 1
1519 2368 1
3984 2368 1
1760 2368 1
3994 2368 1
2526 2368 1
1866 2368 1
3649 2368 1
555 2368 1
1374 2368 1
958 2368 1
1967 2368 1
1733 2368 1
1858 2368 1
2378 2368 1
2163 2368 1
1971 2368 1
2992 2368 1
2326 2368 1
3035 2368 1
1381 2368 1
956 2368 1
394 2368 1
3673 2368 1
16 2368 1
2965 2368 1
4002 2368 1
3310 2368 1
2939 2368 1
1322 2368 1
2811 2368 1
3390 2368 1
532 2368 1
730 2368 1
341 2368 1
2135 2368 1
3036 2368 1
537 2368 1
2348 2368 1
2485 2368 1
2713 2368 1
1861 2368 1
2932 2368 1
2274 2368 1
718 2368 1
3330 2368 1
1951 2368 1
539 2368 1
3092 2368 1
2929 2368 1
256 2368 1
1427 2368 1
1431 2368 1
898 2368 1
1266 2368 1
731 2368 1
377 2368 1
2341 2368 1
736 2368 1
257 2368 1
1378 2368 1
249 2368 1
393 2368 1
1969 2368 1
3539 2368 1
1583 2368 1
12 2368 1
2171 2368 1
130 2368 1
3686 2368 1
2698 2368 1
3768 2368 1
1509 2368 1
1968 2368 1
300 2368 1
2046 2368 1
254 2368 1
1869 2368 1
3476 2368 1
2540 2368 1
2567 2368 1
301 2368 1
2169 2368 1
646 2368 1
2172 2368 1
2648 2037 1
2421 2037 1
2036 2037 1
435 2037 1
2602 2037 1
298 2037 1
428 2037 1
413 2037 1
3773 2037 1
441 2037 1
527 2037 1
3526 2037 1
3983 2037 1
2742 2037 1
1247 2037 1
440 2037 1
1067 2037 1
725 2037 1
3081 2037 1
409 2037 1
2044 2037 1
434 2037 1
171 2037 1
2488 2037 1
3163 2037 1
104 2037 1
562 2037 1
2390 2037 1
467 2037 1
3880 2037 1
2056 2037 1
1603 2037 1
3080 2037 1
2958 2037 1
4070 2037 1
2209 2037 1
64 2037 1
172 2037 1
31 2037 1
2886 2037 1
647 2037 1
1389 2037 1
2739 2037 1
463 2037 1
2401 2037 1
3705 2037 1
2258 2037 1
2386 2037 1
784 2037 1
938 2037 1
1619 2037 1
2021 2037 1
111 2037 1
584 2037 1
882 2037 1
528 2037 1
3301 2037 1
3949 2037 1
227 2037 1
1078 2037 1
3330 2037 1
3092 2037 1
2852 2037 1
433 2037 1
2024 2037 1
425 2037 1
1828 2037 1
1130 2037 1
110 2037 1
2419 2037 1
427 2037 1
2465 2037 1
462 2037 1
226 2037 1
2329 2037 1
233 2037 1
1154 2037 1
2725 2037 1
293 2037 1
489 2037 1
646 2037 1
3019 2037 1
2602 472 1
298 472 1
527 472 1
3829 472 1
1277 472 1
1715 472 1
440 472 1
2528 472 1
711 472 1
1644 472 1
3765 472 1
1 472 1
3040 472 1
1629 472 1
1579 472 1
1047 472 1
31 472 1
647 472 1
237 472 1
3705 472 1
2800 472 1
532 472 1
3083 472 1
227 472 1
3092 472 1
2852 472 1
1828 472 1
454 472 1
2681 472 1
2240 472 1
1154 472 1
2466 472 1
667 472 1
2881 2777 1
1445 2777 1
3827 2777 1
2931 2777 1
1862 2777 1
1055 2777 1
3421 2777 1
821 2777 1
2191 2777 1
2650 2777 1
1054 2777 1
1449 2777 1
35 2777 1
1450 2777 1
1112 2777 1
823 2777 1
1382 2777 1
23 2777 1
1222 2777 1
1747 2777 1
3234 2777 1
127 2777 1
1863 2777 1
721 2777 1
3071 2777 1
3086 2777 1
1984 2777 1
3506 2777 1
1476 2777 1
3667 2777 1
1735 2777 1
1760 2777 1
3587 2777 1
2775 2777 1
1756 2777 1
1866 2777 1
19 2777 1
2109 2777 1
555 2777 1
1451 2777 1
1858 2777 1
32 2777 1
1971 2777 1
3305 2777 1
1497 2777 1
3021 2777 1
2059 2777 1
3831 2777 1
553 2777 1
763 2777 1
2811 2777 1
737 2777 1
2181 2777 1
532 2777 1
3028 2777 1
3036 2777 1
651 2777 1
537 2777 1
1861 2777 1
3230 2777 1
256 2777 1
2368 2777 1
1417 2777 1
1352 2777 1
393 2777 1
3595 2777 1
1969 2777 1
12 2777 1
130 2777 1
1617 2777 1
445 2777 1
1509 2777 1
1968 2777 1
3476 2777 1
1179 2777 1
1743 2777 1
1071 2777 1
2470 478 1
3486 478 1
668 478 1
466 478 1
2131 478 1
1128 478 1
2602 478 1
298 478 1
428 478 1
877 478 1
3773 478 1
468 478 1
441 478 1
148 478 1
50 478 1
416 478 1
2261 478 1
2576 478 1
3829 478 1
225 478 1
575 478 1
525 478 1
440 478 1
67 478 1
45 478 1
1207 478 1
981 478 1
439 478 1
2278 478 1
4048 478 1
409 478 1
1136 478 1
2125 478 1
3032 478 1
1516 478 1
434 478 1
3683 478 1
144 478 1
171 478 1
2528 478 1
1474 478 1
104 478 1
711 478 1
2390 478 1
635 478 1
467 478 1
1224 478 1
3097 478 1
2434 478 1
1196 478 1
1064 478 1
22 478 1
234 478 1
4148 478 1
2958 478 1
954 478 1
4 478 1
726 478 1
751 478 1
240 478 1
881 478 1
2639 478 1
583 478 1
548 478 1
64 478 1
1721 478 1
3425 478 1
2420 478 1
1404 478 1
31 478 1
647 478 1
2 478 1
1115 478 1
1157 478 1
1334 478 1
237 478 1
3705 478 1
3221 478 1
2258 478 1
477 478 1
784 478 1
1792 478 1
2569 478 1
3641 478 1
2800 478 1
940 478 1
532 478 1
1090 478 1
2260 478 1
722 478 1
1787 478 1
111 478 1
1362 478 1
882 478 1
63 478 1
528 478 1
2141 478 1
543 478 1
227 478 1
309 478 1
3330 478 1
3995 478 1
296 478 1
8 478 1
425 478 1
1828 478 1
470 478 1
1022 478 1
1268 478 1
2312 478 1
636 478 1
1990 478 1
1898 478 1
395 478 1
437 478 1
1288 478 1
3797 478 1
462 478 1
1617 478 1
723 478 1
233 478 1
445 478 1
1154 478 1
2466 478 1
293 478 1
3016 478 1
25 478 1
2621 478 1
317 478 1
2106 478 1
489 478 1
1901 478 1
646 478 1
55 478 1
17 478 1
978 478 1
3019 478 1
2926 3336 1
1012 3336 1
1556 3336 1
3882 3336 1
1710 3336 1
2563 3336 1
1302 3336 1
2643 3336 1
3885 3336 1
1293 3336 1
2648 1193 1
2421 1193 1
3144 1193 1
712 1193 1
2576 1193 1
3829 1193 1
525 1193 1
2238 1193 1
133 1193 1
4089 1193 1
3299 1193 1
447 1193 1
3739 1193 1
104 1193 1
562 1193 1
3393 1193 1
467 1193 1
1603 1193 1
1065 1193 1
2958 1193 1
4 1193 1
164 1193 1
1721 1193 1
1047 1193 1
31 1193 1
3705 1193 1
2146 1193 1
3577 1193 1
532 1193 1
430 1193 1
2114 1193 1
3949 1193 1
543 1193 1
227 1193 1
3995 1193 1
3092 1193 1
381 1193 1
3297 1193 1
2629 1193 1
427 1193 1
448 1193 1
462 1193 1
4113 1193 1
233 1193 1
445 1193 1
1154 1193 1
293 1193 1
163 1193 1
1052 1193 1
1884 1193 1
489 1193 1
1901 1193 1
646 1193 1
3019 1193 1
207 3817 1
1423 3817 1
67 3817 1
660 3817 1
2701 3817 1
2060 3817 1
2798 3817 1
3739 3817 1
2129 3817 1
217 3817 1
248 3817 1
2660 3817 1
2143 3817 1
2801 3817 1
2276 3817 1
894 3817 1
1217 3817 1
2514 3817 1
1121 3817 1
646 3817 1
2931 1375 1
1410 1375 1
2089 1375 1
823 1375 1
1747 1375 1
2079 1375 1
3506 1375 1
1072 1375 1
3667 1375 1
1735 1375 1
2109 1375 1
3649 1375 1
32 1375 1
3742 1375 1
3021 1375 1
2059 1375 1
532 1375 1
651 1375 1
537 1375 1
1861 1375 1
2274 1375 1
2192 1375 1
2763 1375 1
879 1375 1
130 1375 1
2456 1375 1
1968 1375 1
450 2674 1
3830 2674 1
1535 2674 1
1779 2674 1
535 2674 1
207 2674 1
2034 2674 1
3891 2674 1
340 2674 1
180 2674 1
1229 2674 1
1239 2674 1
1806 2674 1
2082 2674 1
1790 2674 1
716 2674 1
992 2674 1
3373 2674 1
80 2674 1
221 2674 1
2810 2674 1
4142 2674 1
37 2674 1
912 2674 1
2966 2674 1
3716 2674 1
1936 2674 1
867 2674 1
3528 2674 1
2821 2674 1
2677 2674 1
3013 2674 1
3887 2674 1
3366 2674 1
597 2674 1
1058 2674 1
1097 2674 1
203 2674 1
1271 2674 1
41 2674 1
3215 2674 1
790 2674 1
1676 2674 1
644 2674 1
217 2674 1
1742 2674 1
453 2674 1
3381 2674 1
615 2674 1
1231 2674 1
1621 2674 1
4013 2674 1
1259 2674 1
1738 2674 1
3000 2674 1
1001 2674 1
2310 2674 1
920 2674 1
31 2674 1
3318 2674 1
559 2674 1
331 2674 1
319 2674 1
169 2674 1
2787 2674 1
1678 2674 1
661 2674 1
1319 2674 1
3277 2674 1
1940 2674 1
2673 2674 1
1216 2674 1
3293 2674 1
309 2674 1
1385 2674 1
1383 2674 1
1085 2674 1
2242 2674 1
1609 2674 1
1208 2674 1
196 2674 1
1142 2674 1
3995 2674 1
332 2674 1
588 2674 1
1552 2674 1
122 2674 1
377 2674 1
3158 2674 1
1591 2674 1
405 2674 1
925 2674 1
2779 2674 1
1252 2674 1
3814 2674 1
2948 2674 1
82 2674 1
275 2674 1
3414 2674 1
2429 2674 1
1728 2674 1
354 2674 1
1420 2674 1
2039 2674 1
3652 2674 1
1087 2674 1
1914 2674 1
3925 2674 1
1153 2674 1
3791 2674 1
886 2674 1
622 2674 1
2502 2674 1
894 2674 1
1217 2674 1
929 2674 1
1026 2674 1
646 2674 1
363 2674 1
1236 2674 1
155 2674 1
215 1428 1
3589 1428 1
330 1428 1
3235 1428 1
562 1428 1
467 1428 1
2958 1428 1
1164 1428 1
2696 1428 1
31 1428 1
612 1428 1
319 1428 1
400 1428 1
3008 1428 1
2619 1428 1
3995 1428 1
3092 1428 1
2792 1428 1
1828 1428 1
2179 1428 1
3399 1428 1
233 1428 1
2106 1428 1
489 1428 1
1453 4045 1
33 4045 1
655 4045 1
441 4045 1
531 4045 1
76 4045 1
3861 4045 1
498 4045 1
1369 4045 1
2025 4045 1
2847 4045 1
2 4045 1
3263 4045 1
1597 4045 1
1468 4045 1
71 4045 1
1665 4045 1
7 4045 1
1503 4045 1
1041 4045 1
653 4045 1
367 4045 1
90 4045 1
1267 4045 1
2817 4045 1
1884 4045 1
3904 4045 1
1955 4045 1
900 4045 1
558 4045 1
2573 4045 1
950 4045 1
3351 4045 1
765 4045 1
383 4045 1
1297 4045 1
2459 4045 1
952 4045 1
2212 4045 1
657 4045 1
347 4045 1
845 4045 1
312 4045 1
2380 4045 1
1021 4045 1
1020 4045 1
2525 4045 1
1188 4045 1
2960 703 1
969 703 1
264 703 1
349 703 1
37 703 1
1104 703 1
203 703 1
2662 703 1
178 703 1
2512 703 1
1549 703 1
41 703 1
1036 703 1
261 703 1
1676 703 1
217 703 1
2040 703 1
3482 703 1
31 703 1
326 703 1
2041 703 1
248 703 1
309 703 1
3995 703 1
355 703 1
1709 703 1
839 703 1
1000 703 1
1658 703 1
503 703 1
395 703 1
2948 703 1
1217 703 1
929 703 1
1254 703 1
3907 703 1
646 703 1
3782 519 1
2648 519 1
2470 519 1
113 519 1
592 519 1
932 519 1
2148 519 1
3726 519 1
1596 519 1
33 519 1
655 519 1
288 519 1
224 519 1
712 519 1
1202 519 1
1366 519 1
3611 519 1
1832 519 1
441 519 1
3868 519 1
50 519 1
416 519 1
398 519 1
2225 519 1
1952 519 1
4062 519 1
1341 519 1
1182 519 1
1049 519 1
2840 519 1
92 519 1
665 519 1
2943 519 1
1178 519 1
2576 519 1
1412 519 1
73 519 1
531 519 1
3829 519 1
520 519 1
955 519 1
1247 519 1
1838 519 1
37 519 1
439 519 1
707 519 1
4048 519 1
2825 519 1
2128 519 1
780 519 1
3032 519 1
1249 519 1
286 519 1
1474 519 1
2677 519 1
842 519 1
850 519 1
76 519 1
1810 519 1
1668 519 1
3861 519 1
411 519 1
3805 519 1
3759 519 1
498 519 1
711 519 1
117 519 1
872 519 1
2025 519 1
2023 519 1
344 519 1
2518 519 1
587 519 1
551 519 1
1203 519 1
2066 519 1
2958 519 1
954 519 1
20 519 1
240 519 1
64 519 1
2847 519 1
843 519 1
283 519 1
526 519 1
1047 519 1
1765 519 1
31 519 1
497 519 1
3263 519 1
160 519 1
1157 519 1
1597 519 1
237 519 1
2099 519 1
2057 519 1
1906 519 1
3274 519 1
1468 519 1
624 519 1
3560 519 1
3954 519 1
410 519 1
2146 519 1
295 519 1
784 519 1
222 519 1
938 519 1
939 519 1
48 519 1
3919 519 1
3641 519 1
3549 519 1
400 519 1
2021 519 1
2524 519 1
430 519 1
111 519 1
1362 519 1
71 519 1
941 519 1
3116 519 1
2189 519 1
3031 519 1
1416 519 1
43 519 1
550 519 1
1503 519 1
3513 519 1
1041 519 1
3949 519 1
543 519 1
227 519 1
1078 519 1
826 519 1
282 519 1
77 519 1
1957 519 1
284 519 1
309 519 1
873 519 1
3330 519 1
3995 519 1
3449 519 1
3092 519 1
540 519 1
1650 519 1
871 519 1
337 519 1
588 519 1
2952 519 1
355 519 1
1780 519 1
1828 519 1
1022 519 1
3810 519 1
377 519 1
335 519 1
3477 519 1
1953 519 1
1165 519 1
727 519 1
367 519 1
395 519 1
2948 519 1
90 519 1
771 519 1
641 519 1
2328 519 1
1250 519 1
152 519 1
4055 519 1
3478 519 1
2946 519 1
522 519 1
1338 519 1
47 519 1
462 519 1
1617 519 1
1406 519 1
841 519 1
445 519 1
1153 519 1
46 519 1
1831 519 1
1267 519 1
590 519 1
1052 519 1
2045 519 1
2817 519 1
1884 519 1
2069 519 1
3367 519 1
1357 519 1
1720 519 1
489 519 1
456 519 1
3629 519 1
646 519 1
55 519 1
2062 519 1
3904 519 1
1649 519 1
1886 519 1
3238 519 1
558 519 1
863 519 1
2100 519 1
1206 519 1
2573 519 1
3960 519 1
782 519 1
2452 519 1
3376 519 1
844 519 1
3846 519 1
3598 519 1
91 519 1
765 519 1
153 519 1
17 519 1
521 519 1
1880 519 1
383 519 1
2459 519 1
2617 519 1
2212 519 1
2447 519 1
591 519 1
623 519 1
652 519 1
2790 519 1
1484 519 1
1426 519 1
657 519 1
816 519 1
1455 519 1
633 519 1
1353 519 1
845 519 1
312 519 1
2038 519 1
1764 519 1
523 519 1
346 519 1
74 519 1
3656 519 1
1686 519 1
368 519 1
3837 519 1
155 519 1
851 519 1
2857 519 1
1021 519 1
2652 519 1
389 519 1
336 519 1
157 519 1
1020 519 1
776 519 1
2525 519 1
708 519 1
2640 519 1
287 519 1
1601 519 1
549 519 1
369 519 1
33 3657 1
531 3657 1
1367 3657 1
76 3657 1
498 3657 1
1965 3657 1
345 3657 1
3549 3657 1
71 3657 1
152 3657 1
1884 3657 1
383 3657 1
2447 3657 1
155 3657 1
1021 3657 1
668 3927 1
2602 3927 1
390 3927 1
1124 3927 1
31 3927 1
2636 3927 1
319 3927 1
1828 3927 1
462 3927 1
145 3927 1
176 165 1
466 165 1
2602 165 1
298 165 1
812 165 1
2883 165 1
3332 165 1
2256 165 1
3773 165 1
441 165 1
3007 165 1
3868 165 1
50 165 1
527 165 1
416 165 1
1630 165 1
1904 165 1
3281 165 1
390 165 1
396 165 1
1012 165 1
2742 165 1
3484 165 1
955 165 1
440 165 1
2732 165 1
269 165 1
133 165 1
3961 165 1
1415 165 1
3081 165 1
409 165 1
1136 165 1
2279 165 1
2428 165 1
2646 165 1
1566 165 1
3032 165 1
1516 165 1
434 165 1
3683 165 1
2528 165 1
2877 165 1
2755 165 1
2874 165 1
1474 165 1
1017 165 1
447 165 1
979 165 1
424 165 1
3163 165 1
104 165 1
2634 165 1
3882 165 1
1096 165 1
3922 165 1
467 165 1
407 165 1
102 165 1
2014 165 1
1224 165 1
3097 165 1
1 165 1
1710 165 1
3055 165 1
2411 165 1
2958 165 1
954 165 1
4 165 1
2794 165 1
565 165 1
84 165 1
2562 165 1
843 165 1
150 165 1
1878 165 1
526 165 1
1047 165 1
3343 165 1
1404 165 1
2050 165 1
31 165 1
647 165 1
1115 165 1
1157 165 1
3681 165 1
24 165 1
237 165 1
1900 165 1
3705 165 1
345 165 1
3794 165 1
2258 165 1
295 165 1
784 165 1
3481 165 1
3413 165 1
2569 165 1
737 165 1
319 165 1
2437 165 1
1452 165 1
2358 165 1
620 165 1
2726 165 1
3298 165 1
140 165 1
1291 165 1
2552 165 1
430 165 1
111 165 1
584 165 1
882 165 1
830 165 1
1416 165 1
1981 165 1
1915 165 1
3949 165 1
543 165 1
227 165 1
49 165 1
2735 165 1
1162 165 1
832 165 1
1031 165 1
3068 165 1
3330 165 1
3995 165 1
3223 165 1
3865 165 1
3355 165 1
3903 165 1
3092 165 1
517 165 1
1501 165 1
3135 165 1
1828 165 1
429 165 1
2516 165 1
772 165 1
3512 165 1
1737 165 1
1268 165 1
1119 165 1
9 165 1
395 165 1
829 165 1
798 165 1
2419 165 1
2615 165 1
1477 165 1
448 165 1
462 165 1
226 165 1
723 165 1
1786 165 1
1184 165 1
233 165 1
1269 165 1
445 165 1
2240 165 1
2466 165 1
2986 165 1
804 165 1
676 165 1
1613 165 1
2642 165 1
1711 165 1
2533 165 1
1793 165 1
1052 165 1
1007 165 1
1799 165 1
1884 165 1
105 165 1
489 165 1
3569 165 1
646 165 1
175 165 1
270 165 1
795 165 1
2230 165 1
1491 165 1
2508 165 1
1045 165 1
1938 165 1
1293 165 1
1569 165 1
2321 165 1
1947 165 1
1946 165 1
2272 165 1
1903 165 1
680 165 1
2248 165 1
669 2179 1
2937 2179 1
3868 2179 1
3526 2179 1
215 2179 1
2576 2179 1
231 2179 1
525 2179 1
67 2179 1
4117 2179 1
409 2179 1
3589 2179 1
2219 2179 1
566 2179 1
3032 2179 1
330 2179 1
2528 2179 1
3235 2179 1
4094 2179 1
2677 2179 1
3567 2179 1
2604 2179 1
2043 2179 1
2737 2179 1
2014 2179 1
1603 2179 1
985 2179 1
1065 2179 1
2846 2179 1
1164 2179 1
751 2179 1
565 2179 1
2696 2179 1
1047 2179 1
31 2179 1
612 2179 1
237 2179 1
1900 2179 1
2057 2179 1
3213 2179 1
788 2179 1
512 2179 1
2569 2179 1
3682 2179 1
319 2179 1
1355 2179 1
1275 2179 1
532 2179 1
2807 2179 1
400 2179 1
3008 2179 1
63 2179 1
528 2179 1
7 2179 1
227 2179 1
2619 2179 1
3242 2179 1
1667 2179 1
3330 2179 1
458 2179 1
3092 2179 1
2029 2179 1
332 2179 1
2792 2179 1
3591 2179 1
1828 2179 1
3810 2179 1
377 2179 1
1428 2179 1
741 2179 1
3399 2179 1
4113 2179 1
1973 2179 1
233 2179 1
445 2179 1
293 2179 1
1153 2179 1
1052 2179 1
1007 2179 1
489 2179 1
646 2179 1
978 2179 1
3104 2179 1
3782 3175 1
30 3175 1
3166 3175 1
2148 3175 1
3726 3175 1
1596 3175 1
33 3175 1
655 3175 1
951 3175 1
1286 3175 1
3861 3175 1
3759 3175 1
3825 3175 1
498 3175 1
1368 3175 1
614 3175 1
69 3175 1
2025 3175 1
1109 3175 1
2847 3175 1
843 3175 1
31 3175 1
497 3175 1
3263 3175 1
1597 3175 1
3954 3175 1
71 3175 1
1587 3175 1
2189 3175 1
826 3175 1
3092 3175 1
90 3175 1
771 3175 1
641 3175 1
152 3175 1
280 3175 1
2946 3175 1
2591 3175 1
1267 3175 1
590 3175 1
2817 3175 1
489 3175 1
3904 3175 1
900 3175 1
558 3175 1
1685 3175 1
1364 3175 1
3628 3175 1
91 3175 1
2012 3175 1
765 3175 1
4034 3175 1
383 3175 1
2459 3175 1
1204 3175 1
3279 3175 1
1365 3175 1
952 3175 1
1454 3175 1
2447 3175 1
3136 3175 1
657 3175 1
816 3175 1
384 3175 1
1205 3175 1
347 3175 1
845 3175 1
312 3175 1
346 3175 1
74 3175 1
1336 3175 1
1686 3175 1
1021 3175 1
28 3175 1
1020 3175 1
1483 3175 1
1601 3175 1
466 1477 1
148 1477 1
3868 1477 1
3829 1477 1
1247 1477 1
440 1477 1
112 1477 1
330 1477 1
2410 1477 1
751 1477 1
565 1477 1
583 1477 1
526 1477 1
31 1477 1
1389 1477 1
1334 1477 1
784 1477 1
940 1477 1
1828 1477 1
462 1477 1
1052 1477 1
646 1477 1
1293 3600 1
3739 3872 1
1065 3872 1
31 3872 1
882 3872 1
1154 3872 1
646 3872 1
3830 783 1
2648 783 1
491 783 1
466 783 1
971 783 1
1128 783 1
2602 783 1
298 783 1
428 783 1
877 783 1
441 783 1
527 783 1
3526 783 1
1630 783 1
3504 783 1
1247 783 1
525 783 1
2238 783 1
1822 783 1
2115 783 1
786 783 1
56 783 1
3032 783 1
2528 783 1
1755 783 1
424 783 1
3739 783 1
562 783 1
6 783 1
711 783 1
2628 783 1
1096 783 1
467 783 1
2014 783 1
1287 783 1
1064 783 1
3169 783 1
760 783 1
2294 783 1
2958 783 1
954 783 1
4 783 1
2473 783 1
1631 783 1
1721 783 1
3363 783 1
526 783 1
1047 783 1
3343 783 1
1983 783 1
31 783 1
2886 783 1
3200 783 1
647 783 1
1334 783 1
237 783 1
1900 783 1
3705 783 1
141 783 1
2146 783 1
3488 783 1
206 783 1
784 783 1
2693 783 1
938 783 1
319 783 1
1452 783 1
2999 783 1
819 783 1
140 783 1
2021 783 1
111 783 1
882 783 1
63 783 1
746 783 1
528 783 1
227 783 1
419 783 1
3514 783 1
1667 783 1
3330 783 1
3995 783 1
3092 783 1
4000 783 1
392 783 1
425 783 1
1828 783 1
2596 783 1
470 783 1
429 783 1
415 783 1
236 783 1
3297 783 1
448 783 1
462 783 1
226 783 1
723 783 1
2329 783 1
233 783 1
445 783 1
2682 783 1
1154 783 1
2725 783 1
2466 783 1
2736 783 1
1723 783 1
293 783 1
1458 783 1
1261 783 1
2106 783 1
489 783 1
3569 783 1
646 783 1
4106 783 1
3104 783 1
3019 783 1
450 2908 1
1462 2908 1
1717 2908 1
3788 2908 1
596 2908 1
183 2908 1
1282 2908 1
1256 2908 1
2155 2908 1
137 2908 1
969 2908 1
1851 2908 1
1004 2908 1
3117 2908 1
264 2908 1
349 2908 1
189 2908 1
112 2908 1
37 2908 1
2243 2908 1
1584 2908 1
2060 2908 1
1551 2908 1
2890 2908 1
2176 2908 1
1097 2908 1
586 2908 1
3739 2908 1
1549 2908 1
261 2908 1
1676 2908 1
217 2908 1
506 2908 1
31 2908 1
2886 2908 1
4131 2908 1
948 2908 1
885 2908 1
326 2908 1
3919 2908 1
2574 2908 1
914 2908 1
1678 2908 1
1625 2908 1
248 2908 1
461 2908 1
1027 2908 1
351 2908 1
1114 2908 1
2947 2908 1
352 2908 1
3995 2908 1
1461 2908 1
3453 2908 1
3414 2908 1
2429 2908 1
769 2908 1
1590 2908 1
1458 2908 1
626 2908 1
1016 2908 1
136 2908 1
2276 2908 1
886 2908 1
1217 2908 1
1768 2908 1
3214 2908 1
646 2908 1
1528 2908 1
4084 2908 1
812 1292 1
1159 1292 1
2877 1292 1
3882 1292 1
3573 1292 1
4005 1292 1
834 1292 1
1553 1292 1
84 1292 1
2562 1292 1
3454 1292 1
2693 1292 1
3355 1292 1
772 1292 1
2563 1292 1
126 1292 1
1302 1292 1
3195 1292 1
1491 1292 1
3532 1292 1
1293 1292 1
1947 1292 1
466 4145 1
2602 4145 1
298 4145 1
441 4145 1
50 4145 1
527 4145 1
455 4145 1
3526 4145 1
3012 4145 1
1630 4145 1
1247 4145 1
575 4145 1
525 4145 1
439 4145 1
2115 4145 1
1015 4145 1
3032 4145 1
434 4145 1
4094 4145 1
447 4145 1
2967 4145 1
104 4145 1
2002 4145 1
467 4145 1
2014 4145 1
2396 4145 1
760 4145 1
22 4145 1
1065 4145 1
451 4145 1
4 4145 1
164 4145 1
1244 4145 1
64 4145 1
31 4145 1
647 4145 1
1157 4145 1
2511 4145 1
1334 4145 1
237 4145 1
3705 4145 1
2258 4145 1
206 4145 1
66 4145 1
1452 4145 1
532 4145 1
2807 4145 1
400 4145 1
2021 4145 1
1090 4145 1
111 4145 1
584 4145 1
882 4145 1
528 4145 1
227 4145 1
1667 4145 1
3330 4145 1
2852 4145 1
433 4145 1
425 4145 1
1828 4145 1
1627 4145 1
437 4145 1
462 4145 1
226 4145 1
233 4145 1
973 4145 1
1154 4145 1
2736 4145 1
648 4145 1
145 4145 1
163 4145 1
317 4145 1
2106 4145 1
489 4145 1
1901 4145 1
646 4145 1
2131 1976 1
2602 1976 1
527 1976 1
3526 1976 1
1630 1976 1
1247 1976 1
1516 1976 1
3405 1976 1
447 1976 1
711 1976 1
988 1976 1
60 1976 1
1064 1976 1
3169 1976 1
583 1976 1
1721 1976 1
3375 1976 1
31 1976 1
3200 1976 1
1389 1976 1
3705 1976 1
784 1976 1
235 1976 1
1275 1976 1
140 1976 1
400 1976 1
2260 1976 1
1011 1976 1
3092 1976 1
1263 1976 1
1828 1976 1
1022 1976 1
2094 1976 1
462 1976 1
233 1976 1
2028 1976 1
2240 1976 1
648 1976 1
293 1976 1
2106 1976 1
489 1976 1
646 1976 1
3179 2897 1
1306 2897 1
2316 2897 1
2236 2897 1
2931 2897 1
1375 2897 1
4014 2897 1
3773 2897 1
821 2897 1
560 2897 1
18 2897 1
1054 2897 1
1247 2897 1
1825 2897 1
1449 2897 1
728 2897 1
2089 2897 1
823 2897 1
1305 2897 1
65 2897 1
1498 2897 1
330 2897 1
1222 2897 1
1747 2897 1
2090 2897 1
721 2897 1
3757 2897 1
3086 2897 1
3473 2897 1
2818 2897 1
3746 2897 1
3506 2897 1
1476 2897 1
2548 2897 1
1519 2897 1
1760 2897 1
19 2897 1
2109 2897 1
31 2897 1
1374 2897 1
958 2897 1
1157 2897 1
3705 2897 1
3305 2897 1
1846 2897 1
3035 2897 1
1381 2897 1
2427 2897 1
2146 2897 1
3673 2897 1
3742 2897 1
2965 2897 1
3310 2897 1
2059 2897 1
763 2897 1
1508 2897 1
737 2897 1
1493 2897 1
532 2897 1
341 2897 1
1311 2897 1
537 2897 1
2911 2897 1
2713 2897 1
2274 2897 1
4025 2897 1
309 2897 1
539 2897 1
2929 2897 1
1022 2897 1
1490 2897 1
3414 2897 1
3701 2897 1
12 2897 1
2407 2897 1
1968 2897 1
2404 2897 1
300 2897 1
254 2897 1
1869 2897 1
3476 2897 1
3247 2897 1
2540 2897 1
301 2897 1
646 2897 1
3485 2897 1
2648 973 1
2470 973 1
2188 973 1
491 973 1
466 973 1
435 973 1
2602 973 1
298 973 1
428 973 1
2587 973 1
2833 973 1
1131 973 1
1993 973 1
3773 973 1
1679 973 1
3421 973 1
2270 973 1
527 973 1
3012 973 1
1630 973 1
426 973 1
396 973 1
2576 973 1
318 973 1
2742 973 1
574 973 1
3829 973 1
3504 973 1
1724 973 1
3447 973 1
1247 973 1
225 973 1
575 973 1
525 973 1
1067 973 1
45 973 1
3888 973 1
1822 973 1
2115 973 1
3081 973 1
409 973 1
1015 973 1
3589 973 1
3299 973 1
566 973 1
3978 973 1
3032 973 1
434 973 1
3683 973 1
2410 973 1
2528 973 1
1474 973 1
2120 973 1
424 973 1
238 973 1
104 973 1
562 973 1
3071 973 1
3129 973 1
2634 973 1
449 973 1
2628 973 1
1096 973 1
467 973 1
1089 973 1
2014 973 1
1243 973 1
3097 973 1
3169 973 1
465 973 1
22 973 1
3052 973 1
234 973 1
1065 973 1
2958 973 1
2846 973 1
375 973 1
451 973 1
164 973 1
3040 973 1
240 973 1
1167 973 1
565 973 1
2639 973 1
548 973 1
1638 973 1
64 973 1
2898 973 1
2519 973 1
2068 973 1
1194 973 1
3375 973 1
3315 973 1
1913 973 1
31 973 1
4081 973 1
647 973 1
232 973 1
3681 973 1
237 973 1
3705 973 1
3311 973 1
1899 973 1
141 973 1
2146 973 1
2258 973 1
2386 973 1
2561 973 1
3017 973 1
206 973 1
784 973 1
3577 973 1
2693 973 1
2113 973 1
2569 973 1
319 973 1
1452 973 1
2358 973 1
532 973 1
140 973 1
2807 973 1
2613 973 1
2145 973 1
430 973 1
584 973 1
63 973 1
1416 973 1
2273 973 1
3949 973 1
543 973 1
227 973 1
4023 973 1
419 973 1
1191 973 1
1667 973 1
4025 973 1
309 973 1
3015 973 1
3435 973 1
3330 973 1
3664 973 1
3995 973 1
3537 973 1
89 973 1
1011 973 1
3092 973 1
214 973 1
975 973 1
2852 973 1
3744 973 1
425 973 1
3135 973 1
1828 973 1
1130 973 1
1022 973 1
3810 973 1
3212 973 1
294 973 1
3331 973 1
4097 973 1
3297 973 1
1009 973 1
3414 973 1
1835 973 1
2419 973 1
437 973 1
883 973 1
2179 973 1
2769 973 1
2143 973 1
3797 973 1
226 973 1
4113 973 1
109 973 1
233 973 1
4069 973 1
445 973 1
1154 973 1
3971 973 1
293 973 1
1108 973 1
3210 973 1
163 973 1
1675 973 1
3536 973 1
3329 973 1
2106 973 1
489 973 1
3569 973 1
1901 973 1
2490 973 1
1188 973 1
4106 973 1
1779 2061 1
535 2061 1
1230 2061 1
868 2061 1
877 2061 1
441 2061 1
180 2061 1
2503 2061 1
1849 2061 1
137 2061 1
2686 2061 1
607 2061 1
2190 2061 1
135 2061 1
1234 2061 1
1040 2061 1
1790 2061 1
716 2061 1
992 2061 1
1247 2061 1
1173 2061 1
660 2061 1
1105 2061 1
37 2061 1
1102 2061 1
4117 2061 1
2147 2061 1
1221 2061 1
1551 2061 1
601 2061 1
693 2061 1
203 2061 1
3739 2061 1
1532 2061 1
1271 2061 1
2451 2061 1
467 2061 1
2659 2061 1
4110 2061 1
1941 2061 1
1036 2061 1
1664 2061 1
217 2061 1
919 2061 1
452 2061 1
615 2061 1
1270 2061 1
1035 2061 1
3602 2061 1
1259 2061 1
859 2061 1
2317 2061 1
319 2061 1
190 2061 1
169 2061 1
2787 2061 1
914 2061 1
1678 2061 1
661 2061 1
1741 2061 1
2288 2061 1
699 2061 1
2831 2061 1
1216 2061 1
1689 2061 1
2303 2061 1
1963 2061 1
309 2061 1
241 2061 1
352 2061 1
3330 2061 1
3664 2061 1
2998 2061 1
458 2061 1
119 2061 1
3995 2061 1
1028 2061 1
2936 2061 1
1258 2061 1
405 2061 1
2102 2061 1
372 2061 1
82 2061 1
3414 2061 1
2429 2061 1
1033 2061 1
2007 2061 1
2871 2061 1
149 2061 1
2801 2061 1
2860 2061 1
3100 2061 1
1458 2061 1
1387 2061 1
1673 2061 1
483 2061 1
1016 2061 1
2276 2061 1
886 2061 1
1217 2061 1
3065 2061 1
360 2061 1
1768 2061 1
1121 2061 1
646 2061 1
2678 2061 1
1528 2061 1
4035 2061 1
208 2061 1
2648 1154 1
1462 1154 1
2337 1154 1
2421 1154 1
2036 1154 1
3659 1154 1
491 1154 1
466 1154 1
435 1154 1
971 1154 1
1128 1154 1
298 1154 1
428 1154 1
2833 1154 1
1887 1154 1
542 1154 1
2080 1154 1
877 1154 1
3773 1154 1
2204 1154 1
1679 1154 1
441 1154 1
2270 1154 1
3868 1154 1
50 1154 1
527 1154 1
3526 1154 1
1630 1154 1
426 1154 1
75 1154 1
137 1154 1
390 1154 1
396 1154 1
1671 1154 1
318 1154 1
3784 1154 1
2742 1154 1
574 1154 1
955 1154 1
1247 1154 1
440 1154 1
1067 1154 1
2073 1154 1
37 1154 1
912 1154 1
2238 1154 1
439 1154 1
1822 1154 1
1442 1154 1
133 1154 1
4048 1154 1
2825 1154 1
3081 1154 1
409 1154 1
1400 1154 1
2471 1154 1
2044 1154 1
2125 1154 1
290 1154 1
1966 1154 1
3032 1154 1
1516 1154 1
434 1154 1
3683 1154 1
171 1154 1
2410 1154 1
2528 1154 1
1222 1154 1
1474 1154 1
4094 1154 1
447 1154 1
2488 1154 1
979 1154 1
850 1154 1
2176 1154 1
424 1154 1
1274 1154 1
3739 1154 1
2967 1154 1
3163 1154 1
104 1154 1
562 1154 1
2564 1154 1
1463 1154 1
467 1154 1
2659 1154 1
60 1154 1
407 1154 1
1881 1154 1
2014 1154 1
1243 1154 1
2396 1154 1
3097 1154 1
1603 1154 1
2411 1154 1
13 1154 1
3839 1154 1
3169 1154 1
2319 1154 1
2757 1154 1
22 1154 1
1192 1154 1
2958 1154 1
954 1154 1
4 1154 1
2473 1154 1
164 1154 1
751 1154 1
1167 1154 1
583 1154 1
548 1154 1
64 1154 1
1721 1154 1
418 1154 1
1194 1154 1
843 1154 1
399 1154 1
3315 1154 1
1913 1154 1
2109 1154 1
762 1154 1
31 1154 1
2886 1154 1
3200 1154 1
647 1154 1
1839 1154 1
2 1154 1
232 1154 1
463 1154 1
2977 1154 1
1115 1154 1
1157 1154 1
4026 1154 1
2401 1154 1
237 1154 1
3705 1154 1
2057 1154 1
345 1154 1
2146 1154 1
3712 1154 1
2258 1154 1
2386 1154 1
295 1154 1
477 1154 1
784 1154 1
512 1154 1
2569 1154 1
1803 1154 1
319 1154 1
3929 1154 1
1452 1154 1
2358 1154 1
620 1154 1
2900 1154 1
3298 1154 1
1619 1154 1
2807 1154 1
400 1154 1
2145 1154 1
722 1154 1
1195 1154 1
430 1154 1
111 1154 1
584 1154 1
71 1154 1
1359 1154 1
882 1154 1
63 1154 1
3093 1154 1
528 1154 1
7 1154 1
3301 1154 1
543 1154 1
227 1154 1
1078 1154 1
4023 1154 1
1245 1154 1
2728 1154 1
1191 1154 1
309 1154 1
1385 1154 1
1643 1154 1
3330 1154 1
3995 1154 1
89 1154 1
3711 1154 1
2894 1154 1
1011 1154 1
3092 1154 1
517 1154 1
332 1154 1
642 1154 1
2852 1154 1
433 1154 1
68 1154 1
3591 1154 1
839 1154 1
425 1154 1
1828 1154 1
2596 1154 1
429 1154 1
1130 1154 1
3810 1154 1
632 1154 1
3212 1154 1
377 1154 1
3512 1154 1
1627 1154 1
3297 1154 1
3668 1154 1
2629 1154 1
1990 1154 1
503 1154 1
534 1154 1
437 1154 1
427 1154 1
3672 1154 1
883 1154 1
3128 1154 1
2179 1154 1
2769 1154 1
397 1154 1
3797 1154 1
448 1154 1
462 1154 1
1617 1154 1
226 1154 1
4113 1154 1
109 1154 1
1973 1154 1
723 1154 1
2329 1154 1
233 1154 1
2028 1154 1
4069 1154 1
445 1154 1
2240 1154 1
2682 1154 1
147 1154 1
2725 1154 1
3971 1154 1
2736 1154 1
1120 1154 1
648 1154 1
480 1154 1
293 1154 1
1458 1154 1
1153 1154 1
2645 1154 1
3210 1154 1
1675 1154 1
258 1154 1
1052 1154 1
1007 1154 1
2106 1154 1
489 1154 1
3569 1154 1
55 1154 1
765 1154 1
776 1154 1
3104 1154 1
3485 1154 1
3019 1154 1
369 1154 1
1053 2404 1
2406 2404 1
2931 2404 1
1055 2404 1
2375 2404 1
2855 2404 1
4014 2404 1
3421 2404 1
821 2404 1
253 2404 1
2191 2404 1
18 2404 1
2650 2404 1
1447 2404 1
1323 2404 1
1449 2404 1
2402 2404 1
35 2404 1
1450 2404 1
2089 2404 1
2373 2404 1
1305 2404 1
3721 2404 1
2016 2404 1
1498 2404 1
2539 2404 1
1382 2404 1
1448 2404 1
1950 2404 1
1747 2404 1
3049 2404 1
3234 2404 1
127 2404 1
2079 2404 1
2110 2404 1
4031 2404 1
1863 2404 1
3071 2404 1
2377 2404 1
733 2404 1
3086 2404 1
1657 2404 1
1984 2404 1
1210 2404 1
2399 2404 1
3325 2404 1
2789 2404 1
3561 2404 1
1072 2404 1
1476 2404 1
1870 2404 1
378 2404 1
3667 2404 1
2862 2404 1
3614 2404 1
1735 2404 1
3984 2404 1
1760 2404 1
1065 2404 1
322 2404 1
2775 2404 1
1756 2404 1
2109 2404 1
3649 2404 1
252 2404 1
958 2404 1
1967 2404 1
1451 2404 1
3747 2404 1
2009 2404 1
1511 2404 1
2378 2404 1
2078 2404 1
32 2404 1
1971 2404 1
3087 2404 1
255 2404 1
1846 2404 1
394 2404 1
3673 2404 1
2984 2404 1
1753 2404 1
16 2404 1
2965 2404 1
3021 2404 1
3310 2404 1
2059 2404 1
3063 2404 1
763 2404 1
2371 2404 1
1948 2404 1
737 2404 1
1493 2404 1
532 2404 1
321 2404 1
3028 2404 1
341 2404 1
2135 2404 1
3036 2404 1
537 2404 1
3949 2404 1
2164 2404 1
2655 2404 1
2348 2404 1
2932 2404 1
3330 2404 1
3092 2404 1
2929 2404 1
256 2404 1
2368 2404 1
2192 2404 1
2565 2404 1
3101 2404 1
731 2404 1
2777 2404 1
377 2404 1
1352 2404 1
3595 2404 1
1583 2404 1
12 2404 1
3553 2404 1
2456 2404 1
2407 2404 1
3686 2404 1
2698 2404 1
2897 2404 1
4105 2404 1
1509 2404 1
2372 2404 1
1980 2404 1
1968 2404 1
254 2404 1
3476 2404 1
1743 2404 1
2540 2404 1
1071 2404 1
2567 2404 1
1303 2404 1
4106 2404 1
3485 2404 1
3033 2404 1
1053 2819 1
2406 2819 1
2931 2819 1
2602 2819 1
1055 2819 1
3771 2819 1
821 2819 1
2699 2819 1
1449 2819 1
728 2819 1
1074 2819 1
1112 2819 1
2539 2819 1
1382 2819 1
1430 2819 1
1864 2819 1
27 2819 1
538 2819 1
1212 2819 1
1747 2819 1
1867 2819 1
127 2819 1
2110 2819 1
4031 2819 1
1863 2819 1
1080 2819 1
824 2819 1
1139 2819 1
3129 2819 1
3086 2819 1
1984 2819 1
2564 2819 1
2367 2819 1
1761 2819 1
378 2819 1
4006 2819 1
2862 2819 1
1760 2819 1
1065 2819 1
958 2819 1
320 2819 1
1511 2819 1
32 2819 1
1971 2819 1
3354 2819 1
3035 2819 1
394 2819 1
250 2819 1
16 2819 1
2965 2819 1
3781 2819 1
2405 2819 1
2327 2819 1
3552 2819 1
737 2819 1
532 2819 1
730 2819 1
140 2819 1
537 2819 1
2167 2819 1
2485 2819 1
1376 2819 1
2813 2819 1
2442 2819 1
1431 2819 1
2565 2819 1
1985 2819 1
377 2819 1
3595 2819 1
1502 2819 1
2171 2819 1
1509 2819 1
2372 2819 1
3498 2819 1
2404 2819 1
3476 2819 1
2567 2819 1
1303 2819 1
2010 2819 1
2421 2055 1
466 2055 1
298 2055 1
416 2055 1
1247 2055 1
440 2055 1
1822 2055 1
3081 2055 1
409 2055 1
3077 2055 1
376 2055 1
3032 2055 1
1594 2055 1
2488 2055 1
104 2055 1
1881 2055 1
1224 2055 1
22 2055 1
1065 2055 1
2958 2055 1
954 2055 1
619 2055 1
751 2055 1
58 2055 1
2211 2055 1
64 2055 1
3375 2055 1
2680 2055 1
31 2055 1
2772 2055 1
61 2055 1
2 2055 1
463 2055 1
1334 2055 1
3705 2055 1
2146 2055 1
2258 2055 1
784 2055 1
2569 2055 1
3641 2055 1
1275 2055 1
532 2055 1
400 2055 1
722 2055 1
882 2055 1
1416 2055 1
528 2055 1
3949 2055 1
1667 2055 1
3330 2055 1
3092 2055 1
2778 2055 1
392 2055 1
425 2055 1
1828 2055 1
3004 2055 1
1268 2055 1
437 2055 1
1732 2055 1
448 2055 1
2465 2055 1
462 2055 1
226 2055 1
1973 2055 1
445 2055 1
489 2055 1
646 2055 1
978 2055 1
403 1717 1
1698 1717 1
1018 1717 1
596 1717 1
509 1717 1
2709 1717 1
1122 1717 1
1421 1717 1
2829 1717 1
1700 1717 1
716 1717 1
508 1717 1
1024 1717 1
3902 1717 1
4143 1717 1
37 1717 1
2060 1717 1
2890 1717 1
188 1717 1
601 1717 1
3444 1717 1
1684 1717 1
1687 1717 1
586 1717 1
3739 1717 1
1271 1717 1
1549 1717 1
1391 1717 1
1676 1717 1
4128 1717 1
1545 1717 1
482 1717 1
217 1717 1
1823 1717 1
3900 1717 1
2215 1717 1
452 1717 1
615 1717 1
1513 1717 1
192 1717 1
2545 1717 1
31 1717 1
3200 1717 1
3590 1717 1
788 1717 1
2137 1717 1
914 1717 1
2908 1717 1
966 1717 1
3256 1717 1
661 1717 1
892 1717 1
3521 1717 1
2356 1717 1
2959 1717 1
3675 1717 1
241 1717 1
3995 1717 1
3542 1717 1
2727 1717 1
3114 1717 1
3414 1717 1
2429 1717 1
1033 1717 1
1005 1717 1
696 1717 1
769 1717 1
1590 1717 1
2625 1717 1
2826 1717 1
3555 1717 1
2860 1717 1
1759 1717 1
1458 1717 1
357 1717 1
3811 1717 1
886 1717 1
2752 1717 1
3065 1717 1
828 1717 1
1768 1717 1
99 1717 1
1121 1717 1
646 1717 1
1820 1717 1
4035 1717 1
208 1717 1
853 2084 1
3767 2084 1
669 2084 1
2960 2084 1
1918 2084 1
1540 2084 1
180 2084 1
1237 2084 1
3373 2084 1
1189 2084 1
37 2084 1
2710 2084 1
1584 2084 1
913 2084 1
837 2084 1
1640 2084 1
329 2084 1
3030 2084 1
3013 2084 1
2072 2084 1
1098 2084 1
2600 2084 1
2451 2084 1
1549 2084 1
2474 2084 1
217 2084 1
453 2084 1
3490 2084 1
358 2084 1
319 2084 1
2355 2084 1
1678 2084 1
211 2084 1
1940 2084 1
461 2084 1
3093 2084 1
576 2084 1
2864 2084 1
1219 2084 1
1145 2084 1
3102 2084 1
2018 2084 1
1912 2084 1
3796 2084 1
1465 2084 1
2928 2084 1
2948 2084 1
888 2084 1
1739 2084 1
1171 2084 1
3303 2084 1
1016 2084 1
2276 2084 1
886 2084 1
2083 2084 1
622 2084 1
1100 2084 1
1232 2084 1
894 2084 1
1217 2084 1
922 2084 1
2917 2084 1
1121 2084 1
646 2084 1
3217 2084 1
307 4071 1
261 4071 1
1437 4071 1
4067 4071 1
966 4071 1
3544 4071 1
626 4071 1
403 209 1
1962 209 1
1698 209 1
2304 209 1
361 209 1
1422 209 1
1677 209 1
596 209 1
509 209 1
3869 209 1
2716 209 1
183 209 1
207 209 1
2960 209 1
659 209 1
3795 209 1
1282 209 1
4064 209 1
767 209 1
242 209 1
1622 209 1
1540 209 1
180 209 1
1849 209 1
291 209 1
2098 209 1
607 209 1
339 209 1
2190 209 1
1002 209 1
645 209 1
2829 209 1
1234 209 1
1700 209 1
2095 209 1
3254 209 1
992 209 1
3940 209 1
3153 209 1
80 209 1
2213 209 1
221 209 1
704 209 1
1736 209 1
349 209 1
1173 209 1
660 209 1
686 209 1
3626 209 1
1438 209 1
3072 209 1
1889 209 1
37 209 1
3468 209 1
4072 209 1
912 209 1
2710 209 1
1819 209 1
3243 209 1
2555 209 1
4117 209 1
2786 209 1
1936 209 1
2646 209 1
1648 209 1
2060 209 1
500 209 1
2755 209 1
1017 209 1
2318 209 1
2782 209 1
1920 209 1
263 209 1
177 209 1
3291 209 1
220 209 1
1221 209 1
3013 209 1
1551 209 1
2890 209 1
3735 209 1
858 209 1
1471 209 1
597 209 1
188 209 1
1687 209 1
3778 209 1
2679 209 1
2581 209 1
203 209 1
3739 209 1
2842 209 1
2988 209 1
1271 209 1
906 209 1
2391 209 1
507 209 1
1890 209 1
2451 209 1
2527 209 1
1391 209 1
4110 209 1
1941 209 1
1036 209 1
866 209 1
219 209 1
604 209 1
201 209 1
2074 209 1
1676 209 1
1525 209 1
3039 209 1
179 209 1
644 209 1
482 209 1
217 209 1
2916 209 1
919 209 1
1823 209 1
2215 209 1
3121 209 1
452 209 1
2159 209 1
615 209 1
1942 209 1
205 209 1
2598 209 1
1750 209 1
2493 209 1
1035 209 1
243 209 1
3602 209 1
1626 209 1
1065 209 1
2846 209 1
1513 209 1
2441 209 1
2101 209 1
1767 209 1
2868 209 1
2886 209 1
3196 209 1
692 209 1
688 209 1
559 209 1
2063 209 1
3509 209 1
326 209 1
3929 209 1
81 209 1
2432 209 1
691 209 1
996 209 1
2445 209 1
2787 209 1
914 209 1
1678 209 1
1151 209 1
1625 209 1
2041 209 1
2556 209 1
211 209 1
3727 209 1
3906 209 1
504 209 1
1682 209 1
248 209 1
4144 209 1
3521 209 1
995 209 1
1027 209 1
3093 209 1
1892 209 1
3819 209 1
351 209 1
699 209 1
1091 209 1
1419 209 1
2831 209 1
2505 209 1
3793 209 1
459 209 1
374 209 1
2864 209 1
864 209 1
3694 209 1
227 209 1
3324 209 1
2303 209 1
1003 209 1
2499 209 1
302 209 1
2747 209 1
3015 209 1
1929 209 1
2018 209 1
962 209 1
1082 209 1
1912 209 1
605 209 1
198 209 1
1977 209 1
4061 209 1
684 209 1
193 209 1
2103 209 1
3664 209 1
325 209 1
2998 209 1
458 209 1
1142 209 1
166 209 1
2578 209 1
3995 209 1
214 209 1
3359 209 1
3647 209 1
2033 209 1
405 209 1
2393 209 1
3507 209 1
1000 209 1
1658 209 1
2301 209 1
2684 209 1
3438 209 1
869 209 1
2928 209 1
1252 209 1
2996 209 1
3114 209 1
717 209 1
82 209 1
681 209 1
1520 209 1
3264 209 1
687 209 1
2429 209 1
1728 209 1
2788 209 1
2296 209 1
1033 209 1
3445 209 1
484 209 1
3186 209 1
1349 209 1
4007 209 1
769 209 1
1598 209 1
2297 209 1
359 209 1
2478 209 1
3876 209 1
3555 209 1
713 209 1
865 209 1
1486 209 1
2497 209 1
1544 209 1
3100 209 1
1458 209 1
3811 209 1
2087 209 1
1014 209 1
626 209 1
2924 209 1
483 209 1
2658 209 1
1016 209 1
2867 209 1
689 209 1
1169 209 1
2502 209 1
492 209 1
3710 209 1
1217 209 1
3065 209 1
3890 209 1
1580 209 1
489 209 1
1768 209 1
1121 209 1
999 209 1
2950 209 1
646 209 1
3217 209 1
1155 209 1
1215 209 1
494 209 1
1857 209 1
1528 209 1
4035 209 1
208 209 1
1698 3818 1
2304 3818 1
1576 3818 1
509 3818 1
659 3818 1
2599 3818 1
2213 3818 1
349 3818 1
660 3818 1
37 3818 1
2555 3818 1
3678 3818 1
1017 3818 1
2217 3818 1
3820 3818 1
693 3818 1
186 3818 1
1941 3818 1
1676 3818 1
217 3818 1
3743 3818 1
237 3818 1
914 3818 1
2807 3818 1
248 3818 1
995 3818 1
699 3818 1
1963 3818 1
325 3818 1
3995 3818 1
4037 3818 1
3414 3818 1
769 3818 1
1590 3818 1
359 3818 1
1458 3818 1
1387 3818 1
1016 3818 1
2950 3818 1
646 3818 1
491 3076 1
2602 3076 1
3829 3076 1
31 3076 1
3200 3076 1
237 3076 1
3705 3076 1
784 3076 1
532 3076 1
111 3076 1
3949 3076 1
227 3076 1
3330 3076 1
3092 3076 1
2240 3076 1
293 3076 1
489 3076 1
467 3389 1
1065 3389 1
2846 3389 1
164 3389 1
2639 3389 1
31 3389 1
3705 3389 1
227 3389 1
3297 3389 1
489 3389 1
2648 4046 1
2470 4046 1
3404 4046 1
466 4046 1
2602 4046 1
877 4046 1
3773 4046 1
468 4046 1
3526 4046 1
318 4046 1
3983 4046 1
409 4046 1
1136 4046 1
3032 4046 1
434 4046 1
1274 4046 1
3163 4046 1
104 4046 1
562 4046 1
467 4046 1
22 4046 1
1065 4046 1
1331 4046 1
164 4046 1
1721 4046 1
172 4046 1
399 4046 1
3375 4046 1
31 4046 1
237 4046 1
3705 4046 1
345 4046 1
2258 4046 1
206 4046 1
2693 4046 1
1827 4046 1
819 4046 1
620 4046 1
400 4046 1
63 4046 1
1416 4046 1
3949 4046 1
3330 4046 1
3995 4046 1
3092 4046 1
296 4046 1
2852 4046 1
1828 4046 1
1627 4046 1
1268 4046 1
3749 4046 1
437 4046 1
462 4046 1
445 4046 1
1154 4046 1
1125 4046 1
120 4046 1
2621 4046 1
163 4046 1
3536 4046 1
2106 4046 1
489 4046 1
646 4046 1
3485 4046 1
3830 1660 1
2602 1660 1
3773 1660 1
525 1660 1
3739 1660 1
562 1660 1
2129 1660 1
467 1660 1
217 1660 1
631 1660 1
617 1660 1
1194 1660 1
31 1660 1
1517 1660 1
2693 1660 1
3111 1660 1
3330 1660 1
3995 1660 1
3092 1660 1
1828 1660 1
2763 1660 1
323 1660 1
462 1660 1
233 1660 1
1154 1660 1
3718 1660 1
163 1660 1
2106 1660 1
1662 1660 1
646 1660 1
667 1660 1
2895 1660 1
3699 1660 1
2648 1432 1
3773 1432 1
1630 1432 1
3181 1432 1
37 1432 1
4094 1432 1
1744 1432 1
3739 1432 1
104 1432 1
467 1432 1
2958 1432 1
3375 1432 1
31 1432 1
612 1432 1
3346 1432 1
345 1432 1
2146 1432 1
2258 1432 1
2693 1432 1
169 1432 1
3995 1432 1
3092 1432 1
1828 1432 1
1737 1432 1
3297 1432 1
226 1432 1
233 1432 1
293 1432 1
163 1432 1
1884 1432 1
105 1432 1
2106 1432 1
489 1432 1
383 1432 1
2648 1064 1
668 1064 1
435 1064 1
971 1064 1
2833 1064 1
288 1064 1
712 1064 1
2830 1064 1
527 1064 1
416 1064 1
969 1064 1
396 1064 1
531 1064 1
1726 1064 1
2351 1064 1
574 1064 1
3829 1064 1
955 1064 1
1247 1064 1
225 1064 1
3288 1064 1
525 1064 1
67 1064 1
660 1064 1
189 1064 1
725 1064 1
37 1064 1
1442 1064 1
4048 1064 1
3081 1064 1
409 1064 1
401 1064 1
2471 1064 1
56 1064 1
823 1064 1
1966 1064 1
3032 1064 1
434 1064 1
1795 1064 1
3620 1064 1
618 1064 1
2557 1064 1
1744 1064 1
271 1064 1
850 1064 1
3163 1064 1
104 1064 1
562 1064 1
711 1064 1
1939 1064 1
3265 1064 1
407 1064 1
631 1064 1
2729 1064 1
506 1064 1
1735 1064 1
54 1064 1
2066 1064 1
1259 1064 1
2487 1064 1
2958 1064 1
2846 1064 1
375 1064 1
4070 1064 1
896 1064 1
4 1064 1
726 1064 1
1331 1064 1
240 1064 1
58 1064 1
21 1064 1
64 1064 1
1194 1064 1
3328 1064 1
399 1064 1
3375 1064 1
488 1064 1
1047 1064 1
31 1064 1
2886 1064 1
2772 1064 1
3200 1064 1
2239 1064 1
647 1064 1
2612 1064 1
232 1064 1
1157 1064 1
3705 1064 1
3311 1064 1
2057 1064 1
345 1064 1
630 1064 1
2919 1064 1
366 1064 1
2386 1064 1
295 1064 1
206 1064 1
512 1064 1
1803 1064 1
319 1064 1
1639 1064 1
966 1064 1
1127 1064 1
1452 1064 1
2042 1064 1
400 1064 1
2145 1064 1
1787 1064 1
1362 1064 1
3203 1064 1
63 1064 1
289 1064 1
528 1064 1
7 1064 1
543 1064 1
1086 1064 1
1078 1064 1
49 1064 1
419 1064 1
2728 1064 1
1191 1064 1
3111 1064 1
108 1064 1
1643 1064 1
3995 1064 1
3711 1064 1
3092 1064 1
3666 1064 1
2956 1064 1
1828 1064 1
1022 1064 1
2763 1064 1
2823 1064 1
2312 1064 1
636 1064 1
4097 1064 1
3096 1064 1
1119 1064 1
372 1064 1
883 1064 1
696 1064 1
397 1064 1
462 1064 1
4113 1064 1
723 1064 1
783 1064 1
59 1064 1
2240 1064 1
4138 1064 1
1154 1064 1
2736 1064 1
1641 1064 1
648 1064 1
1051 1064 1
293 1064 1
1008 1064 1
3718 1064 1
1675 1064 1
785 1064 1
3536 1064 1
3569 1064 1
2514 1064 1
1901 1064 1
423 1064 1
1121 1064 1
646 1064 1
680 1064 1
765 1064 1
383 1064 1
978 1064 1
3782 3478 1
1596 3478 1
33 3478 1
655 3478 1
1366 3478 1
2225 3478 1
1460 3478 1
2840 3478 1
92 3478 1
2943 3478 1
520 3478 1
2732 3478 1
286 3478 1
4094 3478 1
3805 3478 1
104 3478 1
498 3478 1
2025 3478 1
2023 3478 1
2518 3478 1
587 3478 1
20 3478 1
2847 3478 1
843 3478 1
1765 3478 1
31 3478 1
237 3478 1
345 3478 1
1468 3478 1
3560 3478 1
3954 3478 1
3549 3478 1
1452 3478 1
430 3478 1
71 3478 1
941 3478 1
3116 3478 1
2189 3478 1
3513 3478 1
1041 3478 1
543 3478 1
227 3478 1
826 3478 1
77 3478 1
1957 3478 1
1650 3478 1
1165 3478 1
367 3478 1
3297 3478 1
1201 3478 1
641 3478 1
519 3478 1
152 3478 1
4055 3478 1
2946 3478 1
1288 3478 1
522 3478 1
1617 3478 1
1406 3478 1
445 3478 1
1267 3478 1
590 3478 1
1052 3478 1
2817 3478 1
3629 3478 1
1886 3478 1
3238 3478 1
863 3478 1
782 3478 1
3376 3478 1
3598 3478 1
91 3478 1
383 3478 1
2790 3478 1
1426 3478 1
3161 3478 1
845 3478 1
312 3478 1
1764 3478 1
851 3478 1
2857 3478 1
2652 3478 1
2525 3478 1
1893 695 1
403 695 1
3515 695 1
1018 695 1
1140 695 1
669 695 1
509 695 1
207 695 1
3973 695 1
1282 695 1
2709 695 1
1472 695 1
2503 695 1
3804 695 1
137 695 1
3551 695 1
3117 695 1
1234 695 1
2448 695 1
2144 695 1
716 695 1
992 695 1
264 695 1
525 695 1
2213 695 1
349 695 1
4143 695 1
660 695 1
685 695 1
2073 695 1
37 695 1
2710 695 1
2966 695 1
1936 695 1
306 695 1
867 695 1
2052 695 1
2060 695 1
1778 695 1
3291 695 1
2748 695 1
460 695 1
2176 695 1
2688 695 1
3734 695 1
1687 695 1
2218 695 1
2679 695 1
3739 695 1
1356 695 1
2988 695 1
186 695 1
1271 695 1
104 695 1
507 695 1
2512 695 1
1537 695 1
3881 695 1
1549 695 1
3142 695 1
1941 695 1
1036 695 1
34 695 1
261 695 1
1257 695 1
1676 695 1
658 695 1
1437 695 1
3157 695 1
2474 695 1
918 695 1
217 695 1
1995 695 1
2916 695 1
1174 695 1
694 695 1
3193 695 1
506 695 1
2215 695 1
1816 695 1
452 695 1
615 695 1
1750 695 1
13 695 1
1259 695 1
2958 695 1
1769 695 1
3363 695 1
3000 695 1
192 695 1
2545 695 1
31 695 1
3743 695 1
2886 695 1
3590 695 1
2332 695 1
1150 695 1
2693 695 1
4118 695 1
319 695 1
190 695 1
326 695 1
195 695 1
81 695 1
3919 695 1
181 695 1
3034 695 1
2787 695 1
914 695 1
1435 695 1
1678 695 1
661 695 1
584 695 1
1856 695 1
893 695 1
461 695 1
699 695 1
2671 695 1
576 695 1
459 695 1
374 695 1
1003 695 1
2075 695 1
1082 695 1
1134 695 1
1609 695 1
196 695 1
166 695 1
3995 695 1
3092 695 1
3542 695 1
3787 695 1
3091 695 1
1258 695 1
1930 695 1
595 695 1
4037 695 1
717 695 1
3414 695 1
2429 695 1
2711 695 1
1420 695 1
696 695 1
769 695 1
1087 695 1
1466 695 1
1598 695 1
149 695 1
1590 695 1
316 695 1
2795 695 1
359 695 1
2466 695 1
480 695 1
3555 695 1
1458 695 1
2529 695 1
2276 695 1
3420 695 1
1884 695 1
886 695 1
1232 695 1
1547 695 1
1217 695 1
3065 695 1
1749 695 1
757 695 1
3719 695 1
1768 695 1
99 695 1
1121 695 1
646 695 1
4035 695 1
3019 695 1
768 2083 1
969 2083 1
2180 2083 1
961 2083 1
1531 2083 1
837 2083 1
3528 2083 1
216 2083 1
720 2083 1
1068 2083 1
3739 2083 1
711 2083 1
1257 2083 1
217 2083 1
406 2083 1
615 2083 1
1750 2083 1
1983 2083 1
1478 2083 1
1145 2083 1
2162 2083 1
122 2083 1
395 2083 1
2429 2083 1
3276 2083 1
2801 2083 1
1154 2083 1
3182 2083 1
2976 2083 1
136 2083 1
886 2083 1
646 2083 1
3917 2083 1
510 1169 1
2609 1169 1
3515 1169 1
1808 1169 1
714 1169 1
2709 1169 1
2503 1169 1
1533 1169 1
2448 1169 1
716 1169 1
3586 1169 1
4143 1169 1
37 1169 1
2966 1169 1
3321 1169 1
1648 1169 1
2060 1169 1
1778 1169 1
1104 1169 1
3189 1169 1
188 1169 1
586 1169 1
3739 1169 1
1271 1169 1
2836 1169 1
1549 1169 1
3517 1169 1
1036 1169 1
2013 1169 1
889 1169 1
604 1169 1
1676 1169 1
658 1169 1
1545 1169 1
217 1169 1
1995 1169 1
2030 1169 1
3000 1169 1
4073 1169 1
2886 1169 1
195 1169 1
3919 1169 1
2787 1169 1
914 1169 1
2692 1169 1
1678 1169 1
661 1169 1
1095 1169 1
1479 1169 1
1114 1169 1
2303 1169 1
309 1169 1
1609 1169 1
2354 1169 1
3995 1169 1
372 1169 1
275 1169 1
3414 1169 1
1809 1169 1
2429 1169 1
1033 1169 1
2711 1169 1
40 1169 1
2667 1169 1
754 1169 1
3876 1169 1
2860 1169 1
3100 1169 1
1458 1169 1
1387 1169 1
990 1169 1
2276 1169 1
3420 1169 1
886 1169 1
1926 1169 1
1217 1169 1
929 1169 1
757 1169 1
1121 1169 1
999 1169 1
646 1169 1
1698 3570 1
2960 3570 1
868 3570 1
3773 3570 1
1540 3570 1
2503 3570 1
3804 3570 1
2501 3570 1
607 3570 1
508 3570 1
1853 3570 1
2213 3570 1
221 3570 1
1024 3570 1
349 3570 1
660 3570 1
112 3570 1
3159 3570 1
324 3570 1
2710 3570 1
606 3570 1
2966 3570 1
913 3570 1
1936 3570 1
362 3570 1
3291 3570 1
1551 3570 1
3444 3570 1
586 3570 1
1624 3570 1
186 3570 1
1271 3570 1
2451 3570 1
1941 3570 1
866 3570 1
1676 3570 1
1437 3570 1
217 3570 1
2916 3570 1
1035 3570 1
31 3570 1
2146 3570 1
914 3570 1
661 3570 1
1850 3570 1
211 3570 1
3886 3570 1
248 3570 1
1027 3570 1
699 3570 1
1091 3570 1
1003 3570 1
309 3570 1
325 3570 1
119 3570 1
3995 3570 1
3414 3570 1
2429 3570 1
3445 3570 1
1349 3570 1
40 3570 1
3479 3570 1
1458 3570 1
2087 3570 1
886 3570 1
2502 3570 1
894 3570 1
1217 3570 1
3065 3570 1
1768 3570 1
1121 3570 1
646 3570 1
494 3570 1
2648 3569 1
2188 3569 1
491 3569 1
466 3569 1
435 3569 1
4028 3569 1
2602 3569 1
1131 3569 1
1993 3569 1
1679 3569 1
527 3569 1
3012 3569 1
1630 3569 1
426 3569 1
1904 3569 1
3155 3569 1
2610 3569 1
574 3569 1
1724 3569 1
1247 3569 1
231 3569 1
575 3569 1
525 3569 1
67 3569 1
981 3569 1
37 3569 1
2264 3569 1
1415 3569 1
409 3569 1
786 3569 1
3032 3569 1
1594 3569 1
330 3569 1
3683 3569 1
2410 3569 1
2528 3569 1
1612 3569 1
1740 3569 1
424 3569 1
3739 3569 1
104 3569 1
3615 3569 1
245 3569 1
3190 3569 1
631 3569 1
2014 3569 1
13 3569 1
1064 3569 1
3169 3569 1
234 3569 1
1065 3569 1
2958 3569 1
4 3569 1
228 3569 1
164 3569 1
751 3569 1
240 3569 1
548 3569 1
64 3569 1
2068 3569 1
1194 3569 1
150 3569 1
526 3569 1
1047 3569 1
3315 3569 1
1913 3569 1
31 3569 1
1389 3569 1
2 3569 1
2401 3569 1
3530 3569 1
237 3569 1
3705 3569 1
141 3569 1
3794 3569 1
2146 3569 1
2258 3569 1
2913 3569 1
2386 3569 1
295 3569 1
477 3569 1
512 3569 1
319 3569 1
1452 3569 1
3067 3569 1
2358 3569 1
532 3569 1
2807 3569 1
400 3569 1
2145 3569 1
3952 3569 1
3203 3569 1
63 3569 1
7 3569 1
2141 3569 1
1915 3569 1
543 3569 1
227 3569 1
4023 3569 1
3109 3569 1
419 3569 1
1191 3569 1
143 3569 1
3330 3569 1
325 3569 1
3903 3569 1
89 3569 1
474 3569 1
1011 3569 1
3092 3569 1
1501 3569 1
937 3569 1
2162 3569 1
2852 3569 1
1130 3569 1
3810 3569 1
3167 3569 1
3212 3569 1
2899 3569 1
3297 3569 1
1326 3569 1
503 3569 1
395 3569 1
883 3569 1
397 3569 1
4113 3569 1
109 3569 1
1973 3569 1
233 3569 1
4069 3569 1
2240 3569 1
1154 3569 1
2466 3569 1
3971 3569 1
2736 3569 1
293 3569 1
3210 3569 1
1905 3569 1
1675 3569 1
3536 3569 1
3813 3569 1
2106 3569 1
489 3569 1
423 3569 1
3515 1254 1
2156 1254 1
1620 1254 1
1470 1254 1
3462 1254 1
2825 1254 1
216 1254 1
362 1254 1
947 1254 1
1271 1254 1
1939 1254 1
34 1254 1
3000 1254 1
1478 1254 1
571 1254 1
1678 1254 1
1151 1254 1
82 1254 1
886 1254 1
1802 1254 1
2502 1254 1
594 1254 1
646 1254 1
2484 1254 1
1528 1254 1
814 807 1
812 807 1
2107 807 1
670 807 1
1012 807 1
1247 807 1
269 807 1
2428 807 1
1566 807 1
3032 807 1
2844 807 1
3074 807 1
705 807 1
3739 807 1
3882 807 1
3573 807 1
2843 807 1
808 807 1
467 807 1
2703 807 1
1567 807 1
3097 807 1
4005 807 1
1710 807 1
2322 807 1
1805 807 1
2794 807 1
84 807 1
2562 807 1
31 807 1
3454 807 1
3705 807 1
2693 807 1
2437 807 1
1291 807 1
2768 807 1
1162 807 1
833 807 1
3995 807 1
3092 807 1
1501 807 1
678 807 1
1828 807 1
2516 807 1
772 807 1
1119 807 1
798 807 1
3284 807 1
226 807 1
1160 807 1
233 807 1
2320 807 1
2986 807 1
804 807 1
2875 807 1
2533 807 1
2563 807 1
2228 807 1
2106 807 1
489 807 1
646 807 1
175 807 1
126 807 1
270 807 1
1302 807 1
1491 807 1
1570 807 1
796 807 1
1441 807 1
1045 807 1
1293 807 1
1569 807 1
3898 807 1
1947 807 1
1946 807 1
797 807 1
674 807 1
806 807 1
2323 807 1
2522 807 1
1903 807 1
680 807 1
1779 3253 1
1698 3253 1
3014 3253 1
2213 3253 1
221 3253 1
112 3253 1
1345 3253 1
2755 3253 1
387 3253 1
186 3253 1
388 3253 1
1941 3253 1
2916 3253 1
914 3253 1
1127 3253 1
3379 3253 1
1027 3253 1
1300 3253 1
2797 3253 1
325 3253 1
458 3253 1
2162 3253 1
2918 3253 1
1171 3253 1
756 3253 1
1883 3253 1
1217 3253 1
3168 3253 1
1121 3253 1
200 3253 1
646 3253 1
1782 3929 1
1230 3929 1
207 3929 1
2960 3929 1
1727 3929 1
242 3929 1
1817 3929 1
1702 3929 1
1834 3929 1
80 3929 1
2086 3929 1
112 3929 1
3993 3929 1
1328 3929 1
1551 3929 1
586 3929 1
186 3929 1
1271 3929 1
1676 3929 1
217 3929 1
3985 3929 1
2208 3929 1
81 3929 1
3919 3929 1
996 3929 1
914 3929 1
661 3929 1
1882 3929 1
248 3929 1
995 3929 1
374 3929 1
2864 3929 1
1114 3929 1
1963 3929 1
302 3929 1
1383 3929 1
1348 3929 1
3995 3929 1
3510 3929 1
869 3929 1
82 3929 1
275 3929 1
2429 3929 1
977 3929 1
3134 3929 1
1154 3929 1
3706 3929 1
3987 3929 1
2497 3929 1
1458 3929 1
2867 3929 1
2595 3929 1
1217 3929 1
1121 3929 1
646 3929 1
2678 3929 1
2648 1188 1
2188 1188 1
748 1188 1
491 1188 1
466 1188 1
435 1188 1
2131 1188 1
1128 1188 1
2602 1188 1
980 1188 1
2349 1188 1
712 1188 1
3773 1188 1
441 1188 1
2270 1188 1
527 1188 1
1630 1188 1
396 1188 1
2576 1188 1
2351 1188 1
2049 1188 1
3829 1188 1
955 1188 1
1124 1188 1
225 1188 1
575 1188 1
525 1188 1
45 1188 1
37 1188 1
1822 1188 1
2115 1188 1
1966 1188 1
1474 1188 1
447 1188 1
424 1188 1
3739 1188 1
1271 1188 1
104 1188 1
562 1188 1
711 1188 1
467 1188 1
1243 1188 1
3839 1188 1
1064 1188 1
234 1188 1
2958 1188 1
4 1188 1
2209 1188 1
726 1188 1
751 1188 1
58 1188 1
583 1188 1
64 1188 1
2879 1188 1
1721 1188 1
399 1188 1
526 1188 1
1047 1188 1
3343 1188 1
31 1188 1
2886 1188 1
647 1188 1
2 1188 1
1157 1188 1
3705 1188 1
345 1188 1
2146 1188 1
295 1188 1
477 1188 1
1792 1188 1
2633 1188 1
3406 1188 1
140 1188 1
1116 1188 1
584 1188 1
2141 1188 1
227 1188 1
419 1188 1
3330 1188 1
3995 1188 1
3092 1188 1
2956 1188 1
1307 1188 1
516 1188 1
3591 1188 1
1646 1188 1
425 1188 1
1828 1188 1
429 1188 1
294 1188 1
3331 1188 1
4045 1188 1
1119 1188 1
1990 1188 1
462 1188 1
4113 1188 1
233 1188 1
2878 1188 1
1154 1188 1
2736 1188 1
293 1188 1
2645 1188 1
163 1188 1
1675 1188 1
105 1188 1
2106 1188 1
489 1188 1
646 1188 1
3019 1188 1
1779 1487 1
1698 1487 1
1422 1487 1
1576 1487 1
207 1487 1
2503 1487 1
1817 1487 1
1923 1487 1
1144 1487 1
1790 1487 1
992 1487 1
2213 1487 1
221 1487 1
660 1487 1
189 1487 1
2810 1487 1
112 1487 1
37 1487 1
2966 1487 1
2060 1487 1
3291 1487 1
693 1487 1
586 1487 1
984 1487 1
3739 1487 1
1467 1487 1
186 1487 1
3756 1487 1
1549 1487 1
1941 1487 1
261 1487 1
1676 1487 1
217 1487 1
506 1487 1
615 1487 1
1750 1487 1
1035 1487 1
2310 1487 1
31 1487 1
3318 1487 1
788 1487 1
2317 1487 1
2787 1487 1
914 1487 1
1127 1487 1
1678 1487 1
661 1487 1
1226 1487 1
1145 1487 1
309 1487 1
108 1487 1
3995 1487 1
3199 1487 1
2936 1487 1
4037 1487 1
3414 1487 1
2788 1487 1
2007 1487 1
769 1487 1
1087 1487 1
3461 1487 1
293 1487 1
3555 1487 1
1673 1487 1
1883 1487 1
3556 1487 1
886 1487 1
2502 1487 1
894 1487 1
594 1487 1
1121 1487 1
646 1487 1
1820 1487 1
494 1487 1
2648 971 1
2470 971 1
2188 971 1
3576 971 1
1186 971 1
3816 971 1
2824 971 1
2337 971 1
2421 971 1
2036 971 1
3430 971 1
668 971 1
491 971 1
466 971 1
435 971 1
1128 971 1
298 971 1
634 971 1
3144 971 1
980 971 1
428 971 1
2833 971 1
414 971 1
974 971 1
1887 971 1
2349 971 1
1993 971 1
712 971 1
946 971 1
3428 971 1
2830 971 1
542 971 1
877 971 1
3773 971 1
2246 971 1
468 971 1
2204 971 1
1679 971 1
441 971 1
148 971 1
2270 971 1
3868 971 1
50 971 1
527 971 1
416 971 1
3526 971 1
3229 971 1
398 971 1
2261 971 1
1630 971 1
3571 971 1
3362 971 1
4008 971 1
390 971 1
396 971 1
2576 971 1
2610 971 1
318 971 1
1910 971 1
3983 971 1
2351 971 1
574 971 1
2049 971 1
2712 971 1
3829 971 1
3504 971 1
1277 971 1
2423 971 1
3563 971 1
1724 971 1
1124 971 1
1247 971 1
231 971 1
575 971 1
3288 971 1
1838 971 1
525 971 1
440 971 1
1067 971 1
67 971 1
1774 971 1
2732 971 1
421 971 1
1207 971 1
981 971 1
3098 971 1
725 971 1
37 971 1
439 971 1
1822 971 1
570 971 1
2278 971 1
463 971 1
133 971 1
4089 971 1
2115 971 1
3081 971 1
409 971 1
1136 971 1
1400 971 1
2044 971 1
2128 971 1
1722 971 1
2125 971 1
1015 971 1
2990 971 1
2352 971 1
1966 971 1
566 971 1
3032 971 1
1594 971 1
1516 971 1
3429 971 1
3042 971 1
434 971 1
1706 971 1
3683 971 1
144 971 1
171 971 1
2410 971 1
2528 971 1
3920 971 1
1474 971 1
362 971 1
447 971 1
2124 971 1
2488 971 1
979 971 1
424 971 1
1628 971 1
2967 971 1
3163 971 1
3861 971 1
1271 971 1
104 971 1
562 971 1
711 971 1
2634 971 1
2390 971 1
3703 971 1
635 971 1
245 971 1
2628 971 1
1096 971 1
3265 971 1
2002 971 1
467 971 1
60 971 1
3006 971 1
102 971 1
1881 971 1
631 971 1
649 971 1
544 971 1
2056 971 1
2014 971 1
1287 971 1
1243 971 1
2396 971 1
452 971 1
3097 971 1
1603 971 1
1735 971 1
582 971 1
1196 971 1
1704 971 1
2105 971 1
1064 971 1
3169 971 1
3061 971 1
2319 971 1
760 971 1
2757 971 1
1796 971 1
875 971 1
22 971 1
1192 971 1
2487 971 1
1065 971 1
2958 971 1
1050 971 1
436 971 1
954 971 1
1317 971 1
896 971 1
451 971 1
619 971 1
4 971 1
2209 971 1
726 971 1
228 971 1
164 971 1
751 971 1
240 971 1
1167 971 1
58 971 1
565 971 1
2211 971 1
2334 971 1
2639 971 1
583 971 1
548 971 1
1244 971 1
2719 971 1
21 971 1
3241 971 1
1629 971 1
3133 971 1
1997 971 1
64 971 1
2879 971 1
1721 971 1
418 971 1
2898 971 1
2519 971 1
2206 971 1
2068 971 1
1194 971 1
150 971 1
2902 971 1
399 971 1
3375 971 1
1878 971 1
526 971 1
1897 971 1
2383 971 1
1047 971 1
3343 971 1
4066 971 1
3440 971 1
2420 971 1
2431 971 1
1404 971 1
3315 971 1
1913 971 1
2050 971 1
762 971 1
31 971 1
2886 971 1
1318 971 1
4137 971 1
61 971 1
2981 971 1
647 971 1
2 971 1
2612 971 1
666 971 1
1725 971 1
1115 971 1
2906 971 1
1157 971 1
4026 971 1
2511 971 1
1334 971 1
24 971 1
237 971 1
1900 971 1
3705 971 1
3311 971 1
4098 971 1
3152 971 1
2307 971 1
2057 971 1
345 971 1
141 971 1
3794 971 1
3547 971 1
3221 971 1
2258 971 1
2746 971 1
3488 971 1
2561 971 1
295 971 1
206 971 1
477 971 1
438 971 1
784 971 1
3450 971 1
1792 971 1
2636 971 1
2693 971 1
273 971 1
66 971 1
1117 971 1
1076 971 1
2569 971 1
1803 971 1
3119 971 1
737 971 1
319 971 1
195 971 1
3641 971 1
1006 971 1
1275 971 1
3406 971 1
1452 971 1
940 971 1
3067 971 1
819 971 1
2358 971 1
620 971 1
532 971 1
2991 971 1
1618 971 1
2605 971 1
1619 971 1
140 971 1
1116 971 1
2807 971 1
2613 971 1
400 971 1
2021 971 1
1262 971 1
2145 971 1
1090 971 1
2260 971 1
742 971 1
430 971 1
111 971 1
2114 971 1
584 971 1
3906 971 1
2345 971 1
1359 971 1
882 971 1
1697 971 1
2653 971 1
1416 971 1
528 971 1
43 971 1
1503 971 1
1433 971 1
2141 971 1
3301 971 1
1915 971 1
3949 971 1
543 971 1
227 971 1
1078 971 1
4023 971 1
3372 971 1
2728 971 1
1191 971 1
1667 971 1
902 971 1
3892 971 1
2695 971 1
1294 971 1
1643 971 1
3330 971 1
3995 971 1
89 971 1
3711 971 1
1011 971 1
3092 971 1
2029 971 1
517 971 1
4000 971 1
2037 971 1
975 971 1
937 971 1
642 971 1
588 971 1
457 971 1
775 971 1
1307 971 1
2852 971 1
433 971 1
516 971 1
4017 971 1
68 971 1
381 971 1
3591 971 1
3172 971 1
425 971 1
1828 971 1
1361 971 1
470 971 1
429 971 1
1130 971 1
1022 971 1
3060 971 1
3810 971 1
2547 971 1
632 971 1
3167 971 1
3212 971 1
110 971 1
2481 971 1
377 971 1
3512 971 1
1627 971 1
478 971 1
747 971 1
1737 971 1
1268 971 1
636 971 1
2032 971 1
236 971 1
3808 971 1
4010 971 1
2979 971 1
3297 971 1
3668 971 1
1119 971 1
3733 971 1
3046 971 1
1707 971 1
2851 971 1
395 971 1
3749 971 1
514 971 1
1714 971 1
578 971 1
437 971 1
427 971 1
883 971 1
1241 971 1
3128 971 1
724 971 1
1288 971 1
741 971 1
1273 971 1
1732 971 1
2769 971 1
2143 971 1
397 971 1
2299 971 1
3797 971 1
448 971 1
2465 971 1
462 971 1
226 971 1
4113 971 1
109 971 1
723 971 1
2486 971 1
783 971 1
1786 971 1
3835 971 1
2329 971 1
2681 971 1
1184 971 1
233 971 1
2028 971 1
4069 971 1
1269 971 1
445 971 1
2240 971 1
973 971 1
2682 971 1
3085 971 1
3525 971 1
147 971 1
1132 971 1
1154 971 1
2725 971 1
2466 971 1
3971 971 1
1723 971 1
239 971 1
1120 971 1
648 971 1
3357 971 1
293 971 1
2860 971 1
3100 971 1
1153 971 1
120 971 1
4046 971 1
3016 971 1
3075 971 1
145 971 1
1008 971 1
25 971 1
2645 971 1
2621 971 1
1108 971 1
3210 971 1
163 971 1
1675 971 1
2234 971 1
258 971 1
785 971 1
1007 971 1
3536 971 1
105 971 1
4027 971 1
1357 971 1
2106 971 1
489 971 1
3073 971 1
3569 971 1
1901 971 1
2490 971 1
423 971 1
1296 971 1
1873 971 1
646 971 1
675 971 1
1188 971 1
978 971 1
4106 971 1
3019 971 1
413 4028 1
3868 4028 1
1247 4028 1
440 4028 1
1744 4028 1
547 4028 1
2958 4028 1
4 4028 1
2724 4028 1
2820 4028 1
31 4028 1
2146 4028 1
3450 4028 1
3641 4028 1
2358 4028 1
227 4028 1
3223 4028 1
395 4028 1
462 4028 1
2430 4028 1
2466 4028 1
3016 4028 1
163 4028 1
3569 4028 1
1088 2392 1
3515 2392 1
669 2392 1
758 2392 1
3776 2392 1
2086 2392 1
2073 2392 1
37 2392 1
1102 2392 1
362 2392 1
1600 2392 1
3739 2392 1
1812 2392 1
3616 2392 1
1032 2392 1
1257 2392 1
1676 2392 1
217 2392 1
615 2392 1
2513 2392 1
2208 2392 1
2886 2392 1
1678 2392 1
661 2392 1
248 2392 1
3612 2392 1
1091 2392 1
374 2392 1
241 2392 1
3995 2392 1
854 2392 1
503 2392 1
1009 2392 1
372 2392 1
82 2392 1
3414 2392 1
756 2392 1
2625 2392 1
1458 2392 1
357 2392 1
483 2392 1
2276 2392 1
886 2392 1
98 2392 1
3890 2392 1
360 2392 1
1768 2392 1
1121 2392 1
710 2392 1
646 2392 1
2678 2392 1
2071 2392 1
2394 2392 1
93 655 1
3782 655 1
30 655 1
3446 655 1
113 655 1
592 655 1
3166 655 1
2148 655 1
1596 655 1
33 655 1
288 655 1
224 655 1
1202 655 1
951 655 1
398 655 1
2225 655 1
75 655 1
4062 655 1
1341 655 1
1049 655 1
529 655 1
2841 655 1
92 655 1
665 655 1
2943 655 1
2344 655 1
531 655 1
45 655 1
780 655 1
518 655 1
1249 655 1
286 655 1
842 655 1
2538 655 1
1367 655 1
1286 655 1
850 655 1
76 655 1
1810 655 1
3861 655 1
411 655 1
3463 655 1
3805 655 1
3759 655 1
3825 655 1
498 655 1
711 655 1
1369 655 1
3009 655 1
872 655 1
2714 655 1
69 655 1
2025 655 1
2023 655 1
1109 655 1
344 655 1
587 655 1
1989 655 1
1224 655 1
1203 655 1
1735 655 1
13 655 1
3724 655 1
4148 655 1
20 655 1
2847 655 1
843 655 1
1765 655 1
31 655 1
497 655 1
1839 655 1
2 655 1
3263 655 1
1597 655 1
2099 655 1
3824 655 1
345 655 1
1468 655 1
410 655 1
972 655 1
222 655 1
3549 655 1
755 655 1
495 655 1
71 655 1
941 655 1
3116 655 1
3722 655 1
3031 655 1
156 655 1
779 655 1
1041 655 1
577 655 1
282 655 1
77 655 1
284 655 1
873 655 1
3330 655 1
3995 655 1
114 655 1
3449 655 1
513 655 1
540 655 1
1650 655 1
343 655 1
337 655 1
588 655 1
2606 655 1
1828 655 1
335 655 1
764 655 1
2550 655 1
1953 655 1
4045 655 1
653 655 1
1165 655 1
367 655 1
1201 655 1
90 655 1
771 655 1
641 655 1
2328 655 1
3657 655 1
152 655 1
280 655 1
2946 655 1
522 655 1
1338 655 1
47 655 1
1617 655 1
2591 655 1
841 655 1
1153 655 1
1330 655 1
46 655 1
1831 655 1
1267 655 1
590 655 1
3790 655 1
1052 655 1
656 655 1
2817 655 1
1884 655 1
1720 655 1
1773 655 1
646 655 1
131 655 1
2062 655 1
3904 655 1
1649 655 1
667 655 1
960 655 1
1955 655 1
900 655 1
1635 655 1
3238 655 1
558 655 1
863 655 1
2100 655 1
2573 655 1
950 655 1
1685 655 1
662 655 1
782 655 1
3376 655 1
844 655 1
3351 655 1
3628 655 1
91 655 1
765 655 1
4034 655 1
383 655 1
1297 655 1
2459 655 1
3279 655 1
1365 655 1
3836 655 1
3103 655 1
952 655 1
2212 655 1
1454 655 1
2447 655 1
654 655 1
591 655 1
151 655 1
623 655 1
1482 655 1
72 655 1
652 655 1
385 655 1
1426 655 1
773 655 1
657 655 1
3959 655 1
1455 655 1
633 655 1
817 655 1
1308 655 1
70 655 1
347 655 1
1595 655 1
1152 655 1
845 655 1
312 655 1
2038 655 1
523 655 1
346 655 1
342 655 1
1686 655 1
368 655 1
3837 655 1
2380 655 1
278 655 1
155 655 1
1716 655 1
851 655 1
1021 655 1
28 655 1
389 655 1
157 655 1
1020 655 1
3750 655 1
1248 655 1
1483 655 1
2525 655 1
708 655 1
2640 655 1
287 655 1
1601 655 1
549 655 1
1736 3266 1
2966 3266 1
3291 3266 1
3739 3266 1
217 3266 1
1823 3266 1
1035 3266 1
2886 3266 1
855 3266 1
3414 3266 1
2296 3266 1
3944 3266 1
1121 3266 1
646 3266 1
2881 1209 1
3421 1209 1
2191 1209 1
2650 1209 1
1449 1209 1
1112 1209 1
2765 1209 1
3071 1209 1
2182 1209 1
3561 1209 1
1350 1209 1
2109 1209 1
31 1209 1
1451 1209 1
1860 1209 1
2059 1209 1
3063 1209 1
2327 1209 1
532 1209 1
537 1209 1
2911 1209 1
2485 1209 1
4025 1209 1
3092 1209 1
377 1209 1
2407 1209 1
391 1209 1
1509 1209 1
1869 1209 1
3476 1209 1
1779 2130 1
669 2130 1
39 2130 1
659 2130 1
2156 2130 1
180 2130 1
969 2130 1
2190 2130 1
1790 2130 1
508 2130 1
2086 2130 1
1102 2130 1
878 2130 1
913 2130 1
329 2130 1
3013 2130 1
1148 2130 1
505 2130 1
1876 2130 1
586 2130 1
3739 2130 1
186 2130 1
1271 2130 1
1549 2130 1
2129 2130 1
1036 2130 1
34 2130 1
3157 2130 1
217 2130 1
506 2130 1
3900 2130 1
452 2130 1
615 2130 1
1035 2130 1
212 2130 1
1738 2130 1
3319 2130 1
2886 2130 1
319 2130 1
571 2130 1
2787 2130 1
1678 2130 1
248 2130 1
1479 2130 1
576 2130 1
459 2130 1
2947 2130 1
3995 2130 1
3359 2130 1
355 2130 1
3796 2130 1
372 2130 1
2296 2130 1
2007 2130 1
1821 2130 1
3054 2130 1
2711 2130 1
2126 2130 1
1919 2130 1
462 2130 1
40 2130 1
1458 2130 1
1673 2130 1
1016 2130 1
886 2130 1
1217 2130 1
364 2130 1
594 2130 1
3907 2130 1
1121 2130 1
646 2130 1
494 2130 1
4084 2130 1
2054 1409 1
1647 1409 1
3816 1409 1
2881 1409 1
4077 1409 1
1053 1409 1
1986 1409 1
2931 1409 1
2080 1409 1
2855 1409 1
1375 1409 1
3421 1409 1
821 1409 1
2191 1409 1
1110 1409 1
3044 1409 1
251 1409 1
2699 1409 1
1449 1409 1
1972 1409 1
35 1409 1
823 1409 1
3721 1409 1
1448 1409 1
1430 1409 1
23 1409 1
3312 1409 1
1747 1409 1
3013 1409 1
127 1409 1
2110 1409 1
2774 1409 1
3086 1409 1
1984 1409 1
1210 1409 1
2457 1409 1
2548 1409 1
1761 1409 1
953 1409 1
378 1409 1
3667 1409 1
1735 1409 1
3984 1409 1
1760 1409 1
1244 1409 1
322 1409 1
2775 1409 1
1507 1409 1
19 1409 1
2109 1409 1
3649 1409 1
1374 1409 1
958 1409 1
1967 1409 1
1511 1409 1
1157 1409 1
2378 1409 1
3705 1409 1
1971 1409 1
1846 1409 1
3035 1409 1
485 1409 1
2984 1409 1
1753 1409 1
3742 1409 1
1414 1409 1
16 1409 1
2965 1409 1
3781 1409 1
1497 1409 1
3415 1409 1
3310 1409 1
2059 1409 1
2939 1409 1
1508 1409 1
1948 1409 1
737 1409 1
2181 1409 1
532 1409 1
3237 1409 1
2408 1409 1
321 1409 1
3028 1409 1
341 1409 1
2418 1409 1
1311 1409 1
537 1409 1
2485 1409 1
2932 1409 1
2274 1409 1
1951 1409 1
256 1409 1
2368 1409 1
1427 1409 1
2442 1409 1
1431 1409 1
3758 1409 1
2777 1409 1
377 1409 1
257 1409 1
249 1409 1
3730 1409 1
879 1409 1
12 1409 1
2171 1409 1
130 1409 1
2409 1409 1
2456 1409 1
2407 1409 1
1617 1409 1
3686 1409 1
1968 1409 1
254 1409 1
3476 1409 1
2721 1409 1
1071 1409 1
301 1409 1
1303 1409 1
646 1409 1
2172 1409 1
1693 1159 1
165 1159 1
812 1159 1
2107 1159 1
3607 1159 1
2520 1159 1
525 1159 1
1415 1159 1
3038 1159 1
1692 1159 1
1474 1159 1
562 1159 1
2863 1159 1
3882 1159 1
467 1159 1
677 1159 1
1564 1159 1
1567 1159 1
1574 1159 1
3097 1159 1
834 1159 1
1553 1159 1
2322 1159 1
1909 1159 1
1805 1159 1
2562 1159 1
2050 1159 1
31 1159 1
3454 1159 1
3705 1159 1
2693 1159 1
1291 1159 1
2768 1159 1
3467 1159 1
833 1159 1
3995 1159 1
3865 1159 1
3092 1159 1
1344 1159 1
1501 1159 1
1828 1159 1
2516 1159 1
3211 1159 1
772 1159 1
2731 1159 1
1292 1159 1
1372 1159 1
233 1159 1
2986 1159 1
2533 1159 1
1290 1159 1
2563 1159 1
2228 1159 1
1917 1159 1
2106 1159 1
489 1159 1
3623 1159 1
126 1159 1
1390 1159 1
4054 1159 1
270 1159 1
1572 1159 1
1302 1159 1
3239 1159 1
3195 1159 1
2266 1159 1
3599 1159 1
1499 1159 1
3899 1159 1
796 1159 1
1045 1159 1
2858 1159 1
2291 1159 1
815 1159 1
1293 1159 1
2321 1159 1
1947 1159 1
2616 1159 1
2494 1159 1
674 1159 1
3780 1159 1
3600 1159 1
3483 1159 1
806 1159 1
3966 1159 1
803 1159 1
2292 1159 1
1988 1159 1
680 1159 1
1555 1159 1
165 1904 1
2602 1904 1
1199 1904 1
946 1904 1
3428 1904 1
3868 1904 1
3155 1904 1
2576 1904 1
2128 1904 1
786 1904 1
3107 1904 1
618 1904 1
1784 1904 1
3739 1904 1
245 1904 1
1096 1904 1
407 1904 1
2066 1904 1
1909 1904 1
228 1904 1
1164 1904 1
1631 1904 1
565 1904 1
1047 1904 1
1983 1904 1
31 1904 1
2401 1904 1
237 1904 1
345 1904 1
319 1904 1
1127 1904 1
2437 1904 1
532 1904 1
7 1904 1
227 1904 1
419 1904 1
3903 1904 1
3810 1904 1
3167 1904 1
2516 1904 1
772 1904 1
798 1904 1
462 1904 1
1786 1904 1
1269 1904 1
2240 1904 1
1154 1904 1
2020 1904 1
3627 1904 1
1153 1904 1
1905 1904 1
785 1904 1
2563 1904 1
3569 1904 1
126 1904 1
1947 1904 1
185 2856 1
1540 2856 1
3635 2856 1
645 2856 1
1726 2856 1
1702 2856 1
3938 2856 1
2213 2856 1
349 2856 1
660 2856 1
1538 2856 1
210 2856 1
2710 2856 1
387 2856 1
2798 2856 1
1855 2856 1
1271 2856 1
2638 2856 1
603 2856 1
1941 2856 1
889 2856 1
217 2856 1
1218 2856 1
2598 2856 1
3271 2856 1
914 2856 1
1127 2856 1
1027 2856 1
1689 2856 1
1226 2856 1
1003 2856 1
2075 2856 1
1383 2856 1
4061 2856 1
1348 2856 1
325 2856 1
458 2856 1
2354 2856 1
2936 2856 1
2033 2856 1
1000 2856 1
854 2856 1
3188 2856 1
1728 2856 1
2788 2856 1
1033 2856 1
769 2856 1
1051 2856 1
1458 2856 1
3737 2856 1
87 2856 1
3168 2856 1
646 2856 1
494 2856 1
1088 1122 1
890 1122 1
1893 1122 1
1535 1122 1
403 1122 1
2865 1122 1
669 1122 1
596 1122 1
2498 1122 1
535 1122 1
154 1122 1
758 1122 1
2883 1122 1
207 1122 1
168 1122 1
2937 1122 1
1944 1122 1
340 1122 1
4093 1122 1
868 1122 1
2709 1122 1
242 1122 1
967 1122 1
187 1122 1
180 1122 1
4008 1122 1
1817 1122 1
1229 1122 1
291 1122 1
3622 1122 1
1239 1122 1
315 1122 1
2686 1122 1
1181 1122 1
1923 1122 1
607 1122 1
135 1122 1
1620 1122 1
1335 1122 1
1700 1122 1
3183 1122 1
2448 1122 1
1790 1122 1
716 1122 1
1470 1122 1
264 1122 1
3373 1122 1
3586 1122 1
2213 1122 1
704 1122 1
88 1122 1
349 1122 1
660 1122 1
3926 1122 1
112 1122 1
3206 1122 1
2973 1122 1
1105 1122 1
37 1122 1
499 1122 1
324 1122 1
2290 1122 1
3261 1122 1
2825 1122 1
1584 1122 1
247 1122 1
486 1122 1
2052 1122 1
2060 1122 1
1328 1122 1
216 1122 1
3030 1122 1
1487 1122 1
2677 1122 1
1104 1122 1
3291 1122 1
202 1122 1
2748 1122 1
1093 1122 1
1585 1122 1
2909 1122 1
1354 1122 1
3013 1122 1
1180 1122 1
3366 1122 1
682 1122 1
1471 1122 1
3262 1122 1
188 1122 1
505 1122 1
3945 1122 1
3444 1122 1
1876 1122 1
1097 1122 1
693 1122 1
586 1122 1
1098 1122 1
1812 1122 1
994 1122 1
1356 1122 1
186 1122 1
3956 1122 1
3930 1122 1
2391 1122 1
3423 1122 1
1939 1122 1
3881 1122 1
41 1122 1
2706 1122 1
1391 1122 1
2221 1122 1
38 1122 1
2659 1122 1
1941 1122 1
1036 1122 1
261 1122 1
1257 1122 1
1758 1122 1
2074 1122 1
3852 1122 1
2474 1122 1
217 1122 1
1995 1122 1
3115 1122 1
1742 1122 1
1488 1122 1
1823 1122 1
3985 1122 1
3900 1122 1
1816 1122 1
452 1122 1
3381 1122 1
615 1122 1
205 1122 1
3345 1122 1
3051 1122 1
2138 1122 1
1231 1122 1
1270 1122 1
1035 1122 1
3490 1122 1
243 1122 1
1626 1122 1
1064 1122 1
1259 1122 1
1738 1122 1
2310 1122 1
192 1122 1
2886 1122 1
1961 1122 1
2332 1122 1
1388 1122 1
358 1122 1
1958 1122 1
331 1122 1
948 1122 1
3509 1122 1
1478 1122 1
195 1122 1
81 1122 1
2432 1122 1
2353 1122 1
2787 1122 1
855 1122 1
914 1122 1
927 1122 1
1678 1122 1
3256 1122 1
661 1122 1
2796 1122 1
1151 1122 1
998 1122 1
211 1122 1
2022 1122 1
3368 1122 1
3277 1122 1
1856 1122 1
2288 1122 1
3521 1122 1
1940 1122 1
461 1122 1
2389 1122 1
1479 1122 1
2216 1122 1
1216 1122 1
95 1122 1
576 1122 1
3383 1122 1
2387 1122 1
3895 1122 1
3694 1122 1
897 1122 1
2303 1122 1
2827 1122 1
1003 1122 1
2499 1122 1
309 1122 1
2018 1122 1
1085 1122 1
2541 1122 1
931 1122 1
1994 1122 1
4061 1122 1
241 1122 1
352 1122 1
2482 1122 1
2242 1122 1
348 1122 1
182 1122 1
119 1122 1
1609 1122 1
166 1122 1
3518 1122 1
3995 1122 1
3510 1122 1
170 1122 1
3857 1122 1
3647 1122 1
2033 1122 1
2749 1122 1
377 1122 1
3158 1122 1
2828 1122 1
1591 1122 1
4120 1122 1
405 1122 1
1000 1122 1
2301 1122 1
2684 1122 1
854 1122 1
925 1122 1
869 1122 1
503 1122 1
2948 1122 1
4104 1122 1
4130 1122 1
3516 1122 1
681 1122 1
275 1122 1
3414 1122 1
2429 1122 1
1728 1122 1
3445 1122 1
304 1122 1
2007 1122 1
3905 1122 1
484 1122 1
921 1122 1
3139 1122 1
3653 1122 1
97 1122 1
769 1122 1
3572 1122 1
2449 1122 1
1598 1122 1
2683 1122 1
1590 1122 1
3134 1122 1
2801 1122 1
359 1122 1
3479 1122 1
1051 1122 1
132 1122 1
2860 1122 1
3100 1122 1
1458 1122 1
357 1122 1
3791 1122 1
1387 1122 1
1044 1122 1
1014 1122 1
3566 1122 1
2658 1122 1
1016 1122 1
2088 1122 1
1974 1122 1
3556 1122 1
593 1122 1
3751 1122 1
886 1122 1
1926 1122 1
1100 1122 1
2752 1122 1
2815 1122 1
2295 1122 1
1547 1122 1
3710 1122 1
929 1122 1
1616 1122 1
3890 1122 1
3168 1122 1
364 1122 1
360 1122 1
1768 1122 1
99 1122 1
1121 1122 1
646 1122 1
2771 1122 1
2678 1122 1
2071 1122 1
494 1122 1
1309 1122 1
1528 1122 1
4035 1122 1
208 1122 1
1780 1763 1
863 1763 1
312 1763 1
2284 3885 1
3038 3885 1
2281 3885 1
84 3885 1
1373 3885 1
2232 3885 1
1160 3885 1
3623 3885 1
3698 3885 1
1390 3885 1
1575 3885 1
1302 3885 1
1293 3885 1
3496 3885 1
680 3885 1
33 2344 1
655 2344 1
665 2344 1
759 2344 1
1047 2344 1
1839 2344 1
3549 2344 1
640 2344 1
1330 2344 1
46 2344 1
590 2344 1
558 2344 1
3598 2344 1
383 2344 1
845 2344 1
312 2344 1
3750 2344 1
708 2344 1
2648 2095 1
1535 2095 1
1779 2095 1
3788 2095 1
669 2095 1
535 2095 1
207 2095 1
2960 2095 1
1944 2095 1
340 2095 1
1057 2095 1
3773 2095 1
3183 2095 1
264 2095 1
1247 2095 1
2213 2095 1
221 2095 1
2330 2095 1
660 2095 1
37 2095 1
2243 2095 1
2238 2095 1
2710 2095 1
913 2095 1
409 2095 1
1648 2095 1
2060 2095 1
1328 2095 1
3291 2095 1
3739 2095 1
186 2095 1
1271 2095 1
307 2095 1
562 2095 1
467 2095 1
4110 2095 1
34 2095 1
261 2095 1
219 2095 1
1676 2095 1
1437 2095 1
179 2095 1
217 2095 1
1995 2095 1
506 2095 1
2215 2095 1
615 2095 1
3302 2095 1
1035 2095 1
2846 2095 1
1001 2095 1
31 2095 1
2886 2095 1
692 2095 1
2693 2095 1
1529 2095 1
996 2095 1
2787 2095 1
914 2095 1
1678 2095 1
661 2095 1
1850 2095 1
2357 2095 1
248 2095 1
699 2095 1
2026 2095 1
191 2095 1
227 2095 1
2178 2095 1
2947 2095 1
1963 2095 1
3102 2095 1
83 2095 1
309 2095 1
1082 2095 1
605 2095 1
458 2095 1
119 2095 1
3995 2095 1
2033 2095 1
1828 2095 1
854 2095 1
4037 2095 1
1252 2095 1
3453 2095 1
3414 2095 1
3445 2095 1
2007 2095 1
2126 2095 1
769 2095 1
1087 2095 1
1281 2095 1
132 2095 1
2860 2095 1
3987 2095 1
1458 2095 1
209 2095 1
1387 2095 1
136 2095 1
886 2095 1
2752 2095 1
1232 2095 1
894 2095 1
828 2095 1
1580 2095 1
2935 2095 1
1121 2095 1
646 2095 1
494 2095 1
208 2095 1
3739 2922 1
1941 2922 1
3034 2922 1
1682 2922 1
3330 2922 1
3664 2922 1
82 2922 1
1016 2922 1
1121 2922 1
646 2922 1
1857 2922 1
450 1310 1
510 1310 1
2609 1310 1
3515 1310 1
1018 1310 1
596 1310 1
509 1310 1
154 1310 1
207 1310 1
3891 1310 1
180 1310 1
2503 1310 1
315 1310 1
1004 1310 1
2144 1310 1
716 1310 1
508 1310 1
3373 1310 1
4123 1310 1
221 1310 1
515 1310 1
1736 1310 1
2073 1310 1
37 1310 1
2966 1310 1
2825 1310 1
1875 1310 1
1584 1310 1
913 1310 1
1936 1310 1
867 1310 1
1648 1310 1
2060 1310 1
1104 1310 1
3291 1310 1
188 1310 1
586 1310 1
3739 1310 1
1467 1310 1
186 1310 1
307 1310 1
3663 1310 1
1549 1310 1
467 1310 1
3517 1310 1
1941 1310 1
1036 1310 1
34 1310 1
261 1310 1
1257 1310 1
889 1310 1
1676 1310 1
3852 1310 1
1545 1310 1
217 1310 1
3482 1310 1
3900 1310 1
452 1310 1
615 1310 1
1035 1310 1
3490 1310 1
752 1310 1
2545 1310 1
31 1310 1
2886 1310 1
1961 1310 1
709 1310 1
181 1310 1
2787 1310 1
914 1310 1
966 1310 1
1678 1310 1
3256 1310 1
661 1310 1
2903 1310 1
1151 1310 1
3368 1310 1
1940 1310 1
1479 1310 1
2947 1310 1
309 1310 1
2158 1310 1
3995 1310 1
3092 1310 1
501 1310 1
1828 1310 1
3414 1310 1
1809 1310 1
2429 1310 1
1033 1310 1
2711 1310 1
40 1310 1
756 1310 1
769 1310 1
1590 1310 1
316 1310 1
233 1310 1
754 1310 1
2625 1310 1
2860 1310 1
1759 1310 1
1458 1310 1
1974 1310 1
2276 1310 1
886 1310 1
1169 1310 1
1543 1310 1
894 1310 1
828 1310 1
2106 1310 1
489 1310 1
1768 1310 1
1121 1310 1
999 1310 1
646 1310 1
2071 1310 1
2394 1310 1
207 3489 1
349 3489 1
3739 3489 1
217 3489 1
4118 3489 1
914 3489 1
1678 3489 1
4030 3489 1
374 3489 1
1114 3489 1
2499 3489 1
2354 3489 1
3995 3489 1
3510 3489 1
3445 3489 1
3751 3489 1
2116 3489 1
646 3489 1
494 3489 1
1247 2263 1
2966 2263 1
1065 2263 1
164 2263 1
1654 2263 1
237 2263 1
3311 2263 1
319 2263 1
2807 2263 1
2653 2263 1
227 2263 1
108 2263 1
3135 2263 1
226 2263 1
4113 2263 1
1043 2263 1
489 2263 1
2648 1115 1
2470 1115 1
2188 1115 1
1186 1115 1
3816 1115 1
3404 1115 1
2304 1115 1
2421 1115 1
3761 1115 1
2036 1115 1
748 1115 1
3430 1115 1
668 1115 1
491 1115 1
466 1115 1
971 1115 1
2131 1115 1
3946 1115 1
1128 1115 1
611 1115 1
2602 1115 1
298 1115 1
634 1115 1
3144 1115 1
980 1115 1
428 1115 1
33 1115 1
2833 1115 1
414 1115 1
2349 1115 1
1993 1115 1
1199 1115 1
712 1115 1
3428 1115 1
542 1115 1
877 1115 1
3773 1115 1
2246 1115 1
468 1115 1
2204 1115 1
1679 1115 1
441 1115 1
148 1115 1
2270 1115 1
50 1115 1
527 1115 1
455 1115 1
416 1115 1
3526 1115 1
3229 1115 1
1630 1115 1
426 1115 1
3362 1115 1
390 1115 1
396 1115 1
2576 1115 1
2610 1115 1
2637 1115 1
318 1115 1
3845 1115 1
2351 1115 1
2742 1115 1
574 1115 1
2049 1115 1
3829 1115 1
955 1115 1
3504 1115 1
1277 1115 1
2423 1115 1
1724 1115 1
1124 1115 1
1247 1115 1
231 1115 1
575 1115 1
3288 1115 1
139 1115 1
1838 1115 1
525 1115 1
440 1115 1
2732 1115 1
421 1115 1
3888 1115 1
1207 1115 1
981 1115 1
3098 1115 1
704 1115 1
725 1115 1
2744 1115 1
3023 1115 1
1822 1115 1
570 1115 1
1442 1115 1
4029 1115 1
463 1115 1
133 1115 1
1415 1115 1
4048 1115 1
3964 1115 1
4085 1115 1
4089 1115 1
2115 1115 1
3081 1115 1
409 1115 1
1136 1115 1
1400 1115 1
1722 1115 1
2125 1115 1
1632 1115 1
786 1115 1
3466 1115 1
2414 1115 1
3299 1115 1
376 1115 1
761 1115 1
1966 1115 1
566 1115 1
3032 1115 1
2539 1115 1
1594 1115 1
3429 1115 1
434 1115 1
1706 1115 1
446 1115 1
3683 1115 1
144 1115 1
171 1115 1
2410 1115 1
618 1115 1
2528 1115 1
538 1115 1
1474 1115 1
1744 1115 1
447 1115 1
177 1115 1
3291 1115 1
2124 1115 1
979 1115 1
3013 1115 1
424 1115 1
1274 1115 1
3739 1115 1
2967 1115 1
3163 1115 1
104 1115 1
562 1115 1
711 1115 1
2634 1115 1
1350 1115 1
910 1115 1
635 1115 1
1463 1115 1
1096 1115 1
2002 1115 1
467 1115 1
3130 1115 1
60 1115 1
1881 1115 1
631 1115 1
649 1115 1
1089 1115 1
1397 1115 1
2056 1115 1
1278 1115 1
2014 1115 1
1224 1115 1
1287 1115 1
1243 1115 1
2396 1115 1
3097 1115 1
1735 1115 1
1 1115 1
582 1115 1
2434 1115 1
1196 1115 1
3883 1115 1
1877 1115 1
1064 1115 1
3169 1115 1
2319 1115 1
760 1115 1
2757 1115 1
465 1115 1
1796 1115 1
2066 1115 1
3294 1115 1
22 1115 1
1192 1115 1
2487 1115 1
1065 1115 1
4148 1115 1
2958 1115 1
436 1115 1
954 1115 1
375 1115 1
896 1115 1
451 1115 1
619 1115 1
2750 1115 1
4 1115 1
726 1115 1
2620 1115 1
228 1115 1
1331 1115 1
164 1115 1
1164 1115 1
1631 1115 1
3040 1115 1
751 1115 1
240 1115 1
1167 1115 1
1842 1115 1
58 1115 1
1402 1115 1
565 1115 1
2211 1115 1
3798 1115 1
2334 1115 1
881 1115 1
2639 1115 1
583 1115 1
548 1115 1
1244 1115 1
2719 1115 1
21 1115 1
1629 1115 1
3133 1115 1
1997 1115 1
64 1115 1
2879 1115 1
1721 1115 1
418 1115 1
1829 1115 1
2068 1115 1
1194 1115 1
843 1115 1
150 1115 1
399 1115 1
3375 1115 1
1878 1115 1
488 1115 1
3343 1115 1
4066 1115 1
3440 1115 1
2420 1115 1
1404 1115 1
3315 1115 1
1913 1115 1
762 1115 1
31 1115 1
2886 1115 1
612 1115 1
3200 1115 1
1318 1115 1
61 1115 1
647 1115 1
1066 1115 1
2 1115 1
666 1115 1
1725 1115 1
2906 1115 1
1157 1115 1
3681 1115 1
4026 1115 1
2401 1115 1
1334 1115 1
3056 1115 1
237 1115 1
1900 1115 1
3705 1115 1
3311 1115 1
3152 1115 1
2307 1115 1
874 1115 1
345 1115 1
141 1115 1
3794 1115 1
3547 1115 1
2258 1115 1
567 1115 1
1279 1115 1
2746 1115 1
3684 1115 1
3488 1115 1
2386 1115 1
295 1115 1
206 1115 1
477 1115 1
417 1115 1
784 1115 1
3450 1115 1
1792 1115 1
2636 1115 1
273 1115 1
66 1115 1
1117 1115 1
938 1115 1
1076 1115 1
2569 1115 1
1803 1115 1
737 1115 1
319 1115 1
3641 1115 1
1639 1115 1
2355 1115 1
235 1115 1
1275 1115 1
1452 1115 1
940 1115 1
3067 1115 1
412 1115 1
819 1115 1
2358 1115 1
620 1115 1
532 1115 1
3298 1115 1
2042 1115 1
140 1115 1
3083 1115 1
1116 1115 1
2807 1115 1
2613 1115 1
2021 1115 1
1262 1115 1
2145 1115 1
1090 1115 1
722 1115 1
742 1115 1
1195 1115 1
430 1115 1
111 1115 1
584 1115 1
1359 1115 1
882 1115 1
1697 1115 1
2653 1115 1
63 1115 1
2200 1115 1
289 1115 1
1416 1115 1
528 1115 1
7 1115 1
2141 1115 1
3301 1115 1
1915 1115 1
3224 1115 1
3949 1115 1
543 1115 1
227 1115 1
1078 1115 1
4023 1115 1
2728 1115 1
848 1115 1
1191 1115 1
1751 1115 1
3330 1115 1
3995 1115 1
1637 1115 1
3537 1115 1
89 1115 1
3711 1115 1
1011 1115 1
3092 1115 1
296 1115 1
517 1115 1
4000 1115 1
2037 1115 1
975 1115 1
2956 1115 1
3047 1115 1
937 1115 1
642 1115 1
392 1115 1
2852 1115 1
433 1115 1
516 1115 1
4017 1115 1
3744 1115 1
381 1115 1
1118 1115 1
425 1115 1
1828 1115 1
2596 1115 1
470 1115 1
429 1115 1
1130 1115 1
415 1115 1
1022 1115 1
3810 1115 1
632 1115 1
3167 1115 1
3212 1115 1
110 1115 1
2481 1115 1
3512 1115 1
1627 1115 1
478 1115 1
1737 1115 1
1268 1115 1
62 1115 1
636 1115 1
236 1115 1
2979 1115 1
3297 1115 1
3668 1115 1
869 1115 1
1119 1115 1
2424 1115 1
2905 1115 1
1777 1115 1
3046 1115 1
2851 1115 1
3173 1115 1
2948 1115 1
514 1115 1
1714 1115 1
578 1115 1
437 1115 1
427 1115 1
883 1115 1
696 1115 1
724 1115 1
1288 1115 1
1273 1115 1
1732 1115 1
2769 1115 1
397 1115 1
2299 1115 1
3797 1115 1
448 1115 1
462 1115 1
1617 1115 1
226 1115 1
4113 1115 1
109 1115 1
1973 1115 1
723 1115 1
2486 1115 1
2413 1115 1
1786 1115 1
2329 1115 1
4145 1115 1
2681 1115 1
1184 1115 1
233 1115 1
2878 1115 1
2028 1115 1
4069 1115 1
445 1115 1
973 1115 1
2682 1115 1
3085 1115 1
3439 1115 1
3525 1115 1
147 1115 1
1132 1115 1
1154 1115 1
2725 1115 1
3971 1115 1
1641 1115 1
1723 1115 1
1120 1115 1
648 1115 1
3357 1115 1
293 1115 1
1153 1115 1
120 1115 1
4046 1115 1
3968 1115 1
3016 1115 1
145 1115 1
1008 1115 1
2745 1115 1
2645 1115 1
1459 1115 1
2621 1115 1
1793 1115 1
1108 1115 1
3210 1115 1
163 1115 1
3828 1115 1
1675 1115 1
2234 1115 1
258 1115 1
1611 1115 1
785 1115 1
1007 1115 1
3697 1115 1
3536 1115 1
886 1115 1
622 1115 1
105 1115 1
317 1115 1
4027 1115 1
2106 1115 1
489 1115 1
3569 1115 1
1901 1115 1
2490 1115 1
423 1115 1
1873 1115 1
646 1115 1
667 1115 1
1188 1115 1
4106 1115 1
3019 1115 1
3699 1115 1
3868 269 1
1012 269 1
409 269 1
2428 269 1
3882 269 1
1567 269 1
1065 269 1
2562 269 1
31 269 1
772 269 1
3874 269 1
1119 269 1
2533 269 1
2563 269 1
796 269 1
1045 269 1
1293 269 1
1642 269 1
680 269 1
1782 1893 1
2716 1893 1
2626 1893 1
1228 1893 1
716 1893 1
3373 1893 1
349 1893 1
373 1893 1
1936 1893 1
2060 1893 1
1328 1893 1
586 1893 1
1537 1893 1
34 1893 1
1676 1893 1
217 1893 1
13 1893 1
2886 1893 1
319 1893 1
195 1893 1
2137 1893 1
927 1893 1
661 1893 1
3368 1893 1
248 1893 1
1245 1893 1
1114 1893 1
197 1893 1
629 1893 1
887 1893 1
275 1893 1
3414 1893 1
204 1893 1
2860 1893 1
1458 1893 1
136 1893 1
3556 1893 1
886 1893 1
894 1893 1
1121 1893 1
646 1893 1
3217 1893 1
2854 1921 1
2666 1921 1
217 1921 1
248 1921 1
1245 1921 1
484 1921 1
646 1921 1
668 2238 1
466 2238 1
2602 2238 1
298 2238 1
2833 2238 1
1887 2238 1
2080 2238 1
877 2238 1
3526 2238 1
2576 2238 1
2095 2238 1
3504 2238 1
1247 2238 1
575 2238 1
525 2238 1
1067 2238 1
45 2238 1
37 2238 1
3081 2238 1
2044 2238 1
786 2238 1
1015 2238 1
56 2238 1
3032 2238 1
1706 2238 1
2528 2238 1
1474 2238 1
4094 2238 1
2488 2238 1
3739 2238 1
104 2238 1
562 2238 1
711 2238 1
3703 2238 1
1032 2238 1
60 2238 1
1193 2238 1
1603 2238 1
1064 2238 1
3169 2238 1
1065 2238 1
2958 2238 1
2846 2238 1
4 2238 1
706 2238 1
1721 2238 1
617 2238 1
1916 2238 1
31 2238 1
2886 2238 1
237 2238 1
2146 2238 1
2258 2238 1
3535 2238 1
784 2238 1
512 2238 1
235 2238 1
1275 2238 1
2042 2238 1
2021 2238 1
111 2238 1
1892 2238 1
2141 2238 1
3949 2238 1
227 2238 1
1191 2238 1
1667 2238 1
3995 2238 1
3092 2238 1
457 2238 1
425 2238 1
1828 2238 1
1130 2238 1
1022 2238 1
3810 2238 1
3167 2238 1
62 2238 1
236 2238 1
1800 2238 1
3297 2238 1
395 2238 1
437 2238 1
448 2238 1
462 2238 1
226 2238 1
4113 2238 1
233 2238 1
445 2238 1
2240 2238 1
2682 2238 1
1154 2238 1
2725 2238 1
3971 2238 1
3252 2238 1
2464 2238 1
3075 2238 1
3210 2238 1
163 2238 1
492 2238 1
894 2238 1
489 2238 1
646 2238 1
4106 2238 1
2460 2067 1
1306 2067 1
2236 2067 1
1862 2067 1
2080 2067 1
3231 2067 1
3665 2067 1
781 2067 1
3832 2067 1
1110 2067 1
3089 2067 1
1323 2067 1
1054 2067 1
580 2067 1
3316 2067 1
2089 2067 1
1112 2067 1
1518 2067 1
823 2067 1
65 2067 1
1864 2067 1
3029 2067 1
1867 2067 1
3234 2067 1
2079 2067 1
721 2067 1
2031 2067 1
1984 2067 1
2399 2067 1
2818 2067 1
1407 2067 1
1870 2067 1
1735 2067 1
2425 2067 1
1760 2067 1
1276 2067 1
976 2067 1
322 2067 1
3306 2067 1
19 2067 1
2109 2067 1
2398 2067 1
2583 2067 1
1511 2067 1
2427 2067 1
1860 2067 1
2984 2067 1
1497 2067 1
3021 2067 1
3310 2067 1
737 2067 1
319 2067 1
532 2067 1
1405 2067 1
2713 2067 1
1861 2067 1
1951 2067 1
2929 2067 1
256 2067 1
1427 2067 1
2896 2067 1
1138 2067 1
1490 2067 1
249 2067 1
1949 2067 1
1969 2067 1
12 2067 1
3553 2067 1
2698 2067 1
300 2067 1
1869 2067 1
2540 2067 1
1071 2067 1
1304 2067 1
301 2067 1
2172 2067 1
129 2067 1
3880 334 1
31 334 1
2146 334 1
448 334 1
233 334 1
1154 334 1
646 334 1
655 2023 1
50 2023 1
67 2023 1
409 2023 1
76 2023 1
104 2023 1
3009 2023 1
2958 2023 1
3222 2023 1
2847 2023 1
843 2023 1
31 2023 1
2601 2023 1
2739 2023 1
3263 2023 1
345 2023 1
624 2023 1
1894 2023 1
3549 2023 1
1362 2023 1
71 2023 1
2189 2023 1
3344 2023 1
1041 2023 1
227 2023 1
3092 2023 1
1650 2023 1
337 2023 1
425 2023 1
519 2023 1
152 2023 1
3478 2023 1
1338 2023 1
293 2023 1
1267 2023 1
590 2023 1
3367 2023 1
2106 2023 1
646 2023 1
863 2023 1
383 2023 1
2447 2023 1
72 2023 1
845 2023 1
312 2023 1
1021 2023 1
1248 2023 1
735 1382 1
1053 1382 1
2406 1382 1
1445 1382 1
934 1382 1
734 1382 1
3832 1382 1
251 1382 1
1411 1382 1
3304 1382 1
1054 1382 1
2165 1382 1
2402 1382 1
823 1382 1
1305 1382 1
65 1382 1
2539 1382 1
23 1382 1
1106 1382 1
733 1382 1
1984 1382 1
2399 1382 1
1072 1382 1
1476 1382 1
1223 1382 1
3614 1382 1
1760 1382 1
1047 1382 1
2109 1382 1
31 1382 1
958 1382 1
1826 1382 1
1511 1382 1
32 1382 1
2773 1382 1
1971 1382 1
956 1382 1
1860 1382 1
1753 1382 1
2965 1382 1
3781 1382 1
299 1382 1
285 1382 1
319 1382 1
532 1382 1
321 1382 1
2135 1382 1
651 1382 1
537 1382 1
2911 1382 1
2274 1382 1
1376 1382 1
377 1382 1
3595 1382 1
1583 1382 1
1746 1382 1
2456 1382 1
4105 1382 1
1509 1382 1
2404 1382 1
300 1382 1
2540 1382 1
2721 1382 1
2172 1382 1
2054 23 1
735 23 1
4077 23 1
1053 23 1
2236 23 1
1445 23 1
1986 23 1
3564 23 1
2168 23 1
2756 23 1
2080 23 1
1055 23 1
2532 23 1
3421 23 1
821 23 1
1409 23 1
3665 23 1
2191 23 1
3832 23 1
3923 23 1
2699 23 1
1054 23 1
1825 23 1
580 23 1
1449 23 1
728 23 1
35 23 1
1450 23 1
1112 23 1
1518 23 1
823 23 1
3721 23 1
65 23 1
3032 23 1
1382 23 1
1430 23 1
1222 23 1
27 23 1
538 23 1
3312 23 1
1950 23 1
1747 23 1
1867 23 1
3049 23 1
3234 23 1
127 23 1
2079 23 1
4031 23 1
2765 23 1
2839 23 1
721 23 1
3071 23 1
1080 23 1
824 23 1
3086 23 1
1984 23 1
1210 23 1
3325 23 1
2818 23 1
2564 23 1
1407 23 1
2548 23 1
953 23 1
378 23 1
3667 23 1
2426 23 1
3614 23 1
2776 23 1
1735 23 1
1519 23 1
2549 23 1
1760 23 1
322 23 1
2526 23 1
1507 23 1
1866 23 1
2160 23 1
19 23 1
2109 23 1
252 23 1
1374 23 1
958 23 1
1967 23 1
1451 23 1
1858 23 1
1511 23 1
2078 23 1
2163 23 1
3087 23 1
255 23 1
581 23 1
485 23 1
1381 23 1
557 23 1
4024 23 1
1860 23 1
3673 23 1
2984 23 1
1753 23 1
2764 23 1
16 23 1
2965 23 1
3781 23 1
1497 23 1
3021 23 1
1804 23 1
3415 23 1
2161 23 1
3310 23 1
2059 23 1
3831 23 1
1752 23 1
2405 23 1
3063 23 1
1322 23 1
2369 23 1
1508 23 1
26 23 1
1948 23 1
2811 23 1
737 23 1
2181 23 1
319 23 1
2048 23 1
1493 23 1
3390 23 1
532 23 1
1111 23 1
3342 23 1
3028 23 1
341 23 1
2135 23 1
3036 23 1
2418 23 1
554 23 1
651 23 1
537 23 1
2164 23 1
1865 23 1
2485 23 1
2932 23 1
2509 23 1
718 23 1
1951 23 1
2335 23 1
2397 23 1
2929 23 1
256 23 1
2366 23 1
2368 23 1
1427 23 1
2896 23 1
2091 23 1
1266 23 1
731 23 1
1417 23 1
2777 23 1
377 23 1
2341 23 1
3313 23 1
1061 23 1
1352 23 1
2948 23 1
249 23 1
3595 23 1
552 23 1
1969 23 1
3539 23 1
1583 23 1
1502 23 1
12 23 1
3553 23 1
2171 23 1
130 23 1
2407 23 1
3686 23 1
2698 23 1
2438 23 1
1968 23 1
300 23 1
254 23 1
3476 23 1
3247 23 1
1743 23 1
2766 23 1
2540 23 1
2721 23 1
3246 23 1
2045 23 1
1071 23 1
3603 23 1
301 23 1
2172 23 1
129 23 1
510 2755 1
1576 2755 1
207 2755 1
2960 2755 1
700 2755 1
3253 2755 1
3138 2755 1
396 2755 1
440 2755 1
2732 2755 1
2213 2755 1
221 2755 1
349 2755 1
4143 2755 1
3626 2755 1
2966 2755 1
1936 2755 1
2052 2755 1
2060 2755 1
4094 2755 1
3291 2755 1
220 2755 1
693 2755 1
586 2755 1
186 2755 1
104 2755 1
1549 2755 1
1941 2755 1
1676 2755 1
217 2755 1
2014 2755 1
452 2755 1
3097 2755 1
1065 2755 1
1513 2755 1
31 2755 1
2886 2755 1
1157 2755 1
326 2755 1
2787 2755 1
914 2755 1
1678 2755 1
661 2755 1
1452 2755 1
532 2755 1
111 2755 1
1362 2755 1
248 2755 1
1856 2755 1
995 2755 1
1027 2755 1
2177 2755 1
227 2755 1
2947 2755 1
3192 2755 1
309 2755 1
3995 2755 1
3092 2755 1
3414 2755 1
1033 2755 1
3445 2755 1
1171 2755 1
462 2755 1
233 2755 1
1154 2755 1
1458 2755 1
1044 2755 1
2276 2755 1
3719 2755 1
1121 2755 1
646 2755 1
853 2162 1
1779 2162 1
44 2162 1
2343 2162 1
3253 2162 1
260 2162 1
2155 2162 1
123 2162 1
1239 2162 1
1982 2162 1
259 2162 1
1726 2162 1
3183 2162 1
1470 2162 1
264 2162 1
221 2162 1
660 2162 1
2086 2162 1
112 2162 1
3412 2162 1
2973 2162 1
37 2162 1
3159 2162 1
324 2162 1
3462 2162 1
2966 2162 1
1584 2162 1
837 2162 1
867 2162 1
2701 2162 1
698 2162 1
216 2162 1
3291 2162 1
1180 2162 1
2077 2162 1
2072 2162 1
3739 2162 1
186 2162 1
1271 2162 1
1890 2162 1
3908 2162 1
2638 2162 1
41 2162 1
603 2162 1
2129 2162 1
2853 2162 1
2474 2162 1
452 2162 1
1220 2162 1
4013 2162 1
228 2162 1
212 2162 1
3363 2162 1
2310 2162 1
788 2162 1
295 2162 1
2317 2162 1
1478 2162 1
2787 2162 1
855 2162 1
914 2162 1
966 2162 1
661 2162 1
2022 2162 1
1327 2162 1
248 2162 1
1027 2162 1
1791 2162 1
1219 2162 1
2364 2162 1
2664 2162 1
1226 2162 1
1300 2162 1
2075 2162 1
1963 2162 1
1145 2162 1
83 2162 1
1385 2162 1
3015 2162 1
2018 2162 1
962 2162 1
108 2162 1
4061 2162 1
458 2162 1
119 2162 1
3995 2162 1
3583 2162 1
3510 2162 1
1552 2162 1
122 2162 1
1709 2162 1
1258 2162 1
3258 2162 1
3796 2162 1
405 2162 1
2928 2162 1
3118 2162 1
2948 2162 1
2559 2162 1
3188 2162 1
1520 2162 1
2788 2162 1
3653 2162 1
977 2162 1
2801 2162 1
2668 2162 1
990 2162 1
1905 2162 1
1974 2162 1
2867 2162 1
593 2162 1
2083 2162 1
622 2162 1
1217 2162 1
3569 2162 1
1536 2162 1
1925 2162 1
594 2162 1
646 2162 1
134 2162 1
403 263 1
1779 263 1
1698 263 1
361 263 1
44 263 1
669 263 1
596 263 1
535 263 1
154 263 1
758 263 1
3891 263 1
700 263 1
185 263 1
2175 263 1
1944 263 1
2892 263 1
260 263 1
4093 263 1
3776 263 1
916 263 1
314 263 1
187 263 1
180 263 1
2503 263 1
1849 263 1
1817 263 1
4133 263 1
2098 263 1
1495 263 1
2501 263 1
1923 263 1
607 263 1
339 263 1
4057 263 1
1982 263 1
1806 263 1
135 263 1
1004 263 1
3117 263 1
1234 263 1
2220 263 1
259 263 1
1700 263 1
3183 263 1
3585 263 1
2095 263 1
1790 263 1
2144 263 1
716 263 1
992 263 1
1470 263 1
508 263 1
3373 263 1
3972 263 1
3586 263 1
80 263 1
2213 263 1
515 263 1
704 263 1
88 263 1
349 263 1
1189 263 1
660 263 1
686 263 1
961 263 1
2073 263 1
598 263 1
112 263 1
3206 263 1
3072 263 1
4142 263 1
1105 263 1
37 263 1
499 263 1
4072 263 1
313 263 1
3462 263 1
2966 263 1
2825 263 1
4117 263 1
373 263 1
837 263 1
2751 263 1
1936 263 1
1345 263 1
1648 263 1
2060 263 1
404 263 1
608 263 1
2782 263 1
2677 263 1
1104 263 1
3291 263 1
1600 263 1
720 263 1
1068 263 1
3013 263 1
1551 263 1
1180 263 1
3914 263 1
682 263 1
2176 263 1
188 263 1
2915 263 1
505 263 1
356 263 1
3945 263 1
3444 263 1
3734 263 1
1097 263 1
2072 263 1
203 263 1
947 263 1
984 263 1
3739 263 1
1812 263 1
1467 263 1
994 263 1
1624 263 1
2600 263 1
3956 263 1
1271 263 1
307 263 1
3633 263 1
917 263 1
3663 263 1
178 263 1
305 263 1
3881 263 1
1549 263 1
2706 263 1
1123 263 1
1941 263 1
1036 263 1
2013 263 1
738 263 1
1257 263 1
889 263 1
3010 263 1
219 263 1
1676 263 1
3039 263 1
482 263 1
217 263 1
3482 263 1
694 263 1
1218 263 1
3149 263 1
3121 263 1
452 263 1
615 263 1
1035 263 1
1621 263 1
1064 263 1
3169 263 1
212 263 1
3319 263 1
2208 263 1
2545 263 1
3452 263 1
3364 263 1
31 263 1
2886 263 1
4131 263 1
3271 263 1
3318 263 1
701 263 1
2332 263 1
1958 263 1
2063 263 1
2919 263 1
788 263 1
326 263 1
81 263 1
3919 263 1
1529 263 1
2787 263 1
914 263 1
1678 263 1
3256 263 1
661 263 1
1625 263 1
2041 263 1
2556 263 1
1319 263 1
3906 263 1
248 263 1
1940 263 1
1027 263 1
1479 263 1
2216 263 1
78 263 1
1216 263 1
95 263 1
3793 263 1
2387 263 1
3981 263 1
3694 263 1
2178 263 1
2827 263 1
1003 263 1
2075 263 1
1963 263 1
302 263 1
309 263 1
1385 263 1
2018 263 1
962 263 1
1085 263 1
605 263 1
108 263 1
2707 263 1
1134 263 1
241 263 1
3174 263 1
568 263 1
348 263 1
935 263 1
325 263 1
196 263 1
182 263 1
119 263 1
166 263 1
3199 263 1
1147 263 1
3510 263 1
3359 263 1
332 263 1
1670 263 1
2162 263 1
2936 263 1
3542 263 1
3647 263 1
1258 263 1
2749 263 1
197 263 1
405 263 1
1000 263 1
1811 263 1
2301 263 1
1465 263 1
595 263 1
869 263 1
2948 263 1
1009 263 1
4130 263 1
887 263 1
2102 263 1
82 263 1
1233 263 1
3414 263 1
3264 263 1
2429 263 1
1728 263 1
2788 263 1
1033 263 1
3445 263 1
3905 263 1
3139 263 1
2968 263 1
1420 263 1
1005 263 1
1349 263 1
462 263 1
40 263 1
756 263 1
2795 263 1
2667 263 1
600 263 1
3479 263 1
1051 263 1
2625 263 1
2860 263 1
3100 263 1
1458 263 1
357 263 1
2884 263 1
1387 263 1
2668 263 1
3737 263 1
483 263 1
990 263 1
1016 263 1
1974 263 1
2276 263 1
963 263 1
593 263 1
246 263 1
1802 263 1
2502 263 1
2295 263 1
1547 263 1
1580 263 1
3168 263 1
364 263 1
1026 263 1
1536 263 1
1254 263 1
3719 263 1
2917 263 1
2761 263 1
99 263 1
1121 263 1
999 263 1
2950 263 1
646 263 1
2566 263 1
2071 263 1
363 263 1
134 263 1
1236 263 1
1309 263 1
1528 263 1
208 263 1
668 2124 1
971 2124 1
298 2124 1
414 2124 1
1993 2124 1
468 2124 1
455 2124 1
318 2124 1
1247 2124 1
1442 2124 1
3081 2124 1
409 2124 1
171 2124 1
424 2124 1
467 2124 1
60 2124 1
583 2124 1
64 2124 1
31 2124 1
647 2124 1
1115 2124 1
3705 2124 1
784 2124 1
400 2124 1
111 2124 1
584 2124 1
528 2124 1
1078 2124 1
3330 2124 1
433 2124 1
3744 2124 1
1828 2124 1
3810 2124 1
1268 2124 1
2804 2124 1
2530 2124 1
448 2124 1
462 2124 1
147 2124 1
2466 2124 1
648 2124 1
1052 2124 1
785 2124 1
646 2124 1
1717 3444 1
2865 3444 1
168 3444 1
340 3444 1
767 3444 1
1918 3444 1
4008 3444 1
2503 3444 1
1122 3444 1
137 3444 1
1421 3444 1
221 3444 1
1736 3444 1
349 3444 1
189 3444 1
37 3444 1
2060 3444 1
2738 3444 1
1551 3444 1
2176 3444 1
3262 3444 1
3739 3444 1
3616 3444 1
1356 3444 1
2662 3444 1
1271 3444 1
3517 3444 1
3443 3444 1
889 3444 1
604 3444 1
2074 3444 1
217 3444 1
1995 3444 1
2215 3444 1
1750 3444 1
2886 3444 1
948 3444 1
195 3444 1
3919 3444 1
2787 3444 1
914 3444 1
1678 3444 1
661 3444 1
1850 3444 1
1190 3444 1
461 3444 1
1027 3444 1
1791 3444 1
1114 3444 1
2018 3444 1
352 3444 1
3995 3444 1
1113 3444 1
2779 3444 1
3414 3444 1
3264 3444 1
2429 3444 1
1728 3444 1
2296 3444 1
1033 3444 1
1371 3444 1
1590 3444 1
480 3444 1
2860 3444 1
3989 3444 1
3303 3444 1
1458 3444 1
626 3444 1
886 3444 1
2752 3444 1
1217 3444 1
3907 3444 1
1768 3444 1
999 3444 1
646 3444 1
3217 3444 1
208 3444 1
3446 1668 1
1182 1668 1
529 1668 1
2943 1668 1
780 1668 1
117 1668 1
1989 1668 1
551 1668 1
1203 1668 1
843 1668 1
48 1668 1
71 1668 1
860 1668 1
577 1668 1
343 1668 1
47 1668 1
3629 1668 1
3904 1668 1
1206 1668 1
765 1668 1
521 1668 1
2459 1668 1
2447 1668 1
591 1668 1
72 1668 1
901 1668 1
1426 1668 1
773 1668 1
1308 1668 1
845 1668 1
312 1668 1
155 1668 1
1146 1668 1
1248 1668 1
159 1668 1
549 1668 1
1747 2839 1
2426 2839 1
1858 2839 1
3831 2839 1
532 2839 1
2192 2839 1
393 2839 1
1779 388 1
700 388 1
3253 388 1
123 388 1
716 388 1
3014 388 1
2973 388 1
2966 388 1
1225 388 1
387 388 1
460 388 1
3022 388 1
858 388 1
1439 388 1
2129 388 1
386 388 1
217 388 1
3216 388 1
101 388 1
2310 388 1
2886 388 1
2787 388 1
914 388 1
1127 388 1
1327 388 1
2700 388 1
1689 388 1
2177 388 1
1226 388 1
458 388 1
2936 388 1
3414 388 1
2475 388 1
1999 388 1
1227 388 1
100 388 1
124 388 1
2087 388 1
1217 388 1
3394 388 1
2359 388 1
646 388 1
2648 3615 1
3802 3615 1
3773 3615 1
330 3615 1
562 3615 1
711 3615 1
467 3615 1
1065 3615 1
2846 3615 1
583 3615 1
31 3615 1
237 3615 1
2146 3615 1
512 3615 1
319 3615 1
532 3615 1
1416 3615 1
3949 3615 1
227 3615 1
309 3615 1
3330 3615 1
3995 3615 1
3092 3615 1
2778 3615 1
3135 3615 1
1828 3615 1
233 3615 1
445 3615 1
1884 3615 1
2106 3615 1
489 3615 1
3569 3615 1
646 3615 1
668 740 1
3773 740 1
50 740 1
3229 740 1
1952 740 1
318 740 1
955 740 1
4094 740 1
1017 740 1
3739 740 1
2425 740 1
31 740 1
2 740 1
345 740 1
1452 740 1
620 740 1
400 740 1
2260 740 1
584 740 1
576 740 1
419 740 1
3995 740 1
1708 740 1
3092 740 1
2778 740 1
2852 740 1
3810 740 1
395 740 1
1617 740 1
233 740 1
445 740 1
1884 740 1
1580 740 1
646 740 1
1088 305 1
3179 305 1
890 305 1
1535 305 1
274 305 1
1462 305 1
3596 305 1
669 305 1
183 305 1
3891 305 1
1057 305 1
4093 305 1
967 305 1
180 305 1
3804 305 1
137 305 1
1228 305 1
94 305 1
1335 305 1
1533 305 1
2180 305 1
1237 305 1
1790 305 1
716 305 1
508 305 1
515 305 1
3228 305 1
189 305 1
2073 305 1
2966 305 1
2825 305 1
913 305 1
247 305 1
1936 305 1
2060 305 1
1328 305 1
216 305 1
1600 305 1
1180 305 1
3785 305 1
1097 305 1
1098 305 1
3739 305 1
1246 305 1
1624 305 1
1271 305 1
1890 305 1
1939 305 1
3517 305 1
34 305 1
261 305 1
790 305 1
1676 305 1
217 305 1
452 305 1
1035 305 1
3602 305 1
1480 305 1
1259 305 1
2886 305 1
533 305 1
358 305 1
345 305 1
709 305 1
1701 305 1
190 305 1
2787 305 1
855 305 1
914 305 1
927 305 1
1678 305 1
2041 305 1
248 305 1
461 305 1
3293 305 1
1086 305 1
3324 305 1
2178 305 1
2364 305 1
1358 305 1
1238 305 1
83 305 1
309 305 1
605 305 1
2492 305 1
119 305 1
3995 305 1
1060 305 1
3753 305 1
1552 305 1
1461 305 1
3647 305 1
1258 305 1
3258 305 1
629 305 1
840 305 1
3668 305 1
1056 305 1
395 305 1
1908 305 1
3414 305 1
1809 305 1
2429 305 1
756 305 1
3205 305 1
132 305 1
2860 305 1
1759 305 1
1458 305 1
1673 305 1
1883 305 1
2276 305 1
3420 305 1
886 305 1
1543 305 1
1232 305 1
894 305 1
1217 305 1
1026 305 1
594 305 1
3719 305 1
3907 305 1
1121 305 1
200 305 1
646 305 1
2678 305 1
363 305 1
2394 305 1
4084 305 1
1053 2457 1
3145 2457 1
2855 2457 1
1375 2457 1
3421 2457 1
1110 2457 1
3044 2457 1
402 2457 1
1380 2457 1
1112 2457 1
27 2457 1
1747 2457 1
3086 2457 1
2370 2457 1
1984 2457 1
1210 2457 1
2548 2457 1
378 2457 1
3667 2457 1
467 2457 1
1735 2457 1
1760 2457 1
19 2457 1
2109 2457 1
31 2457 1
3649 2457 1
1374 2457 1
958 2457 1
1967 2457 1
1733 2457 1
1511 2457 1
2326 2457 1
3673 2457 1
1753 2457 1
3742 2457 1
2965 2457 1
3781 2457 1
3310 2457 1
784 2457 1
1752 2457 1
763 2457 1
1948 2457 1
737 2457 1
319 2457 1
532 2457 1
321 2457 1
2135 2457 1
3422 2457 1
2348 2457 1
2932 2457 1
2274 2457 1
4025 2457 1
3995 2457 1
256 2457 1
2368 2457 1
731 2457 1
377 2457 1
249 2457 1
1969 2457 1
2409 2457 1
2456 2457 1
2407 2457 1
3686 2457 1
4105 2457 1
1968 2457 1
254 2457 1
2540 2457 1
646 2457 1
207 910 1
242 910 1
2503 910 1
2501 910 1
1790 910 1
1384 910 1
221 910 1
660 910 1
112 910 1
4101 910 1
3468 910 1
913 910 1
1936 910 1
3739 910 1
186 910 1
1271 910 1
217 910 1
3985 910 1
3363 910 1
2886 910 1
692 910 1
709 910 1
2787 910 1
855 910 1
661 910 1
1850 910 1
461 910 1
1216 910 1
2523 910 1
1003 910 1
196 910 1
1142 910 1
2936 910 1
1539 910 1
1252 910 1
3445 910 1
481 910 1
1578 910 1
357 910 1
136 910 1
1217 910 1
360 910 1
1121 910 1
646 910 1
1820 910 1
2648 2744 1
3486 2744 1
2421 2744 1
466 2744 1
2602 2744 1
298 2744 1
877 2744 1
3773 2744 1
441 2744 1
3526 2744 1
955 2744 1
525 2744 1
1067 2744 1
37 2744 1
3081 2744 1
786 2744 1
434 2744 1
4094 2744 1
2488 2744 1
3163 2744 1
104 2744 1
562 2744 1
471 2744 1
2014 2744 1
3097 2744 1
2846 2744 1
228 2744 1
583 2744 1
64 2744 1
1721 2744 1
3375 2744 1
31 2744 1
666 2744 1
1157 2744 1
3705 2744 1
235 2744 1
1275 2744 1
2807 2744 1
430 2744 1
111 2744 1
882 2744 1
227 2744 1
1643 2744 1
3092 2744 1
517 2744 1
4000 2744 1
433 2744 1
425 2744 1
1828 2744 1
2596 2744 1
429 2744 1
415 2744 1
1022 2744 1
3512 2744 1
437 2744 1
448 2744 1
462 2744 1
226 2744 1
723 2744 1
445 2744 1
1154 2744 1
1723 2744 1
1125 2744 1
293 2744 1
3210 2744 1
1043 2744 1
1052 2744 1
489 2744 1
646 2744 1
3117 3270 1
112 3270 1
2836 3270 1
1960 3270 1
646 3270 1
450 889 1
3869 889 1
2709 889 1
2949 889 1
1472 889 1
1256 889 1
2503 889 1
924 889 1
2856 889 1
1228 889 1
1004 889 1
259 889 1
1700 889 1
716 889 1
3373 889 1
1814 889 1
4143 889 1
3321 889 1
1104 889 1
1585 889 1
3189 889 1
3013 889 1
2176 889 1
1097 889 1
586 889 1
203 889 1
2662 889 1
507 889 1
3896 889 1
3517 889 1
2904 889 1
2074 889 1
217 889 1
2040 889 1
3250 889 1
506 889 1
452 889 1
615 889 1
2030 889 1
3302 889 1
1270 889 1
2545 889 1
1510 889 1
2886 889 1
213 889 1
81 889 1
855 889 1
1435 889 1
1678 889 1
1151 889 1
2443 889 1
893 889 1
1479 889 1
459 889 1
302 889 1
1912 889 1
1609 889 1
3542 889 1
1539 889 1
3748 889 1
275 889 1
1033 889 1
2968 889 1
97 889 1
2971 889 1
149 889 1
2801 889 1
3479 889 1
754 889 1
2625 889 1
3303 889 1
3100 889 1
1387 889 1
990 889 1
1016 889 1
1169 889 1
2333 889 1
929 889 1
524 889 1
999 889 1
2071 889 1
3830 1699 1
1422 1699 1
207 1699 1
2675 1699 1
3804 1699 1
1144 1699 1
1700 1699 1
716 1699 1
3717 1699 1
1936 1699 1
1093 1699 1
3739 1699 1
1941 1699 1
2074 1699 1
658 1699 1
3157 1699 1
3852 1699 1
217 1699 1
506 1699 1
452 1699 1
2138 1699 1
192 1699 1
2886 1699 1
232 1699 1
996 1699 1
914 1699 1
1678 1699 1
661 1699 1
995 1699 1
2216 1699 1
3995 1699 1
3647 1699 1
595 1699 1
4037 1699 1
3414 1699 1
2711 1699 1
4007 1699 1
480 1699 1
1458 1699 1
1387 1699 1
3420 1699 1
1217 1699 1
1768 1699 1
1121 1699 1
646 1699 1
510 482 1
403 482 1
1698 482 1
361 482 1
1717 482 1
1018 482 1
1576 482 1
669 482 1
2498 482 1
690 482 1
509 482 1
1230 482 1
930 482 1
2716 482 1
207 482 1
659 482 1
700 482 1
3795 482 1
1944 482 1
3266 482 1
1282 482 1
868 482 1
4064 482 1
767 482 1
242 482 1
1622 482 1
187 482 1
2503 482 1
1849 482 1
4133 482 1
137 482 1
936 482 1
607 482 1
1851 482 1
1144 482 1
1002 482 1
645 482 1
1004 482 1
1234 482 1
1040 482 1
3043 482 1
2095 482 1
167 482 1
716 482 1
3254 482 1
992 482 1
2213 482 1
221 482 1
515 482 1
1932 482 1
1736 482 1
349 482 1
660 482 1
686 482 1
3228 482 1
961 482 1
1538 482 1
218 482 1
3626 482 1
3878 482 1
997 482 1
2073 482 1
884 482 1
3072 482 1
1889 482 1
2872 482 1
37 482 1
3468 482 1
499 482 1
324 482 1
4072 482 1
2710 482 1
2966 482 1
1819 482 1
3243 482 1
2555 482 1
1935 482 1
2052 482 1
1648 482 1
1640 482 1
698 482 1
1069 482 1
329 482 1
1017 482 1
2782 482 1
177 482 1
3291 482 1
220 482 1
1068 482 1
1093 482 1
2798 482 1
3448 482 1
3189 482 1
1551 482 1
2890 482 1
2217 482 1
858 482 1
1471 482 1
3820 482 1
3262 482 1
3945 482 1
3444 482 1
1687 482 1
2218 482 1
693 482 1
586 482 1
3778 482 1
2679 482 1
3465 482 1
3955 482 1
3739 482 1
3616 482 1
994 482 1
943 482 1
186 482 1
1532 482 1
1271 482 1
3756 482 1
307 482 1
507 482 1
1890 482 1
2451 482 1
1549 482 1
2743 482 1
1391 482 1
1386 482 1
4110 482 1
1941 482 1
1036 482 1
34 482 1
3215 482 1
866 482 1
1602 482 1
1032 482 1
1257 482 1
2450 482 1
219 482 1
604 482 1
1676 482 1
609 482 1
2474 482 1
3039 482 1
179 482 1
1143 482 1
217 482 1
2916 482 1
3482 482 1
1633 482 1
146 482 1
694 482 1
1823 482 1
2215 482 1
452 482 1
2159 482 1
3381 482 1
3097 482 1
205 482 1
1750 482 1
2493 482 1
1035 482 1
243 482 1
1621 482 1
2506 482 1
1513 482 1
2208 482 1
31 482 1
2886 482 1
4131 482 1
701 482 1
692 482 1
688 482 1
559 482 1
237 482 1
3520 482 1
3122 482 1
3322 482 1
195 482 1
81 482 1
181 482 1
996 482 1
1355 482 1
2445 482 1
2787 482 1
2802 482 1
914 482 1
1435 482 1
1678 482 1
661 482 1
1151 482 1
2556 482 1
2357 482 1
211 482 1
2933 482 1
532 482 1
1319 482 1
1190 482 1
1741 482 1
3906 482 1
504 482 1
63 482 1
1882 482 1
248 482 1
3333 482 1
4144 482 1
995 482 1
2356 482 1
1027 482 1
1892 482 1
1479 482 1
351 482 1
699 482 1
1091 482 1
1419 482 1
2216 482 1
2505 482 1
459 482 1
51 482 1
374 482 1
1689 482 1
2864 482 1
2523 482 1
1191 482 1
2303 482 1
1003 482 1
1010 482 1
1963 482 1
3102 482 1
1385 482 1
3015 482 1
1929 482 1
962 482 1
1082 482 1
1912 482 1
605 482 1
198 482 1
3675 482 1
4061 482 1
1134 482 1
241 482 1
1348 482 1
193 482 1
2553 482 1
325 482 1
2998 482 1
458 482 1
1142 482 1
2578 482 1
3092 482 1
214 482 1
3510 482 1
3359 482 1
1025 482 1
1034 482 1
3857 482 1
3647 482 1
3135 482 1
405 482 1
2393 482 1
1000 482 1
1930 482 1
1658 482 1
2914 482 1
2928 482 1
4037 482 1
1252 482 1
1009 482 1
2559 482 1
717 482 1
1301 482 1
681 482 1
3414 482 1
2429 482 1
1033 482 1
3445 482 1
2007 482 1
3905 482 1
484 482 1
2711 482 1
1005 482 1
1171 482 1
1349 482 1
4007 482 1
448 482 1
40 482 1
769 482 1
1598 482 1
2801 482 1
2795 482 1
1051 482 1
1281 482 1
3893 482 1
3876 482 1
293 482 1
371 482 1
713 482 1
865 482 1
3303 482 1
2497 482 1
3100 482 1
1458 482 1
209 482 1
1387 482 1
990 482 1
2658 482 1
1016 482 1
87 482 1
2867 482 1
1298 482 1
886 482 1
1213 482 1
2595 482 1
492 482 1
1038 482 1
3710 482 1
1217 482 1
3065 482 1
3890 482 1
1580 482 1
489 482 1
360 482 1
2359 482 1
1768 482 1
1121 482 1
999 482 1
2950 482 1
646 482 1
2566 482 1
2771 482 1
1155 482 1
1820 482 1
1215 482 1
2940 482 1
494 482 1
1857 482 1
1528 482 1
4035 482 1
208 482 1
1693 1491 1
807 1491 1
814 1491 1
812 1491 1
3607 1491 1
2941 1491 1
1012 1491 1
2520 1491 1
2428 1491 1
3032 1491 1
2528 1491 1
2877 1491 1
3882 1491 1
2843 1491 1
808 1491 1
2703 1491 1
1567 1491 1
1710 1491 1
2958 1491 1
84 1491 1
2562 1491 1
2050 1491 1
3454 1491 1
2693 1491 1
2437 1491 1
1291 1491 1
430 1491 1
2768 1491 1
833 1491 1
1501 1491 1
2313 1491 1
772 1491 1
829 1491 1
798 1491 1
2715 1491 1
233 1491 1
2320 1491 1
676 1491 1
2533 1491 1
2521 1491 1
2563 1491 1
1799 1491 1
2228 1491 1
126 1491 1
1390 1491 1
270 1491 1
1302 1491 1
3195 1491 1
1499 1491 1
3884 1491 1
1570 1491 1
1672 1491 1
796 1491 1
2508 1491 1
1441 1491 1
1938 1491 1
1293 1491 1
1569 1491 1
1946 1491 1
2616 1491 1
1046 1491 1
791 1491 1
3966 1491 1
1988 1491 1
680 1491 1
3179 2901 1
2648 2901 1
2421 2901 1
466 2901 1
2602 2901 1
3829 2901 1
2115 2901 1
3081 2901 1
2990 2901 1
566 2901 1
2014 2901 1
3097 2901 1
115 2901 1
1065 2901 1
2958 2901 1
2846 2901 1
164 2901 1
3040 2901 1
3375 2901 1
31 2901 1
4026 2901 1
237 2901 1
2146 2901 1
319 2901 1
532 2901 1
2807 2901 1
584 2901 1
227 2901 1
3435 2901 1
3092 2901 1
642 2901 1
636 2901 1
3297 2901 1
4113 2901 1
233 2901 1
973 2901 1
489 2901 1
805 2901 1
800 1574 1
3326 1574 1
807 1574 1
2495 1574 1
814 1574 1
3801 1574 1
2926 1574 1
812 1574 1
3680 1574 1
3607 1574 1
2571 1574 1
1797 1574 1
1159 1574 1
1694 1574 1
1558 1574 1
671 1574 1
2520 1574 1
802 1574 1
1415 1574 1
2428 1574 1
1561 1574 1
1566 1574 1
809 1574 1
3996 1574 1
2528 1574 1
3074 1574 1
1784 1574 1
1692 1574 1
2863 1574 1
3882 1574 1
3573 1574 1
2843 1574 1
808 1574 1
467 1574 1
1565 1574 1
2703 1574 1
677 1574 1
1564 1574 1
1567 1574 1
4005 1574 1
1710 1574 1
834 1574 1
3055 1574 1
2322 1574 1
1805 1574 1
2794 1574 1
84 1574 1
2989 1574 1
31 1574 1
813 1574 1
2003 1574 1
3772 1574 1
2693 1574 1
2835 1574 1
1291 1574 1
1162 1574 1
3467 1574 1
833 1574 1
3995 1574 1
3865 1574 1
3355 1574 1
3092 1574 1
1344 1574 1
1351 1574 1
1501 1574 1
392 1574 1
2229 1574 1
2313 1574 1
1828 1574 1
2516 1574 1
3211 1574 1
772 1574 1
798 1574 1
3284 1574 1
3592 1574 1
2731 1574 1
2715 1574 1
3395 1574 1
1372 1574 1
233 1574 1
2320 1574 1
2986 1574 1
804 1574 1
676 1574 1
2642 1574 1
2533 1574 1
1052 1574 1
1290 1574 1
2563 1574 1
3624 1574 1
1343 1574 1
2118 1574 1
1799 1574 1
886 1574 1
1917 1574 1
2106 1574 1
489 1574 1
646 1574 1
1568 1574 1
831 1574 1
3800 1574 1
1560 1574 1
1390 1574 1
1571 1574 1
4054 1574 1
270 1574 1
1575 1574 1
1572 1574 1
1302 1574 1
1798 1574 1
805 1574 1
3239 1574 1
2266 1574 1
2643 1574 1
3799 1574 1
1491 1574 1
3599 1574 1
4112 1574 1
1499 1574 1
3899 1574 1
1289 1574 1
3884 1574 1
1570 1574 1
1672 1574 1
1045 1574 1
2515 1574 1
1158 1574 1
2858 1574 1
2291 1574 1
815 1574 1
1293 1574 1
1569 1574 1
3898 1574 1
1554 1574 1
2005 1574 1
3496 1574 1
797 1574 1
2616 1574 1
2494 1574 1
674 1574 1
292 1574 1
791 1574 1
806 1574 1
3854 1574 1
3966 1574 1
1563 1574 1
803 1574 1
2292 1574 1
1988 1574 1
680 1574 1
1555 1574 1
2648 3288 1
491 3288 1
466 3288 1
435 3288 1
2131 3288 1
1128 3288 1
2602 3288 1
298 3288 1
877 3288 1
3773 3288 1
148 3288 1
2270 3288 1
3526 3288 1
1630 3288 1
390 3288 1
3983 3288 1
2351 3288 1
3829 3288 1
231 3288 1
575 3288 1
525 3288 1
440 3288 1
1067 3288 1
1774 3288 1
3098 3288 1
37 3288 1
463 3288 1
4048 3288 1
4089 3288 1
409 3288 1
1400 3288 1
2044 3288 1
778 3288 1
1015 3288 1
3299 3288 1
3032 3288 1
1516 3288 1
2055 3288 1
434 3288 1
144 3288 1
171 3288 1
2528 3288 1
1474 3288 1
4094 3288 1
424 3288 1
1274 3288 1
3163 3288 1
104 3288 1
562 3288 1
711 3288 1
1463 3288 1
2002 3288 1
467 3288 1
60 3288 1
2056 3288 1
2014 3288 1
1243 3288 1
3097 3288 1
3839 3288 1
1196 3288 1
1064 3288 1
3169 3288 1
2319 3288 1
760 3288 1
1065 3288 1
2958 3288 1
451 3288 1
4 3288 1
228 3288 1
164 3288 1
4099 3288 1
751 3288 1
240 3288 1
2491 3288 1
565 3288 1
2211 3288 1
2639 3288 1
583 3288 1
21 3288 1
1997 3288 1
64 3288 1
1721 3288 1
2206 3288 1
150 3288 1
399 3288 1
3375 3288 1
1878 3288 1
762 3288 1
31 3288 1
3200 3288 1
61 3288 1
647 3288 1
2 3288 1
1115 3288 1
1157 3288 1
3681 3288 1
4026 3288 1
1334 3288 1
237 3288 1
3705 3288 1
141 3288 1
2146 3288 1
3685 3288 1
2258 3288 1
1135 3288 1
477 3288 1
2693 3288 1
938 3288 1
365 3288 1
2569 3288 1
1803 3288 1
319 3288 1
2633 3288 1
235 3288 1
1275 3288 1
3067 3288 1
620 3288 1
532 3288 1
3298 3288 1
2042 3288 1
140 3288 1
3083 3288 1
2807 3288 1
400 3288 1
2145 3288 1
2260 3288 1
742 3288 1
1195 3288 1
4091 3288 1
430 3288 1
111 3288 1
584 3288 1
1359 3288 1
882 3288 1
289 3288 1
528 3288 1
3949 3288 1
543 3288 1
227 3288 1
1078 3288 1
1191 3288 1
3330 3288 1
1142 3288 1
3995 3288 1
89 3288 1
3092 3288 1
3493 3288 1
3047 3288 1
3744 3288 1
425 3288 1
1828 3288 1
470 3288 1
1022 3288 1
3810 3288 1
2899 3288 1
2312 3288 1
636 3288 1
1998 3288 1
2629 3288 1
1777 3288 1
1898 3288 1
437 3288 1
2769 3288 1
462 3288 1
3143 3288 1
1617 3288 1
4113 3288 1
723 3288 1
2413 3288 1
1786 3288 1
233 3288 1
445 3288 1
1154 3288 1
1641 3288 1
1723 3288 1
2286 3288 1
293 3288 1
3980 3288 1
163 3288 1
785 3288 1
1007 3288 1
105 3288 1
2106 3288 1
1188 3288 1
978 3288 1
3882 2733 1
2642 2733 1
1390 2733 1
1293 2733 1
1947 2733 1
2107 3899 1
1159 3899 1
2520 3899 1
3038 3899 1
1692 3899 1
2863 3899 1
3882 3899 1
1574 3899 1
2281 3899 1
834 3899 1
1553 3899 1
1909 3899 1
31 3899 1
3454 3899 1
2693 3899 1
2726 3899 1
3467 3899 1
3865 3899 1
1351 3899 1
1501 3899 1
798 3899 1
3592 3899 1
1372 3899 1
1290 3899 1
2563 3899 1
2228 3899 1
2266 3899 1
1293 3899 1
1947 3899 1
2494 3899 1
803 3899 1
3773 1704 1
215 1704 1
396 1704 1
1247 1704 1
525 1704 1
2528 1704 1
2967 1704 1
104 1704 1
3190 1704 1
1224 1704 1
13 1704 1
2958 1704 1
1721 1704 1
31 1704 1
2 1704 1
237 1704 1
3705 1704 1
319 1704 1
532 1704 1
1319 1704 1
227 1704 1
3092 1704 1
1828 1704 1
1022 1704 1
3297 1704 1
462 1704 1
226 1704 1
233 1704 1
3569 1704 1
646 1704 1
1453 3371 1
531 3371 1
2847 3371 1
91 3371 1
816 3371 1
312 3371 1
1021 3371 1
1423 2994 1
67 2994 1
2635 2994 1
2557 2994 1
2958 2994 1
1047 2994 1
31 2994 1
784 2994 1
3330 2994 1
489 2994 1
2514 2994 1
646 2994 1
877 229 1
1164 229 1
31 229 1
2146 229 1
784 229 1
3995 229 1
1828 229 1
4113 229 1
646 229 1
509 3989 1
154 3989 1
2503 3989 1
349 3989 1
1778 3989 1
1551 3989 1
1855 3989 1
3444 3989 1
2149 3989 1
2854 3989 1
1271 3989 1
2836 3989 1
1549 3989 1
3257 3989 1
2545 3989 1
1510 3989 1
3520 3989 1
914 3989 1
661 3989 1
309 3989 1
3995 3989 1
1458 3989 1
990 3989 1
1217 3989 1
2690 3989 1
2950 3989 1
646 3989 1
3166 3116 1
1596 3116 1
33 3116 1
655 3116 1
2225 3116 1
75 3116 1
2840 3116 1
842 3116 1
411 3116 1
3805 3116 1
3759 3116 1
498 3116 1
117 3116 1
2847 3116 1
3263 3116 1
2099 3116 1
3824 3116 1
345 3116 1
3560 3116 1
3954 3116 1
3549 3116 1
430 3116 1
71 3116 1
2189 3116 1
1041 3116 1
1440 3116 1
513 3116 1
1650 3116 1
1201 3116 1
641 3116 1
519 3116 1
152 3116 1
3478 3116 1
2946 3116 1
1338 3116 1
1617 3116 1
1267 3116 1
590 3116 1
656 3116 1
2817 3116 1
1884 3116 1
105 3116 1
3367 3116 1
646 3116 1
3904 3116 1
558 3116 1
863 3116 1
3598 3116 1
2012 3116 1
153 3116 1
17 3116 1
861 3116 1
2447 3116 1
591 3116 1
1484 3116 1
1426 3116 1
816 3116 1
633 3116 1
3202 3116 1
845 3116 1
312 3116 1
3656 3116 1
1021 3116 1
1020 3116 1
2525 3116 1
708 3116 1
31 2627 1
1416 2627 1
3092 2627 1
3297 2627 1
462 2627 1
1617 2627 1
445 2627 1
1154 2627 1
2648 150 1
2470 150 1
3486 150 1
664 150 1
165 150 1
2188 150 1
2421 150 1
3761 150 1
668 150 1
491 150 1
466 150 1
971 150 1
1128 150 1
298 150 1
980 150 1
428 150 1
2833 150 1
414 150 1
1887 150 1
542 150 1
2080 150 1
877 150 1
3773 150 1
468 150 1
1679 150 1
441 150 1
148 150 1
2196 150 1
838 150 1
527 150 1
455 150 1
416 150 1
3526 150 1
3229 150 1
1630 150 1
396 150 1
1004 150 1
1794 150 1
2742 150 1
3829 150 1
3504 150 1
3774 150 1
3563 150 1
1724 150 1
1247 150 1
575 150 1
525 150 1
440 150 1
1067 150 1
1774 150 1
37 150 1
439 150 1
1822 150 1
1442 150 1
4048 150 1
4089 150 1
409 150 1
1136 150 1
401 150 1
2128 150 1
2125 150 1
1632 150 1
1015 150 1
566 150 1
3032 150 1
1265 150 1
1594 150 1
1516 150 1
434 150 1
2781 150 1
144 150 1
171 150 1
618 150 1
447 150 1
424 150 1
1274 150 1
3739 150 1
2967 150 1
3163 150 1
104 150 1
562 150 1
711 150 1
1703 150 1
2390 150 1
635 150 1
1096 150 1
2002 150 1
467 150 1
60 150 1
102 150 1
3190 150 1
649 150 1
1278 150 1
2014 150 1
3097 150 1
1035 150 1
2434 150 1
2861 150 1
115 150 1
1196 150 1
2762 150 1
3169 150 1
2319 150 1
760 150 1
875 150 1
22 150 1
1192 150 1
2958 150 1
954 150 1
1317 150 1
2197 150 1
896 150 1
4 150 1
726 150 1
2473 150 1
1331 150 1
751 150 1
240 150 1
58 150 1
565 150 1
21 150 1
1629 150 1
1997 150 1
64 150 1
2879 150 1
1721 150 1
843 150 1
399 150 1
2000 150 1
1775 150 1
1878 150 1
488 150 1
1047 150 1
1983 150 1
762 150 1
31 150 1
2886 150 1
61 150 1
2981 150 1
647 150 1
3648 150 1
463 150 1
1725 150 1
1115 150 1
2906 150 1
1157 150 1
4026 150 1
2401 150 1
1334 150 1
237 150 1
1900 150 1
3705 150 1
1844 150 1
3311 150 1
141 150 1
2146 150 1
2258 150 1
567 150 1
3488 150 1
2386 150 1
295 150 1
206 150 1
477 150 1
784 150 1
1792 150 1
2636 150 1
2693 150 1
273 150 1
1117 150 1
938 150 1
2569 150 1
319 150 1
3641 150 1
1006 150 1
1639 150 1
1275 150 1
3406 150 1
940 150 1
3067 150 1
2358 150 1
620 150 1
3298 150 1
2042 150 1
2807 150 1
400 150 1
1090 150 1
2260 150 1
722 150 1
2280 150 1
742 150 1
430 150 1
111 150 1
3008 150 1
584 150 1
882 150 1
2653 150 1
248 150 1
528 150 1
7 150 1
310 150 1
1433 150 1
2141 150 1
3301 150 1
543 150 1
227 150 1
1078 150 1
2728 150 1
1191 150 1
3330 150 1
3995 150 1
3092 150 1
296 150 1
517 150 1
4000 150 1
937 150 1
642 150 1
2993 150 1
2852 150 1
3543 150 1
433 150 1
3744 150 1
1118 150 1
3591 150 1
2024 150 1
425 150 1
1828 150 1
470 150 1
415 150 1
1022 150 1
3810 150 1
2481 150 1
1627 150 1
3511 150 1
2312 150 1
1998 150 1
3668 150 1
1754 150 1
3749 150 1
3414 150 1
1714 150 1
578 150 1
437 150 1
1444 150 1
397 150 1
2299 150 1
3797 150 1
2530 150 1
462 150 1
1617 150 1
226 150 1
4113 150 1
109 150 1
1973 150 1
2001 150 1
723 150 1
2413 150 1
4082 150 1
233 150 1
1269 150 1
1132 150 1
1154 150 1
2536 150 1
2725 150 1
2466 150 1
1723 150 1
432 150 1
293 150 1
1153 150 1
145 150 1
2645 150 1
163 150 1
2234 150 1
1432 150 1
1611 150 1
785 150 1
1007 150 1
886 150 1
105 150 1
317 150 1
2106 150 1
489 150 1
3569 150 1
1901 150 1
2490 150 1
646 150 1
3750 150 1
3485 150 1
3019 150 1
3773 3862 1
221 3862 1
515 3862 1
349 3862 1
37 3862 1
1936 3862 1
2060 3862 1
2821 3862 1
586 3862 1
3739 3862 1
1537 3862 1
1941 3862 1
889 3862 1
1676 3862 1
217 3862 1
2215 3862 1
2138 3862 1
31 3862 1
2886 3862 1
688 3862 1
2146 3862 1
996 3862 1
2787 3862 1
1678 3862 1
3256 3862 1
661 3862 1
3368 3862 1
248 3862 1
3612 3862 1
576 3862 1
3995 3862 1
1258 3862 1
854 3862 1
1481 3862 1
3414 3862 1
2429 3862 1
2711 3862 1
3652 3862 1
40 3862 1
1598 3862 1
1458 3862 1
1217 3862 1
1768 3862 1
646 3862 1
971 4137 1
527 4137 1
455 4137 1
3288 4137 1
440 4137 1
409 4137 1
3032 4137 1
2410 4137 1
60 4137 1
102 4137 1
3062 4137 1
164 4137 1
751 4137 1
240 4137 1
583 4137 1
64 4137 1
31 4137 1
647 4137 1
463 4137 1
1115 4137 1
2906 4137 1
237 4137 1
784 4137 1
3067 4137 1
111 4137 1
528 4137 1
227 4137 1
642 4137 1
1828 4137 1
1130 4137 1
3004 4137 1
397 4137 1
226 4137 1
1154 4137 1
648 4137 1
489 4137 1
3830 2865 1
1698 2865 1
877 2865 1
2709 2865 1
1122 2865 1
2213 2865 1
1024 2865 1
3626 2865 1
1105 2865 1
37 2865 1
3468 2865 1
2966 2865 1
1936 2865 1
3032 2865 1
1104 2865 1
2798 2865 1
3189 2865 1
188 2865 1
586 2865 1
3739 2865 1
943 2865 1
186 2865 1
307 2865 1
3663 2865 1
1939 2865 1
3881 2865 1
1549 2865 1
1941 2865 1
1676 2865 1
3852 2865 1
217 2865 1
3900 2865 1
452 2865 1
205 2865 1
31 2865 1
2886 2865 1
2432 2865 1
2787 2865 1
914 2865 1
995 2865 1
2387 2865 1
1689 2865 1
1385 2865 1
2157 2865 1
1609 2865 1
3995 2865 1
3647 2865 1
3297 2865 1
2660 2865 1
717 2865 1
3414 2865 1
3264 2865 1
1033 2865 1
769 2865 1
1590 2865 1
2497 2865 1
1458 2865 1
357 2865 1
87 2865 1
2867 2865 1
886 2865 1
1768 2865 1
1121 2865 1
2950 2865 1
646 2865 1
4035 2865 1
3179 958 1
2054 958 1
1647 958 1
536 958 1
735 958 1
2881 958 1
1053 958 1
2316 958 1
2406 958 1
2236 958 1
1445 958 1
2285 958 1
1986 958 1
3564 958 1
2931 958 1
2168 958 1
1862 958 1
2756 958 1
2080 958 1
1055 958 1
3145 958 1
2855 958 1
1375 958 1
2532 958 1
3421 958 1
821 958 1
1409 958 1
3665 958 1
2191 958 1
1168 958 1
781 958 1
251 958 1
3089 958 1
1411 958 1
560 958 1
2699 958 1
18 958 1
2650 958 1
1447 958 1
1323 958 1
2374 958 1
1283 958 1
142 958 1
1054 958 1
1825 958 1
580 958 1
1449 958 1
2165 958 1
1972 958 1
1410 958 1
2402 958 1
1240 958 1
728 958 1
4048 958 1
3720 958 1
35 958 1
1656 958 1
2125 958 1
402 958 1
2089 958 1
1380 958 1
2373 958 1
2403 958 1
1112 958 1
1518 958 1
823 958 1
1305 958 1
3721 958 1
2016 958 1
65 958 1
1498 958 1
3032 958 1
2539 958 1
3764 958 1
1382 958 1
1430 958 1
1413 958 1
23 958 1
1222 958 1
27 958 1
538 958 1
3312 958 1
1474 958 1
1950 958 1
1747 958 1
1867 958 1
3049 958 1
3013 958 1
2090 958 1
127 958 1
1408 958 1
2079 958 1
2110 958 1
4031 958 1
2765 958 1
2839 958 1
1771 958 1
1863 958 1
3251 958 1
721 958 1
3071 958 1
1080 958 1
2774 958 1
1139 958 1
3129 958 1
733 958 1
1871 958 1
2031 958 1
3086 958 1
2370 958 1
1657 958 1
1984 958 1
2182 958 1
1210 958 1
2399 958 1
3325 958 1
2818 958 1
2789 958 1
2564 958 1
1407 958 1
2457 958 1
2367 958 1
3916 958 1
3561 958 1
3506 958 1
1072 958 1
1476 958 1
2548 958 1
1870 958 1
1761 958 1
1223 958 1
953 958 1
378 958 1
3667 958 1
4006 958 1
2862 958 1
2776 958 1
1735 958 1
1577 958 1
1519 958 1
2549 958 1
3984 958 1
1760 958 1
322 958 1
2775 958 1
2526 958 1
1507 958 1
1866 958 1
19 958 1
2109 958 1
3649 958 1
252 958 1
1374 958 1
1967 958 1
1451 958 1
1511 958 1
1858 958 1
2378 958 1
2078 958 1
32 958 1
2163 958 1
2773 958 1
3087 958 1
255 958 1
1846 958 1
581 958 1
3035 958 1
956 958 1
394 958 1
1860 958 1
3673 958 1
2984 958 1
1753 958 1
3742 958 1
250 958 1
16 958 1
2965 958 1
3781 958 1
4002 958 1
1497 958 1
3021 958 1
1804 958 1
3352 958 1
3310 958 1
2059 958 1
1752 958 1
2939 958 1
3063 958 1
1322 958 1
553 958 1
763 958 1
639 958 1
2327 958 1
2371 958 1
1508 958 1
26 958 1
1948 958 1
3088 958 1
1872 958 1
737 958 1
319 958 1
1493 958 1
1987 958 1
3390 958 1
532 958 1
2408 958 1
1111 958 1
321 958 1
3028 958 1
341 958 1
2135 958 1
3036 958 1
2418 958 1
1311 958 1
882 958 1
651 958 1
537 958 1
2164 958 1
2655 958 1
1865 958 1
3700 958 1
2911 958 1
2348 958 1
2485 958 1
2713 958 1
1861 958 1
2274 958 1
4025 958 1
2509 958 1
718 958 1
3330 958 1
1951 958 1
539 958 1
1376 958 1
2929 958 1
256 958 1
2368 958 1
2192 958 1
1427 958 1
2442 958 1
1431 958 1
2896 958 1
4021 958 1
898 958 1
1266 958 1
1985 958 1
3758 958 1
731 958 1
1417 958 1
2777 958 1
377 958 1
2341 958 1
736 958 1
3313 958 1
257 958 1
869 958 1
1378 958 1
1352 958 1
2948 958 1
249 958 1
393 958 1
3595 958 1
1734 958 1
1969 958 1
3730 958 1
3539 958 1
3701 958 1
879 958 1
1583 958 1
1502 958 1
12 958 1
3553 958 1
1746 958 1
2171 958 1
130 958 1
2409 958 1
2560 958 1
2456 958 1
2407 958 1
3686 958 1
2698 958 1
2438 958 1
3768 958 1
2897 958 1
1509 958 1
2372 958 1
1980 958 1
3498 958 1
1968 958 1
2404 958 1
300 958 1
750 958 1
254 958 1
1869 958 1
3476 958 1
1179 958 1
1743 958 1
2766 958 1
2540 958 1
3246 958 1
1052 958 1
2045 958 1
1071 958 1
2567 958 1
2169 958 1
2010 958 1
646 958 1
2172 958 1
129 958 1
1462 2545 1
1717 2545 1
669 2545 1
690 2545 1
3643 2545 1
509 2545 1
535 2545 1
758 2545 1
183 2545 1
2675 2545 1
1586 2545 1
2691 2545 1
340 2545 1
868 2545 1
1472 2545 1
2503 2545 1
137 2545 1
607 2545 1
1228 2545 1
1700 2545 1
1237 2545 1
716 2545 1
264 2545 1
515 2545 1
349 2545 1
686 2545 1
189 2545 1
1438 2545 1
37 2545 1
3292 2545 1
913 2545 1
2060 2545 1
1068 2545 1
1180 2545 1
2176 2545 1
601 2545 1
586 2545 1
3930 2545 1
1271 2545 1
2391 2545 1
1549 2545 1
1391 2545 1
34 2545 1
889 2545 1
2074 2545 1
1676 2545 1
658 2545 1
1545 2545 1
217 2545 1
3280 2545 1
506 2545 1
1816 2545 1
3187 2545 1
452 2545 1
2159 2545 1
3602 2545 1
1621 2545 1
1769 2545 1
3363 2545 1
192 2545 1
2886 2545 1
885 2545 1
195 2545 1
181 2545 1
914 2545 1
661 2545 1
1095 2545 1
892 2545 1
722 2545 1
248 2545 1
2271 2545 1
893 2545 1
2288 2545 1
461 2545 1
3093 2545 1
2831 2545 1
2959 2545 1
1216 2545 1
576 2545 1
1791 2545 1
1114 2545 1
241 2545 1
352 2545 1
1609 2545 1
1142 2545 1
3995 2545 1
3647 2545 1
2779 2545 1
1481 2545 1
3748 2545 1
2102 2545 1
372 2545 1
275 2545 1
3414 2545 1
2429 2545 1
2007 2545 1
769 2545 1
1087 2545 1
1598 2545 1
789 2545 1
1590 2545 1
754 2545 1
480 2545 1
3989 2545 1
1458 2545 1
483 2545 1
2276 2545 1
3420 2545 1
695 2545 1
886 2545 1
1802 2545 1
1547 2545 1
1217 2545 1
2333 2545 1
364 2545 1
757 2545 1
1768 2545 1
2690 2545 1
1121 2545 1
710 2545 1
999 2545 1
2950 2545 1
646 2545 1
1155 2545 1
1820 2545 1
4084 2545 1
2648 3067 1
2470 3067 1
668 3067 1
491 3067 1
42 3067 1
466 3067 1
971 3067 1
2131 3067 1
298 3067 1
3144 3067 1
428 3067 1
414 3067 1
3773 3067 1
468 3067 1
441 3067 1
148 3067 1
50 3067 1
527 3067 1
455 3067 1
416 3067 1
1630 3067 1
390 3067 1
2576 3067 1
2610 3067 1
2637 3067 1
318 3067 1
2742 3067 1
3829 3067 1
955 3067 1
231 3067 1
225 3067 1
575 3067 1
3288 3067 1
525 3067 1
1067 3067 1
45 3067 1
1774 3067 1
3098 3067 1
725 3067 1
37 3067 1
2744 3067 1
1822 3067 1
1442 3067 1
4048 3067 1
2115 3067 1
3081 3067 1
409 3067 1
1400 3067 1
2044 3067 1
2125 3067 1
1015 3067 1
56 3067 1
3032 3067 1
2055 3067 1
434 3067 1
171 3067 1
2410 3067 1
3235 3067 1
1187 3067 1
2120 3067 1
424 3067 1
1274 3067 1
1271 3067 1
104 3067 1
711 3067 1
431 3067 1
3265 3067 1
467 3067 1
102 3067 1
631 3067 1
2729 3067 1
2056 3067 1
1224 3067 1
2396 3067 1
582 3067 1
13 3067 1
4090 3067 1
3169 3067 1
2319 3067 1
760 3067 1
22 3067 1
234 3067 1
1065 3067 1
619 3067 1
1696 3067 1
4 3067 1
726 3067 1
228 3067 1
1331 3067 1
164 3067 1
1164 3067 1
3040 3067 1
751 3067 1
240 3067 1
58 3067 1
2211 3067 1
3798 3067 1
1521 3067 1
2639 3067 1
548 3067 1
1997 3067 1
64 3067 1
1721 3067 1
2902 3067 1
3375 3067 1
526 3067 1
2420 3067 1
762 3067 1
31 3067 1
3200 3067 1
647 3067 1
2 3067 1
463 3067 1
2906 3067 1
1157 3067 1
237 3067 1
1900 3067 1
3705 3067 1
2307 3067 1
2258 3067 1
2561 3067 1
477 3067 1
784 3067 1
3577 3067 1
2693 3067 1
66 3067 1
1076 3067 1
319 3067 1
3641 3067 1
1006 3067 1
1275 3067 1
3406 3067 1
620 3067 1
532 3067 1
1116 3067 1
2807 3067 1
2613 3067 1
400 3067 1
1262 3067 1
1090 3067 1
722 3067 1
742 3067 1
430 3067 1
111 3067 1
584 3067 1
882 3067 1
1697 3067 1
63 3067 1
528 3067 1
7 3067 1
543 3067 1
227 3067 1
419 3067 1
3330 3067 1
3995 3067 1
89 3067 1
3092 3067 1
642 3067 1
3744 3067 1
68 3067 1
1118 3067 1
3135 3067 1
1828 3067 1
2596 3067 1
470 3067 1
1022 3067 1
294 3067 1
1998 3067 1
2419 3067 1
437 3067 1
883 3067 1
1288 3067 1
3797 3067 1
462 3067 1
723 3067 1
2681 3067 1
233 3067 1
2028 3067 1
1269 3067 1
2682 3067 1
1154 3067 1
2536 3067 1
2725 3067 1
2466 3067 1
2736 3067 1
1641 3067 1
1723 3067 1
648 3067 1
293 3067 1
1153 3067 1
120 3067 1
3016 3067 1
2645 3067 1
163 3067 1
1675 3067 1
1052 3067 1
785 3067 1
105 3067 1
2106 3067 1
489 3067 1
3569 3067 1
2490 3067 1
423 3067 1
667 3067 1
4106 3067 1
2602 4068 1
318 4068 1
2336 4068 1
104 4068 1
562 4068 1
471 4068 1
635 4068 1
431 4068 1
467 4068 1
2396 4068 1
2958 4068 1
548 4068 1
31 4068 1
3200 4068 1
3705 4068 1
400 4068 1
111 4068 1
63 4068 1
1078 4068 1
3068 4068 1
3330 4068 1
3995 4068 1
425 4068 1
1828 4068 1
233 4068 1
445 4068 1
1154 4068 1
1458 4068 1
163 4068 1
3569 4068 1
646 4068 1
4106 4068 1
1247 610 1
1104 610 1
3739 610 1
711 610 1
2628 610 1
1983 610 1
31 610 1
1157 610 1
289 610 1
7 610 1
1896 610 1
1011 610 1
395 610 1
462 610 1
646 610 1
509 201 1
4008 201 1
3475 201 1
1736 201 1
349 201 1
189 201 1
37 201 1
3261 201 1
3292 201 1
3262 201 1
601 201 1
586 201 1
2527 201 1
217 201 1
452 201 1
2159 201 1
1035 201 1
996 201 1
2445 201 1
855 201 1
1541 201 1
2356 201 1
1027 201 1
699 201 1
1010 201 1
1963 201 1
4061 201 1
2998 201 1
458 201 1
3995 201 1
3647 201 1
3414 201 1
3418 201 1
1590 201 1
865 201 1
1458 201 1
1298 201 1
3813 201 1
1217 201 1
1121 201 1
2950 201 1
646 201 1
1820 201 1
802 3772 1
3882 3772 1
1162 3772 1
1501 3772 1
2563 3772 1
126 3772 1
2496 3772 1
3532 3772 1
1293 3772 1
680 3772 1
1555 3772 1
2330 4067 1
2184 4067 1
685 4067 1
4071 4067 1
1936 4067 1
2060 4067 1
1778 4067 1
4047 4067 1
586 4067 1
261 4067 1
1676 4067 1
217 4067 1
1001 4067 1
2886 4067 1
1435 4067 1
1678 4067 1
2903 4067 1
1856 4067 1
2964 4067 1
3647 4067 1
3414 4067 1
3445 4067 1
316 4067 1
3751 4067 1
886 4067 1
1038 4067 1
646 4067 1
4035 4067 1
3782 1468 1
1596 1468 1
33 1468 1
655 1468 1
224 1468 1
712 1468 1
1366 1468 1
1832 1468 1
398 1468 1
2225 1468 1
4062 1468 1
1341 1468 1
1049 1468 1
665 1468 1
2943 1468 1
707 1468 1
780 1468 1
1966 1468 1
518 1468 1
1249 1468 1
850 1468 1
1810 1468 1
411 1468 1
3805 1468 1
498 1468 1
3009 1468 1
277 1468 1
2847 1468 1
843 1468 1
283 1468 1
1765 1468 1
31 1468 1
3263 1468 1
2099 1468 1
48 1468 1
3549 1468 1
495 1468 1
71 1468 1
779 1468 1
106 1468 1
1503 1468 1
860 1468 1
282 1468 1
77 1468 1
284 1468 1
873 1468 1
1650 1468 1
3477 1468 1
4045 1468 1
367 1468 1
2948 1468 1
90 1468 1
771 1468 1
641 1468 1
519 1468 1
2328 1468 1
152 1468 1
3478 1468 1
1338 1468 1
1617 1468 1
841 1468 1
46 1468 1
1831 1468 1
1267 1468 1
590 1468 1
1052 1468 1
656 1468 1
1007 1468 1
85 1468 1
1884 1468 1
3367 1468 1
646 1468 1
3904 1468 1
1635 1468 1
558 1468 1
863 1468 1
1434 1468 1
3598 1468 1
3628 1468 1
91 1468 1
765 1468 1
521 1468 1
1149 1468 1
383 1468 1
530 1468 1
2447 1468 1
591 1468 1
72 1468 1
2790 1468 1
657 1468 1
633 1468 1
1595 1468 1
845 1468 1
312 1468 1
2038 1468 1
1764 1468 1
523 1468 1
3656 1468 1
342 1468 1
368 1468 1
155 1468 1
1021 1468 1
389 1468 1
847 1468 1
157 1468 1
776 1468 1
2525 1468 1
2640 1468 1
287 1468 1
369 1468 1
655 1152 1
288 1152 1
1810 1152 1
3463 1152 1
3009 1152 1
1203 1152 1
843 1152 1
345 1152 1
410 1152 1
3549 1152 1
282 1152 1
764 1152 1
653 1152 1
90 1152 1
1250 1152 1
841 1152 1
1330 1152 1
590 1152 1
3367 1152 1
558 1152 1
863 1152 1
782 1152 1
844 1152 1
3846 1152 1
3598 1152 1
91 1152 1
1149 1152 1
383 1152 1
652 1152 1
633 1152 1
29 1152 1
845 1152 1
155 1152 1
1021 1152 1
157 1152 1
1248 1152 1
287 1152 1
2648 1262 1
2421 1262 1
491 1262 1
466 1262 1
435 1262 1
971 1262 1
2131 1262 1
1128 1262 1
298 1262 1
712 1262 1
946 1262 1
2611 1262 1
527 1262 1
1630 1262 1
396 1262 1
1794 1262 1
3983 1262 1
2742 1262 1
2049 1262 1
3829 1262 1
3504 1262 1
575 1262 1
525 1262 1
440 1262 1
133 1262 1
4048 1262 1
4089 1262 1
3081 1262 1
409 1262 1
1136 1262 1
2128 1262 1
2990 1262 1
566 1262 1
3032 1262 1
3429 1262 1
1474 1262 1
1755 1262 1
3739 1262 1
104 1262 1
711 1262 1
2628 1262 1
1096 1262 1
467 1262 1
2014 1262 1
1224 1262 1
3097 1262 1
2066 1262 1
22 1262 1
1065 1262 1
2958 1262 1
954 1262 1
4070 1262 1
4 1262 1
228 1262 1
1164 1262 1
240 1262 1
58 1262 1
3375 1262 1
526 1262 1
2420 1262 1
1983 1262 1
31 1262 1
3200 1262 1
647 1262 1
2 1262 1
4026 1262 1
3056 1262 1
237 1262 1
3705 1262 1
3213 1262 1
2146 1262 1
2258 1262 1
3488 1262 1
2593 1262 1
295 1262 1
438 1262 1
365 1262 1
2569 1262 1
1275 1262 1
1452 1262 1
3067 1262 1
2021 1262 1
1090 1262 1
111 1262 1
63 1262 1
528 1262 1
43 1262 1
3949 1262 1
227 1262 1
1667 1262 1
3330 1262 1
3995 1262 1
3537 1262 1
3092 1262 1
517 1262 1
975 1262 1
642 1262 1
392 1262 1
2852 1262 1
433 1262 1
2024 1262 1
1828 1262 1
429 1262 1
1022 1262 1
3810 1262 1
3212 1262 1
1627 1262 1
1268 1262 1
636 1262 1
3297 1262 1
9 1262 1
427 1262 1
1288 1262 1
448 1262 1
462 1262 1
226 1262 1
723 1262 1
1786 1262 1
2681 1262 1
233 1262 1
4069 1262 1
445 1262 1
2240 1262 1
3525 1262 1
1154 1262 1
2466 1262 1
1723 1262 1
293 1262 1
2645 1262 1
163 1262 1
2234 1262 1
1007 1262 1
317 1262 1
2106 1262 1
489 1262 1
1296 1262 1
646 1262 1
978 1262 1
3019 1262 1
2054 16 1
1647 16 1
2554 16 1
2881 16 1
2406 16 1
2236 16 1
1986 16 1
3564 16 1
2376 16 1
2931 16 1
2168 16 1
1862 16 1
2694 16 1
1055 16 1
2855 16 1
3231 16 1
1970 16 1
3421 16 1
821 16 1
1409 16 1
253 16 1
1110 16 1
251 16 1
3089 16 1
560 16 1
18 16 1
2134 16 1
1054 16 1
1548 16 1
1449 16 1
1410 16 1
728 16 1
1656 16 1
2089 16 1
1074 16 1
2373 16 1
1112 16 1
1518 16 1
1305 16 1
3721 16 1
1430 16 1
1222 16 1
27 16 1
1747 16 1
1867 16 1
2090 16 1
3234 16 1
127 16 1
2079 16 1
2110 16 1
4031 16 1
1771 16 1
1863 16 1
3251 16 1
824 16 1
1139 16 1
2031 16 1
3086 16 1
1657 16 1
1984 16 1
2399 16 1
3325 16 1
2818 16 1
2564 16 1
953 16 1
378 16 1
4006 16 1
1735 16 1
1760 16 1
3994 16 1
19 16 1
2109 16 1
31 16 1
252 16 1
958 16 1
1967 16 1
1451 16 1
2009 16 1
1511 16 1
2078 16 1
32 16 1
2163 16 1
2773 16 1
1971 16 1
255 16 1
3035 16 1
2092 16 1
956 16 1
394 16 1
1753 16 1
2965 16 1
4002 16 1
3310 16 1
2059 16 1
2939 16 1
3063 16 1
1322 16 1
763 16 1
639 16 1
2327 16 1
1948 16 1
737 16 1
319 16 1
1772 16 1
1493 16 1
3390 16 1
532 16 1
321 16 1
2135 16 1
537 16 1
2167 16 1
1865 16 1
3700 16 1
2348 16 1
2713 16 1
1861 16 1
718 16 1
1951 16 1
1376 16 1
3092 16 1
256 16 1
2366 16 1
2368 16 1
1431 16 1
4021 16 1
2091 16 1
1985 16 1
3758 16 1
377 16 1
2341 16 1
1061 16 1
257 16 1
1378 16 1
1352 16 1
249 16 1
393 16 1
1969 16 1
12 16 1
2407 16 1
1379 16 1
3686 16 1
2438 16 1
3768 16 1
4105 16 1
2404 16 1
300 16 1
2046 16 1
1869 16 1
3476 16 1
2540 16 1
1071 16 1
489 16 1
2567 16 1
2169 16 1
3033 16 1
2602 3684 1
1679 3684 1
527 3684 1
1516 3684 1
2488 3684 1
562 3684 1
1703 3684 1
467 3684 1
985 3684 1
22 3684 1
2846 3684 1
1997 3684 1
488 3684 1
31 3684 1
1157 3684 1
237 3684 1
3705 3684 1
2146 3684 1
1275 3684 1
532 3684 1
882 3684 1
227 3684 1
3330 3684 1
3995 3684 1
3092 3684 1
425 3684 1
1828 3684 1
1130 3684 1
236 3684 1
462 3684 1
4113 3684 1
233 3684 1
2106 3684 1
489 3684 1
1693 833 1
807 833 1
2495 833 1
3801 833 1
1159 833 1
1904 833 1
1558 833 1
1012 833 1
2520 833 1
3074 833 1
3882 833 1
808 833 1
677 833 1
1574 833 1
4005 833 1
834 833 1
1805 833 1
2794 833 1
2562 833 1
3454 833 1
2693 833 1
1291 833 1
830 833 1
2768 833 1
2198 833 1
3467 833 1
3092 833 1
2313 833 1
772 833 1
3284 833 1
2731 833 1
2986 833 1
2533 833 1
2563 833 1
1917 833 1
3569 833 1
831 833 1
3698 833 1
1560 833 1
4054 833 1
1302 833 1
1798 833 1
3239 833 1
3195 833 1
2266 833 1
2643 833 1
1491 833 1
801 833 1
3532 833 1
1499 833 1
3884 833 1
3885 833 1
1672 833 1
796 833 1
1158 833 1
1938 833 1
1293 833 1
1569 833 1
3495 833 1
2005 833 1
1947 833 1
1946 833 1
797 833 1
674 833 1
3841 833 1
806 833 1
1563 833 1
803 833 1
2522 833 1
680 833 1
2881 1446 1
1862 1446 1
1825 1446 1
580 1446 1
1449 1446 1
1112 1446 1
1080 1446 1
2564 1446 1
2548 1446 1
1760 1446 1
19 1446 1
2092 1446 1
1804 1446 1
553 1446 1
532 1446 1
3036 1446 1
537 1446 1
2932 1446 1
2192 1446 1
1427 1446 1
1985 1446 1
377 1446 1
2341 1446 1
300 1446 1
3476 1446 1
1762 1446 1
1306 1872 1
934 1872 1
4014 1872 1
1774 1872 1
2165 1872 1
1837 1872 1
1410 1872 1
1518 1872 1
1863 1872 1
2031 1872 1
1984 1872 1
2548 1872 1
1760 1872 1
19 1872 1
958 1872 1
1511 1872 1
1971 1872 1
2965 1872 1
532 1872 1
2713 1872 1
2274 1872 1
2407 1872 1
1968 1872 1
1303 1872 1
1053 2939 1
3827 2939 1
2602 2939 1
1862 2939 1
2080 2939 1
3145 2939 1
1110 2939 1
1054 2939 1
1972 2939 1
1837 2939 1
2403 2939 1
823 2939 1
65 2939 1
1413 2939 1
2275 2939 1
1863 2939 1
562 2939 1
1080 2939 1
2774 2939 1
3086 2939 1
4006 2939 1
1760 2939 1
19 2939 1
2109 2939 1
3649 2939 1
1826 2939 1
1753 2939 1
3742 2939 1
1414 2939 1
16 2939 1
2965 2939 1
2059 2939 1
763 2939 1
737 2939 1
319 2939 1
532 2939 1
3237 2939 1
2408 2939 1
1111 2939 1
321 2939 1
537 2939 1
2911 2939 1
2274 2939 1
4025 2939 1
1951 2939 1
256 2939 1
2368 2939 1
2442 2939 1
3974 2939 1
731 2939 1
377 2939 1
1138 2939 1
3273 2939 1
3730 2939 1
2456 2939 1
4105 2939 1
1968 2939 1
3247 2939 1
2540 2939 1
2567 2939 1
2169 2939 1
1303 2939 1
3830 195 1
510 195 1
1893 195 1
1698 195 1
3515 195 1
1576 195 1
1808 195 1
596 195 1
509 195 1
535 195 1
3869 195 1
1230 195 1
183 195 1
207 195 1
2960 195 1
714 195 1
868 195 1
1918 195 1
967 195 1
2503 195 1
1122 195 1
3804 195 1
137 195 1
315 195 1
1228 195 1
1144 195 1
1234 195 1
2144 195 1
716 195 1
3254 195 1
264 195 1
1853 195 1
2213 195 1
221 195 1
515 195 1
1024 195 1
349 195 1
4143 195 1
660 195 1
189 195 1
112 195 1
37 195 1
912 195 1
2966 195 1
1819 195 1
913 195 1
373 195 1
3321 195 1
1936 195 1
2052 195 1
1648 195 1
2060 195 1
1778 195 1
1104 195 1
3291 195 1
460 195 1
1585 195 1
3189 195 1
3491 195 1
2176 195 1
601 195 1
505 195 1
3444 195 1
693 195 1
586 195 1
2149 195 1
3778 195 1
3739 195 1
1467 195 1
1356 195 1
2662 195 1
186 195 1
1271 195 1
3756 195 1
104 195 1
2836 195 1
2390 195 1
3881 195 1
1549 195 1
1941 195 1
1036 195 1
34 195 1
2013 195 1
261 195 1
3180 195 1
2904 195 1
889 195 1
2074 195 1
1676 195 1
658 195 1
1437 195 1
2474 195 1
1545 195 1
217 195 1
2916 195 1
3115 195 1
1174 195 1
146 195 1
1823 195 1
2215 195 1
452 195 1
615 195 1
2513 195 1
1231 195 1
1035 195 1
1621 195 1
2506 195 1
2958 195 1
1513 195 1
3363 195 1
3000 195 1
192 195 1
2545 195 1
31 195 1
2886 195 1
3271 195 1
2332 195 1
3520 195 1
1978 195 1
331 195 1
2146 195 1
2693 195 1
3919 195 1
181 195 1
2432 195 1
2787 195 1
914 195 1
1435 195 1
3256 195 1
661 195 1
3906 195 1
3625 195 1
3886 195 1
248 195 1
2271 195 1
3521 195 1
3544 195 1
995 195 1
461 195 1
3851 195 1
1027 195 1
3819 195 1
1479 195 1
699 195 1
1091 195 1
1419 195 1
191 195 1
576 195 1
459 195 1
374 195 1
2864 195 1
2934 195 1
1963 195 1
309 195 1
2018 195 1
241 195 1
352 195 1
2461 195 1
325 195 1
458 195 1
2354 195 1
182 195 1
166 195 1
3995 195 1
3092 195 1
3359 195 1
355 195 1
3647 195 1
1828 195 1
199 195 1
1591 195 1
1000 195 1
854 195 1
4037 195 1
372 195 1
275 195 1
3414 195 1
1809 195 1
2429 195 1
3445 195 1
304 195 1
2007 195 1
696 195 1
4007 195 1
462 195 1
40 195 1
769 195 1
1087 195 1
2801 195 1
1914 195 1
2795 195 1
754 195 1
2388 195 1
132 195 1
1759 195 1
1458 195 1
3811 195 1
1387 195 1
1044 195 1
1014 195 1
3566 195 1
483 195 1
990 195 1
1883 195 1
2276 195 1
3420 195 1
963 195 1
695 195 1
886 195 1
1169 195 1
1232 195 1
894 195 1
1547 195 1
3710 195 1
1217 195 1
929 195 1
364 195 1
2880 195 1
757 195 1
524 195 1
1768 195 1
99 195 1
1121 195 1
710 195 1
2950 195 1
646 195 1
3217 195 1
1820 195 1
1528 195 1
4035 195 1
208 195 1
4084 195 1
1779 81 1
3469 81 1
1808 81 1
596 81 1
3480 81 1
154 81 1
758 81 1
207 81 1
1727 81 1
767 81 1
2503 81 1
1495 81 1
137 81 1
2501 81 1
2686 81 1
969 81 1
1923 81 1
339 81 1
3551 81 1
1982 81 1
1002 81 1
1700 81 1
1834 81 1
1237 81 1
992 81 1
1853 81 1
1247 81 1
1024 81 1
349 81 1
660 81 1
2086 81 1
739 81 1
1494 81 1
1438 81 1
112 81 1
3412 81 1
37 81 1
2290 81 1
912 81 1
2710 81 1
3993 81 1
3806 81 1
1819 81 1
1875 81 1
878 81 1
2555 81 1
3826 81 1
1345 81 1
2060 81 1
1328 81 1
2782 81 1
1778 81 1
2677 81 1
1104 81 1
3291 81 1
1600 81 1
2920 81 1
1585 81 1
1354 81 1
1471 81 1
2176 81 1
601 81 1
586 81 1
2149 81 1
203 81 1
3739 81 1
1852 81 1
2842 81 1
2289 81 1
1356 81 1
2662 81 1
186 81 1
3956 81 1
1271 81 1
711 81 1
178 81 1
1549 81 1
603 81 1
1391 81 1
2129 81 1
467 81 1
2697 81 1
3215 81 1
2013 81 1
866 81 1
2450 81 1
889 81 1
1676 81 1
658 81 1
1437 81 1
3852 81 1
1545 81 1
482 81 1
2838 81 1
217 81 1
3482 81 1
453 81 1
3985 81 1
3280 81 1
2215 81 1
1816 81 1
452 81 1
615 81 1
3051 81 1
2030 81 1
1035 81 1
3148 81 1
3602 81 1
13 81 1
375 81 1
1721 81 1
212 81 1
3000 81 1
31 81 1
2886 81 1
2 81 1
692 81 1
319 81 1
885 81 1
195 81 1
3929 81 1
2432 81 1
691 81 1
2787 81 1
914 81 1
927 81 1
2692 81 1
1678 81 1
661 81 1
2903 81 1
3886 81 1
893 81 1
461 81 1
2607 81 1
3612 81 1
1027 81 1
351 81 1
699 81 1
1091 81 1
2216 81 1
2959 81 1
51 81 1
374 81 1
2864 81 1
3694 81 1
1114 81 1
2364 81 1
1003 81 1
2499 81 1
1963 81 1
302 81 1
4122 81 1
309 81 1
3015 81 1
2018 81 1
1383 81 1
962 81 1
108 81 1
4061 81 1
352 81 1
3174 81 1
2103 81 1
1609 81 1
458 81 1
1142 81 1
2354 81 1
119 81 1
166 81 1
3995 81 1
3092 81 1
2936 81 1
355 81 1
3647 81 1
1828 81 1
3796 81 1
3158 81 1
2312 81 1
3507 81 1
1000 81 1
1113 81 1
869 81 1
2779 81 1
2928 81 1
1252 81 1
82 81 1
681 81 1
1748 81 1
275 81 1
3414 81 1
2429 81 1
1728 81 1
2788 81 1
1033 81 1
3445 81 1
1371 81 1
2007 81 1
484 81 1
1171 81 1
1349 81 1
977 81 1
4007 81 1
397 81 1
769 81 1
1598 81 1
149 81 1
3134 81 1
2801 81 1
233 81 1
2028 81 1
973 81 1
3380 81 1
3182 81 1
3479 81 1
754 81 1
86 81 1
132 81 1
480 81 1
2860 81 1
865 81 1
3706 81 1
3303 81 1
3100 81 1
1458 81 1
357 81 1
3811 81 1
626 81 1
990 81 1
163 81 1
695 81 1
886 81 1
1802 81 1
1169 81 1
2752 81 1
2595 81 1
1232 81 1
2295 81 1
1217 81 1
3890 81 1
2106 81 1
489 81 1
3168 81 1
1026 81 1
360 81 1
757 81 1
1945 81 1
1768 81 1
1121 81 1
999 81 1
2950 81 1
646 81 1
2771 81 1
2678 81 1
2071 81 1
1236 81 1
1528 81 1
208 81 1
853 608 1
2648 608 1
1535 608 1
274 608 1
403 608 1
1779 608 1
1698 608 1
2342 608 1
3469 608 1
361 608 1
1101 608 1
1422 608 1
1576 608 1
3596 608 1
669 608 1
39 608 1
596 608 1
466 608 1
1588 608 1
535 608 1
1306 608 1
4058 608 1
825 608 1
2883 608 1
3632 608 1
207 608 1
2034 608 1
2960 608 1
3891 608 1
700 608 1
185 608 1
2175 608 1
2937 608 1
1944 608 1
260 608 1
4093 608 1
712 608 1
3776 608 1
398 608 1
2154 608 1
242 608 1
1934 608 1
1918 608 1
314 608 1
967 608 1
1622 608 1
1540 608 1
1472 608 1
3670 608 1
1256 608 1
2503 608 1
1817 608 1
1229 608 1
291 608 1
1495 608 1
2501 608 1
2130 608 1
2686 608 1
1757 608 1
969 608 1
1421 608 1
1923 608 1
607 608 1
339 608 1
2997 608 1
1144 608 1
2190 608 1
2982 608 1
1002 608 1
2829 608 1
1234 608 1
4127 608 1
1533 608 1
259 608 1
1700 608 1
3559 608 1
3784 608 1
2095 608 1
1790 608 1
2144 608 1
716 608 1
3938 608 1
3254 608 1
992 608 1
1470 608 1
508 608 1
3373 608 1
1814 608 1
80 608 1
1853 608 1
45 608 1
2017 608 1
3474 608 1
2213 608 1
3487 608 1
221 608 1
515 608 1
704 608 1
88 608 1
349 608 1
4143 608 1
660 608 1
1494 608 1
961 608 1
1538 608 1
3626 608 1
210 608 1
598 608 1
112 608 1
96 608 1
3769 608 1
1105 608 1
37 608 1
3468 608 1
499 608 1
4072 608 1
912 608 1
313 608 1
2710 608 1
2966 608 1
2825 608 1
1819 608 1
1102 608 1
1875 608 1
2555 608 1
4117 608 1
1584 608 1
3582 608 1
373 608 1
2912 608 1
2751 608 1
1936 608 1
1345 608 1
3032 608 1
2052 608 1
1648 608 1
2060 608 1
404 608 1
1069 608 1
2755 608 1
329 608 1
1017 608 1
1212 608 1
2782 608 1
263 608 1
1487 608 1
2677 608 1
177 608 1
1104 608 1
3291 608 1
2738 608 1
2439 608 1
3013 608 1
1551 608 1
2890 608 1
1180 608 1
858 608 1
682 608 1
1471 608 1
3740 608 1
2176 608 1
188 608 1
2915 608 1
601 608 1
505 608 1
356 608 1
3945 608 1
3444 608 1
3734 608 1
693 608 1
2112 608 1
2679 608 1
2581 608 1
3465 608 1
2444 608 1
203 608 1
947 608 1
2854 608 1
3739 608 1
3558 608 1
1467 608 1
3616 608 1
2289 608 1
1624 608 1
1214 608 1
2150 608 1
943 608 1
186 608 1
3956 608 1
1532 608 1
3930 608 1
1271 608 1
307 608 1
917 608 1
507 608 1
3663 608 1
3853 608 1
711 608 1
2451 608 1
178 608 1
2512 608 1
1939 608 1
305 608 1
2542 608 1
910 608 1
2743 608 1
603 608 1
2129 608 1
1386 608 1
3517 608 1
3638 608 1
4110 608 1
1941 608 1
1036 608 1
3215 608 1
2013 608 1
3171 608 1
866 608 1
1602 608 1
1032 608 1
3010 608 1
219 608 1
3911 608 1
1676 608 1
4128 608 1
1525 608 1
1545 608 1
2023 608 1
3039 608 1
217 608 1
1995 608 1
3482 608 1
631 608 1
1633 608 1
453 608 1
1823 608 1
1218 608 1
3900 608 1
2215 608 1
1816 608 1
452 608 1
2584 608 1
3381 608 1
615 608 1
205 608 1
2598 608 1
3051 608 1
1750 608 1
1270 608 1
1035 608 1
3646 608 1
1626 608 1
3839 608 1
1064 608 1
1760 608 1
3169 608 1
1259 608 1
896 608 1
1513 608 1
2639 608 1
2101 608 1
2208 608 1
2545 608 1
1510 608 1
3662 608 1
3452 608 1
1047 608 1
1983 608 1
31 608 1
3743 608 1
2886 608 1
3590 608 1
1961 608 1
2332 608 1
688 608 1
1157 608 1
3681 608 1
559 608 1
358 608 1
3520 608 1
3122 608 1
948 608 1
2063 608 1
2919 608 1
319 608 1
2287 608 1
326 608 1
891 608 1
3929 608 1
81 608 1
2137 608 1
2787 608 1
2355 608 1
914 608 1
966 608 1
1678 608 1
661 608 1
1541 608 1
1683 608 1
2796 608 1
1625 608 1
2041 608 1
998 608 1
211 608 1
532 608 1
504 608 1
3419 608 1
3207 608 1
3644 608 1
63 608 1
3255 608 1
248 608 1
2389 608 1
2607 608 1
1027 608 1
1479 608 1
699 608 1
2026 608 1
1091 608 1
1419 608 1
2216 608 1
1216 608 1
3975 608 1
7 608 1
43 608 1
3793 608 1
459 608 1
2387 608 1
374 608 1
1503 608 1
2963 608 1
282 608 1
1219 608 1
2277 608 1
1226 608 1
1003 608 1
184 608 1
302 608 1
3102 608 1
309 608 1
1385 608 1
2018 608 1
962 608 1
1085 608 1
1082 608 1
605 608 1
108 608 1
198 608 1
2707 608 1
931 608 1
4020 608 1
4061 608 1
2103 608 1
2461 608 1
348 608 1
325 608 1
196 608 1
561 608 1
458 608 1
182 608 1
119 608 1
166 608 1
1456 608 1
3092 608 1
3199 608 1
214 608 1
1147 608 1
3162 608 1
2162 608 1
1552 608 1
355 608 1
1034 608 1
3857 608 1
3647 608 1
501 608 1
1258 608 1
4083 608 1
839 608 1
1828 608 1
470 608 1
377 608 1
294 608 1
1591 608 1
197 608 1
2393 608 1
1000 608 1
1930 608 1
1658 608 1
2301 608 1
2684 608 1
925 608 1
595 608 1
1061 608 1
869 608 1
2928 608 1
395 608 1
2948 608 1
1908 608 1
1009 608 1
2660 608 1
887 608 1
2102 608 1
4038 608 1
372 608 1
3414 608 1
3264 608 1
2429 608 1
1728 608 1
2882 608 1
2788 608 1
2296 608 1
1033 608 1
3445 608 1
1371 608 1
534 608 1
1739 608 1
3944 608 1
354 608 1
3905 608 1
484 608 1
3139 608 1
2968 608 1
703 608 1
1320 608 1
2972 608 1
1420 608 1
1005 608 1
2983 608 1
97 608 1
1349 608 1
1241 608 1
204 608 1
40 608 1
756 608 1
769 608 1
1087 608 1
1466 608 1
2449 608 1
1598 608 1
316 608 1
3134 608 1
2297 608 1
2801 608 1
2240 608 1
2795 608 1
2667 608 1
359 608 1
600 608 1
3479 608 1
3205 608 1
2625 608 1
3461 608 1
3893 608 1
3876 608 1
480 608 1
3357 608 1
2286 608 1
713 608 1
2860 608 1
865 608 1
3987 608 1
3100 608 1
1458 608 1
1014 608 1
3737 608 1
1801 608 1
79 608 1
2658 608 1
1016 608 1
2276 608 1
2867 608 1
1298 608 1
963 608 1
907 608 1
246 608 1
886 608 1
265 608 1
1802 608 1
622 608 1
1169 608 1
1926 608 1
3728 608 1
2752 608 1
2595 608 1
2502 608 1
2815 608 1
2295 608 1
1547 608 1
1217 608 1
3065 608 1
3890 608 1
828 608 1
1580 608 1
3168 608 1
364 608 1
3640 608 1
2880 608 1
1536 608 1
1485 608 1
3719 608 1
2761 608 1
1768 608 1
99 608 1
2153 608 1
1121 608 1
2950 608 1
646 608 1
2566 608 1
3217 608 1
1155 608 1
2678 608 1
2071 608 1
134 608 1
1236 608 1
494 608 1
2394 608 1
1528 608 1
208 608 1
1070 608 1
466 3203 1
2602 3203 1
877 3203 1
3773 3203 1
318 3203 1
2742 3203 1
3504 3203 1
231 3203 1
525 3203 1
45 3203 1
421 3203 1
434 3203 1
104 3203 1
562 3203 1
431 3203 1
1224 3203 1
1064 3203 1
1065 3203 1
2958 3203 1
4 3203 1
3241 3203 1
1047 3203 1
31 3203 1
2 3203 1
1157 3203 1
1334 3203 1
3705 3203 1
345 3203 1
512 3203 1
319 3203 1
532 3203 1
1195 3203 1
3949 3203 1
227 3203 1
3995 3203 1
3092 3203 1
2312 3203 1
448 3203 1
462 3203 1
1154 3203 1
3357 3203 1
163 3203 1
785 3203 1
3536 3203 1
489 3203 1
3569 3203 1
1901 3203 1
646 3203 1
978 3203 1
2648 21 1
2470 21 1
3816 21 1
668 21 1
491 21 1
466 21 1
971 21 1
1128 21 1
2602 21 1
298 21 1
980 21 1
428 21 1
2833 21 1
2349 21 1
877 21 1
3773 21 1
468 21 1
2204 21 1
148 21 1
50 21 1
527 21 1
3526 21 1
1630 21 1
2576 21 1
3983 21 1
2742 21 1
574 21 1
3829 21 1
955 21 1
1247 21 1
231 21 1
225 21 1
3288 21 1
525 21 1
440 21 1
1207 21 1
981 21 1
1822 21 1
1442 21 1
3961 21 1
4048 21 1
409 21 1
2128 21 1
2125 21 1
786 21 1
1074 21 1
56 21 1
1966 21 1
3032 21 1
1516 21 1
434 21 1
171 21 1
1612 21 1
1474 21 1
1744 21 1
979 21 1
424 21 1
3739 21 1
2967 21 1
104 21 1
562 21 1
711 21 1
1653 21 1
2390 21 1
635 21 1
2002 21 1
467 21 1
60 21 1
102 21 1
1089 21 1
2056 21 1
2396 21 1
3839 21 1
1064 21 1
3169 21 1
875 21 1
22 21 1
1259 21 1
1065 21 1
2958 21 1
2846 21 1
4070 21 1
896 21 1
4 21 1
726 21 1
164 21 1
1164 21 1
751 21 1
240 21 1
58 21 1
2211 21 1
2639 21 1
583 21 1
64 21 1
2879 21 1
1721 21 1
399 21 1
2820 21 1
1047 21 1
3343 21 1
4066 21 1
31 21 1
2886 21 1
2981 21 1
4081 21 1
647 21 1
463 21 1
1115 21 1
1157 21 1
2401 21 1
1334 21 1
237 21 1
1900 21 1
3705 21 1
3547 21 1
2146 21 1
2258 21 1
295 21 1
206 21 1
477 21 1
417 21 1
784 21 1
1792 21 1
2636 21 1
2693 21 1
938 21 1
319 21 1
4140 21 1
3641 21 1
3406 21 1
940 21 1
3067 21 1
2358 21 1
620 21 1
532 21 1
2042 21 1
140 21 1
2613 21 1
2145 21 1
1090 21 1
430 21 1
111 21 1
584 21 1
882 21 1
63 21 1
528 21 1
7 21 1
1503 21 1
2141 21 1
3949 21 1
543 21 1
227 21 1
419 21 1
1191 21 1
1667 21 1
1294 21 1
1643 21 1
3330 21 1
3995 21 1
3092 21 1
296 21 1
517 21 1
2852 21 1
433 21 1
3744 21 1
381 21 1
425 21 1
1263 21 1
1828 21 1
470 21 1
415 21 1
1022 21 1
377 21 1
62 21 1
1998 21 1
1119 21 1
1990 21 1
3173 21 1
422 21 1
437 21 1
1241 21 1
1288 21 1
741 21 1
204 21 1
1273 21 1
397 21 1
2299 21 1
462 21 1
1617 21 1
4113 21 1
1973 21 1
723 21 1
2329 21 1
233 21 1
4069 21 1
1132 21 1
1154 21 1
2725 21 1
2466 21 1
1723 21 1
239 21 1
648 21 1
2286 21 1
293 21 1
145 21 1
2645 21 1
163 21 1
1675 21 1
785 21 1
105 21 1
2106 21 1
489 21 1
3073 21 1
3569 21 1
2490 21 1
646 21 1
3104 21 1
3019 21 1
1842 2001 1
2641 2001 1
2602 2001 1
298 2001 1
440 2001 1
409 2001 1
1015 2001 1
2990 2001 1
56 2001 1
1966 2001 1
3032 2001 1
171 2001 1
447 2001 1
424 2001 1
635 2001 1
2056 2001 1
726 2001 1
751 2001 1
240 2001 1
2879 2001 1
150 2001 1
2820 2001 1
3002 2001 1
31 2001 1
1313 2001 1
647 2001 1
463 2001 1
2401 2001 1
3705 2001 1
2146 2001 1
1279 2001 1
206 2001 1
1792 2001 1
273 2001 1
4140 2001 1
400 2001 1
2280 2001 1
111 2001 1
1078 2001 1
3330 2001 1
3591 2001 1
1828 2001 1
1361 2001 1
3810 2001 1
4010 2001 1
3668 2001 1
1990 2001 1
3414 2001 1
1444 2001 1
4009 2001 1
462 2001 1
1617 2001 1
109 2001 1
1973 2001 1
1723 2001 1
1153 2001 1
489 2001 1
646 2001 1
1535 1479 1
3632 1479 1
3776 1479 1
291 1479 1
2130 1479 1
3475 1479 1
94 1479 1
2448 1479 1
1237 1479 1
716 1479 1
992 1479 1
508 1479 1
3373 1479 1
349 1479 1
2086 1479 1
2073 1479 1
112 1479 1
37 1479 1
1531 1479 1
3605 1479 1
1936 1479 1
1648 1479 1
2060 1479 1
3385 1479 1
1104 1479 1
1310 1479 1
188 1479 1
1097 1479 1
586 1479 1
3739 1479 1
1812 1479 1
186 1479 1
1271 1479 1
3663 1479 1
2836 1479 1
3099 1479 1
1549 1479 1
1036 1479 1
34 1479 1
738 1479 1
261 1479 1
889 1479 1
1676 1479 1
1437 1479 1
217 1479 1
3482 1479 1
615 1479 1
1750 1479 1
1035 1479 1
2886 1479 1
4118 1479 1
319 1479 1
885 1479 1
195 1479 1
996 1479 1
2787 1479 1
914 1479 1
1678 1479 1
661 1479 1
1741 1479 1
3906 1479 1
248 1479 1
3093 1479 1
78 1479 1
1114 1479 1
2947 1479 1
3015 1479 1
3995 1479 1
3542 1479 1
1811 1479 1
2684 1479 1
1840 1479 1
3414 1479 1
1809 1479 1
2429 1479 1
2296 1479 1
1821 1479 1
3417 1479 1
769 1479 1
1087 1479 1
1598 1479 1
754 1479 1
370 1479 1
2860 1479 1
1759 1479 1
3100 1479 1
1458 1479 1
2945 1479 1
626 1479 1
1974 1479 1
3751 1479 1
886 1479 1
1169 1479 1
1217 1479 1
364 1479 1
594 1479 1
1768 1479 1
99 1479 1
2153 1479 1
1121 1479 1
710 1479 1
646 1479 1
2678 1479 1
1820 1479 1
2394 1479 1
4084 1479 1
3830 893 1
403 893 1
1698 893 1
3515 893 1
3767 893 1
1808 893 1
1140 893 1
669 893 1
596 893 1
2498 893 1
509 893 1
1588 893 1
2602 893 1
2716 893 1
183 893 1
207 893 1
168 893 1
700 893 1
2175 893 1
2892 893 1
1282 893 1
1057 893 1
3773 893 1
3776 893 1
1472 893 1
3804 893 1
137 893 1
1923 893 1
1228 893 1
1806 893 1
135 893 1
94 893 1
1040 893 1
1790 893 1
716 893 1
3254 893 1
2213 893 1
221 893 1
515 893 1
1024 893 1
1736 893 1
349 893 1
660 893 1
3626 893 1
37 893 1
3579 893 1
2966 893 1
1819 893 1
1875 893 1
2555 893 1
913 893 1
247 893 1
3321 893 1
1936 893 1
1648 893 1
2060 893 1
2821 893 1
362 893 1
3291 893 1
1600 893 1
1589 893 1
2748 893 1
2738 893 1
1585 893 1
1354 893 1
1148 893 1
601 893 1
586 893 1
2679 893 1
203 893 1
3739 893 1
2600 893 1
943 893 1
186 893 1
3930 893 1
1271 893 1
307 893 1
1537 893 1
1255 893 1
1549 893 1
3142 893 1
1036 893 1
34 893 1
738 893 1
866 893 1
261 893 1
889 893 1
604 893 1
2074 893 1
1676 893 1
658 893 1
2474 893 1
918 893 1
3039 893 1
217 893 1
2142 893 1
3985 893 1
2306 893 1
506 893 1
2215 893 1
452 893 1
2159 893 1
1750 893 1
2493 893 1
1035 893 1
1526 893 1
1621 893 1
1065 893 1
2958 893 1
1769 893 1
1001 893 1
1807 893 1
192 893 1
2545 893 1
31 893 1
3743 893 1
2886 893 1
3590 893 1
1961 893 1
1388 893 1
358 893 1
237 893 1
1150 893 1
948 893 1
709 893 1
2693 893 1
319 893 1
885 893 1
81 893 1
181 893 1
691 893 1
571 893 1
2353 893 1
996 893 1
2445 893 1
2787 893 1
914 893 1
1435 893 1
966 893 1
1678 893 1
3256 893 1
661 893 1
1625 893 1
532 893 1
248 893 1
2271 893 1
3333 893 1
3521 893 1
3544 893 1
995 893 1
3851 893 1
2607 893 1
3612 893 1
3093 893 1
1091 893 1
697 893 1
191 893 1
2671 893 1
576 893 1
459 893 1
51 893 1
2963 893 1
2523 893 1
227 893 1
2934 893 1
1114 893 1
2885 893 1
2947 893 1
1003 893 1
1010 893 1
1963 893 1
3102 893 1
309 893 1
3015 893 1
1082 893 1
931 893 1
684 893 1
352 893 1
1609 893 1
196 893 1
458 893 1
1142 893 1
119 893 1
166 893 1
3995 893 1
2936 893 1
3787 893 1
3857 893 1
3647 893 1
2727 893 1
197 893 1
2301 893 1
2928 893 1
372 893 1
3414 893 1
1809 893 1
2429 893 1
2296 893 1
1033 893 1
3445 893 1
2007 893 1
484 893 1
921 893 1
2711 893 1
696 893 1
3652 893 1
769 893 1
1087 893 1
1598 893 1
1590 893 1
316 893 1
233 893 1
359 893 1
480 893 1
2860 893 1
3100 893 1
1458 893 1
3370 893 1
357 893 1
1387 893 1
1014 893 1
626 893 1
990 893 1
163 893 1
1974 893 1
3420 893 1
695 893 1
886 893 1
689 893 1
2752 893 1
2815 893 1
2295 893 1
492 893 1
1547 893 1
3710 893 1
627 893 1
1217 893 1
2333 893 1
489 893 1
364 893 1
1945 893 1
1768 893 1
99 893 1
1121 893 1
710 893 1
2950 893 1
646 893 1
3654 893 1
2071 893 1
494 893 1
208 893 1
4084 893 1
2648 3648 1
1842 3648 1
2641 3648 1
668 3648 1
491 3648 1
298 3648 1
440 3648 1
3098 3648 1
1442 3648 1
2125 3648 1
3032 3648 1
171 3648 1
1744 3648 1
424 3648 1
3163 3648 1
60 3648 1
102 3648 1
2056 3648 1
1278 3648 1
2586 3648 1
751 3648 1
64 3648 1
2879 3648 1
150 3648 1
2000 3648 1
2820 3648 1
2383 3648 1
3002 3648 1
31 3648 1
1313 3648 1
647 3648 1
666 3648 1
463 3648 1
3705 3648 1
1844 3648 1
1279 3648 1
1792 3648 1
273 3648 1
4140 3648 1
2280 3648 1
111 3648 1
2114 3648 1
528 3648 1
1078 3648 1
775 3648 1
392 3648 1
3591 3648 1
1828 3648 1
3810 3648 1
4010 3648 1
1998 3648 1
1444 3648 1
4009 3648 1
3797 3648 1
2530 3648 1
1617 3648 1
1973 3648 1
2001 3648 1
2329 3648 1
1723 3648 1
145 3648 1
2745 3648 1
1052 3648 1
489 3648 1
3564 2375 1
2931 2375 1
3145 2375 1
1411 2375 1
1054 2375 1
2089 2375 1
823 2375 1
3721 2375 1
1747 2375 1
1863 2375 1
3086 2375 1
1984 2375 1
3667 2375 1
3984 2375 1
3649 2375 1
2009 2375 1
1971 2375 1
3673 2375 1
2965 2375 1
1497 2375 1
1322 2375 1
737 2375 1
532 2375 1
537 2375 1
2164 2375 1
4025 2375 1
898 2375 1
731 2375 1
1417 2375 1
377 2375 1
130 2375 1
2372 2375 1
1968 2375 1
2404 2375 1
254 2375 1
3476 2375 1
1762 2375 1
3782 77 1
2648 77 1
113 77 1
1018 77 1
2602 77 1
1596 77 1
33 77 1
3424 77 1
655 77 1
288 77 1
1202 77 1
2270 77 1
398 77 1
2225 77 1
242 77 1
4062 77 1
1341 77 1
215 77 1
2840 77 1
2943 77 1
531 77 1
520 77 1
525 77 1
37 77 1
2238 77 1
1442 77 1
780 77 1
434 77 1
518 77 1
286 77 1
842 77 1
850 77 1
76 77 1
3739 77 1
411 77 1
3759 77 1
711 77 1
431 77 1
614 77 1
2025 77 1
2023 77 1
1109 77 1
631 77 1
344 77 1
2518 77 1
587 77 1
551 77 1
1203 77 1
20 77 1
1194 77 1
2847 77 1
843 77 1
31 77 1
3200 77 1
2 77 1
3263 77 1
4026 77 1
3705 77 1
345 77 1
1468 77 1
3954 77 1
2146 77 1
939 77 1
326 77 1
3549 77 1
2524 77 1
430 77 1
71 77 1
941 77 1
3116 77 1
2189 77 1
2453 77 1
3031 77 1
106 77 1
1041 77 1
161 77 1
826 77 1
3330 77 1
3995 77 1
114 77 1
3092 77 1
1650 77 1
343 77 1
588 77 1
3477 77 1
1953 77 1
653 77 1
1165 77 1
367 77 1
90 77 1
771 77 1
496 77 1
519 77 1
2328 77 1
3657 77 1
152 77 1
3478 77 1
1338 77 1
462 77 1
1617 77 1
2193 77 1
2466 77 1
293 77 1
2759 77 1
1267 77 1
590 77 1
656 77 1
1007 77 1
3536 77 1
2817 77 1
1884 77 1
2106 77 1
489 77 1
646 77 1
3904 77 1
1886 77 1
558 77 1
856 77 1
863 77 1
2100 77 1
3289 77 1
1434 77 1
3376 77 1
3598 77 1
3351 77 1
3628 77 1
91 77 1
765 77 1
383 77 1
952 77 1
589 77 1
2447 77 1
3136 77 1
623 77 1
652 77 1
773 77 1
657 77 1
816 77 1
1455 77 1
3202 77 1
845 77 1
312 77 1
2038 77 1
523 77 1
368 77 1
3837 77 1
1021 77 1
157 77 1
1020 77 1
776 77 1
2525 77 1
712 550 1
411 550 1
843 550 1
31 550 1
71 550 1
1330 550 1
590 550 1
1773 550 1
845 550 1
312 550 1
1686 550 1
851 550 1
389 550 1
2602 3219 1
1247 3219 1
231 3219 1
104 3219 1
565 3219 1
31 3219 1
2 3219 1
3092 3219 1
462 3219 1
4106 3219 1
1782 2827 1
274 2827 1
669 2827 1
535 2827 1
4093 2827 1
3773 2827 1
3776 2827 1
180 2827 1
1122 2827 1
3804 2827 1
1181 2827 1
1004 2827 1
716 2827 1
2073 2827 1
37 2827 1
2966 2827 1
2825 2827 1
1936 2827 1
330 2827 1
2060 2827 1
1328 2827 1
1778 2827 1
1104 2827 1
1600 2827 1
1068 2827 1
3191 2827 1
1097 2827 1
586 2827 1
1537 2827 1
1549 2827 1
1036 2827 1
34 2827 1
1676 2827 1
1545 2827 1
2215 2827 1
452 2827 1
615 2827 1
31 2827 1
2886 2827 1
1388 2827 1
358 2827 1
190 2827 1
81 2827 1
2787 2827 1
1678 2827 1
661 2827 1
2556 2827 1
1940 2827 1
2671 2827 1
1010 2827 1
119 2827 1
3995 2827 1
1461 2827 1
355 2827 1
1258 2827 1
629 2827 1
503 2827 1
3414 2827 1
2429 2827 1
3417 2827 1
2971 2827 1
769 2827 1
233 2827 1
3876 2827 1
480 2827 1
2860 2827 1
1458 2827 1
1673 2827 1
626 2827 1
1016 2827 1
1007 2827 1
907 2827 1
886 2827 1
1802 2827 1
1217 2827 1
1616 2827 1
1768 2827 1
2950 2827 1
646 2827 1
2071 2827 1
2394 2827 1
4084 2827 1
3829 1242 1
3739 1242 1
104 1242 1
22 1242 1
2958 1242 1
31 1242 1
2569 1242 1
882 1242 1
4106 1242 1
93 873 1
113 873 1
1888 873 1
2148 873 1
1596 873 1
33 873 1
655 873 1
288 873 1
224 873 1
2225 873 1
4062 873 1
1049 873 1
529 873 1
2841 873 1
665 873 1
2943 873 1
2344 873 1
1249 873 1
286 873 1
842 873 1
2538 873 1
76 873 1
1810 873 1
2714 873 1
2015 873 1
587 873 1
551 873 1
20 873 1
2847 873 1
843 873 1
283 873 1
31 873 1
497 873 1
1597 873 1
2099 873 1
1468 873 1
624 873 1
3549 873 1
2524 873 1
71 873 1
1587 873 1
3116 873 1
2189 873 1
3722 873 1
1503 873 1
3513 873 1
161 873 1
1141 873 1
826 873 1
282 873 1
284 873 1
3092 873 1
540 873 1
1650 873 1
335 873 1
2550 873 1
1165 873 1
90 873 1
771 873 1
641 873 1
519 873 1
2328 873 1
152 873 1
2946 873 1
522 873 1
1338 873 1
47 873 1
1406 873 1
118 873 1
1330 873 1
46 873 1
1831 873 1
1267 873 1
590 873 1
656 873 1
1720 873 1
646 873 1
131 873 1
1635 873 1
863 873 1
1206 873 1
662 873 1
844 873 1
1364 873 1
153 873 1
383 873 1
2459 873 1
2212 873 1
589 873 1
151 873 1
623 873 1
72 873 1
1426 873 1
845 873 1
312 873 1
2038 873 1
523 873 1
346 873 1
368 873 1
155 873 1
336 873 1
3750 873 1
776 873 1
708 873 1
287 873 1
1779 1082 1
1698 1082 1
1808 1082 1
669 1082 1
596 1082 1
2498 1082 1
509 1082 1
2960 1082 1
659 1082 1
1586 1082 1
1944 1082 1
868 1082 1
4064 1082 1
242 1082 1
1849 1082 1
969 1082 1
607 1082 1
1851 1082 1
2190 1082 1
1040 1082 1
2095 1082 1
3254 1082 1
264 1082 1
2213 1082 1
221 1082 1
1024 1082 1
1736 1082 1
2330 1082 1
349 1082 1
660 1082 1
218 1082 1
3878 1082 1
997 1082 1
2073 1082 1
1438 1082 1
2872 1082 1
37 1082 1
499 1082 1
912 1082 1
2710 1082 1
1935 1082 1
177 1082 1
1104 1082 1
3291 1082 1
220 1082 1
1551 1082 1
2890 1082 1
2217 1082 1
1471 1082 1
3734 1082 1
693 1082 1
586 1082 1
2679 1082 1
203 1082 1
3739 1082 1
1271 1082 1
2575 1082 1
2527 1082 1
1549 1082 1
1391 1082 1
1386 1082 1
4110 1082 1
1941 1082 1
261 1082 1
219 1082 1
604 1082 1
1676 1082 1
3852 1082 1
482 1082 1
217 1082 1
694 1082 1
1823 1082 1
2215 1082 1
452 1082 1
1750 1082 1
2493 1082 1
243 1082 1
3000 1082 1
2886 1082 1
3271 1082 1
692 1082 1
559 1082 1
1978 1082 1
195 1082 1
2445 1082 1
914 1082 1
966 1082 1
661 1082 1
211 1082 1
3906 1082 1
3625 1082 1
248 1082 1
893 1082 1
995 1082 1
3093 1082 1
699 1082 1
1091 1082 1
3793 1082 1
459 1082 1
374 1082 1
2303 1082 1
1003 1082 1
2747 1082 1
309 1082 1
1385 1082 1
2780 1082 1
325 1082 1
166 1082 1
3995 1082 1
1028 1082 1
214 1082 1
3510 1082 1
2393 1082 1
1000 1082 1
3297 1082 1
2928 1082 1
4037 1082 1
681 1082 1
2429 1082 1
1728 1082 1
2788 1082 1
1033 1082 1
3445 1082 1
484 1082 1
921 1082 1
2126 1082 1
4113 1082 1
769 1082 1
1598 1082 1
359 1082 1
1281 1082 1
480 1082 1
865 1082 1
4063 1082 1
1544 1082 1
1458 1082 1
357 1082 1
209 1082 1
626 1082 1
695 1082 1
593 1082 1
2295 1082 1
1217 1082 1
3890 1082 1
1580 1082 1
2880 1082 1
2761 1082 1
1121 1082 1
2950 1082 1
646 1082 1
2566 1082 1
2071 1082 1
1528 1082 1
1088 2678 1
403 2678 1
1698 2678 1
3515 2678 1
183 2678 1
700 2678 1
2392 2678 1
2709 2678 1
242 2678 1
180 2678 1
1122 2678 1
1237 2678 1
3373 2678 1
2213 2678 1
1024 2678 1
2086 2678 1
602 2678 1
2646 2678 1
3291 2678 1
586 2678 1
3739 2678 1
2662 2678 1
186 2678 1
3956 2678 1
711 2678 1
305 2678 1
2666 2678 1
1676 2678 1
658 2678 1
217 2678 1
3985 2678 1
452 2678 1
615 2678 1
1196 2678 1
1259 2678 1
31 2678 1
2886 2678 1
2919 2678 1
3929 2678 1
914 2678 1
620 2678 1
1741 2678 1
248 2678 1
1479 2678 1
1091 2678 1
1963 2678 1
302 2678 1
3174 2678 1
325 2678 1
1142 2678 1
119 2678 1
3995 2678 1
3833 2678 1
372 2678 1
1301 2678 1
82 2678 1
275 2678 1
3414 2678 1
2126 2678 1
977 2678 1
3134 2678 1
2061 2678 1
1154 2678 1
3876 2678 1
1458 2678 1
1044 2678 1
886 2678 1
1217 2678 1
3398 2678 1
1768 2678 1
99 2678 1
1121 2678 1
646 2678 1
2394 2678 1
3782 3031 1
33 3031 1
655 3031 1
288 3031 1
529 3031 1
2943 3031 1
76 3031 1
3805 3031 1
498 3031 1
2025 3031 1
852 3031 1
1203 3031 1
1719 3031 1
843 3031 1
3263 3031 1
3824 3031 1
345 3031 1
3549 3031 1
71 3031 1
941 3031 1
3330 3031 1
343 3031 1
653 3031 1
771 3031 1
152 3031 1
1338 3031 1
1330 3031 1
46 3031 1
1831 3031 1
590 3031 1
1884 3031 1
1773 3031 1
646 3031 1
1635 3031 1
3289 3031 1
2617 3031 1
1482 3031 1
901 3031 1
1484 3031 1
1426 3031 1
633 3031 1
845 3031 1
312 3031 1
1021 3031 1
776 3031 1
287 3031 1
2648 937 1
2470 937 1
2602 937 1
298 937 1
3144 937 1
974 937 1
3773 937 1
441 937 1
2270 937 1
527 937 1
3526 937 1
1630 937 1
318 937 1
2384 937 1
2742 937 1
827 937 1
3829 937 1
1247 937 1
575 937 1
525 937 1
440 937 1
2893 937 1
1067 937 1
45 937 1
1774 937 1
421 937 1
37 937 1
133 937 1
2115 937 1
3081 937 1
409 937 1
1722 937 1
3429 937 1
618 937 1
1474 937 1
4094 937 1
104 937 1
562 937 1
711 937 1
2927 937 1
2390 937 1
3703 937 1
988 937 1
1096 937 1
467 937 1
2014 937 1
1735 937 1
875 937 1
234 937 1
3150 937 1
1065 937 1
2958 937 1
2846 937 1
954 937 1
4070 937 1
726 937 1
164 937 1
3040 937 1
2491 937 1
2639 937 1
1997 937 1
64 937 1
172 937 1
3375 937 1
1654 937 1
1983 937 1
31 937 1
2906 937 1
3681 937 1
1334 937 1
237 937 1
3705 937 1
1971 937 1
141 937 1
2146 937 1
2258 937 1
784 937 1
512 937 1
2693 937 1
319 937 1
235 937 1
1452 937 1
940 937 1
532 937 1
2807 937 1
400 937 1
882 937 1
2653 937 1
1981 937 1
1915 937 1
3949 937 1
227 937 1
1191 937 1
1294 937 1
3435 937 1
3330 937 1
3995 937 1
3903 937 1
3711 937 1
1011 937 1
3092 937 1
642 937 1
433 937 1
425 937 1
3135 937 1
1263 937 1
1828 937 1
1022 937 1
236 937 1
3297 937 1
2629 937 1
422 937 1
514 937 1
437 937 1
462 937 1
226 937 1
4113 937 1
445 937 1
2240 937 1
4138 937 1
1154 937 1
2736 937 1
163 937 1
3329 937 1
2106 937 1
489 937 1
3569 937 1
646 937 1
4106 937 1
3485 937 1
189 3897 1
2628 3897 1
1065 3897 1
31 3897 1
237 3897 1
1452 3897 1
532 3897 1
3949 3897 1
3330 3897 1
3092 3897 1
3297 3897 1
226 3897 1
973 3897 1
2645 3897 1
163 3897 1
3782 1649 1
3166 1649 1
655 1649 1
712 1649 1
2225 1649 1
531 1649 1
525 1649 1
707 1649 1
780 1649 1
842 1649 1
1286 1649 1
411 1649 1
498 1649 1
117 1649 1
551 1649 1
1203 1649 1
2847 1649 1
283 1649 1
1879 1649 1
31 1649 1
3263 1649 1
1597 1649 1
345 1649 1
939 1649 1
3549 1649 1
71 1649 1
3092 1649 1
1650 1649 1
343 1649 1
337 1649 1
1953 1649 1
519 1649 1
462 1649 1
233 1649 1
1154 1649 1
1267 1649 1
590 1649 1
2817 1649 1
1884 1649 1
646 1649 1
1886 1649 1
3238 1649 1
558 1649 1
856 1649 1
1206 1649 1
950 1649 1
3628 1649 1
91 1649 1
765 1649 1
383 1649 1
2459 1649 1
2617 1649 1
2212 1649 1
2447 1649 1
70 1649 1
845 1649 1
312 1649 1
346 1649 1
3837 1649 1
1021 1649 1
389 1649 1
336 1649 1
2525 1649 1
159 1649 1
668 839 1
1128 839 1
2602 839 1
980 839 1
2349 839 1
877 839 1
3773 839 1
318 839 1
1247 839 1
525 839 1
440 839 1
1067 839 1
439 839 1
1442 839 1
778 839 1
1516 839 1
424 839 1
562 839 1
711 839 1
2390 839 1
467 839 1
2861 839 1
240 839 1
31 839 1
1900 839 1
784 839 1
319 839 1
2991 839 1
227 839 1
3330 839 1
2956 839 1
1828 839 1
462 839 1
1154 839 1
2736 839 1
2286 839 1
2648 1828 1
491 1828 1
611 1828 1
2602 1828 1
714 1828 1
877 1828 1
3773 1828 1
441 1828 1
3868 1828 1
50 1828 1
527 1828 1
455 1828 1
398 1828 1
1630 1828 1
1671 1828 1
1002 1828 1
318 1828 1
2351 1828 1
3829 1828 1
1724 1828 1
1054 1828 1
1247 1828 1
225 1828 1
575 1828 1
525 1828 1
440 1828 1
45 1828 1
2017 1828 1
725 1828 1
37 1828 1
3588 1828 1
1822 1828 1
2278 1828 1
3961 1828 1
3081 1828 1
409 1828 1
2044 1828 1
2019 1828 1
778 1828 1
786 1828 1
3032 1828 1
2347 1828 1
1594 1828 1
1516 1828 1
434 1828 1
144 1828 1
447 1828 1
2538 1828 1
1274 1828 1
505 1828 1
2967 1828 1
104 1828 1
562 1828 1
3567 1828 1
635 1828 1
449 1828 1
467 1828 1
631 1828 1
2014 1828 1
506 1828 1
3097 1828 1
13 1828 1
1064 1828 1
234 1828 1
1065 1828 1
2958 1828 1
4070 1828 1
4 1828 1
240 1828 1
565 1828 1
2639 1828 1
583 1828 1
1721 1828 1
1194 1828 1
3425 1828 1
3375 1828 1
526 1828 1
1047 1828 1
3440 1828 1
1983 1828 1
762 1828 1
31 1828 1
2886 1828 1
3200 1828 1
4081 1828 1
647 1828 1
1389 1828 1
1157 1828 1
3681 1828 1
2401 1828 1
237 1828 1
3705 1828 1
3311 1828 1
2099 1828 1
2057 1828 1
141 1828 1
2146 1828 1
3712 1828 1
3221 1828 1
2965 1828 1
206 1828 1
784 1828 1
512 1828 1
2636 1828 1
938 1828 1
1803 1828 1
319 1828 1
3641 1828 1
2991 1828 1
2807 1828 1
400 1828 1
1262 1828 1
1787 1828 1
2280 1828 1
742 1828 1
1195 1828 1
1362 1828 1
584 1828 1
63 1828 1
289 1828 1
528 1828 1
7 1828 1
3949 1828 1
1191 1828 1
1963 1828 1
143 1828 1
3435 1828 1
3330 1828 1
3995 1828 1
3223 1828 1
2894 1828 1
3092 1828 1
642 1828 1
588 1828 1
3744 1828 1
3591 1828 1
546 1828 1
425 1828 1
470 1828 1
3126 1828 1
3167 1828 1
3212 1828 1
294 1828 1
478 1828 1
3668 1828 1
1990 1828 1
372 1828 1
3414 1828 1
2419 1828 1
427 1828 1
741 1828 1
1477 1828 1
397 1828 1
2299 1828 1
462 1828 1
1617 1828 1
1830 1828 1
226 1828 1
723 1828 1
233 1828 1
2028 1828 1
2240 1828 1
1154 1828 1
1914 1828 1
2725 1828 1
2020 1828 1
2736 1828 1
1125 1828 1
3357 1828 1
293 1828 1
3303 1828 1
1458 1828 1
25 1828 1
163 1828 1
1675 1828 1
258 1828 1
2923 1828 1
105 1828 1
2106 1828 1
489 1828 1
423 1828 1
646 1828 1
3904 1828 1
765 1828 1
3019 1828 1
2602 1489 1
3773 1489 1
3526 1489 1
1630 1489 1
955 1489 1
525 1489 1
2238 1489 1
3081 1489 1
1632 1489 1
144 1489 1
1251 1489 1
3739 1489 1
562 1489 1
711 1489 1
1796 1489 1
875 1489 1
1065 1489 1
2958 1489 1
164 1489 1
3040 1489 1
1638 1489 1
31 1489 1
3575 1489 1
2146 1489 1
532 1489 1
2021 1489 1
3949 1489 1
227 1489 1
309 1489 1
1294 1489 1
3435 1489 1
3995 1489 1
3092 1489 1
392 1489 1
3135 1489 1
1828 1489 1
3297 1489 1
462 1489 1
233 1489 1
1154 1489 1
2645 1489 1
1007 1489 1
1357 1489 1
489 1489 1
1901 1489 1
646 1489 1
2648 632 1
2470 632 1
491 632 1
1128 632 1
2602 632 1
298 632 1
428 632 1
877 632 1
441 632 1
50 632 1
180 632 1
3146 632 1
2742 632 1
3829 632 1
3504 632 1
525 632 1
2238 632 1
3081 632 1
3032 632 1
3429 632 1
171 632 1
2528 632 1
4094 632 1
2488 632 1
2967 632 1
186 632 1
104 632 1
562 632 1
2634 632 1
431 632 1
2014 632 1
3097 632 1
13 632 1
3839 632 1
760 632 1
234 632 1
1065 632 1
2958 632 1
2846 632 1
164 632 1
1164 632 1
240 632 1
58 632 1
2334 632 1
1721 632 1
150 632 1
399 632 1
31 632 1
2886 632 1
3200 632 1
2981 632 1
237 632 1
3705 632 1
345 632 1
438 632 1
1827 632 1
940 632 1
2358 632 1
532 632 1
3298 632 1
2807 632 1
1195 632 1
430 632 1
111 632 1
584 632 1
882 632 1
63 632 1
1416 632 1
2141 632 1
3949 632 1
543 632 1
227 632 1
1078 632 1
3330 632 1
3995 632 1
3092 632 1
642 632 1
433 632 1
1828 632 1
1627 632 1
1268 632 1
4096 632 1
3297 632 1
2851 632 1
437 632 1
448 632 1
2465 632 1
462 632 1
1617 632 1
4113 632 1
1973 632 1
723 632 1
1786 632 1
233 632 1
445 632 1
2240 632 1
3085 632 1
1154 632 1
2466 632 1
648 632 1
3016 632 1
2621 632 1
163 632 1
489 632 1
1296 632 1
646 632 1
3019 632 1
3179 377 1
2648 377 1
2460 377 1
735 377 1
2554 377 1
2881 377 1
466 377 1
1306 377 1
2406 377 1
2236 377 1
1128 377 1
1445 377 1
2285 377 1
2931 377 1
2168 377 1
2602 377 1
1862 377 1
3802 377 1
712 377 1
2080 377 1
2375 377 1
3145 377 1
2855 377 1
1970 377 1
1209 377 1
4014 377 1
3773 377 1
3421 377 1
821 377 1
734 377 1
3868 377 1
1409 377 1
50 377 1
527 377 1
3665 377 1
3012 377 1
2191 377 1
3832 377 1
1630 377 1
1110 377 1
3044 377 1
251 377 1
215 377 1
3089 377 1
1256 377 1
560 377 1
1321 377 1
2699 377 1
396 377 1
18 377 1
1671 377 1
2650 377 1
1776 377 1
2576 377 1
1447 377 1
1868 377 1
3829 377 1
1054 377 1
1825 377 1
580 377 1
1067 377 1
2213 377 1
660 377 1
961 377 1
3760 377 1
1449 377 1
2165 377 1
1837 377 1
1531 377 1
1410 377 1
2402 377 1
728 377 1
4048 377 1
3081 377 1
409 377 1
35 377 1
2125 377 1
786 377 1
402 377 1
1450 377 1
2089 377 1
1380 377 1
2403 377 1
1112 377 1
1518 377 1
65 377 1
1498 377 1
3244 377 1
2539 377 1
3764 377 1
1382 377 1
1448 377 1
1430 377 1
1864 377 1
330 377 1
1413 377 1
23 377 1
1222 377 1
27 377 1
538 377 1
3312 377 1
1212 377 1
447 377 1
1950 377 1
1747 377 1
1867 377 1
3049 377 1
2275 377 1
1106 377 1
2090 377 1
3234 377 1
3739 377 1
127 377 1
1408 377 1
3163 377 1
1271 377 1
2110 377 1
1771 377 1
1863 377 1
104 377 1
562 377 1
3251 377 1
3071 377 1
6 377 1
1080 377 1
2774 377 1
1139 377 1
3129 377 1
733 377 1
3086 377 1
2370 377 1
1984 377 1
957 377 1
1210 377 1
2399 377 1
2390 377 1
1505 377 1
2818 377 1
2789 377 1
2564 377 1
2457 377 1
1350 377 1
2548 377 1
1870 377 1
1223 377 1
378 377 1
3667 377 1
467 377 1
3658 377 1
2426 377 1
1224 377 1
4006 377 1
3614 377 1
2776 377 1
1735 377 1
1519 377 1
2549 377 1
2425 377 1
13 377 1
1064 377 1
1760 377 1
985 377 1
1065 377 1
164 377 1
240 377 1
2639 377 1
3360 377 1
1721 377 1
2898 377 1
774 377 1
976 377 1
843 377 1
3994 377 1
172 377 1
322 377 1
2775 377 1
2526 377 1
1047 377 1
2011 377 1
1756 377 1
1866 377 1
3306 377 1
19 377 1
1983 377 1
2109 377 1
31 377 1
3200 377 1
2398 377 1
61 377 1
3649 377 1
1374 377 1
958 377 1
1389 377 1
2 377 1
2583 377 1
1451 377 1
1826 377 1
2009 377 1
3236 377 1
320 377 1
1859 377 1
1733 377 1
3263 377 1
1511 377 1
1157 377 1
4026 377 1
32 377 1
2773 377 1
2992 377 1
3087 377 1
255 377 1
3305 377 1
1846 377 1
2326 377 1
581 377 1
2360 377 1
956 377 1
2427 377 1
1860 377 1
3673 377 1
1753 377 1
3742 377 1
2764 377 1
1414 377 1
16 377 1
2965 377 1
3781 377 1
299 377 1
4002 377 1
1497 377 1
3021 377 1
1804 377 1
3415 377 1
2226 377 1
3352 377 1
2386 377 1
477 377 1
3310 377 1
2059 377 1
1894 377 1
1752 377 1
2939 377 1
3063 377 1
1322 377 1
553 377 1
938 377 1
763 377 1
2327 377 1
26 377 1
3552 377 1
1948 377 1
3088 377 1
737 377 1
2181 377 1
319 377 1
1772 377 1
729 377 1
1493 377 1
3390 377 1
532 377 1
1111 377 1
321 377 1
400 377 1
2260 377 1
464 377 1
341 377 1
742 377 1
2135 377 1
3036 377 1
430 377 1
2114 377 1
651 377 1
7 377 1
3422 377 1
3949 377 1
2164 377 1
3849 377 1
1405 377 1
2655 377 1
1865 377 1
227 377 1
1078 377 1
2911 377 1
282 377 1
1191 377 1
1861 377 1
2198 377 1
2932 377 1
1145 377 1
4025 377 1
718 377 1
1643 377 1
3435 377 1
3995 377 1
539 377 1
1376 377 1
3092 377 1
2929 377 1
256 377 1
2366 377 1
2368 377 1
332 377 1
2166 377 1
2192 377 1
2442 377 1
1431 377 1
2896 377 1
2793 377 1
1266 377 1
1985 377 1
1709 377 1
3135 377 1
3974 377 1
731 377 1
294 377 1
2341 377 1
2312 377 1
736 377 1
1138 377 1
2812 377 1
3313 377 1
1061 377 1
1378 377 1
1352 377 1
395 377 1
2008 377 1
249 377 1
393 377 1
1949 377 1
3595 377 1
1734 377 1
552 377 1
1969 377 1
3730 377 1
3539 377 1
3701 377 1
879 377 1
1583 377 1
1502 377 1
12 377 1
2179 377 1
3553 377 1
1746 377 1
130 377 1
2407 377 1
462 377 1
1379 377 1
226 377 1
3686 377 1
391 377 1
59 377 1
233 377 1
2897 377 1
4105 377 1
1509 377 1
2372 377 1
1914 377 1
3971 377 1
3498 377 1
1968 377 1
2404 377 1
300 377 1
2286 377 1
750 377 1
254 377 1
1869 377 1
3476 377 1
3247 377 1
3016 377 1
1008 377 1
1179 377 1
1743 377 1
2540 377 1
1793 377 1
258 377 1
1052 377 1
2045 377 1
1007 377 1
2106 377 1
1304 377 1
489 377 1
2567 377 1
2880 377 1
360 377 1
301 377 1
2169 377 1
1303 377 1
1762 377 1
646 377 1
2172 377 1
129 377 1
3485 377 1
3019 377 1
4084 377 1
1693 3842 1
165 3842 1
679 3842 1
3007 3842 1
3882 3842 1
31 3842 1
2437 3842 1
830 3842 1
1031 3842 1
772 3842 1
1731 3842 1
2986 3842 1
2563 3842 1
1799 3842 1
126 3842 1
795 3842 1
1491 3842 1
2508 3842 1
1293 3842 1
1946 3842 1
680 3842 1
3782 383 1
2760 383 1
30 383 1
1453 383 1
932 383 1
3166 383 1
3726 383 1
1596 383 1
33 383 1
655 383 1
288 383 1
1202 383 1
2227 383 1
951 383 1
441 383 1
3868 383 1
398 383 1
1460 383 1
75 383 1
1341 383 1
2064 383 1
2840 383 1
531 383 1
4048 383 1
409 383 1
290 383 1
434 383 1
2538 383 1
1367 383 1
1286 383 1
3163 383 1
3861 383 1
2551 383 1
3805 383 1
3759 383 1
3825 383 1
498 383 1
1369 383 1
3009 383 1
1368 383 1
614 383 1
872 383 1
2714 383 1
69 383 1
2023 383 1
1109 383 1
2381 383 1
344 383 1
1203 383 1
13 383 1
1064 383 1
1192 383 1
64 383 1
2847 383 1
843 383 1
3094 383 1
1765 383 1
31 383 1
497 383 1
1839 383 1
2 383 1
3263 383 1
1157 383 1
1597 383 1
2099 383 1
3824 383 1
1468 383 1
3954 383 1
410 383 1
616 383 1
107 383 1
939 383 1
495 383 1
71 383 1
1587 383 1
1360 383 1
1665 383 1
1370 383 1
106 383 1
1503 383 1
1041 383 1
873 383 1
3330 383 1
114 383 1
640 383 1
343 383 1
335 383 1
3477 383 1
764 383 1
4045 383 1
90 383 1
641 383 1
496 383 1
3657 383 1
152 383 1
280 383 1
2946 383 1
462 383 1
1617 383 1
2591 383 1
1337 383 1
46 383 1
1831 383 1
590 383 1
3790 383 1
1432 383 1
656 383 1
1007 383 1
2817 383 1
1884 383 1
105 383 1
1901 383 1
646 383 1
3904 383 1
1649 383 1
960 383 1
1955 383 1
900 383 1
1635 383 1
3238 383 1
558 383 1
3289 383 1
2573 383 1
950 383 1
1685 383 1
1434 383 1
2452 383 1
279 383 1
3376 383 1
3846 383 1
3351 383 1
3628 383 1
91 383 1
2012 383 1
765 383 1
4034 383 1
1297 383 1
2459 383 1
1204 383 1
1365 383 1
1680 383 1
861 383 1
2617 383 1
3103 383 1
952 383 1
650 383 1
2212 383 1
2447 383 1
654 383 1
3136 383 1
1482 383 1
652 383 1
901 383 1
385 383 1
1426 383 1
773 383 1
657 383 1
2305 383 1
816 383 1
3959 383 1
1666 383 1
817 383 1
384 383 1
70 383 1
1353 383 1
1205 383 1
29 383 1
347 383 1
3161 383 1
1152 383 1
845 383 1
312 383 1
2038 383 1
1764 383 1
346 383 1
74 383 1
1336 383 1
3656 383 1
342 383 1
1686 383 1
2380 383 1
278 383 1
155 383 1
1716 383 1
1021 383 1
28 383 1
3005 383 1
336 383 1
1020 383 1
3750 383 1
1248 383 1
1483 383 1
776 383 1
2525 383 1
2640 383 1
287 383 1
450 1591 1
3830 1591 1
403 1591 1
1576 1591 1
596 1591 1
1588 1591 1
825 1591 1
154 1591 1
3632 1591 1
868 1591 1
1103 1591 1
314 1591 1
967 1591 1
180 1591 1
1122 1591 1
1817 1591 1
137 1591 1
1757 1591 1
2180 1591 1
992 1591 1
508 1591 1
3373 1591 1
3586 1591 1
909 1591 1
1024 1591 1
1189 1591 1
660 1591 1
2073 1591 1
112 1591 1
37 1591 1
324 1591 1
2710 1591 1
2966 1591 1
373 1591 1
837 1591 1
1936 1591 1
2646 1591 1
1648 1591 1
2060 1591 1
404 1591 1
362 1591 1
2176 1591 1
2915 1591 1
1097 1591 1
2072 1591 1
203 1591 1
3739 1591 1
1532 1591 1
1271 1591 1
3663 1591 1
1890 1591 1
1549 1591 1
41 1591 1
2743 1591 1
467 1591 1
34 1591 1
1032 1591 1
2450 1591 1
889 1591 1
1676 1591 1
217 1591 1
1218 1591 1
3900 1591 1
3149 1591 1
615 1591 1
1231 1591 1
1270 1591 1
1035 1591 1
1621 1591 1
1001 1591 1
1807 1591 1
2886 1591 1
1961 1591 1
1157 1591 1
358 1591 1
3520 1591 1
331 1591 1
788 1591 1
295 1591 1
2317 1591 1
885 1591 1
195 1591 1
3919 1591 1
2353 1591 1
2574 1591 1
2787 1591 1
855 1591 1
2355 1591 1
914 1591 1
927 1591 1
1678 1591 1
661 1591 1
3419 1591 1
248 1591 1
2443 1591 1
461 1591 1
2673 1591 1
3967 1591 1
1216 1591 1
576 1591 1
2963 1591 1
1003 1591 1
1145 1591 1
83 1591 1
309 1591 1
962 1591 1
241 1591 1
1208 1591 1
458 1591 1
119 1591 1
166 1591 1
3995 1591 1
1552 1591 1
355 1591 1
1258 1591 1
2727 1591 1
2749 1591 1
377 1591 1
1000 1591 1
1113 1591 1
2928 1591 1
2674 1591 1
1252 1591 1
503 1591 1
2948 1591 1
3516 1591 1
82 1591 1
3414 1591 1
2429 1591 1
1728 1591 1
3445 1591 1
3905 1591 1
921 1591 1
3139 1591 1
519 1591 1
1171 1591 1
1349 1591 1
977 1591 1
204 1591 1
40 1591 1
769 1591 1
1087 1591 1
3479 1591 1
132 1591 1
1458 1591 1
1016 1591 1
136 1591 1
886 1591 1
622 1591 1
1926 1591 1
2502 1591 1
894 1591 1
1217 1591 1
929 1591 1
364 1591 1
1121 1591 1
646 1591 1
1820 1591 1
363 1591 1
1309 1591 1
1528 1591 1
3009 852 1
843 852 1
1597 852 1
410 852 1
3549 852 1
71 852 1
3031 852 1
282 852 1
590 852 1
91 852 1
383 852 1
2447 852 1
773 852 1
1308 852 1
845 852 1
312 852 1
1021 852 1
1248 852 1
3782 4034 1
1200 4034 1
30 4034 1
1453 4034 1
3175 4034 1
655 4034 1
712 4034 1
951 4034 1
398 4034 1
1286 4034 1
3825 4034 1
498 4034 1
1369 4034 1
3009 4034 1
1368 4034 1
614 4034 1
69 4034 1
1109 4034 1
551 4034 1
3094 4034 1
31 4034 1
497 4034 1
345 4034 1
495 4034 1
71 4034 1
1370 4034 1
90 4034 1
771 4034 1
496 4034 1
280 4034 1
46 4034 1
3790 4034 1
1773 4034 1
646 4034 1
3904 4034 1
1955 4034 1
900 4034 1
558 4034 1
1685 4034 1
279 4034 1
2822 4034 1
3846 4034 1
1364 4034 1
3351 4034 1
91 4034 1
2012 4034 1
383 4034 1
1297 4034 1
2459 4034 1
1204 4034 1
1365 4034 1
952 4034 1
650 4034 1
1454 4034 1
2447 4034 1
1482 4034 1
901 4034 1
385 4034 1
773 4034 1
2305 4034 1
816 4034 1
1666 4034 1
1205 4034 1
29 4034 1
845 4034 1
312 4034 1
346 4034 1
74 4034 1
1336 4034 1
1686 4034 1
1716 4034 1
1021 4034 1
28 4034 1
389 4034 1
336 4034 1
1020 4034 1
776 4034 1
2525 4034 1
2640 4034 1
450 2779 1
853 2779 1
3830 2779 1
1677 2779 1
669 2779 1
930 2779 1
183 2779 1
2156 2779 1
242 2779 1
1002 2779 1
1790 2779 1
716 2779 1
992 2779 1
80 2779 1
221 2779 1
1932 2779 1
502 2779 1
3902 2779 1
349 2779 1
3878 2779 1
2810 2779 1
112 2779 1
3072 2779 1
37 2779 1
3468 2779 1
912 2779 1
2480 2779 1
913 2779 1
1936 2779 1
1345 2779 1
1328 2779 1
362 2779 1
3291 2779 1
1068 2779 1
2738 2779 1
1585 2779 1
1354 2779 1
1551 2779 1
2890 2779 1
1180 2779 1
3444 2779 1
586 2779 1
203 2779 1
1624 2779 1
186 2779 1
1271 2779 1
2451 2779 1
2836 2779 1
1391 2779 1
2129 2779 1
2659 2779 1
34 2779 1
3215 2779 1
866 2779 1
1676 2779 1
644 2779 1
217 2779 1
1174 2779 1
506 2779 1
452 2779 1
3381 2779 1
615 2779 1
1035 2779 1
2545 2779 1
2886 2779 1
2317 2779 1
81 2779 1
2608 2779 1
996 2779 1
2787 2779 1
855 2779 1
914 2779 1
966 2779 1
661 2779 1
3416 2779 1
248 2779 1
1027 2779 1
351 2779 1
1689 2779 1
2523 2779 1
1226 2779 1
1963 2779 1
309 2779 1
1385 2779 1
605 2779 1
198 2779 1
352 2779 1
458 2779 1
1142 2779 1
119 2779 1
166 2779 1
3995 2779 1
3092 2779 1
3647 2779 1
3796 2779 1
1000 2779 1
2684 2779 1
854 2779 1
869 2779 1
2674 2779 1
1252 2779 1
1009 2779 1
82 2779 1
3414 2779 1
2429 2779 1
1728 2779 1
2007 2779 1
3905 2779 1
484 2779 1
1005 2779 1
2667 2779 1
3479 2779 1
4063 2779 1
1759 2779 1
1458 2779 1
3566 2779 1
483 2779 1
2295 2779 1
894 2779 1
1217 2779 1
3570 2779 1
2880 2779 1
1768 2779 1
1121 2779 1
710 2779 1
646 2779 1
3176 2779 1
770 2779 1
2071 2779 1
1528 2779 1
3269 4037 1
361 4037 1
1677 4037 1
669 4037 1
596 4037 1
2498 4037 1
509 4037 1
930 4037 1
207 4037 1
2034 4037 1
659 4037 1
168 4037 1
700 4037 1
2587 4037 1
714 4037 1
1586 4037 1
1944 4037 1
340 4037 1
1282 4037 1
4064 4037 1
1918 4037 1
1622 4037 1
2098 4037 1
2362 4037 1
607 4037 1
339 4037 1
1144 4037 1
2829 4037 1
1234 4037 1
1040 4037 1
1700 4037 1
2095 4037 1
1790 4037 1
716 4037 1
3254 4037 1
992 4037 1
3373 4037 1
3940 4037 1
1814 4037 1
1853 4037 1
2213 4037 1
221 4037 1
515 4037 1
1024 4037 1
1736 4037 1
349 4037 1
660 4037 1
218 4037 1
3878 4037 1
189 4037 1
997 4037 1
884 4037 1
112 4037 1
3206 4037 1
3072 4037 1
1889 4037 1
37 4037 1
2873 4037 1
2710 4037 1
606 4037 1
2825 4037 1
1819 4037 1
3243 4037 1
3267 4037 1
2555 4037 1
3582 4037 1
2052 4037 1
2060 4037 1
329 4037 1
1017 4037 1
3557 4037 1
1487 4037 1
3291 4037 1
1093 4037 1
3013 4037 1
1148 4037 1
2890 4037 1
3735 4037 1
3366 4037 1
3962 4037 1
2176 4037 1
3910 4037 1
597 4037 1
505 4037 1
3945 4037 1
2218 4037 1
2679 4037 1
3955 4037 1
2854 4037 1
3739 4037 1
994 4037 1
1214 4037 1
1271 4037 1
1924 4037 1
507 4037 1
1890 4037 1
2451 4037 1
2527 4037 1
2836 4037 1
1549 4037 1
1391 4037 1
3517 4037 1
1941 4037 1
34 4037 1
866 4037 1
2904 4037 1
889 4037 1
219 4037 1
201 4037 1
1676 4037 1
609 4037 1
1525 4037 1
918 4037 1
482 4037 1
2838 4037 1
217 4037 1
1488 4037 1
694 4037 1
1699 4037 1
1218 4037 1
452 4037 1
615 4037 1
2513 4037 1
1270 4037 1
1035 4037 1
1621 4037 1
1769 4037 1
752 4037 1
1767 4037 1
2545 4037 1
2886 4037 1
3340 4037 1
692 4037 1
1388 4037 1
559 4037 1
1854 4037 1
3122 4037 1
709 4037 1
195 4037 1
213 4037 1
891 4037 1
2608 4037 1
2137 4037 1
691 4037 1
996 4037 1
2802 4037 1
914 4037 1
1625 4037 1
2556 4037 1
211 4037 1
504 4037 1
3277 4037 1
248 4037 1
3333 4037 1
2288 4037 1
3521 4037 1
2389 4037 1
991 4037 1
2607 4037 1
1027 4037 1
3819 4037 1
1479 4037 1
699 4037 1
2026 4037 1
1091 4037 1
1419 4037 1
697 4037 1
2959 4037 1
576 4037 1
3793 4037 1
51 4037 1
1689 4037 1
2864 4037 1
864 4037 1
2523 4037 1
2934 4037 1
1114 4037 1
2303 4037 1
1010 4037 1
2499 4037 1
1963 4037 1
2747 4037 1
2018 4037 1
1082 4037 1
605 4037 1
198 4037 1
2707 4037 1
3675 4037 1
1134 4037 1
684 4037 1
2553 4037 1
1208 4037 1
935 4037 1
325 4037 1
2998 4037 1
166 4037 1
3995 4037 1
214 4037 1
3359 4037 1
332 4037 1
3857 4037 1
3647 4037 1
2393 4037 1
1930 4037 1
2816 4037 1
869 4037 1
1009 4037 1
2996 4037 1
2559 4037 1
717 4037 1
681 4037 1
687 4037 1
2429 4037 1
511 4037 1
2296 4037 1
3445 4037 1
354 4037 1
2007 4037 1
484 4037 1
942 4037 1
97 4037 1
4007 4037 1
3418 4037 1
4003 4037 1
226 4037 1
769 4037 1
1087 4037 1
1466 4037 1
1598 4037 1
359 4037 1
1281 4037 1
713 4037 1
3100 4037 1
1458 4037 1
3811 4037 1
1469 4037 1
3818 4037 1
79 4037 1
2658 4037 1
1052 4037 1
1298 4037 1
1443 4037 1
695 4037 1
593 4037 1
689 4037 1
1232 4037 1
2295 4037 1
492 4037 1
3710 4037 1
627 4037 1
1217 4037 1
3065 4037 1
3890 4037 1
828 4037 1
3168 4037 1
1536 4037 1
1815 4037 1
2477 4037 1
1768 4037 1
3214 4037 1
1121 4037 1
2950 4037 1
646 4037 1
2566 4037 1
1155 4037 1
494 4037 1
1528 4037 1
4035 4037 1
208 4037 1
2602 1326 1
3829 1326 1
1247 1326 1
525 1326 1
3081 1326 1
1516 1326 1
562 1326 1
467 1326 1
1941 1326 1
1065 1326 1
2958 1326 1
31 1326 1
4026 1326 1
3530 1326 1
2913 1326 1
2693 1326 1
2113 1326 1
532 1326 1
1915 1326 1
3949 1326 1
227 1326 1
3995 1326 1
3092 1326 1
425 1326 1
1828 1326 1
462 1326 1
233 1326 1
1154 1326 1
2466 1326 1
3392 1326 1
1007 1326 1
2106 1326 1
3569 1326 1
2392 1009 1
3773 1009 1
1004 1009 1
1040 1009 1
2095 1009 1
2144 1009 1
80 1009 1
221 1009 1
1024 1009 1
1736 1009 1
2086 1009 1
884 1009 1
3072 1009 1
3579 1009 1
606 1009 1
1819 1009 1
1875 1009 1
2060 1009 1
177 1009 1
2147 1009 1
2738 1009 1
1471 1009 1
693 1009 1
3778 1009 1
3739 1009 1
943 1009 1
186 1009 1
1391 1009 1
866 1009 1
658 1009 1
217 1009 1
2215 1009 1
452 1009 1
2159 1009 1
3381 1009 1
1035 1009 1
3169 1009 1
2208 1009 1
2545 1009 1
31 1009 1
3122 1009 1
345 1009 1
2146 1009 1
477 1009 1
3034 1009 1
661 1009 1
211 1009 1
532 1009 1
3625 1009 1
1682 1009 1
248 1009 1
2271 1009 1
995 1009 1
1027 1009 1
351 1009 1
1091 1009 1
191 1009 1
227 1009 1
1010 1009 1
309 1009 1
3664 1009 1
3995 1009 1
3092 1009 1
1930 1009 1
2779 1009 1
2928 1009 1
4037 1009 1
503 1009 1
717 1009 1
681 1009 1
1371 1009 1
484 1009 1
696 1009 1
769 1009 1
233 1009 1
973 1009 1
359 1009 1
2466 1009 1
1281 1009 1
713 1009 1
1458 1009 1
2529 1009 1
2924 1009 1
963 1009 1
907 1009 1
689 1009 1
1217 1009 1
3890 1009 1
1768 1009 1
1121 1009 1
646 1009 1
208 1009 1
403 2996 1
361 2996 1
1808 2996 1
2498 2996 1
535 2996 1
3973 2996 1
2709 2996 1
1918 2996 1
137 2996 1
2686 2996 1
167 2996 1
716 2996 1
112 2996 1
2318 2996 1
2782 2996 1
1093 2996 1
1058 2996 1
188 2996 1
601 2996 1
3778 2996 1
2679 2996 1
3739 2996 1
943 2996 1
186 2996 1
3930 2996 1
507 2996 1
2451 2996 1
1537 2996 1
2705 2996 1
1036 2996 1
219 2996 1
1676 2996 1
658 2996 1
3039 2996 1
217 2996 1
506 2996 1
452 2996 1
1035 2996 1
2506 2996 1
692 2996 1
1701 2996 1
169 2996 1
691 2996 1
2787 2996 1
1084 2996 1
914 2996 1
661 2996 1
1151 2996 1
1625 2996 1
2041 2996 1
3368 2996 1
248 2996 1
893 2996 1
3851 2996 1
3819 2996 1
351 2996 1
697 2996 1
191 2996 1
2671 2996 1
576 2996 1
2303 2996 1
568 2996 1
1609 2996 1
3995 2996 1
3092 2996 1
3359 2996 1
3857 2996 1
3647 2996 1
2393 2996 1
3365 2996 1
2301 2996 1
4037 2996 1
503 2996 1
717 2996 1
3414 2996 1
2429 2996 1
484 2996 1
769 2996 1
209 2996 1
79 2996 1
3420 2996 1
907 2996 1
1547 2996 1
1217 2996 1
364 2996 1
360 2996 1
1768 2996 1
1121 2996 1
646 2996 1
2071 2996 1
2406 1583 1
3427 1583 1
2931 1583 1
1862 1583 1
712 1583 1
2080 1583 1
3773 1583 1
781 1583 1
1776 1583 1
142 1583 1
1449 1583 1
728 1583 1
402 1583 1
2089 1583 1
1112 1583 1
823 1583 1
3032 1583 1
1382 1583 1
1430 1583 1
23 1583 1
27 1583 1
1747 1583 1
2079 1583 1
1863 1583 1
104 1583 1
3071 1583 1
1080 1583 1
2774 1583 1
3086 1583 1
1984 1583 1
3325 1583 1
2564 1583 1
1407 1583 1
2548 1583 1
1761 1583 1
2628 1583 1
2862 1583 1
1735 1583 1
3984 1583 1
1760 1583 1
2170 1583 1
19 1583 1
2109 1583 1
31 1583 1
3649 1583 1
1451 1583 1
2009 1583 1
956 1583 1
1860 1583 1
3673 1583 1
1753 1583 1
2965 1583 1
3021 1583 1
3352 1583 1
3310 1583 1
2059 1583 1
1322 1583 1
2569 1583 1
1948 1583 1
2811 1583 1
737 1583 1
319 1583 1
1772 1583 1
532 1583 1
1111 1583 1
3036 1583 1
651 1583 1
537 1583 1
3949 1583 1
2274 1583 1
309 1583 1
3330 1583 1
3092 1583 1
2929 1583 1
2813 1583 1
2368 1583 1
1427 1583 1
4021 1583 1
2091 1583 1
377 1583 1
736 1583 1
1138 1583 1
3273 1583 1
1378 1583 1
1352 1583 1
3730 1583 1
12 1583 1
1746 1583 1
130 1583 1
3686 1583 1
1509 1583 1
1968 1583 1
300 1583 1
254 1583 1
2540 1583 1
489 1583 1
2567 1583 1
301 1583 1
1303 1583 1
646 1583 1
4106 1583 1
2172 1583 1
2470 1796 1
2602 1796 1
3829 1796 1
1442 1796 1
133 1796 1
2115 1796 1
1516 1796 1
104 1796 1
449 1796 1
2014 1796 1
1224 1796 1
465 1796 1
1065 1796 1
164 1796 1
31 1796 1
2 1796 1
3056 1796 1
3705 1796 1
3535 1796 1
477 1796 1
319 1796 1
1827 1796 1
940 1796 1
532 1796 1
140 1796 1
2807 1796 1
400 1796 1
3949 1796 1
227 1796 1
3435 1796 1
3330 1796 1
3092 1796 1
3297 1796 1
1835 1796 1
462 1796 1
489 1796 1
646 1796 1
535 1463 1
2602 1463 1
2349 1463 1
3868 1463 1
215 1463 1
396 1463 1
3829 1463 1
1247 1463 1
575 1463 1
3194 1463 1
981 1463 1
2278 1463 1
409 1463 1
786 1463 1
56 1463 1
330 1463 1
3163 1463 1
711 1463 1
407 1463 1
1224 1463 1
13 1463 1
1196 1463 1
1877 1463 1
1065 1463 1
4148 1463 1
1156 1463 1
4 1463 1
751 1463 1
1721 1463 1
3375 1463 1
526 1463 1
488 1463 1
1047 1463 1
2109 1463 1
31 1463 1
647 1463 1
1389 1463 1
2 1463 1
1157 1463 1
3705 1463 1
345 1463 1
295 1463 1
222 1463 1
4012 1463 1
1452 1463 1
2145 1463 1
2280 1463 1
7 1463 1
227 1463 1
49 1463 1
311 1463 1
3330 1463 1
3995 1463 1
3223 1463 1
3092 1463 1
425 1463 1
1263 1463 1
1828 1463 1
1361 1463 1
395 1463 1
462 1463 1
1973 1463 1
233 1463 1
2240 1463 1
1154 1463 1
163 1463 1
1905 1463 1
1052 1463 1
1007 1463 1
105 1463 1
2106 1463 1
489 1463 1
423 1463 1
646 1463 1
3485 1463 1
2648 2769 1
2602 2769 1
298 2769 1
3868 2769 1
396 2769 1
318 2769 1
3829 2769 1
575 2769 1
4048 2769 1
2115 2769 1
3081 2769 1
1966 2769 1
3032 2769 1
424 2769 1
104 2769 1
562 2769 1
3502 2769 1
407 2769 1
2014 2769 1
582 2769 1
4070 2769 1
4 2769 1
3375 2769 1
31 2769 1
2 2769 1
463 2769 1
3346 2769 1
3705 2769 1
3311 2769 1
1452 2769 1
2358 2769 1
2807 2769 1
111 2769 1
63 2769 1
1915 2769 1
419 2769 1
1191 2769 1
3995 2769 1
3092 2769 1
642 2769 1
68 2769 1
1130 2769 1
3810 2769 1
3126 2769 1
3297 2769 1
3046 2769 1
2419 2769 1
437 2769 1
2240 2769 1
1154 2769 1
163 2769 1
2234 2769 1
646 2769 1
667 2769 1
2824 2143 1
435 2143 1
527 2143 1
2351 2143 1
1423 2143 1
525 2143 1
67 2143 1
409 2143 1
2635 2143 1
1966 2143 1
1079 2143 1
1474 2143 1
104 2143 1
711 2143 1
2730 2143 1
2390 2143 1
3387 2143 1
2023 2143 1
407 2143 1
1064 2143 1
2639 2143 1
64 2143 1
1579 2143 1
31 2143 1
3200 2143 1
2739 2143 1
1172 2143 1
237 2143 1
1900 2143 1
3705 2143 1
2146 2143 1
1894 2143 1
938 2143 1
939 2143 1
2807 2143 1
289 2143 1
3344 2143 1
543 2143 1
1191 2143 1
1751 2143 1
1294 2143 1
3330 2143 1
3995 2143 1
3092 2143 1
1130 2143 1
2740 2143 1
233 2143 1
2028 2143 1
445 2143 1
2466 2143 1
293 2143 1
1793 2143 1
3329 2143 1
2106 2143 1
489 2143 1
3569 2143 1
2490 2143 1
646 2143 1
2054 2171 1
2235 2171 1
1647 2171 1
735 2171 1
2881 2171 1
4077 2171 1
1053 2171 1
1306 2171 1
2406 2171 1
1445 2171 1
2285 2171 1
3427 2171 1
3827 2171 1
1986 2171 1
3564 2171 1
2931 2171 1
2168 2171 1
2694 2171 1
2080 2171 1
1055 2171 1
3231 2171 1
1970 2171 1
3771 2171 1
3421 2171 1
821 2171 1
1409 2171 1
253 2171 1
781 2171 1
3832 2171 1
1110 2171 1
1411 2171 1
560 2171 1
2699 2171 1
18 2171 1
1776 2171 1
338 2171 1
1868 2171 1
1323 2171 1
2374 2171 1
1283 2171 1
142 2171 1
1054 2171 1
1825 2171 1
580 2171 1
822 2171 1
1548 2171 1
37 2171 1
1449 2171 1
2165 2171 1
1837 2171 1
1410 2171 1
728 2171 1
2067 2171 1
3720 2171 1
1656 2171 1
3316 2171 1
3631 2171 1
402 2171 1
2089 2171 1
1380 2171 1
1074 2171 1
2403 2171 1
1112 2171 1
1518 2171 1
823 2171 1
1305 2171 1
3721 2171 1
65 2171 1
2539 2171 1
1430 2171 1
1864 2171 1
23 2171 1
1222 2171 1
27 2171 1
1474 2171 1
1212 2171 1
1950 2171 1
1747 2171 1
127 2171 1
1408 2171 1
2079 2171 1
2110 2171 1
4031 2171 1
2765 2171 1
1771 2171 1
1863 2171 1
3251 2171 1
721 2171 1
3071 2171 1
1080 2171 1
2774 2171 1
824 2171 1
1139 2171 1
3129 2171 1
2377 2171 1
1871 2171 1
2031 2171 1
3086 2171 1
1657 2171 1
1984 2171 1
2182 2171 1
1210 2171 1
3325 2171 1
2818 2171 1
2789 2171 1
2564 2171 1
1407 2171 1
2367 2171 1
1350 2171 1
1072 2171 1
1870 2171 1
1223 2171 1
378 2171 1
3667 2171 1
431 2171 1
4044 2171 1
2426 2171 1
2862 2171 1
2458 2171 1
2776 2171 1
1735 2171 1
1577 2171 1
1519 2171 1
2549 2171 1
3984 2171 1
2425 2171 1
1760 2171 1
2170 2171 1
3360 2171 1
3994 2171 1
322 2171 1
2775 2171 1
2717 2171 1
1507 2171 1
2011 2171 1
2160 2171 1
19 2171 1
2109 2171 1
31 2171 1
3200 2171 1
555 2171 1
252 2171 1
1374 2171 1
958 2171 1
1967 2171 1
2583 2171 1
1451 2171 1
1826 2171 1
1859 2171 1
1858 2171 1
2378 2171 1
2078 2171 1
32 2171 1
2163 2171 1
2773 2171 1
2992 2171 1
3087 2171 1
255 2171 1
3035 2171 1
485 2171 1
2092 2171 1
1381 2171 1
956 2171 1
557 2171 1
394 2171 1
2427 2171 1
4024 2171 1
1860 2171 1
3673 2171 1
2984 2171 1
250 2171 1
16 2171 1
2965 2171 1
3781 2171 1
299 2171 1
4002 2171 1
1497 2171 1
3021 2171 1
2161 2171 1
3310 2171 1
2059 2171 1
1894 2171 1
2969 2171 1
2939 2171 1
2405 2171 1
3063 2171 1
553 2171 1
2569 2171 1
763 2171 1
285 2171 1
639 2171 1
2371 2171 1
1508 2171 1
26 2171 1
3552 2171 1
3088 2171 1
2811 2171 1
1872 2171 1
737 2171 1
2181 2171 1
2048 2171 1
1493 2171 1
1987 2171 1
3390 2171 1
532 2171 1
3342 2171 1
3028 2171 1
341 2171 1
1311 2171 1
1956 2171 1
651 2171 1
537 2171 1
2164 2171 1
3849 2171 1
1405 2171 1
2655 2171 1
1865 2171 1
3700 2171 1
2485 2171 1
2713 2171 1
3230 2171 1
2932 2171 1
2274 2171 1
2509 2171 1
718 2171 1
3330 2171 1
2907 2171 1
1951 2171 1
2335 2171 1
539 2171 1
2397 2171 1
3092 2171 1
2929 2171 1
256 2171 1
2813 2171 1
2366 2171 1
2368 2171 1
2192 2171 1
1427 2171 1
2442 2171 1
1431 2171 1
2896 2171 1
4021 2171 1
2565 2171 1
898 2171 1
1266 2171 1
1985 2171 1
3758 2171 1
1417 2171 1
2777 2171 1
377 2171 1
2341 2171 1
36 2171 1
736 2171 1
1138 2171 1
3313 2171 1
2930 2171 1
1061 2171 1
257 2171 1
1490 2171 1
1378 2171 1
1352 2171 1
2008 2171 1
249 2171 1
393 2171 1
1949 2171 1
3595 2171 1
1734 2171 1
1506 2171 1
552 2171 1
1969 2171 1
3539 2171 1
879 2171 1
1583 2171 1
1502 2171 1
12 2171 1
130 2171 1
2409 2171 1
2456 2171 1
1379 2171 1
3686 2171 1
391 2171 1
2698 2171 1
2438 2171 1
2897 2171 1
1509 2171 1
3498 2171 1
1968 2171 1
2404 2171 1
1211 2171 1
300 2171 1
254 2171 1
1869 2171 1
3476 2171 1
3247 2171 1
1179 2171 1
2766 2171 1
2540 2171 1
2721 2171 1
1333 2171 1
3246 2171 1
2045 2171 1
3603 2171 1
1304 2171 1
301 2171 1
2169 2171 1
1303 2171 1
1762 2171 1
2010 2171 1
2172 2171 1
3033 2171 1
2648 1315 1
3144 1315 1
712 1315 1
1247 1315 1
3081 1315 1
1516 1315 1
434 1315 1
424 1315 1
2967 1315 1
562 1315 1
1463 1315 1
467 1315 1
1065 1315 1
2846 1315 1
31 1315 1
111 1315 1
3949 1315 1
227 1315 1
3330 1315 1
3092 1315 1
1828 1315 1
3212 1315 1
2711 1315 1
233 1315 1
489 1315 1
646 1315 1
1779 1227 1
260 1227 1
2599 1227 1
3475 1227 1
1982 1227 1
716 1227 1
3014 1227 1
2213 1227 1
704 1227 1
660 1227 1
2810 1227 1
2973 1227 1
2710 1227 1
1345 1227 1
3226 1227 1
3291 1227 1
387 1227 1
2890 1227 1
858 1227 1
1271 1227 1
388 1227 1
1391 1227 1
1941 1227 1
386 1227 1
3216 1227 1
31 1227 1
3152 1227 1
2787 1227 1
914 1227 1
1127 1227 1
1678 1227 1
430 1227 1
3379 1227 1
3544 1227 1
1027 1227 1
4030 1227 1
2700 1227 1
196 1227 1
2429 1227 1
2972 1227 1
448 1227 1
445 1227 1
1458 1227 1
357 1227 1
2087 1227 1
136 1227 1
593 1227 1
489 1227 1
2359 1227 1
646 1227 1
3451 599 1
1875 599 1
186 599 1
2706 599 1
3010 599 1
506 599 1
2208 599 1
2886 599 1
2288 599 1
1027 599 1
108 599 1
3414 599 1
2884 599 1
1217 599 1
1121 599 1
646 599 1
93 2099 1
3782 2099 1
244 2099 1
113 2099 1
932 2099 1
655 2099 1
712 2099 1
3868 2099 1
4062 2099 1
1067 2099 1
707 2099 1
780 2099 1
842 2099 1
850 2099 1
76 2099 1
3463 2099 1
3759 2099 1
382 2099 1
3009 2099 1
117 2099 1
1676 2099 1
551 2099 1
13 2099 1
20 2099 1
283 2099 1
1047 2099 1
31 2099 1
1468 2099 1
2146 2099 1
1177 2099 1
3549 2099 1
71 2099 1
941 2099 1
106 2099 1
282 2099 1
873 2099 1
540 2099 1
588 2099 1
1828 2099 1
335 2099 1
727 2099 1
771 2099 1
519 2099 1
152 2099 1
1338 2099 1
47 2099 1
462 2099 1
841 2099 1
1330 2099 1
590 2099 1
1052 2099 1
3367 2099 1
646 2099 1
131 2099 1
3904 2099 1
1635 2099 1
558 2099 1
863 2099 1
2100 2099 1
1206 2099 1
2452 2099 1
2822 2099 1
844 2099 1
2985 2099 1
3598 2099 1
765 2099 1
153 2099 1
17 2099 1
1149 2099 1
383 2099 1
2617 2099 1
158 2099 1
591 2099 1
623 2099 1
72 2099 1
652 2099 1
1484 2099 1
633 2099 1
845 2099 1
312 2099 1
2038 2099 1
523 2099 1
368 2099 1
155 2099 1
851 2099 1
1021 2099 1
389 2099 1
3750 2099 1
1248 2099 1
708 2099 1
287 2099 1
549 2099 1
2236 4105 1
2931 4105 1
1055 4105 1
253 4105 1
2191 4105 1
1323 4105 1
1972 4105 1
1380 4105 1
2016 4105 1
1382 4105 1
4031 4105 1
1871 4105 1
3086 4105 1
2182 4105 1
2457 4105 1
2548 4105 1
1760 4105 1
1065 4105 1
2109 4105 1
3649 4105 1
1967 4105 1
3747 4105 1
1971 4105 1
16 4105 1
2965 4105 1
3021 4105 1
3310 4105 1
2059 4105 1
2939 4105 1
319 4105 1
532 4105 1
537 4105 1
1951 4105 1
2335 4105 1
377 4105 1
257 4105 1
249 4105 1
12 4105 1
130 4105 1
1509 4105 1
1968 4105 1
2404 4105 1
1211 4105 1
2172 4105 1
2602 753 1
3144 753 1
3802 753 1
2611 753 1
396 753 1
45 753 1
2115 753 1
3081 753 1
409 753 1
330 753 1
2528 753 1
1224 753 1
3097 753 1
234 753 1
1065 753 1
2958 753 1
2846 753 1
164 753 1
3040 753 1
31 753 1
2 753 1
237 753 1
3311 753 1
2258 753 1
3017 753 1
319 753 1
1452 753 1
532 753 1
2807 753 1
584 753 1
3949 753 1
227 753 1
3435 753 1
3330 753 1
3135 753 1
3297 753 1
2851 753 1
226 753 1
4113 753 1
445 753 1
489 753 1
1901 753 1
680 753 1
4106 753 1
655 623 1
345 623 1
156 623 1
3513 623 1
2946 623 1
1330 623 1
590 623 1
1635 623 1
151 623 1
845 623 1
1893 2626 1
1462 2626 1
1576 2626 1
183 2626 1
700 2626 1
2709 2626 1
607 2626 1
2213 2626 1
1024 2626 1
37 2626 1
2060 2626 1
362 2626 1
682 2626 1
586 2626 1
307 2626 1
2129 2626 1
1036 2626 1
261 2626 1
1676 2626 1
217 2626 1
2886 2626 1
2787 2626 1
914 2626 1
927 2626 1
966 2626 1
3256 2626 1
661 2626 1
3995 2626 1
2684 2626 1
3414 2626 1
2429 2626 1
3445 2626 1
2711 2626 1
316 2626 1
626 2626 1
886 2626 1
1547 2626 1
1217 2626 1
828 2626 1
646 2626 1
2394 2626 1
4035 2626 1
525 4121 1
1065 4121 1
3092 4121 1
489 4121 1
2602 3947 1
3281 3947 1
217 3947 1
31 3947 1
2146 3947 1
819 3947 1
3068 3947 1
2466 3947 1
1018 3811 1
1576 3811 1
1140 3811 1
207 3811 1
2691 3811 1
868 3811 1
3776 3811 1
2503 3811 1
137 3811 1
1228 3811 1
2829 3811 1
1040 3811 1
716 3811 1
3254 3811 1
2213 3811 1
1024 3811 1
349 3811 1
4143 3811 1
189 3811 1
1442 3811 1
2710 3811 1
2060 3811 1
2755 3811 1
3291 3811 1
1600 3811 1
3189 3811 1
1354 3811 1
601 3811 1
2218 3811 1
693 3811 1
586 3811 1
203 3811 1
2662 3811 1
186 3811 1
1549 3811 1
1941 3811 1
2013 3811 1
1032 3811 1
2450 3811 1
658 3811 1
918 3811 1
217 3811 1
1488 3811 1
506 3811 1
3900 3811 1
2215 3811 1
452 3811 1
2030 3811 1
2886 3811 1
1961 3811 1
2919 3811 1
319 3811 1
195 3811 1
81 3811 1
2787 3811 1
914 3811 1
1435 3811 1
661 3811 1
3906 3811 1
3625 3811 1
248 3811 1
1479 3811 1
697 3811 1
459 3811 1
374 3811 1
227 3811 1
1114 3811 1
1003 3811 1
3015 3811 1
1912 3811 1
605 3811 1
931 3811 1
241 3811 1
1609 3811 1
1142 3811 1
2354 3811 1
166 3811 1
3995 3811 1
3092 3811 1
3542 3811 1
3471 3811 1
1113 3811 1
854 3811 1
2928 3811 1
1481 3811 1
4037 3811 1
82 3811 1
3414 3811 1
2429 3811 1
1033 3811 1
2968 3811 1
769 3811 1
754 3811 1
1281 3811 1
713 3811 1
1544 3811 1
1458 3811 1
2867 3811 1
886 3811 1
1802 3811 1
2308 3811 1
2295 3811 1
1217 3811 1
2333 3811 1
3065 3811 1
2880 3811 1
3719 3811 1
2950 3811 1
646 3811 1
2566 3811 1
2771 3811 1
3217 3811 1
4084 3811 1
980 3968 1
104 3968 1
562 3968 1
711 3968 1
245 3968 1
467 3968 1
31 3968 1
3530 3968 1
3705 3968 1
2386 3968 1
477 3968 1
512 3968 1
2693 3968 1
2042 3968 1
1191 3968 1
3995 3968 1
3092 3968 1
1828 3968 1
226 3968 1
4113 3968 1
233 3968 1
293 3968 1
2106 3968 1
489 3968 1
1901 3968 1
646 3968 1
3829 818 1
434 818 1
104 818 1
3169 818 1
228 818 1
31 818 1
237 818 1
3213 818 1
819 818 1
3949 818 1
3092 818 1
937 818 1
425 818 1
2596 818 1
448 818 1
1154 818 1
2466 818 1
2645 818 1
2648 254 1
2054 254 1
1647 254 1
2554 254 1
2881 254 1
1053 254 1
1445 254 1
1986 254 1
3564 254 1
1862 254 1
2080 254 1
1055 254 1
3145 254 1
2855 254 1
3421 254 1
3868 254 1
1409 254 1
2191 254 1
1110 254 1
1321 254 1
18 254 1
142 254 1
1825 254 1
1449 254 1
1410 254 1
728 254 1
402 254 1
2089 254 1
1112 254 1
823 254 1
1305 254 1
3721 254 1
1498 254 1
1430 254 1
23 254 1
1222 254 1
27 254 1
1950 254 1
1747 254 1
3234 254 1
2079 254 1
2110 254 1
4031 254 1
1863 254 1
721 254 1
3071 254 1
1080 254 1
3757 254 1
1984 254 1
1210 254 1
2457 254 1
1072 254 1
1476 254 1
2548 254 1
378 254 1
3667 254 1
467 254 1
4006 254 1
2776 254 1
1735 254 1
1519 254 1
2425 254 1
1760 254 1
3360 254 1
976 254 1
322 254 1
2775 254 1
1047 254 1
1507 254 1
2011 254 1
1866 254 1
19 254 1
2109 254 1
31 254 1
3649 254 1
252 254 1
1374 254 1
958 254 1
1451 254 1
320 254 1
2378 254 1
2163 254 1
2773 254 1
255 254 1
3354 254 1
581 254 1
3035 254 1
956 254 1
394 254 1
1860 254 1
2984 254 1
3742 254 1
1414 254 1
16 254 1
2965 254 1
3781 254 1
299 254 1
1497 254 1
3021 254 1
1804 254 1
2226 254 1
3352 254 1
3310 254 1
2969 254 1
784 254 1
3831 254 1
2693 254 1
3063 254 1
553 254 1
763 254 1
2327 254 1
3552 254 1
1948 254 1
2811 254 1
737 254 1
319 254 1
1493 254 1
532 254 1
1111 254 1
321 254 1
3028 254 1
341 254 1
2135 254 1
3036 254 1
651 254 1
537 254 1
3422 254 1
2164 254 1
1865 254 1
2911 254 1
2485 254 1
2713 254 1
1861 254 1
2932 254 1
2274 254 1
4025 254 1
2509 254 1
718 254 1
3330 254 1
3995 254 1
1951 254 1
3092 254 1
2929 254 1
256 254 1
2366 254 1
2368 254 1
1431 254 1
898 254 1
1985 254 1
3758 254 1
1828 254 1
1417 254 1
2777 254 1
377 254 1
2341 254 1
1061 254 1
1352 254 1
249 254 1
393 254 1
3595 254 1
1969 254 1
3730 254 1
879 254 1
1583 254 1
12 254 1
130 254 1
2456 254 1
3686 254 1
2698 254 1
2438 254 1
233 254 1
2897 254 1
1509 254 1
1980 254 1
1968 254 1
2404 254 1
300 254 1
1869 254 1
3476 254 1
2540 254 1
2721 254 1
2106 254 1
489 254 1
2567 254 1
1303 254 1
1762 254 1
646 254 1
2172 254 1
129 254 1
3485 254 1
3830 626 1
1782 626 1
1535 626 1
403 626 1
1462 626 1
1698 626 1
44 626 1
669 626 1
596 626 1
2498 626 1
1588 626 1
154 626 1
1230 626 1
183 626 1
3632 626 1
2626 626 1
207 626 1
2034 626 1
168 626 1
700 626 1
2587 626 1
1944 626 1
260 626 1
2156 626 1
1057 626 1
4093 626 1
1781 626 1
3776 626 1
2154 626 1
1103 626 1
1918 626 1
967 626 1
215 626 1
1472 626 1
4008 626 1
1122 626 1
3804 626 1
2098 626 1
137 626 1
607 626 1
2685 626 1
3551 626 1
4057 626 1
1002 626 1
1620 626 1
3117 626 1
2576 626 1
1335 626 1
4127 626 1
1700 626 1
2448 626 1
2095 626 1
1790 626 1
716 626 1
992 626 1
264 626 1
508 626 1
3373 626 1
3586 626 1
2213 626 1
515 626 1
704 626 1
909 626 1
1024 626 1
88 626 1
2330 626 1
349 626 1
1189 626 1
3736 626 1
2184 626 1
660 626 1
3228 626 1
3878 626 1
189 626 1
112 626 1
1105 626 1
37 626 1
324 626 1
4072 626 1
2825 626 1
1819 626 1
4071 626 1
913 626 1
3717 626 1
1345 626 1
2052 626 1
1640 626 1
216 626 1
3557 626 1
3030 626 1
1778 626 1
362 626 1
1487 626 1
3291 626 1
1068 626 1
1221 626 1
1093 626 1
1585 626 1
3448 626 1
1354 626 1
3013 626 1
2890 626 1
1310 626 1
188 626 1
505 626 1
3444 626 1
1097 626 1
693 626 1
586 626 1
3465 626 1
203 626 1
984 626 1
2944 626 1
1467 626 1
1852 626 1
3616 626 1
1624 626 1
1356 626 1
2600 626 1
186 626 1
3956 626 1
1271 626 1
3423 626 1
1890 626 1
1939 626 1
1549 626 1
1391 626 1
1386 626 1
38 626 1
1941 626 1
1036 626 1
34 626 1
866 626 1
1032 626 1
790 626 1
1257 626 1
3010 626 1
219 626 1
2074 626 1
1676 626 1
658 626 1
1437 626 1
2474 626 1
1545 626 1
217 626 1
1224 626 1
1218 626 1
506 626 1
1816 626 1
452 626 1
615 626 1
2030 626 1
1035 626 1
3490 626 1
243 626 1
1480 626 1
4013 626 1
1259 626 1
752 626 1
1738 626 1
3363 626 1
2101 626 1
1983 626 1
31 626 1
2886 626 1
2 626 1
2510 626 1
3705 626 1
1978 626 1
331 626 1
345 626 1
948 626 1
2919 626 1
1457 626 1
326 626 1
81 626 1
571 626 1
2574 626 1
2787 626 1
855 626 1
914 626 1
927 626 1
2908 626 1
966 626 1
2692 626 1
1678 626 1
661 626 1
2903 626 1
1151 626 1
998 626 1
2357 626 1
532 626 1
2145 626 1
3368 626 1
3255 626 1
248 626 1
1856 626 1
893 626 1
1940 626 1
2389 626 1
3093 626 1
1479 626 1
191 626 1
3793 626 1
459 626 1
51 626 1
374 626 1
2963 626 1
3949 626 1
543 626 1
227 626 1
2934 626 1
2277 626 1
2827 626 1
2947 626 1
1010 626 1
2499 626 1
2075 626 1
302 626 1
309 626 1
1385 626 1
1383 626 1
962 626 1
1082 626 1
605 626 1
198 626 1
333 626 1
931 626 1
2158 626 1
241 626 1
352 626 1
2492 626 1
119 626 1
166 626 1
3995 626 1
3092 626 1
1147 626 1
3510 626 1
3359 626 1
1034 626 1
3647 626 1
501 626 1
1258 626 1
3471 626 1
2828 626 1
895 626 1
503 626 1
395 626 1
2948 626 1
2660 626 1
887 626 1
2102 626 1
372 626 1
3414 626 1
2429 626 1
1728 626 1
1033 626 1
3445 626 1
2007 626 1
484 626 1
3139 626 1
3054 626 1
2711 626 1
1171 626 1
1081 626 1
1919 626 1
4007 626 1
40 626 1
769 626 1
1087 626 1
2449 626 1
1598 626 1
789 626 1
1590 626 1
316 626 1
2801 626 1
2795 626 1
2667 626 1
359 626 1
600 626 1
3479 626 1
1051 626 1
2625 626 1
132 626 1
480 626 1
2860 626 1
4063 626 1
3100 626 1
1458 626 1
357 626 1
4134 626 1
209 626 1
2884 626 1
1788 626 1
483 626 1
136 626 1
1974 626 1
886 626 1
1543 626 1
98 626 1
1232 626 1
2295 626 1
1038 626 1
894 626 1
1217 626 1
929 626 1
828 626 1
1580 626 1
2880 626 1
757 626 1
594 626 1
1768 626 1
99 626 1
1121 626 1
710 626 1
646 626 1
2071 626 1
494 626 1
1309 626 1
1528 626 1
4035 626 1
208 626 1
1740 2224 1
245 2224 1
140 2224 1
3233 2224 1
448 2224 1
3569 2224 1
2648 1108 1
2602 1108 1
298 1108 1
634 1108 1
428 1108 1
1993 1108 1
542 1108 1
3773 1108 1
527 1108 1
455 1108 1
1630 1108 1
2576 1108 1
2742 1108 1
225 1108 1
575 1108 1
1838 1108 1
525 1108 1
37 1108 1
4048 1108 1
2115 1108 1
409 1108 1
434 1108 1
3683 1108 1
2528 1108 1
1474 1108 1
186 1108 1
104 1108 1
562 1108 1
471 1108 1
467 1108 1
2056 1108 1
3051 1108 1
1196 1108 1
22 1108 1
234 1108 1
1065 1108 1
2958 1108 1
2846 1108 1
619 1108 1
1696 1108 1
228 1108 1
164 1108 1
1164 1108 1
2639 1108 1
548 1108 1
64 1108 1
1721 1108 1
526 1108 1
2585 1108 1
31 1108 1
647 1108 1
2 1108 1
2977 1108 1
237 1108 1
3705 1108 1
2146 1108 1
477 1108 1
2693 1108 1
235 1108 1
532 1108 1
1619 1108 1
2042 1108 1
2807 1108 1
400 1108 1
1195 1108 1
882 1108 1
63 1108 1
227 1108 1
309 1108 1
1294 1108 1
3330 1108 1
3995 1108 1
3092 1108 1
2956 1108 1
642 1108 1
392 1108 1
3744 1108 1
1828 1108 1
294 1108 1
3297 1108 1
2419 1108 1
437 1108 1
427 1108 1
883 1108 1
397 1108 1
462 1108 1
226 1108 1
723 1108 1
233 1108 1
445 1108 1
147 1108 1
1154 1108 1
2286 1108 1
293 1108 1
1008 1108 1
163 1108 1
1007 1108 1
2106 1108 1
489 1108 1
3073 1108 1
646 1108 1
4106 1108 1
3019 1108 1
1088 646 1
450 646 1
853 646 1
3830 646 1
1782 646 1
923 646 1
890 646 1
1893 646 1
1535 646 1
274 646 1
2614 646 1
2470 646 1
1542 646 1
403 646 1
1462 646 1
1779 646 1
3269 646 1
1698 646 1
2342 646 1
2304 646 1
748 646 1
3767 646 1
1422 646 1
1677 646 1
1018 646 1
1576 646 1
44 646 1
3788 646 1
2865 646 1
669 646 1
3803 646 1
596 646 1
1681 646 1
690 646 1
3643 646 1
509 646 1
491 646 1
42 646 1
466 646 1
1588 646 1
535 646 1
1083 646 1
1128 646 1
825 646 1
154 646 1
758 646 1
1862 646 1
3869 646 1
1230 646 1
930 646 1
2716 646 1
2883 646 1
183 646 1
3632 646 1
2626 646 1
207 646 1
2034 646 1
659 646 1
3891 646 1
168 646 1
1991 646 1
700 646 1
2587 646 1
185 646 1
2392 646 1
3500 646 1
3253 646 1
2175 646 1
714 646 1
3332 646 1
3802 646 1
2675 646 1
1586 646 1
2691 646 1
1944 646 1
2892 646 1
2500 646 1
3613 646 1
260 646 1
3266 646 1
340 646 1
2156 646 1
3408 646 1
4093 646 1
868 646 1
3307 646 1
712 646 1
542 646 1
2080 646 1
877 646 1
441 646 1
3868 646 1
3776 646 1
838 646 1
455 646 1
3690 646 1
398 646 1
2261 646 1
2154 646 1
1630 646 1
3138 646 1
1110 646 1
1103 646 1
4064 646 1
767 646 1
242 646 1
3571 646 1
1934 646 1
2949 646 1
3338 646 1
1918 646 1
2599 646 1
314 646 1
967 646 1
3458 646 1
187 646 1
1540 646 1
1472 646 1
3670 646 1
180 646 1
1256 646 1
3456 646 1
4008 646 1
2503 646 1
1122 646 1
1849 646 1
2155 646 1
1817 646 1
2589 646 1
924 646 1
4133 646 1
1229 646 1
3804 646 1
291 646 1
3622 646 1
137 646 1
2501 646 1
1523 646 1
1928 646 1
926 646 1
2130 646 1
1239 646 1
3475 646 1
2362 646 1
1757 646 1
969 646 1
3635 646 1
396 646 1
1421 646 1
2856 646 1
1923 646 1
607 646 1
1851 646 1
1228 646 1
339 646 1
1671 646 1
3551 646 1
4057 646 1
303 646 1
2190 646 1
2982 646 1
1806 646 1
1002 646 1
2785 646 1
645 646 1
2829 646 1
1004 646 1
3117 646 1
1234 646 1
2082 646 1
94 646 1
2576 646 1
2220 646 1
4127 646 1
2180 646 1
259 646 1
1040 646 1
1700 646 1
3183 646 1
3585 646 1
2448 646 1
3559 646 1
2250 646 1
1237 646 1
2095 646 1
167 646 1
1790 646 1
2144 646 1
716 646 1
3982 646 1
3938 646 1
3254 646 1
992 646 1
264 646 1
508 646 1
2742 646 1
3373 646 1
3586 646 1
955 646 1
80 646 1
1384 646 1
1853 646 1
225 646 1
2483 646 1
3194 646 1
525 646 1
440 646 1
1067 646 1
67 646 1
45 646 1
2213 646 1
4123 646 1
221 646 1
515 646 1
704 646 1
909 646 1
1932 646 1
502 646 1
1024 646 1
1736 646 1
3902 646 1
2330 646 1
349 646 1
2152 646 1
4143 646 1
3736 646 1
2504 646 1
2184 646 1
3003 646 1
660 646 1
1931 646 1
2086 646 1
739 646 1
1494 646 1
686 646 1
3228 646 1
961 646 1
218 646 1
3626 646 1
3878 646 1
189 646 1
685 646 1
2073 646 1
1438 646 1
1937 646 1
2810 646 1
210 646 1
598 646 1
112 646 1
3206 646 1
3072 646 1
3769 646 1
1907 646 1
1099 646 1
4142 646 1
1105 646 1
2872 646 1
37 646 1
499 646 1
324 646 1
2873 646 1
602 646 1
4072 646 1
2243 646 1
912 646 1
313 646 1
1531 646 1
439 646 1
1822 646 1
2278 646 1
4029 646 1
2710 646 1
3579 646 1
2966 646 1
3806 646 1
2825 646 1
3292 646 1
2480 646 1
1875 646 1
308 646 1
878 646 1
2555 646 1
4071 646 1
1584 646 1
2173 646 1
913 646 1
3582 646 1
247 646 1
3081 646 1
409 646 1
1400 646 1
2044 646 1
786 646 1
373 646 1
837 646 1
3826 646 1
3605 646 1
2352 646 1
2751 646 1
3717 646 1
3321 646 1
1347 646 1
1936 646 1
306 646 1
2646 646 1
1059 646 1
290 646 1
1345 646 1
867 646 1
486 646 1
4115 646 1
3032 646 1
1594 646 1
1516 646 1
14 646 1
434 646 1
2052 646 1
1864 646 1
3209 646 1
1648 646 1
3528 646 1
1640 646 1
2701 646 1
2060 646 1
404 646 1
1069 646 1
1328 646 1
2755 646 1
216 646 1
3178 646 1
329 646 1
1017 646 1
2821 646 1
3030 646 1
608 646 1
2782 646 1
362 646 1
1487 646 1
3226 646 1
177 646 1
1589 646 1
202 646 1
2124 646 1
2748 646 1
2920 646 1
220 646 1
720 646 1
1068 646 1
1221 646 1
2738 646 1
1093 646 1
460 646 1
1585 646 1
2798 646 1
3189 646 1
1354 646 1
3013 646 1
1148 646 1
1551 646 1
2890 646 1
1180 646 1
3191 646 1
3366 646 1
1855 646 1
1471 646 1
3962 646 1
3740 646 1
3785 646 1
2176 646 1
3910 646 1
3262 646 1
597 646 1
1690 646 1
1310 646 1
188 646 1
2915 646 1
601 646 1
505 646 1
2077 646 1
2688 646 1
1876 646 1
1684 646 1
1097 646 1
1687 646 1
2218 646 1
693 646 1
2112 646 1
586 646 1
3349 646 1
2072 646 1
1098 646 1
2679 646 1
2581 646 1
3465 646 1
2444 646 1
3339 646 1
203 646 1
984 646 1
2854 646 1
3739 646 1
2967 646 1
1246 646 1
3163 646 1
2944 646 1
1467 646 1
3861 646 1
3616 646 1
3862 646 1
1624 646 1
3634 646 1
1356 646 1
2600 646 1
1214 646 1
2662 646 1
2988 646 1
2150 646 1
943 646 1
186 646 1
3956 646 1
1532 646 1
3930 646 1
1514 646 1
1271 646 1
3756 646 1
1924 646 1
307 646 1
2783 646 1
2391 646 1
1042 646 1
104 646 1
917 646 1
507 646 1
3567 646 1
3663 646 1
3853 646 1
711 646 1
3423 646 1
1890 646 1
178 646 1
1537 646 1
2527 646 1
740 646 1
2836 646 1
1939 646 1
305 646 1
2390 646 1
3881 646 1
2564 646 1
2309 646 1
1549 646 1
2666 646 1
41 646 1
2706 646 1
2743 646 1
1391 646 1
1463 646 1
449 646 1
2628 646 1
2853 646 1
1123 646 1
3775 646 1
467 646 1
1386 646 1
3517 646 1
3821 646 1
2659 646 1
4110 646 1
1941 646 1
1036 646 1
34 646 1
3443 646 1
2013 646 1
866 646 1
1602 646 1
1032 646 1
261 646 1
790 646 1
1257 646 1
1922 646 1
2450 646 1
2904 646 1
889 646 1
2723 646 1
1758 646 1
219 646 1
604 646 1
2074 646 1
3911 646 1
1921 646 1
1676 646 1
4004 646 1
4128 646 1
609 646 1
658 646 1
1525 646 1
1437 646 1
1608 646 1
3157 646 1
3852 646 1
2474 646 1
1545 646 1
2023 646 1
3039 646 1
3190 646 1
644 646 1
2838 646 1
217 646 1
3519 646 1
1995 646 1
2916 646 1
3115 646 1
3482 646 1
1633 646 1
3921 646 1
2142 646 1
1488 646 1
453 646 1
694 646 1
1699 646 1
3193 646 1
1218 646 1
3985 646 1
506 646 1
3900 646 1
2215 646 1
1992 646 1
1243 646 1
1816 646 1
3187 646 1
452 646 1
2159 646 1
3381 646 1
615 646 1
1942 646 1
205 646 1
3345 646 1
2598 646 1
3051 646 1
2030 646 1
915 646 1
2513 646 1
1750 646 1
2493 646 1
2767 646 1
1231 646 1
1035 646 1
2784 646 1
2577 646 1
3490 646 1
243 646 1
3148 646 1
3602 646 1
1621 646 1
1220 646 1
3377 646 1
115 646 1
13 646 1
1480 646 1
1626 646 1
1196 646 1
1064 646 1
3169 646 1
4013 646 1
2319 646 1
760 646 1
1796 646 1
875 646 1
22 646 1
2294 646 1
234 646 1
1259 646 1
3150 646 1
2958 646 1
3062 646 1
896 646 1
1156 646 1
4 646 1
1631 646 1
3040 646 1
751 646 1
2211 646 1
3141 646 1
1513 646 1
1521 646 1
2639 646 1
3241 646 1
64 646 1
1721 646 1
3216 646 1
1194 646 1
1769 646 1
752 646 1
212 646 1
1738 646 1
3363 646 1
3000 646 1
3275 646 1
1001 646 1
3257 646 1
1645 646 1
843 646 1
3328 646 1
172 646 1
3871 646 1
2208 646 1
4073 646 1
1878 646 1
192 646 1
2545 646 1
526 646 1
488 646 1
3364 646 1
1047 646 1
3343 646 1
2420 646 1
2837 646 1
1913 646 1
3437 646 1
31 646 1
3743 646 1
2886 646 1
4131 646 1
612 646 1
3590 646 1
3271 646 1
61 646 1
2601 646 1
1961 646 1
3318 646 1
701 646 1
4081 646 1
1389 646 1
2 646 1
232 646 1
2977 646 1
3529 646 1
2332 646 1
692 646 1
2510 646 1
2906 646 1
1157 646 1
2311 646 1
2401 646 1
1334 646 1
559 646 1
903 646 1
3705 646 1
3311 646 1
3170 646 1
4098 646 1
2099 646 1
1854 646 1
1150 646 1
3122 646 1
2057 646 1
4067 646 1
331 646 1
874 646 1
345 646 1
141 646 1
948 646 1
1468 646 1
3794 646 1
2063 646 1
2919 646 1
1177 646 1
3221 646 1
788 646 1
3509 646 1
709 646 1
1135 646 1
295 646 1
206 646 1
477 646 1
784 646 1
1457 646 1
2317 646 1
1701 646 1
938 646 1
1478 646 1
4118 646 1
319 646 1
885 646 1
48 646 1
190 646 1
3322 646 1
326 646 1
195 646 1
213 646 1
194 646 1
4019 646 1
3929 646 1
81 646 1
3693 646 1
181 646 1
2432 646 1
691 646 1
3641 646 1
1272 646 1
2800 646 1
1529 646 1
2445 646 1
2574 646 1
2974 646 1
2395 646 1
2787 646 1
855 646 1
1084 646 1
2802 646 1
2355 646 1
3834 646 1
914 646 1
1435 646 1
927 646 1
2908 646 1
966 646 1
1678 646 1
3256 646 1
661 646 1
2903 646 1
3137 646 1
1541 646 1
3416 646 1
1683 646 1
2796 646 1
297 646 1
2041 646 1
998 646 1
2556 646 1
1850 646 1
2357 646 1
1095 646 1
892 646 1
3660 646 1
3549 646 1
2933 646 1
620 646 1
2991 646 1
2042 646 1
2807 646 1
3501 646 1
400 646 1
2021 646 1
2145 646 1
1090 646 1
2260 646 1
464 646 1
3727 646 1
742 646 1
1195 646 1
3906 646 1
3847 646 1
71 646 1
493 646 1
504 646 1
882 646 1
3207 646 1
3644 646 1
3368 646 1
63 646 1
289 646 1
3886 646 1
1682 646 1
3255 646 1
248 646 1
1856 646 1
2271 646 1
3333 646 1
1607 646 1
893 646 1
3977 646 1
2288 646 1
3499 646 1
3544 646 1
1940 646 1
995 646 1
461 646 1
2673 646 1
2389 646 1
991 646 1
3851 646 1
2356 646 1
2607 646 1
3612 646 1
1027 646 1
1479 646 1
351 646 1
699 646 1
2026 646 1
1091 646 1
1419 646 1
2831 646 1
2216 646 1
697 646 1
78 646 1
2959 646 1
1176 646 1
191 646 1
2505 646 1
1216 646 1
95 646 1
576 646 1
3383 646 1
528 646 1
7 646 1
43 646 1
3793 646 1
459 646 1
51 646 1
2387 646 1
374 646 1
1689 646 1
2864 646 1
2177 646 1
3293 646 1
3895 646 1
2963 646 1
1791 646 1
2523 646 1
577 646 1
3789 646 1
897 646 1
1245 646 1
2934 646 1
49 646 1
2888 646 1
3324 646 1
282 646 1
77 646 1
1191 646 1
2300 646 1
3308 646 1
2364 646 1
2277 646 1
2303 646 1
2827 646 1
1226 646 1
1358 646 1
2947 646 1
1003 646 1
3192 646 1
1010 646 1
184 646 1
2499 646 1
2075 646 1
1963 646 1
302 646 1
1145 646 1
2199 646 1
3102 646 1
2472 646 1
4122 646 1
83 646 1
309 646 1
1385 646 1
4053 646 1
1848 646 1
3015 646 1
1929 646 1
3671 646 1
2018 646 1
1383 646 1
962 646 1
1085 646 1
1082 646 1
1912 646 1
605 646 1
198 646 1
333 646 1
2707 646 1
3675 646 1
1994 646 1
1977 646 1
4061 646 1
2158 646 1
1134 646 1
684 646 1
241 646 1
352 646 1
1643 646 1
2482 646 1
3174 646 1
568 646 1
193 646 1
2157 646 1
2242 646 1
2103 646 1
1609 646 1
3330 646 1
325 646 1
2998 646 1
458 646 1
3941 646 1
2354 646 1
2492 646 1
119 646 1
166 646 1
3518 646 1
3995 646 1
3160 646 1
3092 646 1
2029 646 1
1028 646 1
3199 646 1
214 646 1
3510 646 1
3359 646 1
296 646 1
3162 646 1
2368 646 1
332 646 1
2037 646 1
2792 646 1
1431 646 1
457 646 1
2091 646 1
1552 646 1
2936 646 1
355 646 1
3542 646 1
3744 646 1
381 646 1
3857 646 1
3647 646 1
501 646 1
1258 646 1
3258 646 1
3471 646 1
4050 646 1
2727 646 1
2314 646 1
1828 646 1
2596 646 1
1489 646 1
3140 646 1
1062 646 1
415 646 1
3762 646 1
1022 646 1
3212 646 1
3403 646 1
2481 646 1
2749 646 1
294 646 1
1627 646 1
3158 646 1
2312 646 1
199 646 1
2828 646 1
1591 646 1
197 646 1
405 646 1
983 646 1
3817 646 1
653 646 1
1000 646 1
2816 646 1
629 646 1
1811 646 1
2684 646 1
854 646 1
1840 646 1
840 646 1
595 646 1
3668 646 1
2914 646 1
869 646 1
2779 646 1
2928 646 1
2674 646 1
3459 646 1
4037 646 1
1990 646 1
895 646 1
1539 646 1
1527 646 1
1252 646 1
4075 646 1
503 646 1
2948 646 1
2127 646 1
1009 646 1
350 646 1
2660 646 1
3114 646 1
904 646 1
3453 646 1
2582 646 1
1785 646 1
3516 646 1
2559 646 1
717 646 1
643 646 1
887 646 1
2102 646 1
4038 646 1
372 646 1
1301 646 1
82 646 1
1748 646 1
3414 646 1
1809 646 1
3264 646 1
687 646 1
2429 646 1
2754 646 1
1728 646 1
3976 646 1
2882 646 1
2788 646 1
1033 646 1
3445 646 1
1371 646 1
888 646 1
534 646 1
1739 646 1
304 646 1
354 646 1
2007 646 1
3905 646 1
1821 646 1
921 646 1
3139 646 1
3054 646 1
703 646 1
323 646 1
1320 646 1
2711 646 1
578 646 1
3763 646 1
2126 646 1
883 646 1
1005 646 1
3186 646 1
97 646 1
1171 646 1
1349 646 1
977 646 1
1241 646 1
3417 646 1
3285 646 1
3276 646 1
741 646 1
2179 646 1
204 646 1
2769 646 1
4007 646 1
1746 646 1
1477 646 1
397 646 1
462 646 1
3652 646 1
1830 646 1
40 646 1
4113 646 1
2971 646 1
756 646 1
769 646 1
109 646 1
1973 646 1
2001 646 1
3572 646 1
841 646 1
1087 646 1
2413 646 1
1466 646 1
783 646 1
1598 646 1
1789 646 1
149 646 1
789 646 1
1590 646 1
316 646 1
3134 646 1
2297 646 1
2801 646 1
2681 646 1
233 646 1
3110 646 1
2028 646 1
4069 646 1
2682 646 1
147 646 1
2061 646 1
1914 646 1
2795 646 1
2667 646 1
359 646 1
600 646 1
3479 646 1
3971 646 1
2736 646 1
1641 646 1
1723 646 1
1836 646 1
432 646 1
2976 646 1
754 646 1
1051 646 1
2558 646 1
2625 646 1
2388 646 1
1281 646 1
2826 646 1
3893 646 1
3252 646 1
480 646 1
2741 646 1
1125 646 1
293 646 1
2806 646 1
3555 646 1
370 646 1
713 646 1
2860 646 1
865 646 1
3987 646 1
1486 646 1
3303 646 1
1346 646 1
3935 646 1
2618 646 1
353 646 1
2084 646 1
4063 646 1
1759 646 1
2497 646 1
3100 646 1
1458 646 1
1153 646 1
3370 646 1
4056 646 1
3811 646 1
209 646 1
2087 646 1
120 646 1
2884 646 1
1044 646 1
3818 646 1
1014 646 1
1673 646 1
1008 646 1
2540 646 1
626 646 1
3566 646 1
2924 646 1
483 646 1
990 646 1
2621 646 1
1016 646 1
87 646 1
3210 646 1
2088 646 1
3939 646 1
5 646 1
1675 646 1
2234 646 1
1007 646 1
3536 646 1
2867 646 1
1443 646 1
2923 646 1
3556 646 1
2151 646 1
907 646 1
695 646 1
1884 646 1
593 646 1
3751 646 1
886 646 1
689 646 1
265 646 1
1802 646 1
1926 646 1
98 646 1
3728 646 1
2752 646 1
2595 646 1
2502 646 1
1232 646 1
2815 646 1
2295 646 1
492 646 1
1038 646 1
894 646 1
3710 646 1
627 646 1
1217 646 1
2333 646 1
3065 646 1
1749 646 1
929 646 1
3890 646 1
828 646 1
2116 646 1
1580 646 1
489 646 1
3398 646 1
3168 646 1
364 646 1
2880 646 1
1536 646 1
1925 646 1
2935 646 1
757 646 1
2359 646 1
1901 646 1
2490 646 1
423 646 1
594 646 1
1485 646 1
3719 646 1
2917 646 1
524 646 1
1945 646 1
2761 646 1
1768 646 1
3214 646 1
2690 646 1
99 646 1
1121 646 1
2669 646 1
710 646 1
999 646 1
2950 646 1
200 646 1
3204 646 1
2566 646 1
2771 646 1
3217 646 1
770 646 1
1155 646 1
2678 646 1
2071 646 1
2940 646 1
363 646 1
134 646 1
1236 646 1
494 646 1
1309 646 1
3090 646 1
2394 646 1
2484 646 1
1528 646 1
3904 646 1
1649 646 1
4035 646 1
1886 646 1
950 646 1
844 646 1
521 646 1
861 646 1
2038 646 1
1248 646 1
2525 646 1
1188 646 1
208 646 1
3485 646 1
908 646 1
369 646 1
4084 646 1
3761 3232 1
2213 3232 1
2060 3232 1
693 3232 1
1941 3232 1
3010 3232 1
217 3232 1
164 3232 1
31 3232 1
237 3232 1
914 3232 1
2807 3232 1
995 3232 1
351 3232 1
325 3232 1
3092 3232 1
1371 3232 1
1217 3232 1
3569 3232 1
646 3232 1
2648 1727 1
466 1727 1
3480 1727 1
242 1727 1
1256 1727 1
1834 1727 1
2213 1727 1
660 1727 1
2086 1727 1
739 1727 1
2710 1727 1
2646 1727 1
216 1727 1
2782 1727 1
1180 1727 1
2218 1727 1
1271 1727 1
2129 1727 1
1676 1727 1
217 1727 1
452 1727 1
31 1727 1
2886 1727 1
195 1727 1
3929 1727 1
81 1727 1
914 1727 1
1678 1727 1
661 1727 1
1091 1727 1
2864 1727 1
1383 1727 1
962 1727 1
1912 1727 1
108 1727 1
3174 1727 1
3995 1727 1
89 1727 1
2936 1727 1
3134 1727 1
3479 1727 1
3461 1727 1
3706 1727 1
1458 1727 1
3737 1727 1
1974 1727 1
963 1727 1
1802 1727 1
2595 1727 1
1121 1727 1
646 1727 1
2678 1727 1
450 1443 1
1779 1443 1
3632 1443 1
207 1443 1
2503 1443 1
3804 1443 1
137 1443 1
607 1443 1
2685 1443 1
3585 1443 1
1790 1443 1
264 1443 1
508 1443 1
4123 1443 1
349 1443 1
2184 1443 1
1105 1443 1
308 1443 1
2060 1443 1
1017 1443 1
1841 1443 1
3291 1443 1
2748 1443 1
2176 1443 1
1310 1443 1
1876 1443 1
1684 1443 1
3739 1443 1
1467 1443 1
307 1443 1
1941 1443 1
34 1443 1
261 1443 1
1676 1443 1
658 1443 1
1545 1443 1
217 1443 1
1224 1443 1
2159 1443 1
1270 1443 1
1035 1443 1
1513 1443 1
31 1443 1
2886 1443 1
2317 1443 1
319 1443 1
996 1443 1
914 1443 1
966 1443 1
661 1443 1
2903 1443 1
248 1443 1
461 1443 1
351 1443 1
1114 1443 1
2947 1443 1
1609 1443 1
3995 1443 1
355 1443 1
501 1443 1
1258 1443 1
4037 1443 1
372 1443 1
3414 1443 1
2788 1443 1
3445 1443 1
484 1443 1
769 1443 1
1087 1443 1
1590 1443 1
359 1443 1
4063 1443 1
357 1443 1
483 1443 1
907 1443 1
2295 1443 1
3710 1443 1
1217 1443 1
1749 1443 1
364 1443 1
757 1443 1
1121 1443 1
2950 1443 1
646 1443 1
4035 1443 1
2677 3843 1
1145 3843 1
814 2496 1
2231 2496 1
2107 2496 1
3882 2496 1
3573 2496 1
3772 2496 1
3865 2496 1
772 2496 1
2563 2496 1
3698 2496 1
795 2496 1
2266 2496 1
2004 2496 1
1293 2496 1
1046 2496 1
3966 2496 1
1988 2496 1
680 2496 1
2602 3678 1
3332 3678 1
3773 3678 1
441 3678 1
416 3678 1
2742 3678 1
2049 3678 1
231 3678 1
3081 3678 1
4094 3678 1
2488 3678 1
2634 3678 1
2390 3678 1
2014 3678 1
2861 3678 1
954 3678 1
3913 3678 1
31 3678 1
232 3678 1
237 3678 1
3705 3678 1
295 3678 1
784 3678 1
2021 3678 1
111 3678 1
584 3678 1
3949 3678 1
1963 3678 1
3330 3678 1
3092 3678 1
517 3678 1
4000 3678 1
3297 3678 1
448 3678 1
723 3678 1
445 3678 1
973 3678 1
1154 3678 1
1051 3678 1
3818 3678 1
1052 3678 1
1698 659 1
1576 659 1
1808 659 1
596 659 1
509 659 1
535 659 1
183 659 1
714 659 1
4064 659 1
1918 659 1
967 659 1
1622 659 1
1392 659 1
3456 659 1
2503 659 1
1229 659 1
2130 659 1
607 659 1
1144 659 1
1234 659 1
1040 659 1
2144 659 1
3254 659 1
992 659 1
3373 659 1
3586 659 1
2213 659 1
221 659 1
704 659 1
1736 659 1
349 659 1
660 659 1
686 659 1
3626 659 1
3878 659 1
189 659 1
685 659 1
884 659 1
3206 659 1
3072 659 1
1889 659 1
37 659 1
499 659 1
2710 659 1
2966 659 1
2555 659 1
306 659 1
2646 659 1
3557 659 1
362 659 1
177 659 1
3291 659 1
2748 659 1
1068 659 1
3013 659 1
1551 659 1
2890 659 1
3366 659 1
2218 659 1
693 659 1
2679 659 1
203 659 1
2854 659 1
3739 659 1
3616 659 1
994 659 1
186 659 1
1271 659 1
2391 659 1
507 659 1
1549 659 1
1391 659 1
2221 659 1
1941 659 1
1036 659 1
34 659 1
1032 659 1
3010 659 1
604 659 1
1676 659 1
482 659 1
217 659 1
452 659 1
1750 659 1
1035 659 1
1621 659 1
2506 659 1
2545 659 1
2886 659 1
4131 659 1
3340 659 1
559 659 1
3705 659 1
4118 659 1
326 659 1
81 659 1
2787 659 1
2355 659 1
914 659 1
1678 659 1
661 659 1
1151 659 1
211 659 1
3549 659 1
1190 659 1
248 659 1
4144 659 1
2288 659 1
461 659 1
1027 659 1
351 659 1
1216 659 1
459 659 1
2963 659 1
1003 659 1
1010 659 1
1383 659 1
1082 659 1
1912 659 1
198 659 1
1994 659 1
1134 659 1
684 659 1
241 659 1
325 659 1
2998 659 1
1142 659 1
2578 659 1
3995 659 1
3199 659 1
214 659 1
3359 659 1
332 659 1
3857 659 1
3647 659 1
983 659 1
2393 659 1
1930 659 1
2928 659 1
4037 659 1
3669 659 1
82 659 1
3414 659 1
3264 659 1
2429 659 1
1728 659 1
354 659 1
484 659 1
1320 659 1
1919 659 1
756 659 1
769 659 1
2801 659 1
359 659 1
1051 659 1
1281 659 1
3893 659 1
3876 659 1
480 659 1
713 659 1
2860 659 1
3100 659 1
1458 659 1
209 659 1
3818 659 1
990 659 1
1016 659 1
87 659 1
2276 659 1
3556 659 1
907 659 1
1802 659 1
2295 659 1
492 659 1
3710 659 1
3065 659 1
3890 659 1
828 659 1
489 659 1
3168 659 1
364 659 1
1768 659 1
1121 659 1
2950 659 1
646 659 1
2566 659 1
2771 659 1
494 659 1
1857 659 1
208 659 1
1698 2302 1
1018 2302 1
596 2302 1
509 2302 1
758 2302 1
930 2302 1
183 2302 1
260 2302 1
768 2302 1
1851 2302 1
1144 2302 1
2190 2302 1
1853 2302 1
221 2302 1
3902 2302 1
349 2302 1
686 2302 1
3878 2302 1
2073 2302 1
2810 2302 1
3964 2302 1
1936 2302 1
3032 2302 1
2052 2302 1
1640 2302 1
3291 2302 1
2920 2302 1
1354 2302 1
2890 2302 1
1471 2302 1
984 2302 1
943 2302 1
1271 2302 1
2743 2302 1
1391 2302 1
1123 2302 1
1941 2302 1
1036 2302 1
866 2302 1
2450 2302 1
1676 2302 1
1525 2302 1
217 2302 1
1174 2302 1
1823 2302 1
3985 2302 1
1816 2302 1
452 2302 1
2159 2302 1
615 2302 1
2598 2302 1
3051 2302 1
1750 2302 1
4073 2302 1
2545 2302 1
2886 2302 1
4131 2302 1
3520 2302 1
1701 2302 1
891 2302 1
914 2302 1
3256 2302 1
661 2302 1
1541 2302 1
3906 2302 1
2288 2302 1
3521 2302 1
2607 2302 1
1027 2302 1
3819 2302 1
1176 2302 1
191 2302 1
2523 2302 1
1963 2302 1
2747 2302 1
2018 2302 1
3713 2302 1
3174 2302 1
1348 2302 1
3995 2302 1
3092 2302 1
3857 2302 1
3438 2302 1
2779 2302 1
3414 2302 1
2429 2302 1
1033 2302 1
354 2302 1
696 2302 1
1175 2302 1
756 2302 1
1154 2302 1
3706 2302 1
1544 2302 1
1458 2302 1
1014 2302 1
483 2302 1
2595 2302 1
2815 2302 1
492 2302 1
1026 2302 1
3840 2302 1
1768 2302 1
1121 2302 1
646 2302 1
770 2302 1
2054 934 1
735 934 1
2194 934 1
1306 934 1
2236 934 1
2285 934 1
3827 934 1
2080 934 1
821 934 1
734 934 1
781 934 1
251 934 1
3089 934 1
2699 934 1
1776 934 1
142 934 1
1825 934 1
525 934 1
580 934 1
3760 934 1
2165 934 1
1972 934 1
728 934 1
4048 934 1
3631 934 1
1074 934 1
1112 934 1
2539 934 1
1382 934 1
1430 934 1
23 934 1
27 934 1
538 934 1
1474 934 1
3049 934 1
2488 934 1
2275 934 1
3234 934 1
2110 934 1
4031 934 1
104 934 1
721 934 1
1139 934 1
711 934 1
1984 934 1
2564 934 1
1407 934 1
3916 934 1
378 934 1
467 934 1
2776 934 1
1735 934 1
3839 934 1
1760 934 1
2958 934 1
1721 934 1
322 934 1
2526 934 1
1047 934 1
2109 934 1
31 934 1
252 934 1
1334 934 1
3705 934 1
2773 934 1
1860 934 1
3673 934 1
3781 934 1
3310 934 1
2969 934 1
285 934 1
639 934 1
2327 934 1
3552 934 1
2811 934 1
1872 934 1
737 934 1
2181 934 1
319 934 1
1772 934 1
3390 934 1
532 934 1
321 934 1
2418 934 1
289 934 1
537 934 1
310 934 1
3422 934 1
1865 934 1
1107 934 1
2911 934 1
2485 934 1
1861 934 1
1951 934 1
2335 934 1
1376 934 1
1011 934 1
3092 934 1
256 934 1
2442 934 1
377 934 1
1138 934 1
1352 934 1
3595 934 1
1969 934 1
3539 934 1
879 934 1
1583 934 1
2456 934 1
233 934 1
2466 934 1
1211 934 1
300 934 1
1869 934 1
3476 934 1
3569 934 1
1901 934 1
646 934 1
2172 934 1
3033 934 1
1698 2960 1
509 2960 1
1230 2960 1
2716 2960 1
207 2960 1
2709 2960 1
2095 2960 1
3254 2960 1
2213 2960 1
221 2960 1
349 2960 1
4143 2960 1
3736 2960 1
660 2960 1
189 2960 1
37 2960 1
2710 2960 1
606 2960 1
2966 2960 1
878 2960 1
3291 2960 1
3189 2960 1
1551 2960 1
2077 2960 1
1687 2960 1
1271 2960 1
307 2960 1
3663 2960 1
1549 2960 1
1941 2960 1
866 2960 1
889 2960 1
3010 2960 1
1676 2960 1
4059 2960 1
217 2960 1
1995 2960 1
1174 2960 1
1633 2960 1
1992 2960 1
615 2960 1
4131 2960 1
326 2960 1
195 2960 1
891 2960 1
2787 2960 1
914 2960 1
1678 2960 1
661 2960 1
211 2960 1
1741 2960 1
248 2960 1
2607 2960 1
1091 2960 1
2664 2960 1
1010 2960 1
184 2960 1
3995 2960 1
3092 2960 1
2102 2960 1
2968 2960 1
977 2960 1
756 2960 1
2801 2960 1
1154 2960 1
600 2960 1
1524 2960 1
1051 2960 1
480 2960 1
713 2960 1
1458 2960 1
2529 2960 1
990 2960 1
1016 2960 1
886 2960 1
3890 2960 1
757 2960 1
1768 2960 1
1121 2960 1
999 2960 1
646 2960 1
3782 3289 1
498 3289 1
3009 3289 1
1109 3289 1
237 3289 1
71 3289 1
590 3289 1
279 3289 1
383 3289 1
312 3289 1
2380 3289 1
1021 3289 1
1622 2154 1
1004 2154 1
1335 2154 1
221 2154 1
349 2154 1
1105 2154 1
37 2154 1
2825 2154 1
2836 2154 1
305 2154 1
1676 2154 1
217 2154 1
2510 2154 1
2787 2154 1
1151 2154 1
248 2154 1
333 2154 1
3995 2154 1
769 2154 1
1458 2154 1
886 2154 1
1616 2154 1
646 2154 1
592 3238 1
33 3238 1
655 3238 1
842 3238 1
2538 3238 1
498 3238 1
2847 3238 1
3549 3238 1
71 3238 1
513 3238 1
764 3238 1
2759 3238 1
1267 3238 1
590 3238 1
1649 3238 1
1434 3238 1
91 3238 1
383 3238 1
2447 3238 1
591 3238 1
773 3238 1
633 3238 1
845 3238 1
312 3238 1
155 3238 1
847 3238 1
369 3238 1
1097 3973 1
586 3973 1
1032 3973 1
217 3973 1
506 3973 1
248 3973 1
2947 3973 1
3445 3973 1
3944 3973 1
1420 3973 1
695 3973 1
646 3973 1
1053 1321 1
2406 1321 1
3421 1321 1
18 1321 1
1449 1321 1
1747 1321 1
2090 1321 1
953 1321 1
3614 1321 1
2109 1321 1
2378 1321 1
2326 1321 1
2965 1321 1
3781 1321 1
1772 1321 1
532 1321 1
537 1321 1
2164 1321 1
2911 1321 1
2932 1321 1
1376 1321 1
1431 1321 1
377 1321 1
1980 1321 1
2046 1321 1
254 1321 1
2540 1321 1
1303 1321 1
853 913 1
1782 913 1
890 913 1
274 913 1
403 913 1
1779 913 1
1698 913 1
3469 913 1
3767 913 1
1677 913 1
669 913 1
154 913 1
758 913 1
183 913 1
2034 913 1
168 913 1
714 913 1
1282 913 1
868 913 1
3868 913 1
3776 913 1
4064 913 1
2709 913 1
242 913 1
1918 913 1
967 913 1
180 913 1
924 913 1
3804 913 1
137 913 1
2130 913 1
1421 913 1
1228 913 1
135 913 1
1004 913 1
3117 913 1
2082 913 1
94 913 1
2095 913 1
1790 913 1
716 913 1
3254 913 1
3373 913 1
3586 913 1
221 913 1
349 913 1
1189 913 1
3736 913 1
189 913 1
1438 913 1
112 913 1
37 913 1
2243 913 1
2825 913 1
878 913 1
247 913 1
3717 913 1
1059 913 1
2060 913 1
1328 913 1
1778 913 1
2677 913 1
3291 913 1
1600 913 1
2748 913 1
1148 913 1
2176 913 1
1310 913 1
188 913 1
1097 913 1
586 913 1
1098 913 1
1246 913 1
1271 913 1
307 913 1
1537 913 1
2836 913 1
2705 913 1
305 913 1
1549 913 1
3517 913 1
1036 913 1
34 913 1
2013 913 1
866 913 1
261 913 1
1257 913 1
2450 913 1
889 913 1
1676 913 1
4128 913 1
658 913 1
3157 913 1
3039 913 1
217 913 1
2142 913 1
453 913 1
3985 913 1
506 913 1
452 913 1
1035 913 1
1621 913 1
13 913 1
1626 913 1
3000 913 1
1001 913 1
1807 913 1
2545 913 1
31 913 1
2886 913 1
533 913 1
1961 913 1
688 913 1
1150 913 1
331 913 1
3509 913 1
709 913 1
319 913 1
885 913 1
195 913 1
3919 913 1
691 913 1
996 913 1
2787 913 1
914 913 1
927 913 1
1678 913 1
3256 913 1
661 913 1
211 913 1
3906 913 1
3255 913 1
3333 913 1
893 913 1
3521 913 1
2389 913 1
351 913 1
2831 913 1
697 913 1
191 913 1
576 913 1
374 913 1
1245 913 1
3324 913 1
1114 913 1
1358 913 1
2947 913 1
184 913 1
1383 913 1
931 913 1
684 913 1
352 913 1
568 913 1
2461 913 1
119 913 1
1609 913 1
166 913 1
3995 913 1
332 913 1
1552 913 1
1461 913 1
355 913 1
170 913 1
3647 913 1
1258 913 1
629 913 1
3833 913 1
2779 913 1
503 913 1
372 913 1
275 913 1
3414 913 1
1809 913 1
2429 913 1
1728 913 1
3445 913 1
2007 913 1
1821 913 1
921 913 1
1005 913 1
1241 913 1
40 913 1
756 913 1
769 913 1
1087 913 1
789 913 1
359 913 1
3479 913 1
1051 913 1
2625 913 1
3876 913 1
132 913 1
480 913 1
2860 913 1
3303 913 1
2084 913 1
1458 913 1
1153 913 1
357 913 1
3791 913 1
1387 913 1
3566 913 1
136 913 1
1883 913 1
2276 913 1
3420 913 1
1298 913 1
907 913 1
886 913 1
265 913 1
1802 913 1
622 913 1
1543 913 1
98 913 1
1100 913 1
2752 913 1
2295 913 1
627 913 1
1217 913 1
922 913 1
929 913 1
828 913 1
364 913 1
1536 913 1
757 913 1
524 913 1
1945 913 1
1768 913 1
99 913 1
1121 913 1
710 913 1
999 913 1
646 913 1
2071 913 1
1236 913 1
494 913 1
1309 913 1
2394 913 1
1039 913 1
4084 913 1
349 2362 1
1189 2362 1
37 2362 1
3291 2362 1
3914 2362 1
682 2362 1
3930 2362 1
1941 2362 1
2013 2362 1
261 2362 1
1035 2362 1
2441 2362 1
3590 2362 1
3320 2362 1
2432 2362 1
996 2362 1
2787 2362 1
995 2362 1
3793 2362 1
241 2362 1
3445 2362 1
2625 2362 1
886 2362 1
2153 2362 1
646 2362 1
2648 396 1
2592 396 1
165 396 1
2188 396 1
3816 396 1
1975 396 1
466 396 1
3870 396 1
971 396 1
2131 396 1
1128 396 1
2602 396 1
298 396 1
980 396 1
2883 396 1
33 396 1
3332 396 1
2349 396 1
413 396 1
3773 396 1
441 396 1
3421 396 1
3868 396 1
50 396 1
527 396 1
455 396 1
416 396 1
3526 396 1
3229 396 1
1630 396 1
215 396 1
2686 396 1
390 396 1
1671 396 1
318 396 1
3983 396 1
3938 396 1
2742 396 1
3829 396 1
955 396 1
3504 396 1
1247 396 1
231 396 1
225 396 1
575 396 1
525 396 1
440 396 1
1067 396 1
67 396 1
45 396 1
37 396 1
2165 396 1
1442 396 1
2278 396 1
463 396 1
133 396 1
4048 396 1
2115 396 1
3081 396 1
409 396 1
1136 396 1
2128 396 1
2125 396 1
2352 396 1
1966 396 1
566 396 1
3032 396 1
434 396 1
444 396 1
171 396 1
2755 396 1
1612 396 1
1474 396 1
4094 396 1
447 396 1
271 396 1
2488 396 1
979 396 1
3163 396 1
104 396 1
562 396 1
6 396 1
711 396 1
471 396 1
2390 396 1
1463 396 1
467 396 1
1941 396 1
3039 396 1
407 396 1
1881 396 1
631 396 1
649 396 1
2518 396 1
1397 396 1
2056 396 1
1224 396 1
1243 396 1
2396 396 1
3097 396 1
1035 396 1
2434 396 1
2861 396 1
13 396 1
3839 396 1
1196 396 1
1704 396 1
1064 396 1
2319 396 1
1259 396 1
1065 396 1
2958 396 1
2846 396 1
954 396 1
896 396 1
4 396 1
164 396 1
1631 396 1
751 396 1
1167 396 1
565 396 1
2211 396 1
2639 396 1
583 396 1
548 396 1
1280 396 1
64 396 1
843 396 1
150 396 1
399 396 1
1878 396 1
526 396 1
1047 396 1
3440 396 1
1404 396 1
1983 396 1
31 396 1
2886 396 1
2772 396 1
647 396 1
1066 396 1
2 396 1
232 396 1
1115 396 1
1157 396 1
4026 396 1
2401 396 1
1334 396 1
237 396 1
3705 396 1
3311 396 1
345 396 1
2146 396 1
2258 396 1
1135 396 1
295 396 1
206 396 1
1894 396 1
784 396 1
1457 396 1
222 396 1
66 396 1
365 396 1
2569 396 1
737 396 1
319 396 1
3641 396 1
1272 396 1
855 396 1
1639 396 1
2355 396 1
1452 396 1
940 396 1
2999 396 1
2358 396 1
620 396 1
532 396 1
2900 396 1
2807 396 1
400 396 1
2021 396 1
1262 396 1
2260 396 1
430 396 1
111 396 1
584 396 1
1359 396 1
882 396 1
63 396 1
289 396 1
1416 396 1
248 396 1
528 396 1
7 396 1
2141 396 1
3301 396 1
1041 396 1
3949 396 1
543 396 1
227 396 1
419 396 1
2728 396 1
1191 396 1
1667 396 1
3330 396 1
3995 396 1
3537 396 1
89 396 1
3711 396 1
3092 396 1
296 396 1
517 396 1
332 396 1
4000 396 1
2956 396 1
642 396 1
2778 396 1
775 396 1
433 396 1
1709 396 1
425 396 1
3135 396 1
1263 396 1
1828 396 1
470 396 1
1130 396 1
1022 396 1
3810 396 1
377 396 1
3512 396 1
294 396 1
1627 396 1
2823 396 1
1268 396 1
2312 396 1
1605 396 1
636 396 1
236 396 1
1800 396 1
3297 396 1
3668 396 1
1119 396 1
3173 396 1
395 396 1
437 396 1
883 396 1
1241 396 1
1288 396 1
741 396 1
2769 396 1
3608 396 1
448 396 1
2465 396 1
462 396 1
226 396 1
4113 396 1
1973 396 1
1786 396 1
2681 396 1
233 396 1
4069 396 1
1269 396 1
445 396 1
2240 396 1
973 396 1
1154 396 1
2725 396 1
753 396 1
2736 396 1
1125 396 1
3357 396 1
293 396 1
3100 396 1
1458 396 1
120 396 1
1008 396 1
25 396 1
2645 396 1
1793 396 1
163 396 1
1675 396 1
258 396 1
1052 396 1
785 396 1
1007 396 1
3536 396 1
3329 396 1
105 396 1
492 396 1
2866 396 1
489 396 1
1901 396 1
646 396 1
55 396 1
667 396 1
1188 396 1
3104 396 1
3019 396 1
176 809 1
2428 809 1
3882 809 1
1501 809 1
2320 809 1
1492 809 1
2563 809 1
805 809 1
675 809 1
1293 809 1
1569 809 1
1947 809 1
3689 809 1
183 4057 1
924 4057 1
1002 4057 1
3586 4057 1
2213 4057 1
221 4057 1
37 4057 1
2966 4057 1
2052 4057 1
3291 4057 1
356 4057 1
3739 4057 1
186 4057 1
307 4057 1
1549 4057 1
1941 4057 1
261 4057 1
1676 4057 1
217 4057 1
452 4057 1
1270 4057 1
1513 4057 1
3743 4057 1
2886 4057 1
3590 4057 1
914 4057 1
1678 4057 1
661 4057 1
309 4057 1
3995 4057 1
3647 4057 1
2727 4057 1
197 4057 1
595 4057 1
2660 4057 1
2429 4057 1
1033 4057 1
2007 4057 1
769 4057 1
1598 4057 1
1590 4057 1
3461 4057 1
1458 4057 1
1217 4057 1
3719 4057 1
1768 4057 1
1121 4057 1
646 4057 1
4084 4057 1
1698 1620 1
112 1620 1
217 1620 1
1226 1620 1
458 1620 1
1254 1620 1
646 1620 1
2648 139 1
611 139 1
3773 139 1
1630 139 1
3829 139 1
525 139 1
4089 139 1
3032 139 1
3739 139 1
382 139 1
104 139 1
2129 139 1
1065 139 1
31 139 1
237 139 1
3705 139 1
2146 139 1
2258 139 1
2113 139 1
882 139 1
528 139 1
3949 139 1
227 139 1
1667 139 1
3330 139 1
3995 139 1
3092 139 1
392 139 1
2852 139 1
425 139 1
1022 139 1
1268 139 1
3297 139 1
462 139 1
233 139 1
445 139 1
1154 139 1
293 139 1
2910 139 1
646 139 1
4106 139 1
1535 2082 1
183 2082 1
260 2082 1
2156 2082 1
4093 2082 1
180 2082 1
607 2082 1
1982 2082 1
3117 2082 1
1700 2082 1
716 2082 1
992 2082 1
264 2082 1
3373 2082 1
1247 2082 1
349 2082 1
1189 2082 1
2810 2082 1
4142 2082 1
37 2082 1
913 2082 1
1648 2082 1
2060 2082 1
1017 2082 1
177 2082 1
202 2082 1
3448 2082 1
3013 2082 1
1058 2082 1
1876 2082 1
3739 2082 1
186 2082 1
3956 2082 1
1271 2082 1
307 2082 1
2391 2082 1
2451 2082 1
1939 2082 1
1549 2082 1
790 2082 1
2159 2082 1
3169 2082 1
709 2082 1
319 2082 1
181 2082 1
914 2082 1
248 2082 1
576 2082 1
897 2082 1
1358 2082 1
2947 2082 1
83 2082 1
605 2082 1
3995 2082 1
3510 2082 1
1670 2082 1
1552 2082 1
1461 2082 1
3647 2082 1
2454 2082 1
3796 2082 1
2674 2082 1
3814 2082 1
2948 2082 1
3963 2082 1
2296 2082 1
354 2082 1
2126 2082 1
756 2082 1
3572 2082 1
1599 2082 1
2795 2082 1
2860 2082 1
1458 2082 1
357 2082 1
2276 2082 1
886 2082 1
2502 2082 1
894 2082 1
3065 2082 1
1768 2082 1
1121 2082 1
646 2082 1
908 2082 1
2648 2014 1
2470 2014 1
3761 2014 1
668 2014 1
3659 2014 1
669 2014 1
491 2014 1
466 2014 1
435 2014 1
971 2014 1
2131 2014 1
1128 2014 1
2602 2014 1
298 2014 1
3144 2014 1
974 2014 1
1993 2014 1
1964 2014 1
2256 2014 1
877 2014 1
468 2014 1
2204 2014 1
441 2014 1
148 2014 1
2270 2014 1
3868 2014 1
50 2014 1
527 2014 1
455 2014 1
416 2014 1
3526 2014 1
3229 2014 1
3012 2014 1
1630 2014 1
426 2014 1
628 2014 1
1718 2014 1
572 2014 1
390 2014 1
1004 2014 1
2637 2014 1
318 2014 1
3181 2014 1
2742 2014 1
3431 2014 1
2049 2014 1
3829 2014 1
3504 2014 1
2423 2014 1
1124 2014 1
1247 2014 1
231 2014 1
225 2014 1
1838 2014 1
525 2014 1
4018 2014 1
440 2014 1
2259 2014 1
1067 2014 1
1774 2014 1
2732 2014 1
981 2014 1
37 2014 1
2165 2014 1
2744 2014 1
439 2014 1
2264 2014 1
133 2014 1
4048 2014 1
4085 2014 1
2115 2014 1
3081 2014 1
409 2014 1
1136 2014 1
1400 2014 1
2019 2014 1
1722 2014 1
1632 2014 1
786 2014 1
1015 2014 1
2414 2014 1
3299 2014 1
761 2014 1
1966 2014 1
2467 2014 1
566 2014 1
3032 2014 1
2539 2014 1
3429 2014 1
3042 2014 1
4051 2014 1
434 2014 1
1706 2014 1
3683 2014 1
171 2014 1
2410 2014 1
618 2014 1
2528 2014 1
2755 2014 1
1474 2014 1
4094 2014 1
3291 2014 1
2120 2014 1
2488 2014 1
424 2014 1
1274 2014 1
2581 2014 1
3739 2014 1
3163 2014 1
186 2014 1
104 2014 1
3071 2014 1
3057 2014 1
711 2014 1
3970 2014 1
471 2014 1
1703 2014 1
2634 2014 1
1644 2014 1
2628 2014 1
431 2014 1
1096 2014 1
467 2014 1
1941 2014 1
866 2014 1
60 2014 1
1881 2014 1
631 2014 1
1089 2014 1
1224 2014 1
1243 2014 1
3097 2014 1
3948 2014 1
13 2014 1
3839 2014 1
1196 2014 1
1048 2014 1
2105 2014 1
2319 2014 1
465 2014 1
1796 2014 1
22 2014 1
234 2014 1
3132 2014 1
1065 2014 1
2958 2014 1
2846 2014 1
954 2014 1
375 2014 1
4070 2014 1
4 2014 1
442 2014 1
2620 2014 1
164 2014 1
1164 2014 1
1631 2014 1
3040 2014 1
751 2014 1
240 2014 1
1167 2014 1
1842 2014 1
565 2014 1
1745 2014 1
2211 2014 1
272 2014 1
2334 2014 1
2639 2014 1
548 2014 1
706 2014 1
1638 2014 1
1997 2014 1
64 2014 1
1721 2014 1
2898 2014 1
2206 2014 1
2068 2014 1
1194 2014 1
2119 2014 1
150 2014 1
172 2014 1
3871 2014 1
1916 2014 1
3375 2014 1
526 2014 1
1897 2014 1
3708 2014 1
3343 2014 1
4066 2014 1
2420 2014 1
31 2014 1
2772 2014 1
3200 2014 1
647 2014 1
2 2014 1
666 2014 1
232 2014 1
1115 2014 1
2906 2014 1
1157 2014 1
4026 2014 1
1334 2014 1
3056 2014 1
237 2014 1
3705 2014 1
3311 2014 1
1971 2014 1
1846 2014 1
2326 2014 1
3152 2014 1
345 2014 1
141 2014 1
3794 2014 1
849 2014 1
2258 2014 1
2746 2014 1
1135 2014 1
2593 2014 1
477 2014 1
438 2014 1
784 2014 1
512 2014 1
66 2014 1
1117 2014 1
3024 2014 1
365 2014 1
2569 2014 1
737 2014 1
319 2014 1
1006 2014 1
235 2014 1
1827 2014 1
1275 2014 1
1452 2014 1
940 2014 1
2999 2014 1
2358 2014 1
620 2014 1
532 2014 1
3298 2014 1
1619 2014 1
3083 2014 1
2807 2014 1
400 2014 1
2021 2014 1
1090 2014 1
722 2014 1
742 2014 1
1195 2014 1
430 2014 1
111 2014 1
2114 2014 1
584 2014 1
2345 2014 1
1359 2014 1
882 2014 1
2653 2014 1
63 2014 1
289 2014 1
1416 2014 1
528 2014 1
7 2014 1
2273 2014 1
2141 2014 1
1915 2014 1
3949 2014 1
543 2014 1
227 2014 1
1078 2014 1
419 2014 1
2728 2014 1
1191 2014 1
1294 2014 1
3435 2014 1
3330 2014 1
3995 2014 1
3903 2014 1
89 2014 1
3092 2014 1
2029 2014 1
517 2014 1
959 2014 1
4000 2014 1
975 2014 1
2956 2014 1
937 2014 1
642 2014 1
2111 2014 1
2778 2014 1
392 2014 1
2852 2014 1
433 2014 1
516 2014 1
4017 2014 1
3744 2014 1
3591 2014 1
425 2014 1
1263 2014 1
3082 2014 1
1828 2014 1
470 2014 1
429 2014 1
1130 2014 1
1022 2014 1
3810 2014 1
632 2014 1
3212 2014 1
110 2014 1
1663 2014 1
3512 2014 1
1627 2014 1
2823 2014 1
1268 2014 1
2312 2014 1
236 2014 1
4096 2014 1
1998 2014 1
3297 2014 1
3733 2014 1
9 2014 1
1707 2014 1
2851 2014 1
1714 2014 1
437 2014 1
427 2014 1
1288 2014 1
2179 2014 1
1732 2014 1
2769 2014 1
397 2014 1
4074 2014 1
448 2014 1
2465 2014 1
462 2014 1
3143 2014 1
2631 2014 1
226 2014 1
4113 2014 1
1973 2014 1
723 2014 1
2486 2014 1
3578 2014 1
4145 2014 1
2681 2014 1
233 2014 1
2028 2014 1
445 2014 1
2240 2014 1
973 2014 1
3085 2014 1
3525 2014 1
1154 2014 1
2536 2014 1
2725 2014 1
2466 2014 1
1120 2014 1
648 2014 1
432 2014 1
2286 2014 1
293 2014 1
1459 2014 1
2901 2014 1
2621 2014 1
163 2014 1
1043 2014 1
258 2014 1
785 2014 1
1007 2014 1
105 2014 1
317 2014 1
492 2014 1
2106 2014 1
489 2014 1
3569 2014 1
2490 2014 1
1296 2014 1
646 2014 1
667 2014 1
17 2014 1
4106 2014 1
3104 2014 1
3019 2014 1
2248 2014 1
2648 225 1
2036 225 1
491 225 1
466 225 1
1128 225 1
611 225 1
2602 225 1
298 225 1
877 225 1
3773 225 1
468 225 1
2204 225 1
441 225 1
455 225 1
3526 225 1
396 225 1
2610 225 1
318 225 1
2742 225 1
3829 225 1
955 225 1
231 225 1
525 225 1
67 225 1
1774 225 1
37 225 1
1822 225 1
2115 225 1
409 225 1
1632 225 1
786 225 1
2955 225 1
1966 225 1
2528 225 1
1474 225 1
4094 225 1
447 225 1
2120 225 1
3739 225 1
104 225 1
562 225 1
3071 225 1
711 225 1
431 225 1
467 225 1
1941 225 1
3880 225 1
2518 225 1
2014 225 1
3097 225 1
1064 225 1
3061 225 1
1065 225 1
2958 225 1
2846 225 1
375 225 1
4 225 1
2620 225 1
164 225 1
1244 225 1
2630 225 1
1629 225 1
1721 225 1
843 225 1
526 225 1
1983 225 1
31 225 1
3200 225 1
647 225 1
2 225 1
1157 225 1
1334 225 1
237 225 1
3705 225 1
2146 225 1
2386 225 1
295 225 1
477 225 1
2693 225 1
365 225 1
1272 225 1
235 225 1
1452 225 1
532 225 1
1116 225 1
2807 225 1
2613 225 1
2145 225 1
430 225 1
111 225 1
882 225 1
2653 225 1
63 225 1
3949 225 1
227 225 1
3435 225 1
3330 225 1
3995 225 1
89 225 1
3711 225 1
3092 225 1
3744 225 1
425 225 1
1828 225 1
1022 225 1
3766 225 1
478 225 1
636 225 1
3297 225 1
152 225 1
3128 225 1
1288 225 1
2299 225 1
3147 225 1
448 225 1
462 225 1
1617 225 1
226 225 1
4113 225 1
233 225 1
445 225 1
973 225 1
3525 225 1
1154 225 1
2466 225 1
2736 225 1
1153 225 1
1108 225 1
2234 225 1
2106 225 1
489 225 1
646 225 1
55 225 1
1188 225 1
853 2052 1
1782 2052 1
403 2052 1
1698 2052 1
1422 2052 1
1576 2052 1
669 2052 1
509 2052 1
825 2052 1
154 2052 1
930 2052 1
2960 2052 1
659 2052 1
168 2052 1
700 2052 1
3795 2052 1
2156 2052 1
3690 2052 1
1918 2052 1
916 2052 1
967 2052 1
2503 2052 1
1817 2052 1
4133 2052 1
3804 2052 1
1495 2052 1
137 2052 1
2130 2052 1
607 2052 1
1228 2052 1
3551 2052 1
4057 2052 1
2190 2052 1
2982 2052 1
1002 2052 1
1004 2052 1
94 2052 1
1700 2052 1
716 2052 1
3254 2052 1
1853 2052 1
2213 2052 1
221 2052 1
1932 2052 1
1024 2052 1
349 2052 1
686 2052 1
961 2052 1
218 2052 1
3626 2052 1
189 2052 1
884 2052 1
112 2052 1
1889 2052 1
37 2052 1
3468 2052 1
912 2052 1
2555 2052 1
1936 2052 1
306 2052 1
3032 2052 1
2060 2052 1
404 2052 1
3385 2052 1
2755 2052 1
1017 2052 1
608 2052 1
2782 2052 1
362 2052 1
3291 2052 1
1068 2052 1
1093 2052 1
3189 2052 1
2890 2052 1
1471 2052 1
3262 2052 1
505 2052 1
2077 2052 1
3734 2052 1
1097 2052 1
3778 2052 1
2988 2052 1
943 2052 1
186 2052 1
1271 2052 1
307 2052 1
507 2052 1
2451 2052 1
2666 2052 1
41 2052 1
1391 2052 1
1386 2052 1
1941 2052 1
1036 2052 1
34 2052 1
3215 2052 1
219 2052 1
1676 2052 1
658 2052 1
1437 2052 1
3157 2052 1
918 2052 1
3039 2052 1
1143 2052 1
482 2052 1
217 2052 1
694 2052 1
1218 2052 1
3985 2052 1
2215 2052 1
452 2052 1
2159 2052 1
2138 2052 1
1750 2052 1
2493 2052 1
1035 2052 1
3490 2052 1
1513 2052 1
192 2052 1
3743 2052 1
2868 2052 1
2886 2052 1
3590 2052 1
701 2052 1
2332 2052 1
1388 2052 1
3122 2052 1
709 2052 1
4118 2052 1
319 2052 1
195 2052 1
996 2052 1
2787 2052 1
855 2052 1
2802 2052 1
914 2052 1
927 2052 1
966 2052 1
3256 2052 1
661 2052 1
1151 2052 1
1625 2052 1
211 2052 1
3909 2052 1
3368 2052 1
248 2052 1
3333 2052 1
995 2052 1
2389 2052 1
351 2052 1
78 2052 1
191 2052 1
3975 2052 1
95 2052 1
576 2052 1
4030 2052 1
459 2052 1
3694 2052 1
2277 2052 1
2947 2052 1
1003 2052 1
1010 2052 1
962 2052 1
605 2052 1
4061 2052 1
241 2052 1
352 2052 1
193 2052 1
2103 2052 1
348 2052 1
2998 2052 1
1142 2052 1
182 2052 1
119 2052 1
166 2052 1
3995 2052 1
3199 2052 1
214 2052 1
3359 2052 1
332 2052 1
1552 2052 1
3647 2052 1
1258 2052 1
197 2052 1
405 2052 1
1000 2052 1
595 2052 1
2928 2052 1
1252 2052 1
503 2052 1
350 2052 1
2660 2052 1
2559 2052 1
372 2052 1
681 2052 1
2429 2052 1
2754 2052 1
1033 2052 1
3445 2052 1
2007 2052 1
484 2052 1
2711 2052 1
2126 2052 1
1005 2052 1
1349 2052 1
4007 2052 1
40 2052 1
756 2052 1
769 2052 1
1598 2052 1
149 2052 1
789 2052 1
1590 2052 1
316 2052 1
2801 2052 1
2795 2052 1
359 2052 1
1524 2052 1
2625 2052 1
3461 2052 1
3876 2052 1
480 2052 1
371 2052 1
865 2052 1
2497 2052 1
3100 2052 1
1458 2052 1
3370 2052 1
4056 2052 1
357 2052 1
1469 2052 1
1387 2052 1
1044 2052 1
1014 2052 1
1007 2052 1
1443 2052 1
907 2052 1
886 2052 1
622 2052 1
3728 2052 1
2752 2052 1
2295 2052 1
492 2052 1
3710 2052 1
1217 2052 1
3065 2052 1
929 2052 1
2880 2052 1
1536 2052 1
360 2052 1
1768 2052 1
99 2052 1
2153 2052 1
1121 2052 1
2950 2052 1
646 2052 1
2566 2052 1
3654 2052 1
1155 2052 1
2678 2052 1
1215 2052 1
363 2052 1
494 2052 1
1528 2052 1
4084 2052 1
450 1853 1
1779 1853 1
509 1853 1
1144 1853 1
1002 1853 1
4095 1853 1
1237 1853 1
704 1853 1
349 1853 1
686 1853 1
112 1853 1
2710 1853 1
2966 1853 1
2060 1853 1
1069 1853 1
1354 1853 1
858 1853 1
2176 1853 1
586 1853 1
186 1853 1
3930 1853 1
2743 1853 1
1391 1853 1
2450 1853 1
219 1853 1
2074 1853 1
1676 1853 1
658 1853 1
1525 1853 1
2474 1853 1
217 1853 1
1174 1853 1
2215 1853 1
1035 1853 1
1621 1853 1
212 1853 1
31 1853 1
2886 1853 1
2919 1853 1
195 1853 1
81 1853 1
3919 1853 1
996 1853 1
1084 1853 1
661 1853 1
248 1853 1
995 1853 1
2607 1853 1
1027 1853 1
351 1853 1
699 1853 1
1114 1853 1
1963 1853 1
309 1853 1
4020 1853 1
352 1853 1
568 1853 1
1142 1853 1
3647 1853 1
854 1853 1
1748 1853 1
275 1853 1
3414 1853 1
1728 1853 1
756 1853 1
359 1853 1
2529 1853 1
2867 1853 1
3570 1853 1
3168 1853 1
1536 1853 1
757 1853 1
1945 1853 1
1768 1853 1
646 1853 1
770 1853 1
1820 1853 1
2071 1853 1
208 1853 1
4084 1853 1
2648 611 1
2602 611 1
413 611 1
3773 611 1
441 611 1
1817 611 1
1671 611 1
318 611 1
1124 611 1
575 611 1
525 611 1
440 611 1
1067 611 1
37 611 1
3961 611 1
1400 611 1
1966 611 1
434 611 1
144 611 1
618 611 1
1474 611 1
1017 611 1
104 611 1
562 611 1
3265 611 1
467 611 1
407 611 1
1397 611 1
582 611 1
13 611 1
1164 611 1
1631 611 1
2639 611 1
64 611 1
2898 611 1
1983 611 1
31 611 1
3200 611 1
647 611 1
2 611 1
4026 611 1
141 611 1
2146 611 1
2386 611 1
477 611 1
784 611 1
2693 611 1
319 611 1
140 611 1
400 611 1
3344 611 1
1078 611 1
1191 611 1
3995 611 1
3092 611 1
1828 611 1
1130 611 1
415 611 1
3810 611 1
1663 611 1
1737 611 1
62 611 1
2424 611 1
2419 611 1
883 611 1
1732 611 1
226 611 1
233 611 1
2240 611 1
1154 611 1
2736 611 1
1723 611 1
1120 611 1
163 611 1
489 611 1
3073 611 1
1901 611 1
2490 611 1
3019 611 1
853 1736 1
510 1736 1
403 1736 1
3269 1736 1
1698 1736 1
2342 1736 1
2304 1736 1
3469 1736 1
361 1736 1
3767 1736 1
1422 1736 1
1677 1736 1
1018 1736 1
1576 1736 1
1808 1736 1
2865 1736 1
669 1736 1
596 1736 1
2498 1736 1
690 1736 1
3643 1736 1
509 1736 1
825 1736 1
154 1736 1
758 1736 1
3869 1736 1
930 1736 1
2716 1736 1
1614 1736 1
207 1736 1
2960 1736 1
659 1736 1
700 1736 1
3795 1736 1
2587 1736 1
185 1736 1
1586 1736 1
1944 1736 1
3266 1736 1
1282 1736 1
3408 1736 1
868 1736 1
1197 1736 1
4064 1736 1
767 1736 1
2709 1736 1
242 1736 1
3338 1736 1
1918 1736 1
916 1736 1
2599 1736 1
1622 1736 1
187 1736 1
1472 1736 1
1392 1736 1
4008 1736 1
2503 1736 1
1849 1736 1
1817 1736 1
4133 1736 1
1495 1736 1
137 1736 1
1523 1736 1
315 1736 1
2686 1736 1
2362 1736 1
1421 1736 1
607 1736 1
1851 1736 1
339 1736 1
1144 1736 1
2190 1736 1
2982 1736 1
1620 1736 1
645 1736 1
2829 1736 1
1004 1736 1
1234 1736 1
94 1736 1
4127 1736 1
259 1736 1
1040 1736 1
3043 1736 1
2448 1736 1
3559 1736 1
2095 1736 1
1790 1736 1
2144 1736 1
3254 1736 1
992 1736 1
3373 1736 1
3812 1736 1
3940 1736 1
1814 1736 1
1384 1736 1
1853 1736 1
2213 1736 1
4123 1736 1
221 1736 1
515 1736 1
704 1736 1
1932 1736 1
1024 1736 1
3902 1736 1
349 1736 1
3382 1736 1
4143 1736 1
3736 1736 1
2504 1736 1
1173 1736 1
2184 1736 1
660 1736 1
2086 1736 1
739 1736 1
686 1736 1
3228 1736 1
961 1736 1
218 1736 1
3626 1736 1
3878 1736 1
2073 1736 1
1438 1736 1
884 1736 1
210 1736 1
112 1736 1
3206 1736 1
3072 1736 1
1889 1736 1
1105 1736 1
2872 1736 1
37 1736 1
3468 1736 1
499 1736 1
324 1736 1
4072 1736 1
912 1736 1
2710 1736 1
3964 1736 1
606 1736 1
2966 1736 1
3993 1736 1
1037 1736 1
2825 1736 1
1819 1736 1
3243 1736 1
2480 1736 1
1875 1736 1
3267 1736 1
878 1736 1
2555 1736 1
2786 1736 1
2751 1736 1
3321 1736 1
3032 1736 1
2052 1736 1
1648 1736 1
1640 1736 1
2060 1736 1
698 1736 1
1069 1736 1
2546 1736 1
500 1736 1
2755 1736 1
1017 1736 1
2677 1736 1
1841 1736 1
177 1736 1
3291 1736 1
2147 1736 1
220 1736 1
1068 1736 1
1221 1736 1
2798 1736 1
1354 1736 1
3013 1736 1
1551 1736 1
2890 1736 1
3735 1736 1
858 1736 1
1855 1736 1
1471 1736 1
3820 1736 1
3262 1736 1
597 1736 1
1310 1736 1
3650 1736 1
601 1736 1
505 1736 1
3945 1736 1
3444 1736 1
964 1736 1
3734 1736 1
1687 1736 1
2218 1736 1
693 1736 1
586 1736 1
2770 1736 1
3349 1736 1
3778 1736 1
2679 1736 1
2581 1736 1
3465 1736 1
203 1736 1
3739 1736 1
3616 1736 1
2842 1736 1
994 1736 1
683 1736 1
1623 1736 1
1214 1736 1
2988 1736 1
943 1736 1
186 1736 1
1532 1736 1
1271 1736 1
906 1736 1
2391 1736 1
2575 1736 1
507 1736 1
2451 1736 1
2527 1736 1
3881 1736 1
2666 1736 1
1391 1736 1
1386 1736 1
3517 1736 1
4110 1736 1
1941 1736 1
1036 1736 1
2013 1736 1
3171 1736 1
866 1736 1
2450 1736 1
3770 1736 1
3010 1736 1
219 1736 1
604 1736 1
201 1736 1
2074 1736 1
3911 1736 1
1676 1736 1
4004 1736 1
993 1736 1
609 1736 1
1525 1736 1
1437 1736 1
3852 1736 1
2474 1736 1
1545 1736 1
3039 1736 1
179 1736 1
482 1736 1
217 1736 1
3519 1736 1
2916 1736 1
3115 1736 1
919 1736 1
2142 1736 1
1823 1736 1
1699 1736 1
1218 1736 1
3985 1736 1
2306 1736 1
2215 1736 1
1992 1736 1
3121 1736 1
452 1736 1
2159 1736 1
3381 1736 1
615 1736 1
1942 1736 1
205 1736 1
2598 1736 1
1750 1736 1
3302 1736 1
3602 1736 1
1621 1736 1
2506 1736 1
1220 1736 1
3232 1736 1
1626 1736 1
3169 1736 1
1769 1736 1
1738 1736 1
2441 1736 1
4073 1736 1
1767 1736 1
2545 1736 1
1510 1736 1
3743 1736 1
2886 1736 1
4131 1736 1
3340 1736 1
1961 1736 1
3320 1736 1
701 1736 1
2332 1736 1
692 1736 1
2510 1736 1
559 1736 1
903 1736 1
3520 1736 1
1854 1736 1
3122 1736 1
3509 1736 1
3322 1736 1
326 1736 1
195 1736 1
213 1736 1
891 1736 1
3929 1736 1
169 1736 1
81 1736 1
3693 1736 1
691 1736 1
996 1736 1
3034 1736 1
2445 1736 1
2787 1736 1
855 1736 1
1084 1736 1
2802 1736 1
914 1736 1
1678 1736 1
3256 1736 1
661 1736 1
2903 1736 1
1151 1736 1
1625 1736 1
998 1736 1
2556 1736 1
1850 1736 1
2357 1736 1
211 1736 1
2933 1736 1
3727 1736 1
1741 1736 1
3906 1736 1
3625 1736 1
504 1736 1
3644 1736 1
3886 1736 1
1682 1736 1
3255 1736 1
248 1736 1
2271 1736 1
3333 1736 1
3489 1736 1
4144 1736 1
893 1736 1
2288 1736 1
3521 1736 1
1940 1736 1
995 1736 1
2389 1736 1
3851 1736 1
1027 1736 1
3093 1736 1
3819 1736 1
351 1736 1
699 1736 1
2026 1736 1
1091 1736 1
1419 1736 1
2831 1736 1
697 1736 1
2959 1736 1
1176 1736 1
191 1736 1
2505 1736 1
3975 1736 1
4030 1736 1
459 1736 1
2387 1736 1
374 1736 1
1689 1736 1
2864 1736 1
2523 1736 1
1766 1736 1
3981 1736 1
1550 1736 1
1114 1736 1
1219 1736 1
2303 1736 1
1003 1736 1
1010 1736 1
184 1736 1
2499 1736 1
1963 1736 1
302 1736 1
3102 1736 1
309 1736 1
3287 1736 1
1385 1736 1
4053 1736 1
3015 1736 1
1929 1736 1
3671 1736 1
2018 1736 1
962 1736 1
1082 1736 1
1912 1736 1
605 1736 1
198 1736 1
2707 1736 1
3675 1736 1
1994 1736 1
4061 1736 1
1134 1736 1
684 1736 1
241 1736 1
352 1736 1
3174 1736 1
1348 1736 1
1208 1736 1
935 1736 1
3664 1736 1
325 1736 1
2998 1736 1
1142 1736 1
2492 1736 1
119 1736 1
1609 1736 1
166 1736 1
3400 1736 1
2578 1736 1
3995 1736 1
3199 1736 1
214 1736 1
1025 1736 1
2936 1736 1
1034 1736 1
3857 1736 1
3647 1736 1
4083 1736 1
2033 1736 1
4109 1736 1
199 1736 1
197 1736 1
2393 1736 1
1000 1736 1
1930 1736 1
3365 1736 1
1658 1736 1
2301 1736 1
2684 1736 1
1113 1736 1
854 1736 1
2914 1736 1
3438 1736 1
869 1736 1
2779 1736 1
2928 1736 1
3459 1736 1
4037 1736 1
1252 1736 1
4075 1736 1
503 1736 1
982 1736 1
3748 1736 1
1009 1736 1
2660 1736 1
2996 1736 1
3114 1736 1
2559 1736 1
717 1736 1
2102 1736 1
372 1736 1
1301 1736 1
82 1736 1
3414 1736 1
1809 1736 1
3594 1736 1
3264 1736 1
687 1736 1
2429 1736 1
1728 1736 1
1033 1736 1
1371 1736 1
484 1736 1
1005 1736 1
696 1736 1
3186 1736 1
3418 1736 1
40 1736 1
756 1736 1
769 1736 1
1087 1736 1
1466 1736 1
1598 1736 1
149 1736 1
2297 1736 1
2667 1736 1
3283 1736 1
3479 1736 1
86 1736 1
1051 1736 1
1281 1736 1
2478 1736 1
3893 1736 1
3876 1736 1
3555 1736 1
371 1736 1
2860 1736 1
3989 1736 1
2497 1736 1
3100 1736 1
1458 1736 1
2945 1736 1
3370 1736 1
4056 1736 1
357 1736 1
3811 1736 1
1469 1736 1
4134 1736 1
209 1736 1
1387 1736 1
1014 1736 1
2668 1736 1
3737 1736 1
2529 1736 1
3566 1736 1
483 1736 1
79 1736 1
990 1736 1
2658 1736 1
87 1736 1
2867 1736 1
1298 1736 1
2151 1736 1
907 1736 1
689 1736 1
1169 1736 1
1213 1736 1
98 1736 1
2502 1736 1
2295 1736 1
492 1736 1
1038 1736 1
3710 1736 1
1217 1736 1
2333 1736 1
3065 1736 1
3570 1736 1
3890 1736 1
828 1736 1
364 1736 1
1026 1736 1
3640 1736 1
2880 1736 1
2935 1736 1
2359 1736 1
1815 1736 1
3719 1736 1
2477 1736 1
3907 1736 1
2761 1736 1
1768 1736 1
3214 1736 1
2690 1736 1
1121 1736 1
999 1736 1
2950 1736 1
646 1736 1
2566 1736 1
2771 1736 1
1155 1736 1
2678 1736 1
1215 1736 1
2940 1736 1
494 1736 1
1857 1736 1
3090 1736 1
1528 1736 1
4035 1736 1
208 1736 1
2648 2029 1
2602 2029 1
2107 2029 1
877 2029 1
3484 2029 1
1247 2029 1
525 2029 1
37 2029 1
3081 2029 1
1566 2029 1
3429 2029 1
2528 2029 1
4094 2029 1
104 2029 1
3882 2029 1
2014 2029 1
1243 2029 1
3097 2029 1
954 2029 1
1721 2029 1
2379 2029 1
31 2029 1
237 2029 1
2258 2029 1
319 2029 1
1452 2029 1
532 2029 1
430 2029 1
584 2029 1
3949 2029 1
227 2029 1
1078 2029 1
2619 2029 1
1667 2029 1
3330 2029 1
3092 2029 1
642 2029 1
425 2029 1
1828 2029 1
470 2029 1
1130 2029 1
3297 2029 1
2179 2029 1
445 2029 1
3525 2029 1
1154 2029 1
2286 2029 1
163 2029 1
1052 2029 1
489 2029 1
646 2029 1
1293 2029 1
680 2029 1
853 37 1
3179 37 1
1782 37 1
1535 37 1
1779 37 1
1018 37 1
669 37 1
596 37 1
690 37 1
509 37 1
491 37 1
825 37 1
154 37 1
183 37 1
2626 37 1
207 37 1
2034 37 1
700 37 1
2587 37 1
2392 37 1
714 37 1
1282 37 1
2156 37 1
1887 37 1
3773 37 1
3868 37 1
2709 37 1
1918 37 1
967 37 1
187 37 1
180 37 1
2503 37 1
1817 37 1
3804 37 1
137 37 1
1928 37 1
3475 37 1
607 37 1
1228 37 1
339 37 1
1671 37 1
2190 37 1
1004 37 1
1040 37 1
3183 37 1
1237 37 1
2095 37 1
1790 37 1
716 37 1
3938 37 1
992 37 1
264 37 1
508 37 1
1853 37 1
1247 37 1
525 37 1
1067 37 1
2213 37 1
221 37 1
1932 37 1
1024 37 1
2330 37 1
349 37 1
660 37 1
2086 37 1
189 37 1
997 37 1
2073 37 1
884 37 1
2810 37 1
210 37 1
3072 37 1
4142 37 1
1105 37 1
3159 37 1
912 37 1
1531 37 1
1822 37 1
2710 37 1
2825 37 1
1819 37 1
1875 37 1
913 37 1
409 37 1
786 37 1
837 37 1
3605 37 1
2751 37 1
3321 37 1
1936 37 1
306 37 1
867 37 1
434 37 1
2052 37 1
1648 37 1
1640 37 1
2060 37 1
329 37 1
1017 37 1
3557 37 1
2782 37 1
2677 37 1
1104 37 1
3291 37 1
3013 37 1
1551 37 1
3914 37 1
2176 37 1
1058 37 1
1310 37 1
188 37 1
505 37 1
1876 37 1
1684 37 1
2112 37 1
586 37 1
2581 37 1
3465 37 1
203 37 1
3739 37 1
3616 37 1
2842 37 1
3862 37 1
1624 37 1
1356 37 1
943 37 1
186 37 1
1532 37 1
1271 37 1
104 37 1
178 37 1
1537 37 1
2836 37 1
1939 37 1
305 37 1
2542 37 1
1549 37 1
41 37 1
1391 37 1
2221 37 1
467 37 1
2659 37 1
3638 37 1
1941 37 1
1036 37 1
34 37 1
2013 37 1
866 37 1
1032 37 1
790 37 1
2904 37 1
889 37 1
604 37 1
1676 37 1
658 37 1
987 37 1
3039 37 1
179 37 1
1664 37 1
407 37 1
217 37 1
3115 37 1
3482 37 1
1633 37 1
2142 37 1
3985 37 1
506 37 1
3900 37 1
2159 37 1
615 37 1
1942 37 1
2138 37 1
1750 37 1
1035 37 1
243 37 1
2411 37 1
2506 37 1
13 37 1
1513 37 1
1721 37 1
752 37 1
212 37 1
1001 37 1
920 37 1
192 37 1
2545 37 1
31 37 1
2886 37 1
3590 37 1
1389 37 1
2 37 1
903 37 1
331 37 1
948 37 1
3509 37 1
709 37 1
206 37 1
2693 37 1
319 37 1
885 37 1
190 37 1
195 37 1
213 37 1
81 37 1
181 37 1
571 37 1
2445 37 1
2787 37 1
2802 37 1
914 37 1
927 37 1
2908 37 1
966 37 1
1678 37 1
661 37 1
3137 37 1
1683 37 1
211 37 1
2991 37 1
430 37 1
3906 37 1
3625 37 1
63 37 1
3255 37 1
2271 37 1
893 37 1
3977 37 1
3499 37 1
995 37 1
3851 37 1
2607 37 1
1479 37 1
351 37 1
2026 37 1
1091 37 1
1216 37 1
3975 37 1
528 37 1
374 37 1
2177 37 1
1086 37 1
1078 37 1
897 37 1
2934 37 1
1114 37 1
1219 37 1
1191 37 1
1358 37 1
2947 37 1
1003 37 1
1145 37 1
83 37 1
309 37 1
3015 37 1
1383 37 1
962 37 1
1082 37 1
605 37 1
4061 37 1
241 37 1
352 37 1
2553 37 1
325 37 1
196 37 1
1142 37 1
1609 37 1
3995 37 1
3583 37 1
3092 37 1
214 37 1
3510 37 1
3359 37 1
2162 37 1
3857 37 1
1258 37 1
3471 37 1
1828 37 1
3167 37 1
2749 37 1
3796 37 1
197 37 1
629 37 1
2684 37 1
2779 37 1
2928 37 1
4037 37 1
1252 37 1
1009 37 1
3669 37 1
372 37 1
82 37 1
681 37 1
275 37 1
3414 37 1
687 37 1
2429 37 1
2296 37 1
1033 37 1
354 37 1
2007 37 1
942 37 1
2711 37 1
1420 37 1
3186 37 1
3417 37 1
756 37 1
769 37 1
109 37 1
1087 37 1
2801 37 1
2667 37 1
359 37 1
2736 37 1
1723 37 1
754 37 1
1051 37 1
2625 37 1
2388 37 1
1281 37 1
480 37 1
293 37 1
713 37 1
2860 37 1
3303 37 1
1759 37 1
1544 37 1
3100 37 1
1458 37 1
2087 37 1
1014 37 1
2668 37 1
79 37 1
3210 37 1
163 37 1
258 37 1
2276 37 1
963 37 1
695 37 1
886 37 1
1802 37 1
2752 37 1
492 37 1
894 37 1
1217 37 1
3890 37 1
828 37 1
1580 37 1
489 37 1
364 37 1
1026 37 1
3569 37 1
1536 37 1
757 37 1
594 37 1
1768 37 1
99 37 1
1121 37 1
710 37 1
999 37 1
2950 37 1
200 37 1
3204 37 1
646 37 1
1820 37 1
2071 37 1
2940 37 1
134 37 1
494 37 1
2394 37 1
208 37 1
4084 37 1
1542 2701 1
1779 2701 1
535 2701 1
154 2701 1
207 2701 1
3776 2701 1
2503 2701 1
1849 2701 1
3804 2701 1
1523 2701 1
3635 2701 1
716 2701 1
1024 2701 1
349 2701 1
660 2701 1
37 2701 1
2966 2701 1
1936 2701 1
1648 2701 1
2060 2701 1
3291 2701 1
1068 2701 1
1221 2701 1
2798 2701 1
3189 2701 1
188 2701 1
2581 2701 1
3739 2701 1
1623 2701 1
186 2701 1
2791 2701 1
3663 2701 1
1549 2701 1
1941 2701 1
1036 2701 1
261 2701 1
3010 2701 1
1676 2701 1
3852 2701 1
1545 2701 1
217 2701 1
2916 2701 1
1633 2701 1
3900 2701 1
452 2701 1
3602 2701 1
1259 2701 1
752 2701 1
2886 2701 1
3590 2701 1
3170 2701 1
4118 2701 1
2137 2701 1
914 2701 1
1678 2701 1
661 2701 1
1856 2701 1
2387 2701 1
1689 2701 1
2075 2701 1
309 2701 1
1348 2701 1
119 2701 1
166 2701 1
3995 2701 1
3199 2701 1
2162 2701 1
2727 2701 1
2828 2701 1
3817 2701 1
1000 2701 1
595 2701 1
2660 2701 1
717 2701 1
887 2701 1
372 2701 1
3414 2701 1
2429 2701 1
3445 2701 1
2007 2701 1
2126 2701 1
1005 2701 1
769 2701 1
1590 2701 1
480 2701 1
2860 2701 1
3706 2701 1
1458 2701 1
1044 2701 1
87 2701 1
1232 2701 1
894 2701 1
1217 2701 1
364 2701 1
594 2701 1
99 2701 1
1121 2701 1
646 2701 1
494 2701 1
1309 2701 1
4035 2701 1
361 3243 1
2498 3243 1
825 3243 1
207 3243 1
1540 3243 1
1817 3243 1
2501 3243 1
1004 3243 1
1040 3243 1
992 3243 1
3373 3243 1
2213 3243 1
221 3243 1
660 3243 1
2086 3243 1
3878 3243 1
884 3243 1
3769 3243 1
37 3243 1
4072 3243 1
3993 3243 1
1819 3243 1
1875 3243 1
2782 3243 1
2677 3243 1
1551 3243 1
3945 3243 1
693 3243 1
1271 3243 1
906 3243 1
2391 3243 1
3633 3243 1
1941 3243 1
866 3243 1
1676 3243 1
482 3243 1
217 3243 1
919 3243 1
1218 3243 1
2598 3243 1
1035 3243 1
1220 3243 1
2886 3243 1
701 3243 1
319 3243 1
81 3243 1
2787 3243 1
1678 3243 1
661 3243 1
2556 3243 1
211 3243 1
3906 3243 1
1682 3243 1
248 3243 1
1940 3243 1
995 3243 1
2389 3243 1
2607 3243 1
1091 3243 1
374 3243 1
1010 3243 1
1963 3243 1
309 3243 1
3015 3243 1
3671 3243 1
2553 3243 1
1142 3243 1
2578 3243 1
3995 3243 1
3092 3243 1
214 3243 1
3647 3243 1
2033 3243 1
1658 3243 1
2928 3243 1
503 3243 1
1009 3243 1
681 3243 1
3414 3243 1
2429 3243 1
1728 3243 1
2104 3243 1
921 3243 1
1171 3243 1
756 3243 1
3479 3243 1
371 3243 1
2860 3243 1
1486 3243 1
1458 3243 1
209 3243 1
3737 3243 1
79 3243 1
1298 3243 1
886 3243 1
2295 3243 1
3890 3243 1
360 3243 1
2359 3243 1
594 3243 1
2761 3243 1
1768 3243 1
1121 3243 1
646 3243 1
1528 3243 1
208 3243 1
2498 2480 1
207 2480 1
2960 2480 1
2709 2480 1
2503 2480 1
137 2480 1
3635 2480 1
2213 2480 1
221 2480 1
1024 2480 1
1736 2480 1
349 2480 1
218 2480 1
189 2480 1
4142 2480 1
606 2480 1
2825 2480 1
1875 2480 1
2555 2480 1
1936 2480 1
1778 2480 1
2677 2480 1
188 2480 1
2218 2480 1
3739 2480 1
1467 2480 1
186 2480 1
1941 2480 1
4004 2480 1
918 2480 1
217 2480 1
1218 2480 1
1816 2480 1
3187 2480 1
2159 2480 1
205 2480 1
1750 2480 1
212 2480 1
2886 2480 1
3271 2480 1
1688 2480 1
319 2480 1
661 2480 1
248 2480 1
2288 2480 1
995 2480 1
2607 2480 1
1027 2480 1
2831 2480 1
1176 2480 1
374 2480 1
2864 2480 1
309 2480 1
3015 2480 1
198 2480 1
352 2480 1
1348 2480 1
458 2480 1
1142 2480 1
166 2480 1
3995 2480 1
355 2480 1
1000 2480 1
2779 2480 1
3414 2480 1
1728 2480 1
696 2480 1
1087 2480 1
2297 2480 1
1544 2480 1
1387 2480 1
2924 2480 1
483 2480 1
2088 2480 1
1052 2480 1
886 2480 1
3813 2480 1
1217 2480 1
3168 2480 1
1121 2480 1
2950 2480 1
646 2480 1
1857 2480 1
1694 3630 1
2877 3630 1
3038 3630 1
2693 3630 1
1291 3630 1
2563 3630 1
1293 3630 1
3780 3630 1
680 3630 1
2342 3268 1
1040 3268 1
2144 3268 1
112 3268 1
1889 3268 1
1819 3268 1
4110 3268 1
217 3268 1
919 3268 1
1823 3268 1
248 3268 1
3445 3268 1
2466 3268 1
646 3268 1
3773 2635 1
215 2635 1
1423 2635 1
67 2635 1
1079 2635 1
2557 2635 1
562 2635 1
2129 2635 1
467 2635 1
1035 2635 1
3839 2635 1
1064 2635 1
2994 2635 1
1047 2635 1
31 2635 1
2739 2635 1
2146 2635 1
1894 2635 1
2693 2635 1
2260 2635 1
1751 2635 1
3995 2635 1
3092 2635 1
425 2635 1
1828 2635 1
3817 2635 1
2143 2635 1
233 2635 1
2028 2635 1
1154 2635 1
2466 2635 1
1847 2635 1
2106 2635 1
489 2635 1
2514 2635 1
646 2635 1
1779 2546 1
491 2546 1
1790 2546 1
221 2546 1
1024 2546 1
349 2546 1
660 2546 1
210 2546 1
112 2546 1
37 2546 1
606 2546 1
4117 2546 1
1487 2546 1
1221 2546 1
3262 2546 1
3739 2546 1
3756 2546 1
1939 2546 1
1676 2546 1
217 2546 1
452 2546 1
3381 2546 1
1750 2546 1
3169 2546 1
1701 2546 1
2287 2546 1
914 2546 1
1678 2546 1
661 2546 1
2607 2546 1
2963 2546 1
309 2546 1
108 2546 1
458 2546 1
3995 2546 1
3092 2546 1
2033 2546 1
354 2546 1
696 2546 1
1914 2546 1
1458 2546 1
1883 2546 1
2502 2546 1
1121 2546 1
646 2546 1
134 2546 1
2470 2528 1
1198 2528 1
2421 2528 1
3761 2528 1
3430 2528 1
466 2528 1
1128 2528 1
298 2528 1
3802 2528 1
1993 2528 1
468 2528 1
2204 2528 1
3421 2528 1
2270 2528 1
838 2528 1
426 2528 1
2576 2528 1
2742 2528 1
955 2528 1
1247 2528 1
525 2528 1
440 2528 1
421 2528 1
2238 2528 1
133 2528 1
4089 2528 1
2115 2528 1
3081 2528 1
2708 2528 1
566 2528 1
3978 2528 1
3032 2528 1
3429 2528 1
434 2528 1
3764 2528 1
2781 2528 1
4094 2528 1
1744 2528 1
2488 2528 1
3910 2528 1
104 2528 1
471 2528 1
2628 2528 1
1096 2528 1
1881 2528 1
631 2528 1
2014 2528 1
3097 2528 1
1704 2528 1
2294 2528 1
1065 2528 1
2846 2528 1
1050 2528 1
954 2528 1
4 2528 1
726 2528 1
164 2528 1
3040 2528 1
272 2528 1
3241 2528 1
1997 2528 1
64 2528 1
1194 2528 1
843 2528 1
2654 2528 1
3343 2528 1
31 2528 1
3200 2528 1
232 2528 1
1115 2528 1
1157 2528 1
237 2528 1
3705 2528 1
345 2528 1
141 2528 1
3213 2528 1
2258 2528 1
1135 2528 1
2913 2528 1
512 2528 1
2569 2528 1
737 2528 1
319 2528 1
1006 2528 1
3549 2528 1
1275 2528 1
1452 2528 1
2999 2528 1
532 2528 1
2042 2528 1
2807 2528 1
400 2528 1
2021 2528 1
2260 2528 1
722 2528 1
430 2528 1
2114 2528 1
584 2528 1
2653 2528 1
63 2528 1
1416 2528 1
1915 2528 1
3949 2528 1
543 2528 1
227 2528 1
2619 2528 1
1667 2528 1
3330 2528 1
3995 2528 1
3092 2528 1
2029 2528 1
4000 2528 1
642 2528 1
392 2528 1
2852 2528 1
433 2528 1
516 2528 1
425 2528 1
3082 2528 1
429 2528 1
3140 2528 1
1130 2528 1
415 2528 1
3810 2528 1
632 2528 1
3512 2528 1
1627 2528 1
1268 2528 1
3096 2528 1
3297 2528 1
1119 2528 1
2537 2528 1
437 2528 1
2179 2528 1
1732 2528 1
448 2528 1
226 2528 1
4113 2528 1
233 2528 1
2028 2528 1
445 2528 1
3085 2528 1
147 2528 1
753 2528 1
2645 2528 1
1108 2528 1
163 2528 1
2234 2528 1
1052 2528 1
3536 2528 1
105 2528 1
2106 2528 1
489 2528 1
1901 2528 1
1293 2528 1
1947 2528 1
680 2528 1
4106 2528 1
3485 2528 1
2877 1692 1
3882 1692 1
677 1692 1
834 1692 1
2986 1692 1
2563 1692 1
1343 1692 1
126 1692 1
1293 1692 1
1947 1692 1
803 1692 1
3497 2521 1
2495 2521 1
814 2521 1
2535 2521 1
1012 2521 1
2859 2521 1
2877 2521 1
3882 2521 1
1565 2521 1
10 2521 1
677 2521 1
1574 2521 1
4005 2521 1
834 2521 1
174 2521 1
2322 2521 1
1805 2521 1
2562 2521 1
2050 2521 1
1291 2521 1
2198 2521 1
833 2521 1
3865 2521 1
798 2521 1
2615 2521 1
3593 2521 1
804 2521 1
2642 2521 1
1492 2521 1
2533 2521 1
1052 2521 1
3156 2521 1
126 2521 1
270 2521 1
3195 2521 1
1491 2521 1
3884 2521 1
1293 2521 1
1947 2521 1
1946 2521 1
3562 2521 1
267 2521 1
803 2521 1
1642 2521 1
680 2521 1
2648 3429 1
2470 3429 1
466 3429 1
2602 3429 1
414 3429 1
877 3429 1
3773 3429 1
441 3429 1
527 3429 1
2576 3429 1
2742 3429 1
3431 3429 1
3774 3429 1
1838 3429 1
525 3429 1
440 3429 1
1067 3429 1
133 3429 1
3081 3429 1
3299 3429 1
566 3429 1
3032 3429 1
3042 3429 1
2528 3429 1
1474 3429 1
4094 3429 1
3291 3429 1
2488 3429 1
1274 3429 1
3163 3429 1
104 3429 1
562 3429 1
2634 3429 1
467 3429 1
2014 3429 1
3097 3429 1
1196 3429 1
2105 3429 1
3061 3429 1
1065 3429 1
2958 3429 1
2846 3429 1
954 3429 1
164 3429 1
1631 3429 1
3040 3429 1
2334 3429 1
1244 3429 1
64 3429 1
1194 3429 1
172 3429 1
3343 3429 1
1654 3429 1
31 3429 1
647 3429 1
2906 3429 1
237 3429 1
3705 3429 1
1899 3429 1
2258 3429 1
1279 3429 1
2593 3429 1
66 3429 1
365 3429 1
2569 3429 1
319 3429 1
1275 3429 1
3406 3429 1
940 3429 1
2358 3429 1
620 3429 1
532 3429 1
2900 3429 1
3298 3429 1
3083 3429 1
2807 3429 1
430 3429 1
111 3429 1
584 3429 1
882 3429 1
63 3429 1
1416 3429 1
528 3429 1
1915 3429 1
227 3429 1
1667 3429 1
3435 3429 1
3330 3429 1
3995 3429 1
3092 3429 1
2029 3429 1
937 3429 1
642 3429 1
2852 3429 1
433 3429 1
3591 3429 1
1828 3429 1
1022 3429 1
632 3429 1
3512 3429 1
1627 3429 1
3297 3429 1
2424 3429 1
2035 3429 1
1898 3429 1
437 3429 1
448 3429 1
462 3429 1
1617 3429 1
226 3429 1
4113 3429 1
723 3429 1
445 3429 1
1154 3429 1
293 3429 1
3329 3429 1
2106 3429 1
489 3429 1
423 3429 1
646 3429 1
4106 3429 1
361 1471 1
1677 1471 1
1576 1471 1
596 1471 1
509 1471 1
535 1471 1
825 1471 1
207 1471 1
2587 1471 1
767 1471 1
242 1471 1
2503 1471 1
1122 1471 1
2589 1471 1
4133 1471 1
339 1471 1
1144 1471 1
1004 1471 1
4127 1471 1
1040 1471 1
1700 1471 1
716 1471 1
3586 1471 1
2213 1471 1
221 1471 1
515 1471 1
349 1471 1
660 1471 1
686 1471 1
3626 1471 1
112 1471 1
37 1471 1
4072 1471 1
2710 1471 1
3993 1471 1
2555 1471 1
1936 1471 1
1345 1471 1
2052 1471 1
1069 1471 1
2546 1471 1
2677 1471 1
3291 1471 1
220 1471 1
1068 1471 1
2738 1471 1
2890 1471 1
3262 1471 1
601 1471 1
1687 1471 1
2679 1471 1
984 1471 1
3739 1471 1
2289 1471 1
1356 1471 1
186 1471 1
1532 1471 1
1271 1471 1
3756 1471 1
2527 1471 1
1391 1471 1
1941 1471 1
34 1471 1
3215 1471 1
866 1471 1
1032 1471 1
2450 1471 1
1676 1471 1
1143 1471 1
482 1471 1
217 1471 1
3985 1471 1
452 1471 1
3381 1471 1
1750 1471 1
920 1471 1
2886 1471 1
3271 1471 1
701 1471 1
559 1471 1
213 1471 1
81 1471 1
2137 1471 1
2787 1471 1
2802 1471 1
914 1471 1
1678 1471 1
661 1471 1
1741 1471 1
248 1471 1
3379 1471 1
3489 1471 1
1940 1471 1
995 1471 1
3975 1471 1
459 1471 1
2523 1471 1
2885 1471 1
1003 1471 1
2499 1471 1
2747 1471 1
309 1471 1
1082 1471 1
684 1471 1
3330 1471 1
325 1471 1
196 1471 1
1142 1471 1
2492 1471 1
166 1471 1
3995 1471 1
3857 1471 1
3158 1471 1
2393 1471 1
1000 1471 1
2684 1471 1
1009 1471 1
2996 1471 1
2559 1471 1
717 1471 1
4038 1471 1
82 1471 1
3414 1471 1
1033 1471 1
2007 1471 1
484 1471 1
696 1471 1
1171 1471 1
769 1471 1
1598 1471 1
2801 1471 1
2667 1471 1
1524 1471 1
1051 1471 1
2625 1471 1
3876 1471 1
480 1471 1
2860 1471 1
1346 1471 1
1544 1471 1
1458 1471 1
4056 1471 1
3335 1471 1
1469 1471 1
1387 1471 1
886 1471 1
1933 1471 1
492 1471 1
3065 1471 1
2917 1471 1
1768 1471 1
99 1471 1
1121 1471 1
646 1471 1
2771 1471 1
1820 1471 1
1215 1471 1
2071 1471 1
4084 1471 1
659 2854 1
221 2854 1
349 2854 1
2086 2854 1
37 2854 1
1875 2854 1
3291 2854 1
1271 2854 1
34 2854 1
1921 2854 1
1676 2854 1
217 2854 1
661 2854 1
995 2854 1
351 2854 1
374 2854 1
1963 2854 1
568 2854 1
458 2854 1
1025 2854 1
484 2854 1
2388 2854 1
1281 2854 1
3989 2854 1
1458 2854 1
1121 2854 1
200 2854 1
646 2854 1
2566 2854 1
450 2176 1
3830 2176 1
1782 2176 1
1535 2176 1
1083 2176 1
154 2176 1
714 2176 1
2949 2176 1
180 2176 1
3804 2176 1
137 2176 1
1228 2176 1
339 2176 1
2448 2176 1
716 2176 1
264 2176 1
3373 2176 1
1024 2176 1
349 2176 1
4143 2176 1
686 2176 1
189 2176 1
1937 2176 1
112 2176 1
37 2176 1
2966 2176 1
878 2176 1
913 2176 1
247 2176 1
373 2176 1
1936 2176 1
2060 2176 1
1328 2176 1
1104 2176 1
2147 2176 1
1551 2176 1
601 2176 1
3444 2176 1
1097 2176 1
2662 2176 1
307 2176 1
3881 2176 1
1549 2176 1
1036 2176 1
2013 2176 1
261 2176 1
889 2176 1
1676 2176 1
658 2176 1
217 2176 1
1488 2176 1
453 2176 1
506 2176 1
615 2176 1
1750 2176 1
1035 2176 1
1621 2176 1
2545 2176 1
31 2176 1
2886 2176 1
2317 2176 1
319 2176 1
195 2176 1
2353 2176 1
2787 2176 1
914 2176 1
2908 2176 1
1678 2176 1
3256 2176 1
661 2176 1
3368 2176 1
1940 2176 1
191 2176 1
459 2176 1
2963 2176 1
1550 2176 1
897 2176 1
1114 2176 1
1963 2176 1
2891 2176 1
931 2176 1
1609 2176 1
3995 2176 1
122 2176 1
3647 2176 1
1258 2176 1
3158 2176 1
372 2176 1
[truncated: 3,916,701 more chars]
