# Supplementary material for: Information Filtering on Coupled Social Networks
Source: PLoS One. 2014 Jul 8;9(7):e101675. doi: 10.1371/journal.pone.0101675 (PMC4086959; doi:10.1371/journal.pone.0101675)
Supplement: Data S1 — Datasets. (ZIP) [file pone.0101675.s001.zip › epinions/ratings_data.txt]

1 11 4
1 12 2
1 13 5
1 14 4
1 15 5
1 16 5
1 17 5
1 18 5
1 19 4
1 20 5
1 21 5
1 22 5
1 23 5
1 24 5
1 25 5
1 26 4
1 27 5
1 1 5
1 28 5
1 29 5
1 30 4
1 31 2
1 32 5
1 33 5
1 34 2
1 35 5
1 36 5
1 37 4
1 38 5
1 39 5
1 40 3
1 41 5
1 42 3
1 43 5
1 44 4
1 45 3
1 46 5
1 47 4
1 48 3
1 49 4
1 50 4
1 51 5
1 52 3
1 53 5
1 54 4
1 55 3
1 56 1
1 57 2
1 58 4
1 59 1
1 60 5
1 2 2
1 3 4
1 4 3
1 5 3
1 6 5
1 7 5
1 8 2
1 9 3
1 10 4
2 64 5
2 65 3
2 66 5
2 67 3
2 68 5
2 69 4
2 70 2
2 71 4
2 72 2
2 73 5
2 74 4
2 75 4
2 76 5
2 77 3
2 78 4
2 79 5
2 80 4
2 81 5
2 82 5
2 83 5
2 84 5
2 85 1
2 86 5
2 87 4
2 88 4
2 89 4
3 49 4
3 59 4
3 82 4
3 83 5
3 90 4
3 91 4
3 92 4
3 93 1
3 94 4
3 95 4
3 96 5
3 97 5
3 98 4
3 99 4
3 100 4
3 101 4
3 102 3
3 103 4
3 104 4
3 105 4
3 106 4
3 107 4
3 108 4
3 109 4
3 110 4
3 111 2
3 112 5
3 113 5
3 114 5
3 115 5
3 116 5
3 117 4
3 118 5
3 119 5
3 120 4
3 121 5
3 122 5
3 123 5
3 124 4
3 125 5
3 126 5
3 127 4
3 128 4
3 129 4
3 130 4
3 131 5
3 132 4
3 133 4
3 134 4
3 135 4
3 136 4
3 137 3
3 138 4
3 139 4
3 140 4
3 141 4
3 142 4
3 143 4
3 144 4
3 145 4
3 146 4
3 147 4
3 148 5
3 149 4
3 150 2
3 151 4
3 152 4
3 153 5
3 154 4
3 155 4
3 156 4
3 157 1
3 158 4
3 159 4
3 160 4
3 161 4
3 162 4
3 163 4
4 164 2
4 165 5
4 166 5
4 167 4
4 168 4
4 169 3
4 170 5
4 171 4
5 61 4
5 120 5
5 172 5
5 173 2
5 174 5
5 175 2
5 176 3
5 177 5
5 178 5
5 179 5
5 180 5
5 181 4
5 182 2
5 183 5
5 184 4
5 185 5
5 186 4
5 187 4
5 188 5
5 189 2
5 190 1
5 191 5
5 192 5
5 193 2
5 194 5
5 195 4
5 196 5
5 197 4
5 198 5
5 199 5
5 200 5
5 201 2
5 202 5
5 203 5
5 204 3
5 205 5
5 206 5
5 207 5
5 208 3
5 209 3
5 210 2
5 211 2
5 212 5
5 213 4
5 214 5
5 215 5
5 216 2
5 217 5
5 218 5
5 219 5
5 220 5
5 221 4
5 222 2
5 223 5
5 224 5
5 225 1
5 226 5
6 251 5
6 252 2
6 253 4
6 254 4
6 255 5
6 256 4
6 257 4
6 258 4
6 259 5
6 260 5
6 261 4
6 262 4
6 263 4
6 264 4
6 265 5
6 266 5
6 267 5
6 268 4
6 269 3
6 270 4
6 271 4
6 272 4
6 273 5
6 274 5
6 275 5
6 276 5
6 277 4
6 278 4
6 279 5
6 280 3
6 281 5
6 282 4
6 283 5
6 284 5
6 285 4
6 286 2
6 287 3
6 288 4
6 289 2
6 290 2
6 291 2
6 292 1
6 293 3
6 294 1
6 295 4
6 296 3
6 297 4
6 298 2
6 299 2
6 300 4
6 301 4
6 302 4
6 303 3
6 304 4
6 305 3
6 306 3
6 307 4
6 308 1
6 309 1
6 310 2
6 311 5
6 312 3
6 313 4
6 314 3
6 315 4
6 316 1
6 317 3
6 318 5
6 319 4
6 320 5
6 321 4
6 322 4
6 323 4
6 324 3
6 325 5
6 326 4
6 327 2
6 328 5
6 329 3
6 330 4
6 331 4
6 332 1
6 333 4
6 334 5
6 335 4
6 60 4
6 67 3
6 85 2
6 178 1
7 263 4
7 286 4
7 305 5
7 307 5
7 315 5
7 327 3
7 331 5
7 355 5
7 356 3
7 357 5
7 358 2
7 359 5
7 360 4
7 361 3
7 362 5
7 363 5
7 364 4
7 365 3
7 366 4
7 367 4
7 368 4
7 369 3
7 370 5
7 371 4
7 372 5
7 373 2
7 374 5
7 375 5
7 376 4
7 377 2
7 378 4
7 379 4
7 380 5
7 381 3
7 382 5
7 383 5
7 384 5
7 385 4
7 386 1
7 387 2
7 388 4
7 389 2
7 390 5
7 391 5
7 392 3
7 393 1
7 394 2
7 395 2
7 396 5
7 397 4
7 398 5
7 399 5
7 400 4
7 401 3
7 402 2
7 403 3
7 404 5
7 405 5
7 406 5
7 407 5
7 408 3
7 409 1
7 410 5
7 411 4
7 412 5
7 413 4
7 414 5
7 415 2
7 416 5
7 417 1
7 418 1
7 419 4
7 420 5
7 421 5
7 422 5
7 423 5
7 424 4
7 425 4
7 426 5
7 427 5
7 428 1
7 429 3
7 430 4
7 431 4
7 432 5
7 433 4
7 434 5
7 435 5
7 436 4
7 437 4
7 438 4
7 439 5
7 440 4
7 441 4
7 442 5
7 443 4
7 444 3
7 445 3
7 446 5
7 447 2
7 448 5
7 449 5
7 450 4
7 451 4
7 452 4
7 453 4
7 454 5
7 455 5
7 456 5
7 457 5
7 458 4
7 459 5
7 460 5
7 461 3
7 462 4
7 463 2
7 464 5
7 465 5
7 466 4
7 467 4
7 468 5
7 469 3
7 470 5
7 471 5
7 472 4
7 473 4
7 474 2
7 475 4
7 476 5
7 477 3
7 478 4
7 479 5
7 480 4
7 481 2
7 482 4
7 483 4
7 484 3
7 485 1
7 486 4
7 51 4
7 74 5
7 76 3
7 85 1
7 89 5
7 103 4
7 158 4
7 160 5
7 174 3
7 178 4
7 182 3
7 200 5
7 223 5
8 491 5
8 492 2
8 493 4
8 494 4
8 495 3
8 496 2
8 497 2
8 498 4
8 499 3
8 500 5
8 501 2
8 502 4
8 503 5
8 504 5
8 505 5
8 506 5
8 507 1
8 508 4
8 509 4
8 510 2
8 511 4
8 512 4
8 513 3
8 514 5
8 515 4
8 516 5
8 517 5
8 518 3
8 519 5
8 520 1
8 521 3
8 5 5
8 176 3
8 237 5
9 313 4
9 315 4
9 316 2
9 14 4
9 359 4
9 391 4
9 395 4
9 408 3
9 442 5
9 526 4
9 527 4
9 528 4
9 529 5
9 530 5
9 531 5
9 532 5
9 533 2
9 534 4
9 535 5
9 536 2
9 537 3
9 538 4
9 539 5
9 540 5
9 541 4
9 542 2
9 543 3
9 544 5
9 545 4
9 546 4
9 547 5
9 548 4
9 549 5
9 550 3
9 551 4
9 552 5
9 553 5
9 554 5
9 555 5
9 556 5
9 557 5
9 558 5
9 559 5
9 560 5
9 561 4
9 562 4
9 563 3
9 564 4
9 565 3
9 566 5
9 567 4
9 568 4
9 569 5
9 570 4
9 571 5
9 572 4
9 573 5
9 574 4
9 575 5
9 576 4
9 577 3
9 578 4
9 579 5
9 580 5
9 581 4
9 582 5
9 583 5
9 584 5
9 585 4
9 586 3
9 587 4
9 588 4
9 589 5
9 590 3
9 591 4
9 592 4
9 593 4
9 594 5
9 595 4
9 596 5
9 597 5
9 598 4
9 599 3
9 600 5
9 601 5
9 602 2
9 603 2
9 604 5
9 605 5
9 606 5
9 607 5
9 608 5
9 609 5
9 610 4
9 611 4
9 612 4
9 613 4
9 75 4
9 79 4
9 168 5
9 170 4
9 174 2
10 273 2
10 316 3
10 22 5
10 614 4
10 615 5
10 616 1
10 617 5
10 618 4
10 619 1
10 620 5
10 621 5
10 622 4
10 623 5
10 624 5
10 625 5
10 626 4
10 627 3
10 628 4
10 629 4
10 630 5
10 631 5
10 632 3
10 633 5
10 634 5
10 635 5
10 636 5
10 637 5
10 638 5
10 639 5
10 640 5
10 641 5
10 642 3
10 643 4
10 644 5
10 645 2
10 646 1
10 647 1
10 648 5
10 649 1
10 650 4
10 651 5
10 652 5
10 653 4
10 654 5
10 655 5
10 108 1
10 138 5
10 245 3
11 294 4
11 295 3
11 462 5
11 488 5
11 507 3
11 46 4
11 640 5
11 642 3
11 643 5
11 656 1
11 657 4
11 658 5
11 659 4
11 660 5
11 661 4
11 662 5
11 663 4
11 664 5
11 665 5
11 666 4
11 667 4
11 668 5
11 669 5
11 670 3
11 671 4
11 672 5
11 673 5
11 674 3
11 675 5
11 676 5
11 677 5
11 678 5
11 679 2
11 680 4
11 681 5
11 682 4
11 683 5
11 684 4
11 685 5
11 686 4
11 687 5
11 688 3
11 689 4
11 690 2
11 691 1
11 692 3
11 693 3
11 694 1
11 695 4
11 696 4
11 697 4
11 698 2
11 699 4
11 700 4
11 701 5
11 702 4
11 703 3
11 704 5
11 705 3
11 706 2
11 707 3
11 708 4
11 709 3
11 710 1
11 711 3
11 712 3
11 713 3
11 714 5
11 715 5
11 716 2
11 717 4
11 718 2
11 719 1
11 720 4
11 721 4
11 722 5
11 723 4
11 724 5
11 725 4
11 726 5
11 727 4
11 728 3
11 729 4
11 730 5
11 731 5
11 732 5
11 249 5
12 733 2
12 734 5
12 735 3
12 736 4
12 737 4
12 738 4
12 739 4
12 740 3
12 741 5
12 243 5
13 346 1
13 676 5
13 742 4
13 743 5
13 744 1
13 745 4
13 746 4
13 142 5
13 230 5
14 285 4
14 16 5
14 17 5
14 28 5
14 750 5
14 751 5
14 752 4
14 753 5
14 754 5
14 755 5
14 756 5
14 757 5
15 336 2
15 342 2
15 39 3
15 40 1
15 515 3
15 645 3
15 647 3
15 650 3
15 707 1
15 760 4
15 761 3
15 762 3
15 763 2
15 764 3
15 765 4
15 766 3
15 767 3
15 768 4
15 769 3
15 770 3
15 771 3
15 772 3
15 773 3
15 774 3
15 775 2
15 776 2
15 3 3
15 234 3
16 306 5
16 313 4
16 314 4
16 331 4
16 416 5
16 418 5
16 430 5
16 456 5
16 458 5
16 461 3
16 486 5
16 532 5
16 548 5
16 581 5
16 55 5
16 778 1
16 779 5
16 780 3
16 781 5
16 782 4
16 783 4
16 784 4
16 785 5
16 786 4
16 787 5
16 788 3
16 789 3
16 790 5
16 791 5
16 792 3
16 793 4
16 794 5
16 795 5
16 796 4
16 797 4
16 798 3
16 799 1
16 800 5
16 801 3
16 802 5
16 803 1
16 804 5
16 805 5
16 806 5
16 807 4
16 808 3
16 809 4
16 810 1
16 811 5
16 812 5
16 813 2
16 814 2
16 815 3
16 816 5
16 817 3
16 818 4
16 819 3
16 820 5
16 821 4
16 822 5
16 823 5
16 824 5
16 825 5
16 826 4
16 827 2
16 828 1
16 829 5
16 830 5
16 831 5
16 832 5
16 833 3
16 834 4
16 835 4
16 836 5
16 837 3
16 838 5
16 95 5
16 97 5
16 163 4
17 275 5
17 297 2
17 316 3
17 405 5
17 417 1
17 522 5
17 536 4
17 543 2
17 551 4
17 807 5
17 839 3
17 840 4
17 841 5
17 842 5
17 843 5
17 844 5
17 845 3
17 846 5
17 847 3
17 848 5
17 849 4
17 850 5
17 851 3
17 852 4
17 853 5
17 854 5
17 855 3
17 856 2
17 857 3
17 858 4
17 859 4
17 860 2
17 861 5
17 862 2
17 863 5
17 864 4
17 865 2
17 866 3
17 867 3
17 868 4
17 869 5
17 870 2
17 871 5
17 872 5
17 873 1
17 874 5
17 875 4
17 876 5
17 877 4
17 878 4
17 879 4
17 880 5
17 881 4
17 882 4
17 883 3
17 884 4
17 885 4
17 886 5
17 887 5
17 888 5
17 889 5
17 890 2
17 891 3
17 892 4
17 893 4
17 894 5
17 895 1
17 896 3
17 897 4
17 898 4
17 899 5
17 108 4
17 142 4
17 155 4
17 160 4
17 194 4
17 195 4
17 224 5
18 448 2
18 900 4
18 901 2
18 902 4
18 903 4
18 904 4
18 905 5
18 906 5
18 907 1
18 908 4
18 909 4
18 910 1
18 194 3
19 912 5
19 913 5
19 914 5
19 915 5
19 916 5
19 917 4
19 918 5
19 919 4
19 920 5
19 921 2
19 922 4
19 923 4
19 924 3
19 925 4
19 926 5
19 927 3
19 928 3
19 929 5
19 930 4
19 931 4
19 932 5
19 933 5
19 934 5
19 935 2
19 936 4
19 937 3
19 938 4
19 939 2
19 940 3
19 941 5
19 942 3
19 943 1
19 944 4
19 945 1
19 946 5
19 947 5
19 211 1
19 231 5
20 334 3
20 510 3
20 948 3
20 949 1
20 950 2
20 951 5
20 952 4
20 953 4
20 954 5
20 955 3
20 956 5
20 957 4
20 958 5
20 959 4
20 960 3
20 961 1
20 962 2
20 963 4
20 964 2
20 965 1
20 966 3
20 967 4
20 968 5
20 969 5
20 970 2
20 971 4
20 972 5
20 973 4
20 974 4
20 975 5
20 976 4
20 977 5
20 978 3
20 979 4
20 980 3
20 981 5
20 982 4
20 983 4
20 984 4
20 985 5
20 986 5
20 987 4
20 988 4
20 67 2
20 183 5
20 193 1
21 821 3
21 932 4
21 940 4
21 989 5
21 990 4
21 991 5
21 992 4
21 993 3
21 994 4
21 995 4
21 996 4
21 997 4
21 998 4
21 999 4
21 1000 4
21 1001 5
21 1002 5
21 1003 4
21 1004 5
21 1005 4
21 1006 5
21 1007 5
21 1008 5
21 1009 5
21 1010 5
21 74 4
21 82 4
21 231 4
22 298 5
22 316 3
22 375 1
22 460 1
22 481 4
22 554 4
22 558 4
22 593 4
22 608 5
22 609 4
22 645 2
22 661 3
22 710 4
22 728 5
22 731 5
22 739 4
22 765 5
22 789 4
22 799 4
22 821 2
22 822 5
22 886 3
22 1011 5
22 1012 5
22 1013 4
22 1014 1
22 1015 5
22 1016 2
22 1017 4
22 1018 4
22 1019 5
22 1020 5
22 1021 5
22 1022 5
22 1023 5
22 1024 3
22 1025 1
22 1026 4
22 1027 4
22 1028 5
22 1029 5
22 1030 5
22 1031 5
22 1032 5
22 1033 5
22 1034 5
22 1035 4
22 1036 5
22 1037 5
22 1038 3
22 1039 5
22 1040 4
22 1041 5
22 1042 3
22 1043 3
22 1044 4
22 1045 4
22 1046 5
22 1047 3
22 1048 3
22 1049 4
22 1050 4
22 1051 4
22 1052 4
22 1053 4
22 1054 5
22 1055 2
22 1056 3
22 1057 3
22 1058 4
22 1059 3
22 1060 3
22 1061 5
22 1062 5
22 1063 4
22 1064 4
22 1065 3
22 1066 4
22 1067 1
22 1068 4
22 1069 5
22 1070 5
22 1071 5
22 1072 5
22 1073 5
22 1074 5
22 1075 4
22 1076 5
22 1077 4
22 1078 1
22 1079 4
22 1080 2
22 1081 4
22 1082 5
22 1083 5
22 1084 5
22 1085 5
22 1086 5
22 1087 4
22 1088 4
22 1089 5
22 67 3
22 84 5
22 102 1
22 107 4
22 109 4
22 110 1
22 111 4
22 129 5
22 178 4
22 219 5
22 228 4
23 590 4
23 939 3
23 999 4
23 1090 4
23 1091 5
23 1092 4
23 1093 3
23 1094 3
23 1095 5
23 1096 5
23 1097 4
23 1098 3
23 1099 4
23 1100 3
23 1101 2
23 1102 4
23 1103 4
23 1104 4
23 1105 3
23 1106 1
23 1107 3
23 1108 4
23 1109 4
23 1110 4
23 1111 2
23 1112 5
23 1113 4
23 1114 5
23 1115 4
23 1116 3
23 232 4
24 336 4
24 22 5
24 510 5
24 511 5
24 512 4
24 700 5
24 706 2
24 710 3
24 726 5
24 768 5
24 772 4
24 774 4
24 1089 5
24 80 4
24 1117 5
24 1118 5
24 1119 4
24 1120 5
24 1121 5
24 1122 5
24 1123 5
24 1124 5
24 1125 4
24 1126 2
24 1127 5
24 1128 2
24 1129 4
24 1130 4
24 1131 4
24 1132 3
24 1133 4
24 1134 4
24 1135 4
24 1136 2
24 1137 5
24 1138 5
24 1139 5
24 1140 4
24 1141 4
24 1142 5
24 1143 5
24 1144 3
24 1145 5
24 1146 3
24 1147 5
24 1148 4
24 1149 5
24 1150 4
24 1151 3
24 1152 4
24 1153 3
24 1154 4
24 1155 5
24 1156 4
24 1157 5
24 1158 3
24 1159 4
24 1160 5
24 1161 4
24 1162 4
24 1163 4
24 101 5
24 112 5
24 178 5
24 230 5
25 342 3
25 994 4
25 1164 3
25 1165 2
25 1166 5
25 1167 2
25 1168 1
25 1169 5
25 1170 5
26 1068 4
26 67 3
26 1172 5
26 1173 4
26 1174 4
26 1175 4
26 1176 5
26 1177 5
26 1178 4
26 1179 5
26 1180 5
26 1181 4
26 1182 4
26 1183 5
26 1184 5
26 1185 3
26 1186 5
26 1187 3
26 1188 4
26 178 4
26 212 4
27 771 5
27 799 1
27 1189 2
27 1190 5
27 1191 5
27 1192 4
27 1193 5
27 1194 2
27 1195 5
27 1196 4
27 1197 5
27 1198 4
27 1199 5
27 1200 5
27 1201 5
27 1202 5
27 1203 5
27 1204 5
27 112 4
27 226 4
28 345 4
28 347 3
28 380 1
28 458 2
28 715 5
28 799 3
28 800 5
28 836 5
28 927 4
28 981 4
28 1065 4
28 75 4
28 1150 3
28 1162 3
28 1205 3
28 1206 5
28 1207 5
28 1208 3
28 1209 1
28 1210 1
28 1211 1
28 1212 5
28 1213 4
28 1214 5
28 1215 1
28 1216 5
28 1217 5
28 1218 3
28 1219 4
28 1220 1
28 1221 5
28 1222 4
28 1223 5
28 1224 5
28 1225 4
28 1226 4
28 1227 5
28 1228 5
28 1229 5
28 1230 1
28 1231 5
28 1232 5
28 1233 4
28 1234 1
28 1235 1
28 120 2
29 441 5
29 820 3
29 1236 4
29 1237 4
29 1238 4
29 1239 5
29 1240 5
29 1241 4
29 1242 5
29 1243 4
29 1244 4
29 1245 5
29 1246 3
29 1247 4
29 1248 5
29 99 2
29 127 3
30 1203 5
30 1221 5
30 1224 5
30 1227 5
30 1249 3
30 1250 4
30 1251 4
30 1252 3
30 1253 4
30 1254 3
30 1255 5
30 1256 4
30 1257 5
30 1258 5
30 1259 5
30 1260 5
30 1261 5
30 1262 5
30 1263 5
30 1264 4
30 1265 5
30 1266 5
30 1267 5
30 1268 5
30 1269 4
30 1270 4
30 1271 5
30 95 5
31 488 5
31 987 5
31 1122 5
31 1273 5
31 1274 5
31 1275 1
31 1276 5
31 1277 4
31 1278 5
31 1279 5
31 1280 3
31 1281 3
31 1282 4
31 160 5
32 294 2
32 308 3
32 318 2
32 324 1
32 17 5
32 355 5
32 362 5
32 30 4
32 414 5
32 429 5
32 457 5
32 461 5
32 471 4
32 480 5
32 503 4
32 607 5
32 618 3
32 60 3
32 662 2
32 681 5
32 685 5
32 799 4
32 804 5
32 820 1
32 821 1
32 825 1
32 827 5
32 833 5
32 848 2
32 912 2
32 913 5
32 915 5
32 67 3
32 1093 5
32 81 4
32 1117 5
32 1118 4
32 86 5
32 1235 1
32 1246 1
32 1284 4
32 1285 5
32 1286 5
32 1287 1
32 1288 5
32 1289 1
32 1290 5
32 1291 5
32 1292 4
32 1293 4
32 1294 4
32 1295 5
32 1296 1
32 1297 3
32 1298 3
32 1299 5
32 101 5
32 1300 4
32 1301 4
32 1302 2
32 1303 1
32 1304 5
32 1305 3
32 1306 5
32 1307 5
32 1308 3
32 1309 3
32 1310 5
32 1311 4
32 1312 5
32 1313 5
32 1314 5
32 1315 5
32 1316 5
32 1317 5
32 1318 4
32 1319 4
32 1320 4
32 1321 4
32 1322 5
32 1323 4
32 1324 5
32 1325 5
32 1326 4
32 1327 5
32 1328 4
32 1329 4
32 1330 5
32 1331 5
32 1332 5
32 1333 3
32 1334 4
32 1335 1
32 1336 4
32 1337 1
32 1338 5
32 1339 4
32 1340 2
32 1341 4
32 1342 1
32 132 4
32 1343 1
32 1344 1
32 1345 5
32 1346 4
32 1347 3
32 1348 4
32 1349 5
32 148 5
32 158 4
32 160 4
32 178 5
32 213 5
32 223 5
32 224 4
33 275 5
33 289 5
33 292 2
33 297 3
33 298 5
33 307 4
33 313 5
33 321 5
33 20 5
33 22 5
33 395 5
33 397 5
33 405 5
33 406 4
33 413 5
33 417 3
33 427 5
33 37 5
33 441 5
33 442 5
33 443 5
33 458 5
33 489 5
33 490 5
33 513 5
33 554 3
33 578 5
33 595 4
33 607 4
33 623 4
33 701 5
33 723 4
33 726 4
33 742 5
33 768 5
33 769 4
33 781 4
33 800 5
33 805 4
33 814 4
33 818 5
33 820 5
33 821 4
33 875 5
33 948 5
33 991 5
33 1019 5
33 1033 5
33 73 5
33 75 4
33 76 5
33 79 5
33 80 5
33 1122 5
33 1123 5
33 1124 5
33 1135 5
33 1152 4
33 1155 5
33 1166 5
33 1196 5
33 1197 5
33 1241 4
33 1242 4
33 1244 5
33 1246 5
33 1274 5
33 1277 4
33 99 5
33 112 4
33 1321 4
33 1328 5
33 1350 5
33 1351 5
33 1352 5
33 1353 5
33 1354 5
33 1355 5
33 1356 5
33 1357 5
33 1358 5
33 1359 5
33 1360 5
33 1361 5
33 1362 5
33 1363 5
33 1364 5
33 1365 5
33 1366 5
33 1367 5
33 1368 5
33 1369 5
33 1370 5
33 1371 5
33 1372 5
33 1373 5
33 1374 5
33 1375 5
33 1376 5
33 1377 5
33 1378 3
33 1379 5
33 1380 5
33 1381 3
33 1382 5
33 1383 5
33 1384 4
33 1385 4
33 1386 5
33 1387 5
33 1388 5
33 1389 5
33 1390 5
33 1391 5
33 1392 5
33 1393 4
33 1394 4
33 1395 5
33 1396 3
33 1397 4
33 1398 4
33 1399 3
33 1400 5
33 1401 5
33 1402 5
33 1403 2
33 1404 3
33 1405 3
33 1406 2
33 1407 5
33 1408 5
33 1409 4
33 1410 4
33 1411 4
33 1412 4
33 1413 5
33 1414 4
33 1415 2
33 1416 4
33 1417 4
33 1418 4
33 1419 5
33 1420 5
33 1421 5
33 1422 5
33 1423 5
33 1424 3
33 1425 5
33 1426 5
33 1427 4
33 1428 5
33 1429 5
33 1430 5
33 1431 5
33 1432 5
33 1433 5
33 1434 5
33 1435 5
33 1436 5
33 1437 5
33 1438 5
33 1439 5
33 1440 5
33 1441 5
33 1442 5
33 1443 4
33 1444 4
33 1445 5
33 1446 4
33 1447 5
33 1448 5
33 1449 5
33 1450 3
33 1451 5
33 1452 5
33 1453 5
33 1454 5
33 1455 4
33 1456 5
33 1457 5
33 1458 5
33 1459 5
33 1460 5
33 1461 3
33 1462 4
33 1463 5
33 1464 5
33 1465 5
33 1466 5
33 1467 5
33 1468 4
33 1469 5
33 1470 5
33 1471 3
33 1472 5
33 1473 5
33 1474 5
33 1475 5
33 1476 5
33 1477 5
33 1478 5
33 1479 5
33 1480 5
33 1481 5
33 1482 5
33 1483 5
33 1484 5
33 1485 5
33 1486 4
33 1487 2
33 1488 5
33 1489 5
33 1490 5
33 1491 5
33 1492 5
33 1493 5
33 1494 5
33 1495 4
33 1496 5
33 1497 5
33 1498 5
33 1499 5
33 1500 5
33 1501 5
33 1502 4
33 1503 4
33 1504 5
33 1505 5
33 1506 5
33 1507 5
33 1508 5
33 1509 5
33 1510 4
33 1511 5
33 1512 5
33 1513 5
33 1514 5
33 1515 5
33 1516 5
33 1517 5
33 1518 5
33 1519 5
33 1520 4
33 1521 5
33 1522 5
33 1523 5
33 1524 4
33 178 5
33 182 4
33 199 5
33 200 2
33 207 5
33 215 5
33 223 4
33 230 5
33 233 5
34 60 3
34 799 3
34 1216 4
34 1525 4
34 1526 5
34 1527 4
34 1528 5
34 1529 5
34 1530 4
34 1531 5
35 284 4
35 18 4
35 354 4
35 41 5
35 488 4
35 507 2
35 513 3
35 515 1
35 45 3
35 598 4
35 641 4
35 647 2
35 650 1
35 672 4
35 674 4
35 678 4
35 684 4
35 697 2
35 698 2
35 704 4
35 705 3
35 707 3
35 710 3
35 717 2
35 719 2
35 721 2
35 722 5
35 725 3
35 726 4
35 739 3
35 740 2
35 758 3
35 773 5
35 774 2
35 812 4
35 815 3
35 948 5
35 1033 4
35 1044 3
35 1045 3
35 1046 3
35 1117 4
35 1118 3
35 1119 2
35 1132 3
35 1133 4
35 1136 4
35 1142 4
35 1144 5
35 1145 4
35 1146 1
35 1151 4
35 1152 3
35 1155 5
35 1156 3
35 1157 4
35 1158 4
35 1161 4
35 1196 5
35 1212 3
35 1213 2
35 1214 4
35 101 3
35 1317 2
35 1325 2
35 1440 5
35 1445 4
35 1446 4
35 1447 5
35 1455 5
35 1465 5
35 1466 4
35 1486 3
35 1500 3
35 1512 3
35 1542 4
35 1545 3
35 1550 4
35 1551 3
35 1552 4
35 1553 4
35 1554 5
35 1555 3
35 1556 4
35 1557 2
35 1558 3
35 1559 4
35 1560 4
35 1561 4
35 1562 4
35 1563 4
35 1564 4
35 1565 4
35 1566 4
35 1567 4
35 1568 5
35 1569 3
35 1570 4
35 1571 5
35 1572 5
35 1573 3
35 1574 5
35 1575 3
35 1576 4
35 1577 3
35 1578 5
35 1579 3
35 1580 5
35 1581 3
35 1582 4
35 1583 4
35 1584 4
35 1585 5
35 1586 4
35 1587 5
35 1588 5
35 1589 3
35 1590 5
35 1591 5
35 1592 5
35 1593 3
35 1594 3
35 1595 4
35 1596 4
35 1597 4
35 1598 4
35 1599 4
35 1600 5
35 1601 1
35 1602 4
35 1603 2
35 1604 4
35 1605 3
35 1606 4
35 1607 4
35 1608 4
35 1609 4
35 1610 3
35 1611 2
35 1612 3
35 1613 3
35 1614 3
35 1615 3
35 1616 1
35 1617 2
35 1618 4
35 1619 5
35 1620 2
35 1621 3
35 1622 3
35 1623 2
35 1624 4
35 1625 4
35 1626 4
35 1627 5
35 1628 4
35 1629 3
35 1630 3
35 1631 3
35 1632 4
35 1633 2
35 1634 2
35 1635 4
35 1636 3
35 1637 3
35 1638 3
35 1639 2
35 1640 2
35 1641 4
35 1642 4
35 6 4
35 1643 3
35 1644 3
35 1645 3
35 1646 3
35 1647 3
35 1648 2
35 1649 3
35 1650 2
35 1651 3
35 1652 4
35 1653 3
35 1654 3
35 1655 1
35 1656 2
35 1657 4
35 1658 3
35 1659 5
35 1660 3
35 1661 4
35 1662 3
35 1663 4
35 1664 2
35 1665 3
35 1666 3
35 173 3
35 176 3
35 210 4
35 9 2
35 229 3
35 234 1
35 240 3
35 242 3
35 243 5
35 246 2
36 321 5
36 431 4
36 490 4
36 539 5
36 540 5
36 543 4
36 570 5
36 613 4
36 789 5
36 794 1
36 839 4
36 865 4
36 67 3
36 1300 4
36 1301 2
36 1671 4
36 1672 5
36 1673 3
36 1674 5
36 1675 5
36 1676 5
36 1677 4
36 1678 3
36 1679 2
36 1680 5
36 1681 3
36 1682 1
36 1683 1
36 1684 5
36 1685 5
36 1686 2
36 1687 1
36 1688 2
36 1689 5
36 1690 4
36 1691 5
36 1692 5
36 1693 5
36 1694 5
36 1695 5
36 1696 4
36 1697 5
36 1698 4
36 1699 1
36 1700 4
36 1701 5
36 1702 5
36 1703 5
36 1704 5
36 1705 5
36 1706 4
36 1707 3
36 1708 5
36 1709 2
37 602 5
37 729 5
37 67 5
37 89 5
37 1178 5
37 1710 5
37 1711 5
37 1712 5
37 1713 5
37 1714 5
37 1715 5
37 1716 5
37 1717 5
37 1718 5
37 1719 5
37 1720 2
37 1721 5
37 1722 5
37 1723 5
37 1724 5
37 1725 5
37 1726 5
37 1727 5
37 1728 5
37 1729 5
37 1730 4
37 1731 2
37 1732 5
37 1733 5
37 1734 5
37 1735 5
37 1736 5
38 336 5
38 339 3
38 736 3
38 737 4
38 741 5
38 1119 2
38 1152 5
38 4 1
38 5 3
38 6 5
38 1743 5
38 1744 5
38 1745 1
38 1746 5
38 1747 5
38 1748 5
38 1749 3
38 1750 4
38 1751 5
38 1752 5
39 275 5
39 13 4
39 282 4
39 297 5
39 19 5
39 22 4
39 598 5
39 723 4
39 739 5
39 765 5
39 1146 2
39 1190 5
39 1196 5
39 1463 5
39 1532 4
39 1575 4
39 1596 4
39 1650 4
39 1743 5
39 1753 4
39 1754 4
39 1755 4
39 1756 4
39 1757 5
39 1758 5
39 1759 5
39 1760 5
39 1761 5
39 1762 5
39 1763 4
39 1764 4
39 1765 5
39 1766 3
39 1767 5
39 1768 4
39 1769 5
39 1770 3
39 1771 4
39 1772 4
39 1773 5
39 1774 5
39 1775 4
39 1776 5
39 1777 5
39 1778 4
39 1779 4
39 1780 5
39 1781 4
39 1782 5
39 1783 4
39 1784 4
39 1785 5
39 1786 5
39 1787 5
39 1788 4
39 1789 4
39 1790 4
39 1791 4
39 1792 4
39 1793 4
39 1794 5
39 1795 3
39 1796 4
39 1797 4
39 1798 5
39 1799 5
39 1800 5
39 1801 5
39 1802 4
40 13 5
40 316 2
40 317 4
40 339 3
40 345 4
40 451 4
40 608 5
40 614 4
40 616 2
40 653 5
40 717 4
40 774 4
40 785 2
40 786 5
40 948 5
40 1001 5
40 1004 5
40 1043 2
40 1086 1
40 1117 5
40 1122 5
40 1123 5
40 83 5
40 1161 5
40 1184 5
40 1185 2
40 1190 5
40 1197 4
40 1246 2
40 1274 5
40 1333 4
40 1350 2
40 1517 3
40 1545 1
40 1559 3
40 6 5
40 1771 5
40 1803 4
40 1804 5
40 1805 4
40 1806 4
40 1807 4
40 1808 5
40 1809 5
40 1810 5
40 1811 4
40 1812 3
40 1813 5
40 1814 5
40 1815 5
40 1816 5
40 1817 5
40 1818 5
40 1819 5
40 1820 5
40 1821 5
40 1822 5
40 1823 1
40 1824 2
40 1825 5
40 1826 5
40 1827 3
40 1828 5
40 1829 5
40 1830 2
40 1831 5
40 1832 5
40 1833 5
40 1834 5
40 1835 2
40 1836 3
40 1837 5
40 1838 5
40 9 2
40 10 4
40 230 5
40 243 5
40 246 3
41 348 3
41 1839 5
41 1840 5
41 1841 5
41 1842 5
41 1843 5
41 1844 5
41 1845 4
41 1846 4
41 1847 4
41 1848 5
41 237 3
42 13 5
42 870 5
42 1027 3
42 1028 5
42 1029 4
42 1851 5
42 1852 4
42 1853 4
42 1854 5
42 1855 5
42 1856 5
42 1857 1
43 15 5
43 502 5
43 45 3
43 561 1
43 590 5
43 639 4
43 640 5
43 662 5
43 663 3
43 690 4
43 714 5
43 774 4
43 915 5
43 918 5
43 929 4
43 934 5
43 942 4
43 946 5
43 977 5
43 1021 5
43 1022 5
43 1102 2
43 1107 5
43 75 4
43 1112 4
43 1113 4
43 1117 5
43 1118 4
43 1122 5
43 1123 5
43 1155 5
43 1187 5
43 1194 5
43 101 4
43 1305 5
43 1307 4
43 1308 5
43 1312 5
43 1374 5
43 1459 5
43 1548 3
43 1574 5
43 1637 4
43 1656 2
43 178 5
43 1806 3
43 1854 5
43 1863 5
43 1864 4
43 1865 5
43 1866 2
43 1867 1
43 1868 1
43 1869 3
43 1870 5
43 1871 1
43 1872 3
43 1873 5
43 1874 5
43 1875 5
43 1876 5
43 1877 5
43 1878 5
43 1879 5
43 1880 5
43 1881 5
43 1882 5
43 1883 5
43 1884 5
43 1885 5
43 1886 5
43 1887 5
43 1888 4
43 1889 5
43 1890 3
43 1891 5
43 1892 5
43 1893 5
43 1894 5
43 1895 5
43 1896 4
43 1897 5
43 1898 4
43 1899 5
43 1900 4
43 1901 5
43 1902 5
43 1903 5
43 1904 5
43 1905 5
43 1906 4
43 1907 4
43 1908 5
43 1909 5
43 1910 4
43 1911 4
43 1912 5
43 1913 4
43 1914 5
43 1915 5
43 1916 5
43 1917 5
43 1918 5
43 1919 5
43 1920 5
43 1921 4
43 1922 4
43 1923 1
43 1924 5
43 1925 5
43 1926 4
43 1927 5
43 1928 4
43 1929 5
43 1930 5
43 1931 4
43 1932 5
43 1933 4
43 1934 5
43 1935 4
43 1936 4
43 1937 5
43 1938 5
43 1939 5
43 1940 4
43 1941 5
43 1942 5
43 1943 5
43 1944 5
43 1945 4
43 1946 5
43 1947 5
43 1948 5
43 1949 5
43 1950 4
43 1951 4
43 1952 5
43 1953 4
43 1954 2
43 1955 5
43 1956 4
43 1957 5
43 1958 5
43 1959 4
43 1960 4
43 1961 5
43 1962 5
43 1963 4
43 1964 4
43 1965 5
43 1966 1
43 1967 4
43 1968 4
43 1969 2
43 1970 4
43 1971 3
43 1972 4
43 1973 5
43 1974 5
43 1975 4
43 1976 4
43 1977 2
43 1978 4
43 1979 5
43 1980 4
43 1981 4
43 1982 1
43 1983 3
43 230 4
43 232 2
44 339 2
44 519 4
44 724 3
44 1554 3
44 1559 3
44 1984 2
44 9 4
44 242 4
44 244 3
45 263 5
45 307 5
45 316 5
45 321 5
45 323 5
45 324 1
45 546 5
45 59 5
45 789 5
45 826 5
45 848 5
45 850 5
45 864 5
45 61 5
45 893 5
45 901 5
45 67 5
45 88 5
45 1216 5
45 95 5
45 97 5
45 1337 5
45 132 5
45 133 5
45 1359 5
45 136 5
45 146 5
45 154 5
45 156 5
45 158 5
45 159 5
45 165 5
45 168 5
45 224 5
45 1985 5
45 1986 5
45 1987 5
45 1988 5
45 1989 5
45 1990 5
45 1991 5
45 1992 5
45 1993 5
45 1994 5
45 1995 5
45 1996 5
45 1997 5
45 1998 5
45 1999 5
45 2000 5
45 2001 5
45 2002 5
45 2003 5
45 2004 5
45 2005 5
45 2006 5
45 2007 5
45 2008 4
45 2009 5
45 2010 5
45 2011 5
45 2012 5
45 2013 5
45 2014 5
45 2015 1
45 2016 5
45 2017 5
45 2018 1
45 2019 1
45 2020 5
45 2021 5
45 2022 1
45 2023 5
45 2024 4
45 2025 5
45 2026 5
45 2027 5
45 2028 5
46 307 1
46 316 1
46 821 1
46 1167 5
46 177 3
46 1832 1
46 2031 5
46 2032 5
46 2033 1
46 2034 4
46 2035 4
46 2036 4
47 20 5
47 21 5
47 435 5
47 948 5
47 1155 5
47 1190 5
47 1191 5
47 1213 2
47 1344 1
47 1545 2
47 1593 5
47 215 5
47 2041 5
47 2042 4
47 2043 5
47 2044 4
47 2045 4
47 2046 5
47 2047 5
47 2048 5
47 2049 5
47 2050 5
47 2051 1
47 2052 4
47 2053 5
47 2054 5
47 2055 5
47 2056 5
47 2057 5
47 2058 5
47 2059 5
47 2060 1
48 285 4
48 307 3
48 332 4
48 403 4
48 455 4
48 457 5
48 463 2
48 492 4
48 502 5
48 559 5
48 51 3
48 607 4
48 664 3
48 673 4
48 676 4
48 765 4
48 794 1
48 824 4
48 984 4
48 1005 3
48 1057 3
48 1104 4
48 1234 4
48 1251 1
48 95 4
48 97 5
48 111 4
48 1314 4
48 120 4
48 1337 5
48 142 4
48 1443 4
48 1585 5
48 160 5
48 1902 5
48 2036 4
48 2065 4
48 2066 4
48 2067 4
48 2068 4
48 2069 3
48 2070 5
48 2071 4
48 2072 4
48 2073 4
48 2074 5
48 2075 3
48 2076 4
48 2077 4
48 2078 3
48 2079 4
48 2080 1
48 2081 4
48 2082 4
48 2083 4
48 2084 4
48 2085 3
48 2086 3
48 2087 5
48 2088 4
48 2089 4
48 2090 4
48 2091 4
48 2092 4
48 2093 4
48 2094 3
48 2095 4
48 2096 4
48 2097 4
48 2098 4
48 2099 3
48 2100 5
48 2101 4
48 2102 4
48 2103 5
48 2104 4
48 2105 4
48 2106 5
48 2107 4
48 2108 4
48 2109 5
48 2110 4
48 2111 4
48 2112 4
48 2113 4
48 2114 4
48 2115 5
48 2116 4
48 2117 5
49 738 3
49 741 4
49 850 4
49 949 1
49 988 2
49 66 5
49 1260 5
49 132 4
49 1537 5
49 177 4
49 178 3
49 179 4
49 180 3
49 2122 5
49 2123 5
49 2124 3
49 2125 4
49 2126 1
49 2127 4
49 2128 1
49 2129 4
49 2130 3
49 2131 3
49 2132 2
49 2133 3
49 2134 2
49 2135 3
49 2136 4
49 2137 3
49 2138 4
49 2139 5
49 2140 5
49 2141 5
49 2142 4
49 2143 4
49 2144 5
49 2145 3
49 2146 5
49 2147 4
49 2148 5
49 2149 3
49 2150 4
49 2151 4
49 2152 4
49 2153 4
49 2154 3
49 2155 4
50 671 3
50 1012 4
50 1022 5
50 1570 5
50 1946 5
50 2157 3
50 2158 3
50 2159 4
50 2160 4
50 2161 3
50 2162 4
50 2163 5
50 2164 5
50 2165 3
50 2166 3
50 2167 5
50 2168 5
50 2169 4
51 503 5
51 633 4
51 934 4
51 942 4
51 977 4
51 1306 3
51 1307 5
51 1308 5
51 1312 4
51 1874 4
51 1875 4
51 1876 5
51 1878 5
51 1880 3
51 1890 3
51 1893 5
51 1894 4
51 1895 4
51 1897 5
51 1898 4
51 1901 3
51 1902 4
51 1906 4
51 1907 4
51 1912 4
51 1913 4
51 1914 5
51 1915 3
51 1916 3
51 1918 5
51 1919 4
51 1920 3
51 1921 3
51 1931 4
51 1933 5
51 1936 5
51 1937 5
51 1938 4
51 1940 4
51 2087 4
51 2170 5
51 2171 4
51 2172 4
51 2173 3
51 2174 3
51 2175 4
51 2176 5
51 2177 4
51 2178 3
51 2179 5
51 2180 4
51 2181 5
51 2182 3
51 2183 3
51 2184 3
51 2185 4
51 2186 3
51 2187 5
51 2188 4
51 2189 5
51 2190 4
51 2191 3
51 2192 3
51 2193 4
51 2194 5
51 2195 5
52 16 5
52 440 4
52 464 1
52 488 4
52 507 5
52 597 1
52 659 5
52 667 5
52 699 5
52 711 4
52 777 5
52 815 4
52 843 5
52 948 4
52 960 4
52 977 4
52 1086 5
52 1107 4
52 1117 4
52 1127 5
52 1143 5
52 1194 5
52 1206 5
52 4 5
52 1313 5
52 129 5
52 1535 5
52 1554 5
52 1588 5
52 1597 5
52 1615 5
52 178 5
52 1800 5
52 187 5
52 1844 5
52 1899 5
52 1903 5
52 1904 4
52 1946 5
52 1955 5
52 2159 5
52 2196 5
52 2197 5
52 2198 4
52 2199 5
52 2200 4
52 2201 5
52 2202 4
52 2203 4
52 2204 5
52 2205 5
52 2206 4
52 2207 5
52 2208 5
52 2209 4
52 2210 5
52 2211 5
52 2212 4
52 2213 4
52 2214 4
52 2215 5
52 2216 3
52 2217 5
52 2218 5
52 2219 5
52 2220 4
52 2221 5
52 2222 5
52 2223 5
52 2224 5
52 2225 5
52 2226 5
52 2227 5
52 2228 5
52 2229 5
52 2230 4
52 2231 5
52 2232 5
52 2233 5
52 2234 5
52 2235 5
52 2236 5
52 2237 5
52 2238 4
52 2239 5
52 2240 5
52 248 4
52 249 4
53 300 5
53 1155 3
53 1193 5
53 101 1
53 1584 5
53 1588 1
53 1596 1
53 1624 1
53 1659 1
53 173 4
53 1826 1
53 2242 1
53 2243 4
53 2244 3
53 2245 5
53 2246 5
53 2247 2
53 2248 1
53 2249 2
53 2250 1
53 2251 2
53 2252 4
53 2253 4
53 2254 5
53 2255 1
53 2256 1
53 2257 3
53 244 5
54 589 1
54 640 5
54 645 3
54 690 3
54 714 5
54 1141 3
54 185 5
54 1969 5
54 2193 4
54 2258 1
54 2259 1
54 2260 5
54 2261 3
54 2262 5
54 2263 5
54 2264 4
54 2265 5
54 2266 5
54 2267 5
54 2268 3
54 2269 5
55 27 4
55 1216 4
55 111 5
55 1535 4
55 2211 5
55 2237 3
55 2270 5
55 2271 5
55 2272 1
55 2273 5
55 2274 4
55 2275 4
56 271 5
56 307 2
56 821 2
56 897 2
56 1013 1
56 141 1
56 144 1
56 1473 5
56 1559 5
56 2276 3
56 2277 3
56 2278 5
56 2279 5
56 2280 4
56 2281 4
56 2282 5
56 2283 4
56 2284 1
56 2285 4
56 2286 1
56 2287 1
57 357 5
57 508 4
57 532 5
57 54 5
57 645 3
57 1065 5
57 1068 5
57 1076 4
57 1083 5
57 1086 5
57 84 5
57 104 5
57 129 5
57 1632 5
57 1990 1
57 2299 1
57 2300 3
57 2301 2
58 2313 4
58 2314 3
58 2315 3
58 2316 3
58 2317 2
58 2318 5
58 2319 4
58 2320 4
58 2321 4
58 2322 5
58 2323 4
58 2324 2
58 2325 3
58 2326 3
58 2327 4
58 2328 2
58 2329 4
58 2330 3
58 2331 4
58 2332 4
58 2333 4
58 2334 4
58 2335 3
58 2336 4
58 2337 5
58 2338 4
58 277 4
58 461 5
58 462 5
58 620 4
58 700 2
58 711 2
58 847 2
58 111 5
58 1323 4
58 1565 4
58 1590 2
58 1592 4
58 1621 3
58 1974 3
58 2099 4
58 234 1
58 2208 5
58 2302 5
58 2303 5
58 2304 3
58 2305 3
58 2306 3
58 2307 4
58 2308 4
58 2309 3
58 2310 4
58 2311 3
58 2312 5
59 2339 1
59 2340 3
59 2341 3
59 2342 4
59 2343 3
59 2344 3
59 300 4
59 339 3
59 354 4
59 614 4
59 60 4
59 736 5
59 750 4
59 948 5
59 1004 5
59 5 2
59 211 4
59 2241 4
59 243 5
59 245 4
60 2345 4
60 2346 5
60 2347 5
60 2348 4
60 607 3
60 986 5
60 1831 3
61 2349 1
61 2350 5
61 2351 4
61 2352 4
61 2353 3
61 2354 4
61 2355 4
61 2356 4
61 2357 5
61 2358 5
61 2359 5
61 2360 3
61 1055 2
61 1225 5
61 1228 4
62 2363 5
62 2364 5
62 2365 5
62 2366 5
62 2367 5
62 2368 4
62 2369 5
62 2370 5
62 2371 5
62 2372 5
62 2373 4
62 2374 4
62 2375 5
62 2376 5
62 2377 5
62 2378 1
62 2379 4
62 2380 5
62 2381 5
62 2382 5
62 2383 5
62 2384 4
62 2385 3
62 2386 5
62 2387 5
62 2388 5
62 2389 2
62 2390 5
62 2391 5
62 2392 5
62 2393 2
62 2394 5
62 2395 5
62 2396 1
62 2397 4
62 2398 5
62 2399 5
62 2400 2
62 2401 1
62 2402 4
62 2403 5
62 2404 5
62 2405 5
62 2406 2
62 298 4
62 310 4
62 315 5
62 334 5
62 367 5
62 370 5
62 532 5
62 579 4
62 799 4
62 896 1
62 95 4
62 124 4
62 1339 5
62 1342 5
62 1345 5
62 1384 5
62 1386 4
62 1418 5
62 1626 5
62 160 4
62 162 5
62 178 5
62 222 3
62 1986 5
62 2065 5
62 2074 5
62 2094 4
62 2301 1
63 2407 2
63 2408 4
63 2409 5
63 2410 1
63 2411 2
63 2412 5
63 2413 2
63 2414 5
63 2415 5
63 2416 3
63 2417 5
63 2418 5
63 485 4
64 2419 5
64 2420 5
64 2421 4
64 2422 3
64 2423 5
64 2424 3
64 2425 4
64 2426 3
64 2427 2
64 2428 5
64 2429 5
64 2430 5
64 2431 5
64 2432 5
64 2433 5
64 2434 3
64 2435 5
64 2436 3
64 2437 3
64 495 4
64 499 5
64 898 3
64 1151 5
64 1152 2
64 1357 4
64 1514 5
64 1855 5
64 227 5
65 2438 4
65 2439 2
65 2440 4
65 2441 3
65 461 1
65 609 3
65 71 3
65 155 3
65 2211 4
66 2363 3
66 2385 1
66 2464 3
66 2465 3
66 2466 2
66 2467 4
66 2468 3
66 2469 4
66 2470 3
66 2471 4
66 2472 4
66 2473 4
66 2474 3
66 2475 4
66 2476 2
66 2477 3
66 2478 5
66 2479 5
66 2480 4
66 2481 3
66 2482 4
66 2483 5
66 2484 4
66 2485 2
66 2486 4
66 2487 4
66 2488 1
66 2489 5
66 2490 3
66 2491 1
66 383 4
66 59 3
66 60 1
66 903 4
66 67 1
66 140 3
66 157 1
66 2274 4
67 2499 5
67 2500 3
67 2501 4
67 2502 5
67 2503 5
67 2504 5
67 2505 5
67 2506 1
67 2507 5
67 2508 5
67 2509 5
67 15 5
67 943 1
67 945 3
67 998 2
67 1112 3
67 1113 4
67 1119 2
67 1310 3
67 1877 5
67 1878 5
67 1882 5
67 1901 5
67 1925 4
67 1927 5
67 1932 5
67 1934 5
67 1937 5
67 1939 5
67 1944 5
67 1947 5
67 1951 5
67 2092 5
67 2176 5
67 2264 5
67 2265 5
68 2512 4
68 2513 4
68 2514 5
68 2515 4
68 2516 4
68 2517 4
68 2518 5
68 108 4
68 109 2
68 112 5
69 13 5
69 315 4
69 316 2
69 2519 2
69 2520 5
69 2521 5
69 2522 5
69 2523 5
69 2524 5
69 2525 4
69 2526 5
69 2527 5
69 2528 5
69 2529 3
69 2530 5
69 2531 5
69 2532 5
69 2533 4
69 2534 5
69 353 5
69 734 5
69 738 2
69 739 5
69 821 1
69 822 5
69 1155 5
69 1184 5
69 1532 1
69 1721 4
69 1743 5
69 1759 2
69 1761 5
69 1781 5
69 1805 5
69 1807 2
69 1808 5
69 1816 5
69 1832 1
69 2013 5
69 2123 5
69 2150 5
70 2536 5
70 2537 5
70 2538 5
70 2539 5
70 2540 4
70 2541 5
70 2542 1
70 2543 5
70 2544 1
70 2545 2
70 2546 2
70 2547 1
70 2548 5
70 2549 5
70 2550 5
70 380 3
70 46 3
70 649 2
70 828 4
70 874 5
70 1082 5
70 1149 5
70 1155 5
70 1543 5
70 1545 3
70 1624 5
70 1626 5
70 1827 1
70 2148 4
71 2364 5
71 2428 5
71 2551 3
71 2552 5
71 2553 5
71 2554 4
71 2555 4
71 2556 5
71 2557 5
71 2558 5
71 2559 4
71 2560 5
71 2561 5
71 2562 5
71 356 4
71 496 4
71 529 4
71 591 4
71 942 5
71 1116 4
71 1122 4
71 1123 5
71 1374 4
71 1749 5
71 1856 4
71 1865 5
71 1924 4
71 1926 4
71 1929 4
71 1932 4
71 1935 5
71 1937 3
71 1938 4
71 1939 5
71 1997 4
71 2087 5
71 230 4
71 231 4
71 2175 3
71 2178 5
71 2180 4
71 2187 5
71 2214 5
71 2257 5
72 2451 2
72 2563 4
72 2564 4
72 2565 5
72 2566 1
72 2567 5
72 2568 2
72 2569 4
72 2570 4
72 2571 2
72 2572 4
72 2573 1
72 2574 4
72 2575 2
72 2576 2
72 2577 1
72 2578 1
72 488 5
72 510 5
72 645 2
72 650 2
72 679 4
72 710 4
72 716 1
72 740 1
72 752 4
72 756 5
72 757 5
72 762 2
72 771 2
72 1161 4
72 1538 4
72 1539 2
72 1544 5
72 1584 5
72 1619 5
72 1624 4
72 1632 5
72 178 2
72 2148 5
72 2236 4
72 2245 4
72 2246 4
72 2255 5
72 248 4
73 2538 5
73 2579 5
73 2580 3
73 2581 5
73 2582 5
73 2583 3
73 2584 4
73 2585 4
73 2586 5
73 2587 2
73 2588 1
73 2589 4
73 2590 3
73 2591 5
73 2592 5
73 2593 4
73 612 5
73 1238 4
73 2008 5
74 2340 3
74 2363 4
74 2479 2
74 2594 2
74 2595 4
74 2596 4
74 2597 4
74 2598 4
74 2599 4
74 484 2
74 902 3
74 943 4
74 1366 4
74 1665 2
74 1861 3
74 1985 2
75 2421 3
75 2428 5
75 321 5
75 2600 5
75 2601 4
75 2602 5
75 2603 3
75 2604 5
75 2605 4
75 2606 5
75 2607 5
75 2608 5
75 2609 4
75 2610 5
75 2611 5
75 2612 5
75 2613 5
75 2614 5
75 2615 5
75 2616 1
75 2617 4
75 2618 5
75 379 4
75 456 5
75 590 4
75 787 5
75 892 4
75 897 3
75 995 4
75 1004 5
75 2 4
75 1107 5
75 132 5
75 134 3
75 142 5
75 155 5
75 157 4
75 160 4
75 1737 5
75 185 5
75 223 5
75 225 3
75 8 1
75 2026 5
75 2301 1
76 2619 1
76 2620 3
76 2621 4
76 2622 5
76 2623 4
76 2624 3
76 960 2
76 67 2
76 1094 5
76 187 4
77 2344 5
77 2625 5
77 2626 2
77 2627 4
77 2628 5
77 2629 3
77 2630 4
77 2631 5
77 2632 5
77 2633 1
77 2634 4
77 2635 1
77 1 3
77 518 4
77 750 4
77 837 4
77 1039 4
77 1318 5
77 6 4
77 1805 1
77 210 5
77 1864 4
77 2289 4
78 2636 5
78 1120 5
78 1121 5
78 1155 5
78 140 4
78 2123 5
78 2150 5
79 2374 2
79 2437 4
79 2637 4
79 2638 4
79 2639 3
79 2640 5
79 2641 4
79 2642 4
79 2643 5
79 2644 5
79 2645 4
79 2646 4
79 2647 5
79 2648 5
79 2649 5
79 2650 5
79 2651 4
79 2652 5
79 2653 4
79 2654 3
79 2655 3
79 2656 1
79 2657 3
79 2658 4
79 2659 5
79 2660 3
79 2661 4
79 2662 4
79 2663 5
79 2664 5
79 2665 3
79 2666 3
79 2667 2
79 2668 4
79 2669 5
79 2670 4
79 2671 4
79 2672 4
79 2673 4
79 2674 3
79 2675 3
79 2676 5
79 2677 5
79 2678 4
79 346 2
79 738 5
79 747 5
79 787 5
79 865 5
79 1045 4
79 1090 3
79 1091 3
79 1093 3
79 1097 3
79 1100 4
79 1102 3
79 1103 2
79 1106 2
79 1108 3
79 1115 2
79 1161 4
79 1183 4
79 1282 5
79 1285 5
79 1517 5
79 1812 4
79 232 4
79 2181 3
79 2295 3
80 315 3
80 2520 5
80 2653 5
80 343 2
80 2679 3
80 2680 3
80 2681 3
80 2682 5
80 2683 2
80 2684 4
80 2685 5
80 2686 5
80 2687 5
80 2688 4
80 449 2
80 852 3
80 99 1
80 1380 5
80 1384 5
80 1721 5
80 1722 4
80 1791 2
81 2567 5
81 2689 4
81 2690 2
81 2691 4
81 2692 3
81 2693 2
81 2694 3
81 2695 4
81 615 3
81 948 3
81 1119 3
81 1552 4
81 1560 2
81 1561 4
81 1652 5
81 1667 4
81 229 4
81 2099 4
81 2255 2
82 2421 5
82 2619 4
82 2696 3
82 2697 4
82 2698 5
82 2699 3
82 2700 4
82 2701 4
82 2702 3
82 2703 4
82 2704 4
82 2705 4
82 2706 4
82 2707 5
82 726 5
82 815 3
82 1157 5
82 1224 5
82 1545 3
82 1653 2
82 1828 4
83 2602 4
83 2644 2
83 2712 5
83 2713 2
83 2714 4
83 2715 3
83 2716 4
83 851 2
83 1283 4
83 133 4
83 217 4
83 2015 1
83 231 5
83 2200 5
84 257 4
84 2361 3
84 2445 2
84 2579 5
84 2729 1
84 2730 2
84 2731 4
84 2732 5
84 2733 4
84 2734 2
84 2735 3
84 2736 2
84 2737 2
84 2738 5
84 2739 4
84 2740 5
84 2741 1
84 2742 4
84 2743 5
84 2744 1
84 2745 4
84 2746 1
84 2747 4
84 2748 5
84 2749 4
84 2750 5
84 2751 5
84 2752 4
84 2753 1
84 2754 4
84 2755 5
84 2756 5
84 2757 2
84 2758 5
84 2759 5
84 2760 5
84 626 2
84 57 1
84 60 5
84 714 5
84 61 5
84 871 3
84 973 5
84 1011 4
84 1196 5
84 1204 5
84 101 5
84 133 2
84 1374 5
84 141 4
84 1503 2
84 160 4
84 1720 1
84 185 5
84 203 3
84 224 4
84 2070 5
85 2334 4
85 2363 5
85 2394 5
85 311 5
85 314 4
85 318 5
85 2532 4
85 332 5
85 2761 5
85 2762 4
85 2763 3
85 2764 5
85 2765 5
85 2766 3
85 2767 3
85 2768 5
85 2769 5
85 2770 5
85 2771 4
85 2772 3
85 2773 4
85 2774 5
85 2775 5
85 2776 5
85 2777 5
85 2778 5
85 2779 5
85 371 5
85 653 5
85 794 1
85 831 5
85 900 3
85 1049 4
85 1518 5
85 2156 5
86 2780 5
86 2781 5
86 2782 5
86 51 5
86 632 4
86 1219 3
86 107 1
86 200 3
86 2064 4
87 2373 1
87 2495 5
87 2775 1
87 2783 5
87 2784 5
87 2785 5
87 2786 5
87 2787 5
87 2788 4
87 2789 1
87 2790 4
87 2791 5
87 2792 1
87 2793 4
87 2794 1
87 2795 2
87 456 5
87 516 1
87 526 1
87 612 5
87 768 5
87 800 4
87 821 5
87 827 4
87 836 5
87 1005 2
87 1174 5
87 1216 1
87 1217 5
87 1246 3
87 1725 5
87 1998 5
87 2015 2
88 2520 5
88 2521 5
88 2522 5
88 2642 4
88 2648 5
88 2682 4
88 353 5
88 2796 5
88 2797 2
88 2798 3
88 2799 3
88 2800 5
88 2801 3
88 2802 5
88 2803 5
88 2804 4
88 2805 5
88 2806 4
88 738 5
88 785 1
88 1178 5
88 1377 5
88 1721 4
88 1743 4
88 1761 3
88 1763 5
88 1767 5
88 1781 5
88 1816 4
88 2150 3
88 2151 4
88 2153 3
89 263 3
89 2422 2
89 2447 2
89 2519 3
89 2525 4
89 2526 3
89 2527 4
89 2528 4
89 2529 5
89 344 5
89 2701 3
89 353 3
89 2807 5
89 2808 3
89 2809 4
89 2810 4
89 2811 4
89 2812 4
89 2813 4
89 2814 4
89 2815 3
89 2816 4
89 2817 2
89 2818 4
89 2819 4
89 2820 4
89 2821 5
89 2822 2
89 2823 4
89 2824 4
89 2825 1
89 2826 2
89 2827 4
89 2828 5
89 2829 5
89 2830 5
89 2831 1
89 2832 2
89 2833 4
89 516 2
89 726 3
89 734 4
89 815 3
89 1042 5
89 1118 5
89 1156 3
89 1197 3
89 1204 5
89 142 3
89 1472 5
89 1532 5
89 1533 4
89 1721 3
89 1756 4
89 1758 4
89 1759 4
89 1761 4
89 1768 4
89 1770 4
89 1771 5
89 1772 3
89 1774 4
89 1776 4
89 1780 4
89 1782 4
89 1804 4
89 1807 3
89 1808 4
89 1816 5
89 1919 4
89 2123 5
89 2150 4
89 2151 5
90 13 5
90 316 1
90 2522 4
90 2523 5
90 2527 4
90 2528 5
90 2685 4
90 353 5
90 2730 5
90 2736 4
90 2809 4
90 2813 3
90 2818 5
90 2824 4
90 2834 4
90 2835 3
90 2836 5
90 2837 5
90 2838 5
90 2839 4
90 2840 5
90 2841 5
90 2842 4
90 2843 3
90 2844 3
90 2845 2
90 2846 3
90 2847 3
90 2848 2
90 2849 5
90 2850 3
90 2851 4
90 2852 3
90 2853 4
90 2854 4
90 2855 1
90 2856 4
90 2857 4
90 523 3
90 651 4
90 653 5
90 734 4
90 772 4
90 785 2
90 956 5
90 971 5
90 1078 4
90 1152 3
90 1190 5
90 1378 3
90 1532 4
90 1721 4
90 1743 4
90 1756 3
90 1758 5
90 1759 3
90 1766 4
90 1768 4
90 1771 4
90 1772 5
90 1773 5
90 1774 3
90 1777 5
90 1779 4
90 1780 5
90 1781 5
90 1782 2
90 1804 5
90 1807 3
90 1808 4
90 1810 5
90 1816 5
90 1817 5
90 2185 4
91 2398 2
91 316 3
91 2521 5
91 2522 3
91 2524 2
91 2536 4
91 2623 5
91 2648 3
91 2682 5
91 2700 3
91 352 4
91 353 4
91 2796 4
91 2803 4
91 2827 4
91 2830 2
91 2834 4
91 2857 5
91 2858 2
91 2859 5
91 2860 5
91 2861 5
91 2862 5
91 2863 1
91 2864 3
91 2865 4
91 2866 2
91 2867 4
91 2868 2
91 2869 2
91 2870 5
91 2871 4
91 2872 4
91 2873 5
91 2874 4
91 2875 3
91 2876 4
91 2877 3
91 2878 3
91 2879 4
91 2880 5
91 2881 4
91 2882 3
91 2883 1
91 2884 5
91 2885 5
91 2886 5
91 2887 2
91 2888 5
91 379 4
91 710 1
91 738 3
91 739 3
91 786 3
91 1038 3
91 1046 3
91 1124 5
91 1377 5
91 1378 4
91 1712 2
91 1721 3
91 1754 3
91 1757 5
91 1758 4
91 1760 2
91 1763 2
91 1765 4
91 1767 5
91 1770 3
91 1772 3
91 1781 4
91 1782 4
91 1784 2
91 1793 4
91 1816 3
91 1858 4
91 1922 3
91 2150 3
91 234 1
91 2237 2
92 2362 5
92 2487 5
92 2513 1
92 2518 4
92 2579 4
92 2611 1
92 2620 4
92 343 5
92 2701 5
92 2889 3
92 2890 5
92 2891 4
92 2892 5
92 2893 4
92 2894 4
92 2895 5
92 2896 5
92 2897 5
92 2898 5
92 2899 1
92 2900 3
92 2901 4
92 2902 5
92 2903 4
92 2904 4
92 2905 4
92 2906 2
92 2907 4
92 2908 3
92 2909 5
92 2910 2
92 2911 3
92 2912 1
92 2913 2
92 2914 4
92 2915 5
92 2916 2
92 2917 4
92 2918 2
92 2919 4
92 2920 4
92 501 4
92 641 5
92 711 5
92 1046 4
92 1118 5
92 1127 4
92 1216 3
92 1219 4
92 111 2
92 112 4
92 1508 4
92 1739 4
92 187 5
92 2029 5
92 2052 3
92 2089 4
93 11 1
93 2344 4
93 2376 1
93 2421 3
93 2532 4
93 2623 4
93 2680 2
93 2704 3
93 2921 2
93 2922 3
93 2923 4
93 2924 4
93 2925 3
93 2926 5
93 2927 4
93 2928 1
93 2929 4
93 2930 4
93 2931 4
93 2932 3
93 2933 5
93 2934 1
93 2935 2
93 448 2
93 450 5
93 456 4
93 745 4
93 746 3
93 1005 4
93 72 2
93 1217 3
93 1337 5
93 1359 5
93 1525 3
93 178 1
93 2205 5
94 273 4
94 2422 4
94 312 3
94 2936 5
94 2937 3
94 2938 4
94 2939 1
94 2940 1
94 2941 4
94 2942 5
94 2943 5
94 2944 3
94 2945 5
94 2946 5
94 631 4
94 1063 5
94 118 4
94 120 4
94 1526 5
94 1530 3
95 2392 4
95 2768 5
95 2947 4
95 2948 5
95 2949 4
95 2950 5
95 2951 5
95 2952 4
95 2953 5
95 2954 5
95 2955 5
95 988 4
95 1336 4
95 1533 5
95 155 2
95 1707 1
95 1730 5
96 2344 3
96 315 1
96 2949 5
96 2956 5
96 2957 5
96 2958 4
96 2959 5
96 2960 5
96 2961 5
96 2962 5
96 2963 1
96 2964 5
96 2965 5
96 2966 3
96 2967 2
96 2968 5
96 2969 4
96 2970 3
96 2971 5
96 2972 5
96 2973 5
96 2974 5
96 2975 5
96 2976 1
96 2977 5
96 2978 3
96 2979 5
96 2980 1
96 2981 4
96 361 5
96 398 5
96 401 5
96 445 4
96 541 4
96 543 4
96 595 5
96 1241 4
96 97 5
96 1292 4
96 132 5
96 1363 5
96 1381 5
96 1453 5
96 1491 5
96 1559 5
96 160 4
96 1697 5
96 174 5
96 1725 5
96 1832 5
96 1985 1
96 2059 4
96 2111 5
96 2120 4
97 2982 2
97 2983 5
97 2984 4
97 2985 4
97 456 5
97 794 1
97 823 5
97 836 5
97 1065 5
97 1337 5
97 178 5
98 2760 5
98 2986 3
98 2987 5
98 2988 4
98 2989 5
98 2990 3
98 2991 4
98 32 3
98 1653 4
98 1670 5
98 207 5
99 2510 3
99 2555 5
99 2558 5
99 336 3
99 2560 4
99 339 2
99 2993 2
99 2994 4
99 2995 5
99 2996 5
99 2997 4
99 2998 4
99 2999 4
99 3000 4
99 3001 4
99 3002 4
99 1 4
99 501 3
99 503 4
99 45 4
99 520 4
99 636 4
99 733 4
99 736 3
99 737 3
99 741 4
99 750 4
99 757 4
99 918 5
99 943 2
99 945 4
99 1001 4
99 1119 4
99 1160 5
99 5 2
99 1350 3
99 1536 5
99 1544 4
99 1552 5
99 1555 4
99 1562 5
99 1592 4
99 1632 1
99 6 4
99 211 3
99 1863 5
99 1908 5
99 1938 5
99 1940 5
99 1974 5
99 1977 3
99 1979 4
99 10 4
99 229 5
99 230 4
99 2163 4
99 2227 5
99 2241 4
99 2242 4
99 240 3
99 242 3
99 243 4
99 244 4
99 245 4
99 246 2
100 2627 4
100 3004 5
100 3005 3
100 3006 4
100 3007 3
100 643 5
100 1235 3
100 1864 3
101 2369 5
101 2625 5
101 2940 4
101 3008 2
101 3009 4
101 3010 5
101 3011 1
101 3012 3
101 3013 2
101 3014 1
101 428 3
101 787 3
101 898 5
101 1213 3
101 1235 4
101 1271 5
101 120 5
101 1633 2
102 3015 5
102 3016 5
102 3017 5
102 3018 4
102 3019 5
102 3020 3
102 3021 3
102 657 5
102 659 4
102 2068 4
102 2163 4
102 2199 5
102 2202 5
103 2350 3
103 2369 3
103 272 4
103 312 4
103 2496 4
103 315 4
103 2516 5
103 331 4
103 345 2
103 2766 4
103 2776 4
103 2795 5
103 2937 2
103 2978 1
103 3022 5
103 3023 5
103 3024 2
103 3025 4
103 3026 5
103 3027 5
103 3028 5
103 3029 5
103 3030 3
103 3031 4
103 3032 4
103 3033 4
103 3034 5
103 3035 4
103 3036 5
103 3037 3
103 3038 4
103 3039 4
103 3040 4
103 3041 2
103 3042 4
103 3043 3
103 3044 4
103 3045 3
103 3046 3
103 3047 4
103 3048 2
103 3049 5
103 3050 5
103 3051 2
103 3052 4
103 3053 5
103 3054 5
103 3055 5
103 3056 5
103 3057 3
103 3058 2
103 3059 5
103 385 4
103 448 2
103 571 5
103 731 5
103 746 3
103 781 5
103 818 2
103 820 4
103 825 4
103 835 3
103 836 5
103 858 4
103 1005 5
103 1049 3
103 1056 2
103 1065 4
103 1184 2
103 1216 3
103 1217 3
103 97 5
103 102 4
103 111 3
103 118 4
103 128 3
103 131 5
103 1337 4
103 1515 2
103 1530 5
103 1674 5
103 1736 3
103 1813 1
103 1986 4
103 1994 2
103 1996 4
103 2065 3
103 2116 5
103 2117 5
103 2284 3
104 2371 3
104 265 5
104 269 5
104 2513 2
104 2548 4
104 2738 5
104 2762 5
104 2819 1
104 2918 5
104 3005 5
104 3034 4
104 3061 5
104 3062 4
104 3063 3
104 3064 5
104 3065 5
104 3066 4
104 3067 5
104 3068 5
104 3069 1
104 3070 5
104 3071 5
104 3072 4
104 3073 3
104 3074 5
104 3075 5
104 3076 5
104 3077 1
104 3078 4
104 3079 2
104 3080 3
104 3081 5
104 3082 3
104 3083 2
104 3084 3
104 3085 4
104 3086 5
104 3087 5
104 3088 5
104 3089 5
104 3090 5
104 3091 4
104 3092 5
104 3093 5
104 3094 4
104 3095 5
104 3096 3
104 3097 5
104 3098 5
104 3099 2
104 3100 5
104 3101 5
104 3102 1
104 3103 5
104 3104 5
104 3105 5
104 3106 1
104 449 5
104 453 5
104 456 5
104 465 4
104 51 5
104 615 3
104 631 4
104 661 1
104 789 5
104 824 5
104 874 5
104 889 4
104 1001 4
104 1004 5
104 1055 1
104 1057 1
104 67 3
104 1145 3
104 1202 5
104 1219 3
104 90 5
104 95 5
104 109 4
104 120 5
104 122 5
104 1337 4
104 1357 3
104 1368 5
104 1527 1
104 160 5
104 178 3
104 1864 1
104 1977 1
104 2002 5
104 2020 5
104 2064 2
104 2072 5
104 2115 4
104 2274 5
105 316 2
105 2587 5
105 2685 5
105 3107 5
105 3108 2
105 3109 4
105 3110 4
105 3111 4
105 3112 4
105 3113 3
105 3114 5
105 3115 5
105 3116 5
105 50 4
105 629 4
105 1005 1
105 1048 1
105 1246 1
105 120 1
105 1624 2
105 1727 5
105 178 5
105 187 5
105 213 1
105 1891 5
105 1938 4
105 1947 5
105 2103 1
105 2213 5
106 2927 5
106 3117 2
106 3118 4
106 3119 5
106 3120 5
106 3121 4
106 3122 4
106 49 5
106 821 2
106 879 2
106 68 5
106 118 1
107 2325 5
107 2401 1
107 271 5
107 12 4
107 295 2
107 296 2
107 298 5
107 307 4
107 2493 1
107 2499 5
107 318 4
107 2574 3
107 2587 4
107 345 1
107 2745 4
107 2792 1
107 2832 2
107 2901 5
107 2902 4
107 2914 2
107 21 5
107 2923 5
107 2932 4
107 3014 3
107 3047 4
107 3048 4
107 3080 2
107 3123 2
107 3124 4
107 3125 4
107 3126 4
107 3127 5
107 3128 1
107 3129 5
107 3130 5
107 3131 1
107 3132 5
107 3133 1
107 3134 1
107 3135 5
107 3136 2
107 3137 4
107 3138 2
107 3139 3
107 3140 4
107 3141 4
107 3142 5
107 3143 1
107 3144 5
107 3145 2
107 3146 5
107 3147 5
107 3148 5
107 3149 4
107 3150 5
107 3151 1
107 3152 1
107 3153 1
107 3154 3
107 3155 2
107 3156 2
107 3157 1
107 3158 5
107 3159 5
107 3160 4
107 3161 5
107 3162 5
107 3163 5
107 3164 5
107 3165 3
107 3166 1
107 3167 5
107 3168 5
107 3169 5
107 3170 3
107 3171 2
107 3172 5
107 3173 5
107 3174 5
107 3175 1
107 3176 4
107 3177 4
107 3178 5
107 3179 4
107 3180 3
107 3181 3
107 3182 5
107 3183 1
107 3184 1
107 3185 5
107 3186 3
107 3187 5
107 3188 5
107 3189 2
107 3190 2
107 3191 1
107 3192 2
107 3193 4
107 3194 1
107 3195 2
107 3196 2
107 3197 1
107 3198 4
107 3199 5
107 3200 3
107 3201 5
107 3202 2
107 3203 3
107 3204 4
107 417 1
107 433 1
107 448 4
107 462 4
107 488 4
107 507 5
107 597 1
107 640 5
107 643 5
107 647 1
107 648 5
107 656 1
107 661 1
107 683 5
107 685 1
107 687 5
107 690 4
107 700 3
107 726 1
107 740 1
107 761 5
107 764 2
107 777 5
107 784 1
107 810 5
107 821 1
107 850 4
107 891 1
107 949 1
107 981 4
107 1000 2
107 1005 4
107 1041 1
107 1046 3
107 1119 3
107 1122 5
107 1139 5
107 1150 4
107 1151 4
107 1152 4
107 1272 1
107 1303 2
107 1313 4
107 132 4
107 1378 2
107 1457 3
107 1481 4
107 1535 5
107 1541 5
107 1543 5
107 1544 5
107 1562 4
107 1572 5
107 1588 4
107 1590 5
107 1595 5
107 1600 5
107 1606 5
107 1626 4
107 1632 2
107 1635 2
107 1639 4
107 1650 1
107 160 1
107 1659 5
107 1748 5
107 1752 5
107 178 1
107 182 4
107 1816 3
107 1839 4
107 1840 5
107 1842 5
107 1843 5
107 1852 5
107 1855 4
107 1949 5
107 1980 5
107 2011 4
107 2047 5
107 2088 5
107 2092 5
107 2140 5
107 2153 5
107 2157 3
107 2164 4
107 2194 5
107 2200 3
107 2209 5
107 2217 5
107 2220 5
107 2236 4
107 2237 5
107 2238 5
107 2239 5
107 2269 4
107 2271 4
107 2301 1
107 249 5
107 250 3
107 2306 3
108 2333 4
108 2345 5
108 2346 5
108 2375 2
108 2385 3
108 2398 3
108 12 4
108 2441 4
108 2464 4
108 306 4
108 307 3
108 309 2
108 2481 4
108 2482 4
108 310 3
108 2489 5
108 312 3
108 2490 4
108 2496 4
108 315 3
108 316 4
108 318 2
108 321 3
108 322 3
108 2532 4
108 2533 3
108 2540 3
108 2580 3
108 2584 4
108 2611 4
108 2613 5
108 2615 4
108 2686 4
108 345 3
108 2725 4
108 2757 3
108 2759 2
108 2774 3
108 2775 2
108 2777 4
108 2793 3
108 2902 5
108 2910 3
108 2911 5
108 2918 3
108 2932 5
108 2946 5
108 2978 4
108 2979 3
108 3042 4
108 3099 2
108 3134 2
108 3135 4
108 3136 4
108 3137 4
108 3138 3
108 3139 1
108 3140 4
108 3141 4
108 3142 4
108 3150 5
108 3199 3
108 3205 2
108 3206 5
108 3207 4
108 3208 3
108 3209 5
108 3210 3
108 3211 3
108 3212 2
108 3213 4
108 3214 4
108 3215 4
108 3216 2
108 3217 5
108 3218 3
108 3219 5
108 3220 3
108 3221 4
108 3222 5
108 3223 4
108 3224 2
108 3225 1
108 3226 2
108 3227 2
108 3228 2
108 3229 1
108 3230 4
108 3231 1
108 3232 3
108 3233 4
108 3234 3
108 3235 3
108 3236 2
108 3237 3
108 3238 4
108 3239 2
108 3240 4
108 3241 3
108 3242 3
108 3243 3
108 3244 2
108 3245 1
108 3246 1
108 3247 3
108 3248 3
108 3249 4
108 3250 1
108 3251 1
108 3252 3
108 3253 4
108 3254 5
108 3255 2
108 3256 1
108 3257 3
108 3258 3
108 3259 4
108 3260 5
108 3261 5
108 3262 4
108 3263 3
108 3264 4
108 3265 5
108 3266 3
108 3267 3
108 3268 4
108 3269 4
108 3270 4
108 3271 4
108 3272 3
108 3273 5
108 3274 4
108 3275 3
108 3276 5
108 3277 4
108 3278 5
108 3279 2
108 3280 3
108 3281 2
108 3282 3
108 3283 3
108 3284 2
108 3285 4
108 3286 2
108 3287 2
108 3288 4
108 3289 5
108 3290 4
108 3291 5
108 3292 5
108 3293 5
108 3294 3
108 3295 3
108 3296 4
108 3297 4
108 3298 3
108 3299 2
108 3300 4
108 3301 3
108 3302 3
108 3303 4
108 3304 2
108 3305 3
108 3306 5
108 3307 4
108 3308 3
108 3309 5
108 3310 1
108 3311 5
108 3312 4
108 3313 4
108 3314 4
108 3315 5
108 3316 5
108 3317 5
108 3318 5
108 3319 4
108 3320 4
108 3321 4
108 3322 4
108 3323 4
108 3324 3
108 3325 4
108 3326 4
108 3327 4
108 3328 3
108 3329 4
108 3330 4
108 3331 4
108 3332 4
108 3333 3
108 3334 2
108 3335 4
108 3336 4
108 3337 4
108 3338 3
108 3339 4
108 3340 2
108 3341 4
108 3342 4
108 3343 4
108 3344 5
108 3345 5
108 3346 4
108 3347 3
108 3348 5
108 3349 3
108 3350 2
108 3351 4
108 3352 4
108 3353 4
108 3354 2
108 3355 5
108 3356 4
108 3357 3
108 3358 2
108 3359 3
108 3360 4
108 3361 3
108 3362 2
108 3363 3
108 3364 3
108 3365 4
108 3366 5
108 379 3
108 397 4
108 436 3
108 448 2
108 449 2
108 452 2
108 468 3
108 469 5
108 470 4
108 490 4
108 51 4
108 607 5
108 608 5
108 619 2
108 652 4
108 653 4
108 800 5
108 816 5
108 818 4
108 819 2
108 820 2
108 821 3
108 822 5
108 830 4
108 61 4
108 870 4
108 892 3
108 1012 5
108 1049 2
108 67 2
108 82 5
108 85 2
108 1185 3
108 1209 1
108 1210 1
108 1215 3
108 1219 5
108 1238 5
108 1246 5
108 1258 5
108 1260 5
108 1267 4
108 1272 1
108 102 2
108 110 4
108 120 4
108 1333 3
108 1335 4
108 132 5
108 1349 5
108 135 4
108 1384 5
108 1385 4
108 140 2
108 142 4
108 145 4
108 1517 3
108 1518 4
108 1519 2
108 1522 3
108 149 3
108 1528 5
108 153 4
108 155 4
108 157 3
108 160 4
108 163 2
108 1682 1
108 1709 4
108 1733 3
108 178 1
108 1829 4
108 1830 3
108 1831 5
108 1832 3
108 192 4
108 193 4
108 1853 3
108 213 5
108 219 4
108 221 3
108 223 5
108 2013 4
108 2015 2
108 2020 4
108 2024 4
108 2026 4
108 2032 4
108 2041 5
108 2045 4
108 2053 4
108 2064 4
108 2115 5
108 2121 4
108 2211 3
108 2263 3
108 2301 1
108 2305 3
108 2306 1
108 2308 3
108 2309 2
109 2668 1
109 3367 5
109 37 3
109 510 5
109 767 3
109 1538 1
109 1738 3
110 293 3
110 300 4
110 2521 5
110 2526 2
110 2528 5
110 2530 5
110 2552 5
110 2555 5
110 2566 1
110 16 5
110 17 4
110 2682 5
110 352 5
110 353 5
110 2730 5
110 354 5
110 2810 5
110 2834 5
110 2849 3
110 2886 5
110 2991 1
110 2995 5
110 3019 5
110 3145 3
110 3368 4
110 3369 5
110 3370 5
110 3371 4
110 3372 5
110 3373 4
110 3374 4
110 3375 4
110 3376 5
110 3377 5
110 3378 4
110 3379 4
110 3380 4
110 3381 5
110 3382 1
110 3383 5
110 3384 3
110 3385 1
110 3386 5
110 3387 3
110 3388 3
110 3389 4
110 3390 5
110 3391 5
110 3392 4
110 3393 3
110 3394 3
110 3395 5
110 3396 4
110 3397 1
110 3398 2
110 3399 5
110 3400 5
110 532 5
110 659 4
110 738 5
110 774 5
110 787 3
110 916 5
110 926 5
110 932 1
110 937 3
110 942 5
110 944 5
110 981 5
110 994 4
110 996 1
110 997 2
110 1119 5
110 1161 4
110 1219 2
110 132 5
110 1369 4
110 1473 5
110 1532 5
110 1534 4
110 1721 5
110 1743 5
110 1753 4
110 1757 5
110 1758 5
110 1761 5
110 1765 4
110 1776 5
110 1804 4
110 1807 4
110 1809 5
110 1810 5
110 1812 2
110 1816 5
110 1827 1
110 1877 5
110 1878 5
110 1879 5
110 1917 5
110 1922 3
110 1932 5
110 1935 5
110 1974 5
110 10 5
110 2066 5
110 230 5
110 2141 5
110 2143 5
110 2175 3
110 2180 5
110 2187 4
110 2247 5
110 2257 5
110 249 5
111 2373 5
111 3400 1
111 3401 5
111 3402 5
111 3403 5
111 3404 4
111 3405 1
111 449 2
111 641 3
111 1051 5
111 1632 5
111 2236 5
112 344 5
112 2987 1
112 3406 5
112 3407 5
112 3408 4
112 3409 4
112 3410 1
112 427 4
112 461 1
112 149 5
112 1985 3
112 1989 4
113 2409 4
113 316 1
113 2796 5
113 2958 5
113 3411 2
113 3412 5
113 3413 3
113 3414 5
113 3415 5
113 3416 5
113 3417 4
113 3418 3
113 3419 3
113 3420 4
113 3421 4
113 3422 1
113 3423 5
113 3424 5
113 3425 4
113 3426 3
113 3427 1
113 438 4
113 595 4
113 708 4
113 821 3
113 3 3
113 134 1
113 1374 4
113 1375 4
113 1507 4
113 1807 4
113 1808 5
113 1819 4
113 2031 4
113 2069 3
113 230 4
113 2298 5
113 2304 4
114 256 5
114 2409 5
114 2601 5
114 2729 5
114 2977 3
114 3428 4
114 3429 2
114 3430 5
114 3431 5
114 3432 5
114 3433 1
114 3434 4
114 3435 4
114 3436 5
114 3437 5
114 3438 5
114 3439 3
114 3440 1
114 3441 5
114 3442 5
114 3443 3
114 3444 5
114 3445 5
114 3446 1
114 656 1
114 751 4
114 799 4
114 1481 5
114 1635 4
114 1640 2
114 178 5
114 2200 4
114 2272 1
115 252 4
115 283 5
115 2958 5
115 2978 2
115 3327 5
115 3447 4
115 3448 1
115 3449 5
115 3450 5
115 405 5
115 406 5
115 408 3
115 817 3
115 836 5
115 899 4
115 1235 1
115 1725 5
115 2117 5
116 2558 4
116 2796 5
116 2887 3
116 366 5
116 3127 5
116 3451 5
116 3452 3
116 3453 3
116 3454 5
116 3455 5
116 3456 5
116 3457 5
116 3458 3
116 3459 3
116 3460 5
116 3461 5
116 3462 4
116 3463 4
116 3464 5
116 3465 5
116 3466 5
116 3467 5
116 462 5
116 528 4
116 726 4
116 739 4
116 766 4
116 828 5
116 888 5
116 1359 5
116 142 4
116 1819 4
116 1982 3
116 2163 5
116 2209 5
117 2881 4
117 3441 5
117 3468 5
117 3469 5
117 3470 4
117 3471 5
117 3472 5
117 3473 5
117 3474 4
117 39 3
117 508 5
117 948 3
117 1374 5
117 1438 5
117 1813 5
117 1855 5
118 2514 5
118 2830 3
118 3476 5
118 3477 5
118 3478 5
118 3479 5
118 3480 5
118 726 5
118 739 4
118 772 2
118 1118 5
118 1155 5
118 1161 4
118 1295 3
118 1296 2
118 1297 4
118 1337 5
118 1415 5
118 1546 3
118 218 5
118 2084 5
119 263 2
119 2381 5
119 2382 4
119 2456 4
119 306 4
119 308 1
119 316 4
119 2532 4
119 2574 3
119 2692 3
119 2742 4
119 2830 4
119 2855 1
119 2885 2
119 2891 4
119 24 5
119 3100 5
119 3148 5
119 3151 4
119 3164 4
119 3186 2
119 3197 2
119 3426 3
119 3481 4
119 3482 5
119 3483 4
119 3484 5
119 3485 2
119 3486 5
119 3487 4
119 3488 5
119 3489 5
119 3490 4
119 3491 5
119 3492 5
119 3493 5
119 3494 1
119 3495 4
119 3496 5
119 3497 4
119 3498 5
119 3499 5
119 3500 2
119 3501 4
119 3502 5
119 3503 4
119 3504 4
119 3505 4
119 3506 5
119 3507 5
119 3508 5
119 3509 4
119 3510 5
119 3511 1
119 3512 4
119 3513 4
119 3514 5
119 3515 5
119 3516 5
119 3517 3
119 3518 3
119 3519 5
119 3520 4
119 3521 4
119 3522 5
119 3523 5
119 3524 2
119 3525 4
119 3526 3
119 3527 4
119 3528 4
119 3529 4
119 3530 4
119 3531 5
119 3532 4
119 37 3
119 441 5
119 488 5
119 489 2
119 508 4
119 511 3
119 513 4
119 555 4
119 598 1
119 608 5
119 615 4
119 623 5
119 653 4
119 675 4
119 686 4
119 692 2
119 696 4
119 726 4
119 737 4
119 773 4
119 800 5
119 805 5
119 806 4
119 821 1
119 982 2
119 1019 5
119 1065 5
119 1098 4
119 81 1
119 1117 5
119 1118 4
119 1119 3
119 1122 5
119 1123 4
119 1129 5
119 1151 5
119 1152 4
119 1154 3
119 1216 5
119 1294 3
119 1295 4
119 1297 4
119 101 5
119 103 5
119 1308 5
119 1335 5
119 1337 4
119 1375 5
119 1396 5
119 1399 4
119 1423 5
119 1430 5
119 1442 5
119 1448 5
119 1451 5
119 1452 4
119 1455 5
119 1457 5
119 1465 5
119 1470 4
119 1472 5
119 1480 5
119 1505 4
119 1512 5
119 1544 5
119 1545 2
119 1554 4
119 1566 4
119 1583 5
119 1586 3
119 1604 4
119 1616 1
119 1628 4
119 1644 4
119 1656 4
119 160 5
119 1670 2
119 1709 1
119 178 5
119 1846 5
119 199 4
119 1864 4
119 1896 4
119 1897 5
119 1898 2
119 1907 4
119 1919 5
119 1974 4
119 1982 1
119 1983 4
119 2046 5
119 2050 5
119 229 5
119 2148 4
119 2167 5
119 2191 4
119 2224 4
119 2234 4
119 243 5
119 2285 4
119 2292 5
119 2296 3
120 254 5
120 2385 1
120 2400 4
120 2425 2
120 312 4
120 324 4
120 331 4
120 2600 4
120 2602 5
120 2605 5
120 2606 2
120 345 4
120 2791 5
120 359 5
120 2918 4
120 2955 1
120 2958 4
120 2965 3
120 3011 4
120 364 2
120 3039 4
120 3072 4
120 3100 4
120 3111 4
120 3113 4
120 3297 4
120 3319 5
120 3325 5
120 3366 4
120 378 4
120 383 5
120 385 5
120 3429 5
120 389 4
120 398 5
120 403 4
120 409 5
120 412 5
120 3533 4
120 3534 4
120 3535 1
120 3536 5
120 3537 3
120 3538 1
120 3539 1
120 3540 4
120 3541 5
120 3542 5
120 3543 5
120 3544 5
120 3545 5
120 3546 5
120 3547 5
120 3548 5
120 3549 5
120 3550 5
120 3551 5
120 3552 4
120 3553 4
120 3554 4
120 3555 5
120 3556 3
120 3557 5
120 3558 5
120 3559 1
120 3560 3
120 3561 5
120 3562 5
120 3563 5
120 3564 4
120 3565 3
120 3566 4
120 3567 5
120 3568 4
120 3569 4
120 3570 5
120 3571 5
120 3572 5
120 3573 5
120 3574 5
120 3575 3
120 3576 4
120 3577 5
120 3578 2
120 3579 4
120 3580 2
120 3581 4
120 3582 3
120 3583 5
120 3584 5
120 3585 4
120 3586 5
120 3587 5
120 3588 4
120 3589 2
120 3590 4
120 3591 4
120 3592 5
120 3593 5
120 3594 5
120 3595 5
120 449 3
120 451 3
120 459 5
120 474 2
120 481 1
120 482 5
120 524 4
120 532 5
120 540 4
120 571 5
120 578 5
120 600 5
120 611 4
120 612 4
120 53 4
120 660 5
120 60 5
120 787 5
120 792 2
120 821 3
120 835 4
120 839 4
120 892 5
120 893 4
120 896 4
120 902 4
120 991 5
120 1012 5
120 1054 4
120 85 5
120 96 4
120 1342 4
120 1418 5
120 1427 5
120 142 4
120 1515 2
120 149 4
120 160 5
120 1682 1
120 166 5
120 1691 3
120 1701 5
120 1717 4
120 174 3
120 1725 5
120 1729 4
120 1730 4
120 1731 2
120 178 5
120 182 3
120 185 4
120 224 5
120 1986 2
120 1987 3
120 1989 3
120 2015 3
120 2033 2
120 2127 4
121 26 3
121 3596 4
121 3597 4
121 3598 2
121 39 4
121 459 3
121 676 4
121 826 2
121 1216 4
121 1618 4
121 1798 5
121 2225 3
122 2380 5
122 305 5
122 313 1
122 2728 5
122 2740 2
122 2935 5
122 3096 4
122 3289 5
122 3294 3
122 378 4
122 3599 3
122 3600 5
122 3601 4
122 3602 5
122 3603 4
122 3604 3
122 3605 5
122 790 4
122 896 1
122 956 5
122 105 5
122 107 5
122 122 5
122 178 1
122 2110 3
122 2115 5
122 2301 1
123 2350 4
123 307 1
123 3005 2
123 25 5
123 3452 4
123 3607 5
123 3608 4
123 3609 2
123 3610 5
123 3611 5
123 3612 5
123 3613 5
123 3614 5
123 3615 5
123 617 2
123 769 1
123 893 4
123 902 4
123 67 1
123 86 3
123 1226 5
123 1656 5
123 224 2
123 2002 4
123 2029 5
124 2424 4
124 2447 2
124 305 4
124 3305 3
124 3306 5
124 3618 4
124 3619 5
124 3620 4
124 3621 1
124 3622 5
124 3623 4
124 3624 4
124 3625 5
124 3626 4
124 3627 5
124 3628 5
124 3629 5
124 629 5
124 783 2
124 1020 4
124 77 4
124 1920 3
125 2343 2
125 2377 5
125 2379 5
125 2385 3
125 2395 5
125 2400 4
125 306 2
125 321 5
125 328 5
125 338 4
125 2611 5
125 343 5
125 349 2
125 350 5
125 2755 5
125 2776 4
125 2897 5
125 2898 5
125 2912 2
125 2916 5
125 2918 5
125 2920 5
125 3021 5
125 3030 3
125 3045 2
125 3051 5
125 3053 5
125 3061 5
125 3099 2
125 3153 5
125 3205 4
125 3208 2
125 3285 5
125 3288 5
125 3289 5
125 3290 3
125 3292 5
125 3293 5
125 3305 5
125 3306 5
125 3307 4
125 3311 5
125 3355 5
125 3357 3
125 3365 5
125 3401 1
125 378 5
125 379 5
125 3435 3
125 3476 4
125 3586 3
125 3630 3
125 3631 5
125 3632 5
125 3633 5
125 3634 5
125 3635 5
125 3636 5
125 3637 4
125 3638 3
125 3639 5
125 3640 5
125 3641 4
125 3642 1
125 3643 3
125 3644 5
125 3645 2
125 3646 5
125 3647 5
125 3648 5
125 3649 3
125 3650 5
125 3651 5
125 3652 3
125 3653 5
125 3654 4
125 3655 3
125 3656 1
125 3657 3
125 3658 5
125 3659 5
125 3660 5
125 3661 5
125 3662 5
125 3663 5
125 3664 4
125 3665 5
125 3666 3
125 3667 5
125 3668 3
125 3669 4
125 3670 5
125 3671 2
125 3672 5
125 3673 3
125 3674 4
125 3675 3
125 3676 3
125 3677 4
125 3678 5
125 3679 3
125 3680 4
125 3681 4
125 3682 3
125 3683 2
125 3684 1
125 3685 2
125 3686 1
125 3687 3
125 3688 3
125 3689 5
125 3690 5
125 3691 5
125 3692 4
125 3693 2
125 3694 5
125 490 5
125 661 5
125 852 5
125 871 5
125 888 2
125 949 1
125 988 3
125 63 3
125 67 5
125 85 5
125 86 4
125 1156 5
125 88 2
125 1247 4
125 1282 3
125 102 3
125 1344 5
125 1503 1
125 1521 3
125 1659 1
125 1662 2
125 162 5
125 163 1
125 1717 4
125 1739 4
125 177 3
125 185 4
125 192 5
125 193 3
125 214 5
125 1987 4
125 2022 3
125 2043 4
125 2113 5
125 2115 5
125 2152 3
125 2255 5
125 2301 1
126 2461 3
126 294 2
126 2526 4
126 2566 2
126 2572 4
126 2573 1
126 16 5
126 17 5
126 342 1
126 2671 4
126 2682 5
126 2824 4
126 2870 5
126 2871 5
126 2883 5
126 2884 5
126 2914 4
126 2990 4
126 2991 1
126 3165 5
126 3166 4
126 3177 4
126 3179 5
126 3191 3
126 28 4
126 3375 4
126 3392 3
126 3393 3
126 3396 4
126 3397 3
126 3398 4
126 3440 2
126 3524 4
126 3598 3
126 3695 4
126 3696 2
126 3697 4
126 3698 3
126 3699 5
126 3700 5
126 3701 3
126 3702 4
126 3703 4
126 3704 4
126 3705 4
126 3706 3
126 3707 3
126 3708 4
126 3709 4
126 3710 5
126 3711 5
126 3712 4
126 3713 1
126 3714 4
126 3715 1
126 3716 2
126 3717 4
126 3718 2
126 3719 4
126 3720 2
126 487 3
126 488 5
126 509 3
126 47 3
126 642 1
126 646 3
126 656 1
126 668 5
126 669 5
126 670 3
126 672 4
126 673 3
126 679 4
126 687 2
126 700 3
126 707 4
126 710 3
126 716 2
126 722 5
126 738 4
126 749 4
126 753 5
126 754 5
126 755 5
126 756 5
126 757 5
126 760 4
126 762 2
126 777 5
126 981 5
126 1042 2
126 1046 3
126 1139 5
126 4 3
126 1320 3
126 1508 1
126 1532 3
126 1574 5
126 1634 1
126 1635 4
126 1639 1
126 1745 5
126 1752 5
126 178 5
126 1757 5
126 1758 5
126 1760 4
126 1762 5
126 1787 4
126 1792 3
126 1797 5
126 1804 4
126 1956 5
126 1957 4
126 1958 5
126 1960 4
126 2069 3
126 2148 5
126 2222 5
126 2225 5
126 2227 5
126 2235 5
126 2246 4
126 2247 4
126 2249 5
126 2251 5
126 2254 4
126 241 3
126 244 3
126 248 5
126 249 5
127 3721 4
127 3722 5
127 3723 4
127 498 5
127 1142 4
127 1337 5
127 1638 2
127 2051 2
128 296 2
128 307 3
128 2588 4
128 2631 3
128 2710 4
128 2722 4
128 2943 4
128 3091 4
128 3134 4
128 3197 3
128 3275 4
128 3325 4
128 3480 5
128 36 4
128 3606 1
128 3618 4
128 3724 4
128 3725 4
128 3726 5
128 3727 2
128 3728 2
128 3729 3
128 3730 2
128 3731 4
128 3732 2
128 3733 4
128 3734 2
128 3735 4
128 3736 4
128 3737 5
128 3738 3
128 3739 4
128 3740 4
128 3741 5
128 3742 3
128 3743 4
128 3744 5
128 3745 3
128 509 4
128 608 3
128 644 2
128 645 4
128 647 2
128 658 5
128 717 4
128 764 2
128 821 3
128 873 2
128 911 5
128 982 4
128 1152 2
128 1156 4
128 1195 3
128 1261 4
128 1283 5
128 102 4
128 109 5
128 117 2
128 1585 5
128 1586 5
128 1620 4
128 1622 5
128 1626 4
128 1632 5
128 1635 3
128 1645 5
128 1737 1
128 203 5
128 1984 2
128 2051 4
128 2255 5
129 3746 5
129 3747 5
129 3748 3
129 3749 5
129 3750 4
129 131 5
129 2069 4
129 2240 5
130 2402 3
130 2596 5
130 2619 3
130 3410 5
130 3753 4
130 3754 5
130 3755 3
130 3756 2
130 479 4
130 710 2
130 730 5
130 787 3
130 902 4
130 955 5
130 1042 1
130 1124 4
130 1181 3
130 1275 1
130 1318 5
130 1717 5
130 178 2
130 1876 5
130 2301 2
131 2991 2
131 38 4
131 3757 2
131 3758 2
131 3759 2
131 536 1
131 727 1
131 750 5
131 1160 4
131 1168 1
131 1235 1
131 1653 2
131 1664 4
131 231 5
131 243 4
131 2295 3
132 2505 5
132 2507 5
132 2553 5
132 2554 4
132 2560 2
132 352 5
132 2758 5
132 2799 4
132 460 3
132 3755 3
132 3760 5
132 3761 4
132 3762 4
132 3763 2
132 3764 4
132 3765 4
132 3766 5
132 3767 4
132 3768 4
132 3769 3
132 3770 5
132 3771 5
132 3772 5
132 3773 3
132 3774 5
132 3775 4
132 3776 3
132 3777 3
132 3778 5
132 3779 5
132 3780 4
132 3781 5
132 3782 4
132 3783 5
132 3784 3
132 3785 4
132 3786 5
132 3787 3
132 3788 3
132 3789 4
132 3790 3
132 3791 5
132 503 4
132 520 4
132 54 5
132 672 3
132 673 4
132 689 4
132 750 4
132 758 4
132 760 4
132 773 5
132 916 4
132 948 5
132 1112 3
132 1151 4
132 1173 4
132 1235 1
132 1305 5
132 1306 5
132 1307 4
132 1312 5
132 1562 5
132 176 4
132 1854 5
132 211 5
132 1874 5
132 1875 5
132 1878 4
132 1880 4
132 1887 4
132 1893 5
132 1894 4
132 1896 5
132 1897 5
132 1898 5
132 1901 5
132 1902 4
132 1903 5
132 1904 3
132 1907 4
132 1910 4
132 1924 4
132 1928 4
132 1932 5
132 1934 4
132 1938 5
132 1939 5
132 1941 5
132 1946 5
132 1974 5
132 1979 5
132 1982 4
132 2087 5
132 2168 4
132 2171 5
132 2172 5
132 2175 3
132 2176 4
132 2178 3
132 2188 3
132 2193 5
132 2195 5
132 2213 1
132 244 3
132 2293 4
133 2350 4
133 275 5
133 2438 2
133 2445 4
133 2489 2
133 2817 5
133 3021 5
133 3337 2
133 35 5
133 3618 4
133 3710 1
133 3792 5
133 3793 4
133 3794 4
133 3795 5
133 3796 4
133 3797 4
133 3798 4
133 3799 4
133 3800 5
133 648 5
133 694 1
133 844 5
133 981 5
133 1004 5
133 1056 4
133 1057 3
133 67 2
133 83 5
133 1127 5
133 1131 5
133 1143 5
133 1267 4
133 1329 4
133 1551 3
133 1599 4
133 1619 5
133 1746 5
133 213 5
134 318 3
134 3043 4
134 3045 5
134 3112 5
134 3410 5
134 3451 5
134 3607 5
134 3792 3
134 3801 5
134 3802 3
134 3803 5
134 3804 3
134 818 5
134 1217 5
134 104 1
134 117 5
134 118 2
134 132 4
134 138 4
134 142 5
134 160 5
135 343 5
135 22 5
135 3347 4
135 543 5
135 865 4
135 948 5
135 1235 3
136 2349 3
136 2350 5
136 2420 5
136 3805 3
136 3806 3
136 3807 4
136 3808 5
136 1226 4
136 1247 4
136 116 4
136 1562 4
136 230 4
137 3437 4
137 3810 3
137 3811 3
137 3812 5
137 3813 5
137 3814 5
137 615 4
137 850 4
137 1117 4
137 90 5
137 1809 2
138 2316 5
138 2327 1
138 263 4
138 2374 4
138 2443 4
138 2455 4
138 306 2
138 2477 4
138 308 3
138 312 3
138 2495 4
138 316 3
138 318 1
138 321 5
138 2546 3
138 2581 5
138 16 3
138 2623 4
138 2705 4
138 345 4
138 2758 5
138 2885 4
138 2891 5
138 2902 5
138 3044 4
138 3099 5
138 3101 4
138 3152 4
138 26 4
138 3337 2
138 3354 3
138 3358 4
138 3359 5
138 3365 4
138 28 5
138 378 4
138 380 3
138 3590 4
138 433 2
138 3655 5
138 3677 4
138 3683 3
138 452 1
138 460 1
138 3729 4
138 481 3
138 482 4
138 490 3
138 3815 1
138 3816 5
138 3817 2
138 3818 5
138 3819 4
138 3820 2
138 3821 3
138 3822 4
138 3823 3
138 3824 2
138 3825 4
138 3826 5
138 3827 4
138 3828 4
138 3829 2
138 3830 5
138 3831 4
138 3832 2
138 3833 5
138 3834 3
138 3835 4
138 3836 4
138 3837 4
138 3838 4
138 3839 3
138 3840 4
138 3841 4
138 3842 4
138 3843 4
138 3844 2
138 3845 4
138 3846 4
138 3847 4
138 3848 2
138 3849 5
138 3850 2
138 3851 4
138 3852 4
138 3853 4
138 3854 5
138 3855 2
138 3856 2
138 3857 1
138 3858 3
138 3859 2
138 3860 4
138 3861 5
138 3862 4
138 3863 4
138 3864 4
138 3865 1
138 3866 5
138 3867 4
138 509 2
138 528 4
138 529 4
138 51 2
138 607 5
138 608 4
138 613 3
138 630 5
138 631 3
138 645 2
138 646 3
138 647 5
138 661 3
138 710 2
138 714 3
138 717 4
138 718 1
138 721 2
138 739 3
138 758 3
138 769 4
138 776 2
138 789 4
138 800 4
138 821 1
138 822 4
138 826 4
138 869 3
138 879 3
138 892 3
138 896 1
138 902 4
138 907 2
138 954 1
138 981 1
138 1003 1
138 1005 2
138 1006 4
138 1014 2
138 1016 2
138 1019 5
138 1034 5
138 1041 5
138 1043 4
138 1045 3
138 1046 5
138 1048 3
138 1049 4
138 1052 2
138 1055 4
138 65 2
138 1058 4
138 1060 4
138 1061 4
138 1063 4
138 1065 3
138 1067 1
138 1069 4
138 1072 4
138 1073 4
138 1075 5
138 1077 4
138 1078 1
138 1079 3
138 1080 1
138 1081 3
138 1082 4
138 1083 4
138 1084 4
138 1085 3
138 1086 5
138 67 3
138 75 5
138 77 4
138 80 4
138 84 4
138 85 3
138 1159 4
138 1167 5
138 1185 3
138 1197 4
138 1207 4
138 1211 4
138 1215 4
138 1218 3
138 1219 2
138 1246 1
138 1267 4
138 1275 1
138 107 1
138 110 2
138 111 3
138 123 4
138 127 1
138 1380 4
138 1389 4
138 1451 4
138 1505 4
138 1515 3
138 1550 1
138 1632 3
138 1635 2
138 1638 3
138 1639 4
138 1651 5
138 6 5
138 1656 2
138 160 5
138 1681 5
138 1717 3
138 1725 4
138 1741 2
138 178 3
138 1827 1
138 1831 5
138 200 2
138 204 4
138 219 5
138 224 4
138 1971 3
138 1995 4
138 1996 4
138 2042 4
138 2064 1
138 2074 5
138 2085 3
138 2135 1
138 233 5
138 2164 2
138 2223 4
138 2228 3
138 2289 3
138 2300 3
138 2301 1
139 2349 2
139 316 4
139 321 5
139 435 5
139 3679 5
139 458 4
139 3807 4
139 3868 5
139 3869 5
139 3870 1
139 3871 3
139 3872 5
139 3873 5
139 3874 5
139 3875 5
139 3876 4
139 731 5
139 970 1
139 1005 4
139 1057 1
139 1201 5
139 1224 5
139 1226 5
139 1227 4
139 1251 1
139 1260 4
139 111 5
139 112 5
139 114 5
139 1520 3
139 2005 4
139 2063 5
140 305 4
140 307 4
140 2598 4
140 2706 5
140 2902 5
140 3044 5
140 3047 3
140 3134 4
140 383 4
140 452 1
140 485 2
140 50 4
140 737 2
140 820 1
140 821 3
140 1037 4
140 1161 5
140 1441 5
140 1975 1
141 2458 4
141 2504 5
141 2660 3
141 2999 5
141 3060 4
141 3186 5
141 3877 4
141 3878 5
141 3879 5
141 3880 5
141 3881 5
141 3882 4
141 3883 3
141 3884 5
141 3885 4
141 3886 5
141 3887 5
141 3888 3
141 736 4
141 737 4
141 756 5
141 940 4
141 977 5
141 1117 5
141 1119 5
141 1151 5
141 5 2
141 1308 5
141 1552 4
141 1554 5
141 1562 5
141 6 4
141 1667 5
141 1796 3
141 1805 4
141 7 4
141 1889 5
141 1893 5
141 1894 5
141 1895 4
141 1897 5
141 1908 5
141 1916 5
141 1921 5
141 1926 4
141 1940 5
141 1981 4
141 229 5
141 231 4
141 2181 5
141 2189 5
141 2190 3
141 2242 3
141 2268 5
141 246 1
141 2289 4
142 2524 4
142 2562 5
142 2819 1
142 3345 5
142 3374 4
142 3889 5
142 738 4
142 945 3
142 1113 5
142 1761 5
142 1816 5
142 231 3
142 2143 5
142 2150 4
142 2151 4
143 11 4
143 254 4
143 2332 5
143 2385 5
143 12 1
143 2442 3
143 2460 2
143 300 1
143 2490 2
143 321 3
143 2542 4
143 2587 5
143 2598 4
143 2602 2
143 2632 2
143 2688 5
143 345 3
143 2755 5
143 2910 1
143 2992 4
143 362 5
143 3045 5
143 3122 4
143 3134 5
143 3161 4
143 3226 5
143 3334 2
143 3353 5
143 3356 5
143 3360 4
143 404 4
143 3530 4
143 430 2
143 3624 3
143 470 5
143 3747 5
143 3871 5
143 512 1
143 3890 3
143 3891 5
143 3892 5
143 3893 2
143 3894 2
143 3895 3
143 3896 4
143 3897 2
143 3898 1
143 3899 2
143 3900 5
143 3901 4
143 3902 1
143 3903 4
143 3904 1
143 3905 5
143 3906 4
143 3907 4
143 3908 5
143 3909 2
143 3910 4
143 3911 4
143 3912 5
143 3913 1
143 3914 2
143 3915 5
143 3916 5
143 3917 2
143 3918 5
143 3919 5
143 3920 5
143 3921 5
143 3922 5
143 3923 4
143 3924 4
143 3925 2
143 3926 4
143 3927 4
143 3928 1
143 3929 1
143 3930 4
143 3931 5
143 3932 5
143 3933 5
143 3934 5
143 3935 5
143 3936 5
143 3937 4
143 3938 5
143 55 4
143 653 4
143 60 3
143 699 1
143 781 1
143 810 5
143 818 5
143 821 5
143 822 2
143 832 5
143 61 5
143 902 2
143 1006 5
143 1065 5
143 71 5
143 76 2
143 1122 5
143 1137 2
143 1143 1
143 1145 5
143 1147 1
143 1172 3
143 1176 5
143 1186 5
143 1188 4
143 1214 5
143 97 5
143 132 5
143 134 5
143 1360 5
143 1367 5
143 136 5
143 139 3
143 142 5
143 144 3
143 1511 4
143 1512 5
143 146 5
143 147 4
143 148 3
143 149 3
143 1543 4
143 151 5
143 152 4
143 153 2
143 156 4
143 158 4
143 159 5
143 160 5
143 161 5
143 172 4
143 1721 4
143 1723 5
143 1742 5
143 1861 4
143 223 5
143 1978 2
143 1981 5
143 2008 5
143 2023 5
143 2040 5
143 2061 4
143 2211 5
143 2289 4
143 2311 4
144 317 5
144 2870 5
144 20 5
144 3455 5
144 3457 5
144 3939 5
144 3940 5
144 3941 5
144 3942 5
144 3943 5
144 1671 5
144 1850 5
145 3807 5
145 3944 4
145 3945 4
145 3946 5
145 3947 5
145 1203 5
145 1214 3
145 140 1
145 1514 5
145 1850 4
145 216 3
146 2893 5
146 24 5
146 3163 5
146 3948 5
146 3949 5
146 1317 4
146 1576 5
147 2384 2
147 2421 3
147 2552 5
147 2555 5
147 3324 4
147 3639 5
147 449 3
147 485 4
147 3950 4
147 3951 4
147 3952 3
147 3953 4
147 3954 4
147 3955 4
147 3956 4
147 3957 3
147 3958 2
147 3959 1
147 3960 4
147 799 3
147 821 3
147 937 4
147 1057 3
147 1143 4
147 1152 2
147 1184 4
147 1187 4
147 1223 5
147 114 3
147 1365 4
147 1447 5
147 147 4
147 1862 5
147 223 5
147 2197 4
147 2289 3
148 2385 2
148 305 4
148 2485 4
148 2673 2
148 2679 5
148 2686 5
148 345 5
148 351 5
148 2775 4
148 2963 4
148 3057 5
148 373 5
148 375 3
148 3435 4
148 397 4
148 407 5
148 451 4
148 458 5
148 3751 4
148 500 4
148 3961 5
148 3962 5
148 3963 5
148 3964 5
148 3965 5
148 3966 5
148 3967 4
148 3968 5
148 3969 4
148 3970 5
148 3971 4
148 3972 5
148 3973 5
148 3974 1
148 3975 4
148 522 5
148 609 5
148 792 4
148 796 5
148 824 5
148 827 4
148 848 4
148 1004 5
148 1041 5
148 67 2
148 83 5
148 89 4
148 1184 4
148 1233 5
148 1240 5
148 1274 5
148 1332 5
148 1340 3
148 1350 4
148 1362 4
148 1365 5
148 1370 5
148 1380 5
148 1389 5
148 1559 5
148 160 5
148 174 4
148 1722 5
148 178 4
148 182 4
148 199 5
148 2117 5
148 2241 4
149 2332 5
149 2374 5
149 2421 4
149 307 2
149 2501 3
149 2521 5
149 2523 5
149 2619 4
149 2649 4
149 2652 4
149 2667 2
149 2709 5
149 2776 4
149 2800 4
149 2805 5
149 2810 5
149 2818 3
149 2821 4
149 2826 3
149 2842 3
149 2847 4
149 2855 2
149 2922 2
149 2996 3
149 3045 4
149 3372 4
149 3374 4
149 3432 4
149 3616 5
149 3685 1
149 3691 1
149 448 1
149 3976 5
149 3977 4
149 3978 3
149 3979 3
149 3980 1
149 3981 2
149 3982 3
149 3983 1
149 3984 4
149 3985 4
149 3986 5
149 3987 4
149 3988 3
149 3989 5
149 3990 3
149 3991 1
149 3992 4
149 3993 4
149 3994 4
149 3995 4
149 3996 3
149 3997 3
149 3998 1
149 3999 2
149 4000 4
149 4001 4
149 4002 5
149 4003 4
149 4004 4
149 4005 4
149 4006 3
149 4007 4
149 4008 3
149 4009 4
149 4010 4
149 4011 4
149 4012 4
149 4013 4
149 4014 4
149 4015 4
149 4016 1
149 530 5
149 608 1
149 59 4
149 734 5
149 738 3
149 821 3
149 849 4
149 895 1
149 956 5
149 962 4
149 1004 3
149 1111 3
149 85 1
149 86 4
149 1180 4
149 1184 4
149 1246 3
149 1343 4
149 1350 4
149 1377 4
149 1717 5
149 1743 4
149 1764 5
149 1767 5
149 1768 4
149 1769 4
149 1775 5
149 1779 5
149 1780 4
149 1785 4
149 1786 4
149 1787 4
149 1788 4
149 1789 4
149 1791 4
149 1795 4
149 1796 3
149 182 2
149 185 4
149 187 4
149 191 5
149 212 2
149 223 5
149 226 4
149 2019 2
149 2060 1
149 2140 5
149 2143 5
149 2151 4
149 2153 4
149 2181 4
150 2389 5
150 2509 5
150 2886 4
150 3161 5
150 512 5
150 4017 5
150 4018 4
150 4019 3
150 690 4
150 1443 5
150 1606 4
150 1641 5
150 1652 5
151 2505 5
151 2548 5
151 2727 5
151 3011 4
151 3040 5
151 3094 5
151 3116 5
151 3314 5
151 3317 5
151 380 3
151 3606 5
151 460 3
151 3849 5
151 509 3
151 4020 3
151 4021 3
151 4022 5
151 4023 5
151 4024 4
151 4025 4
151 4026 1
151 4027 5
151 4028 5
151 4029 2
151 4030 5
151 4031 5
151 4032 4
151 4033 5
151 51 5
151 823 5
151 902 1
151 948 5
151 981 5
151 988 1
151 1057 3
151 1062 5
151 1071 5
151 1155 5
151 1216 5
151 1234 5
151 102 4
151 120 5
151 1528 5
151 1645 5
151 1659 5
151 1832 4
151 1985 1
151 2101 5
151 2103 5
151 2107 5
151 243 5
152 2340 3
152 2344 5
152 263 1
152 2365 4
152 2366 2
152 2368 2
152 2371 4
152 2407 4
152 2422 4
152 307 3
152 2485 4
152 2489 5
152 315 3
152 316 4
152 317 4
152 2538 5
152 2551 2
152 335 5
152 2635 3
152 2705 2
152 345 3
152 2716 4
152 351 4
152 2752 2
152 2767 2
152 2776 3
152 357 5
152 2910 1
152 2913 4
152 2918 3
152 2932 4
152 2934 2
152 3004 5
152 3005 5
152 3008 5
152 3024 5
152 3036 4
152 3062 5
152 3065 5
152 3128 4
152 3199 4
152 3358 3
152 3441 5
152 3453 3
152 3454 4
152 3459 4
152 417 2
152 3486 5
152 3501 4
152 3551 5
152 3577 5
152 430 5
152 3674 2
152 457 5
152 461 5
152 463 4
152 468 5
152 3740 4
152 470 4
152 472 4
152 3807 5
152 3815 4
152 3847 5
152 3868 5
152 3870 5
152 3874 5
152 3876 4
152 3939 4
152 3940 4
152 3948 5
152 3960 4
152 3967 4
152 4034 5
152 4035 4
152 4036 3
152 4037 4
152 4038 4
152 4039 4
152 4040 2
152 4041 2
152 4042 2
152 4043 4
152 4044 2
152 4045 4
152 4046 3
152 4047 2
152 4048 2
152 4049 4
152 4050 3
152 4051 5
152 4052 5
152 4053 4
152 4054 5
152 4055 5
152 4056 2
152 4057 5
152 4058 4
152 4059 5
152 4060 4
152 4061 5
152 4062 2
152 4063 4
152 4064 5
152 4065 5
152 4066 1
152 4067 4
152 4068 2
152 4069 5
152 4070 5
152 4071 5
152 4072 3
152 4073 4
152 4074 4
152 4075 4
152 4076 3
152 4077 5
152 4078 5
152 4079 5
152 4080 1
152 4081 4
152 4082 4
152 4083 4
152 4084 4
152 4085 4
152 4086 4
152 4087 5
152 4088 5
152 4089 5
152 4090 5
152 4091 2
152 4092 4
152 4093 5
152 4094 5
152 4095 4
152 4096 3
152 4097 2
152 4098 5
152 4099 4
152 48 4
152 563 2
152 572 4
152 578 5
152 607 5
152 661 2
152 701 4
152 793 4
152 809 4
152 810 4
152 814 2
152 815 4
152 821 5
152 822 5
152 824 5
152 827 2
152 833 5
152 887 5
152 892 2
152 902 4
152 1005 4
152 1014 5
152 67 2
152 1174 4
152 1184 2
152 1217 3
152 1218 4
152 1246 4
152 1251 1
152 97 4
152 1287 4
152 1376 3
152 1384 5
152 1420 3
152 1426 4
152 1576 4
152 1634 2
152 1645 4
152 163 4
152 1678 5
152 165 5
152 1682 1
152 178 5
152 1831 5
152 1832 3
152 1833 5
152 1859 5
152 223 5
152 2015 1
152 2080 5
152 2096 5
152 2114 4
152 2121 4
152 2136 4
152 2210 5
152 2275 5
152 2276 4
152 2301 1
153 2314 5
153 2336 5
153 2345 5
153 2346 5
153 2347 5
153 263 4
153 2374 1
153 2375 2
153 307 3
153 309 2
153 2496 4
153 2510 4
153 2619 2
153 343 5
153 2699 1
153 345 2
153 2743 5
153 2744 1
153 2774 2
153 2821 1
153 2830 2
153 2899 2
153 2900 2
153 2901 4
153 2902 5
153 2903 5
153 2910 5
153 3031 1
153 3043 4
153 3047 4
153 3125 1
153 3134 2
153 3137 4
153 3140 4
153 3141 5
153 3142 4
153 3205 2
153 3217 4
153 3218 5
153 3221 5
153 3222 5
153 3223 5
153 3226 4
153 3230 4
153 3231 3
153 3234 4
153 3236 4
153 3237 3
153 3238 3
153 3239 3
153 3240 4
153 3241 3
153 3244 4
153 3249 5
153 3250 1
153 3253 5
153 3254 5
153 3255 3
153 3256 1
153 3259 3
153 3260 4
153 3261 5
153 3262 4
153 3263 3
153 3264 4
153 3265 5
153 3266 4
153 3267 5
153 3268 5
153 3269 4
153 3270 4
153 3271 4
153 3272 4
153 3273 5
153 3274 5
153 3276 5
153 3277 5
153 3278 5
153 3327 5
153 375 1
153 378 3
153 3428 4
153 3486 5
153 3623 4
153 3660 3
153 448 1
153 452 4
153 3721 4
153 3725 4
153 3734 4
153 3745 1
153 3800 5
153 3902 2
153 3944 5
153 4083 1
153 4100 4
153 4101 1
153 4102 5
153 4103 5
153 4104 4
153 4105 5
153 4106 5
153 4107 1
153 4108 5
153 4109 1
153 4110 2
153 4111 4
153 4112 3
153 4113 5
153 4114 5
153 4115 4
153 4116 5
153 4117 5
153 4118 5
153 4119 5
153 4120 4
153 4121 5
153 4122 2
153 4123 3
153 4124 5
153 4125 4
153 4126 5
153 4127 4
153 4128 5
153 4129 4
153 4130 5
153 4131 5
153 4132 5
153 4133 5
153 4134 5
153 4135 2
153 4136 1
153 4137 4
153 4138 5
153 4139 4
153 4140 1
153 4141 4
153 4142 4
153 532 4
153 563 2
153 50 5
153 608 4
153 620 3
153 650 4
153 689 4
153 708 4
153 736 3
153 737 4
153 739 4
153 766 4
153 818 4
153 819 1
153 820 2
153 821 3
153 827 3
153 829 5
153 908 5
153 960 4
153 1005 4
153 1048 5
153 1050 5
153 67 4
153 1118 5
153 1155 5
153 1161 5
153 1289 5
153 102 1
153 1332 2
153 1379 3
153 1519 1
153 1527 2
153 1545 2
153 1583 5
153 1612 5
153 1616 3
153 163 1
153 1717 5
153 1744 3
153 1829 4
153 1832 4
153 1851 5
153 212 5
153 2014 4
153 2032 5
153 2043 4
153 229 4
153 2263 3
153 2275 5
153 247 3
153 2305 4
153 2306 3
153 2308 3
153 2309 4
154 2371 5
154 265 5
154 2399 5
154 2426 5
154 281 5
154 2453 3
154 288 3
154 293 4
154 294 5
154 306 5
154 2477 5
154 310 5
154 2494 5
154 316 5
154 321 5
154 326 2
154 2545 3
154 335 5
154 2604 5
154 2625 2
154 342 4
154 2686 5
154 2722 5
154 2734 4
154 2788 5
154 2794 1
154 2980 2
154 3037 5
154 3056 5
154 3096 5
154 3101 5
154 3104 1
154 3207 5
154 3232 5
154 3250 4
154 3286 1
154 3325 5
154 3327 5
154 3501 5
154 423 5
154 3546 5
154 36 5
154 439 5
154 3618 4
154 3690 5
154 450 3
154 39 3
154 3733 4
154 470 5
154 3745 5
154 471 5
154 474 2
154 3887 5
154 3919 5
154 3920 5
154 4018 3
154 4068 1
154 4080 4
154 4081 5
154 4104 5
154 4112 5
154 4143 5
154 4144 5
154 4145 4
154 4146 5
154 4147 5
154 4148 5
154 4149 5
154 4150 4
154 4151 5
154 4152 5
154 4153 5
154 4154 4
154 4155 3
154 4156 1
154 4157 1
154 4158 5
154 4159 5
154 4160 5
154 4161 2
154 4162 5
154 4163 3
154 4164 5
154 4165 5
154 4166 5
154 4167 4
154 4168 5
154 4169 4
154 4170 5
154 4171 1
154 4172 5
154 4173 5
154 4174 4
154 4175 5
154 4176 5
154 4177 5
154 4178 5
154 4179 5
154 4180 4
154 4181 5
154 4182 5
154 4183 5
154 4184 5
154 4185 5
154 4186 5
154 4187 5
154 4188 5
154 4189 5
154 4190 5
154 4191 4
154 4192 5
154 4193 5
154 4194 4
154 4195 5
154 4196 4
154 4197 5
154 4198 5
154 4199 4
154 4200 5
154 4201 2
154 526 5
154 529 5
154 544 5
154 548 5
154 581 5
154 593 5
154 607 5
154 608 4
154 610 3
154 642 4
154 650 3
154 60 5
154 697 1
154 709 5
154 730 3
154 778 1
154 801 1
154 806 5
154 821 3
154 826 5
154 833 5
154 835 3
154 858 1
154 888 5
154 900 5
154 1005 5
154 1012 5
154 67 4
154 75 5
154 76 4
154 1122 5
154 1123 5
154 1134 5
154 1155 5
154 1166 5
154 1184 3
154 1278 5
154 105 5
154 125 5
154 132 5
154 133 3
154 1349 5
154 1360 5
154 1367 5
154 1384 5
154 1386 5
154 1426 5
154 1443 4
154 1483 5
154 147 5
154 151 5
154 158 4
154 159 5
154 1654 4
154 160 5
154 1723 5
154 178 5
154 1831 5
154 1853 2
154 223 5
154 224 5
154 1982 1
154 2081 4
154 2094 5
154 2164 2
155 278 5
155 2599 2
155 500 5
155 4202 3
155 4203 5
155 4204 5
155 4205 4
155 4206 4
155 4207 1
155 1319 5
155 1549 4
155 1610 4
156 2580 2
156 2715 4
156 3031 2
156 3300 3
156 3301 1
156 3329 4
156 3362 4
156 455 4
156 3748 2
156 511 3
156 4072 4
156 4105 5
156 4208 4
156 4209 3
156 4210 2
156 4211 4
156 4212 5
156 4213 4
156 4214 4
156 4215 4
156 4216 4
156 4217 3
156 4218 5
156 4219 4
156 4220 1
156 4221 3
156 4222 4
156 4223 4
156 4224 3
156 4225 3
156 607 5
156 620 2
156 645 2
156 647 2
156 654 4
156 717 2
156 765 3
156 1040 4
156 68 3
156 1183 3
156 1262 4
156 127 3
156 1338 5
156 1528 5
156 178 2
156 1984 1
156 2067 2
156 2164 3
156 2238 2
156 2303 5
157 2382 5
157 2527 5
157 2530 5
157 16 5
157 2652 4
157 2682 5
157 344 5
157 352 2
157 353 5
157 2796 5
157 2801 5
157 2824 4
157 2834 5
157 2862 5
157 2868 2
157 2870 4
157 2873 5
157 2874 4
157 2886 5
157 3391 5
157 3392 5
157 3460 5
157 4226 3
157 4227 5
157 4228 4
157 4229 4
157 4230 4
157 4231 4
157 4232 4
157 4233 1
157 4234 4
157 4235 4
157 4236 4
157 4237 5
157 4238 5
157 670 3
157 734 5
157 738 5
157 742 4
157 750 4
157 981 5
157 1350 4
157 138 5
157 1377 5
157 1532 4
157 1533 5
157 1536 5
157 1721 5
157 1753 5
157 1755 5
157 1758 5
157 1761 3
157 1763 5
157 1765 3
157 1773 5
157 1776 5
157 1782 4
157 1788 4
157 1803 3
157 1816 5
157 1818 4
157 207 5
157 8 2
157 1956 5
157 1960 5
157 2137 2
157 2150 4
157 2169 5
157 2248 5
157 2249 5
157 248 4
157 249 5
158 2580 1
158 2602 4
158 2902 5
158 2917 5
158 3068 4
158 3190 3
158 3217 5
158 3432 5
158 3460 4
158 3646 4
158 3723 5
158 3744 4
158 3979 2
158 4188 5
158 4210 4
158 4224 4
158 4239 4
158 4240 4
158 4241 5
158 4242 4
158 4243 3
158 4244 3
158 4245 2
158 4246 4
158 4247 4
158 4248 4
158 4249 4
158 4250 3
158 4251 5
158 4252 5
158 4253 4
158 4254 4
158 620 4
158 728 2
158 67 2
158 82 5
158 1272 1
158 1290 4
158 1624 5
158 2274 4
159 2339 2
159 2340 5
159 2442 2
159 2443 4
159 2444 3
159 2461 2
159 300 5
159 2510 3
159 336 3
159 2569 5
159 2594 4
159 2595 5
159 339 3
159 2638 3
159 2689 4
159 354 5
159 2986 3
159 2990 4
159 2991 2
159 2993 4
159 1 5
159 3397 2
159 3529 4
159 43 2
159 520 5
159 46 3
159 4226 3
159 4235 4
159 4255 4
159 4256 5
159 4257 3
159 4258 3
159 4259 5
159 4260 4
159 4261 4
159 4262 3
159 614 4
159 733 4
159 736 5
159 737 2
159 750 4
159 758 4
159 759 2
159 948 4
159 1117 4
159 1119 5
159 5 3
159 1350 2
159 1544 5
159 1551 5
159 1552 4
159 1553 4
159 1556 4
159 1557 2
159 1559 5
159 6 3
159 173 3
159 175 4
159 176 5
159 1805 5
159 1809 4
159 1849 2
159 7 4
159 210 4
159 1861 4
159 9 4
159 229 4
159 2241 5
159 2242 4
159 2243 3
159 2256 2
159 239 2
159 242 3
159 244 3
159 245 4
159 246 4
159 2289 4
159 2291 3
159 2293 5
160 291 5
160 2510 1
160 2745 5
160 3470 1
160 3704 1
160 4215 2
160 4263 1
160 4264 4
160 4265 3
160 178 4
160 1844 5
160 1851 5
160 2108 5
160 2158 4
160 2251 2
161 2495 5
161 2962 5
161 3433 1
161 3471 4
161 4266 5
161 4267 3
161 4268 5
161 4269 3
161 4270 5
161 4271 4
161 4272 5
161 4273 5
161 4274 1
161 763 4
161 1339 5
161 1483 3
161 1567 5
161 1800 4
161 2296 4
162 2321 4
162 2325 3
162 2327 3
162 2340 4
162 2444 2
162 2447 2
162 299 1
162 2484 3
162 2485 4
162 2510 3
162 2543 4
162 2545 3
162 336 2
162 2563 3
162 2575 3
162 2577 3
162 339 3
162 2671 4
162 2672 4
162 2753 2
162 2830 3
162 2906 3
162 3084 3
162 3195 2
162 3197 3
162 3440 2
162 3529 4
162 3615 3
162 39 3
162 3733 4
162 3764 5
162 3788 4
162 3798 2
162 3843 4
162 509 4
162 511 3
162 512 4
162 3949 5
162 3959 1
162 4081 3
162 4082 4
162 4256 5
162 4260 3
162 4275 4
162 4276 4
162 4277 4
162 4278 4
162 4279 2
162 4280 1
162 4281 2
162 4282 2
162 4283 2
162 4284 2
162 4285 3
162 4286 4
162 4287 3
162 4288 4
162 4289 3
162 4290 3
162 4291 3
162 4292 1
162 4293 4
162 4294 3
162 4295 4
162 4296 3
162 642 3
162 643 4
162 644 3
162 645 3
162 646 3
162 648 4
162 650 3
162 700 5
162 704 4
162 707 3
162 710 1
162 711 2
162 713 3
162 714 5
162 716 1
162 719 3
162 725 4
162 739 4
162 765 4
162 767 1
162 768 3
162 771 3
162 772 4
162 774 3
162 875 3
162 948 5
162 1038 3
162 1039 3
162 1041 4
162 1042 3
162 1046 3
162 80 4
162 1141 3
162 1147 4
162 1155 5
162 1196 4
162 1512 4
162 1536 4
162 1544 5
162 1547 3
162 1551 3
162 1553 4
162 1629 2
162 1632 3
162 1634 2
162 1636 4
162 1639 3
162 1645 4
162 6 5
162 1657 4
162 175 4
162 1827 1
162 1966 3
162 1971 4
162 2051 3
162 229 4
162 2148 5
162 234 1
162 2237 5
162 2239 3
162 2252 1
162 2253 1
162 244 2
162 246 2
163 2510 3
163 2595 5
163 2640 4
163 2806 5
163 2849 5
163 2871 4
163 3161 5
163 3373 5
163 4298 5
163 4299 3
163 4300 2
163 735 4
163 738 5
163 739 4
163 932 4
163 948 4
163 1350 5
163 1374 2
163 1533 5
163 6 5
163 1763 2
163 1765 5
163 1796 4
163 230 4
163 231 3
163 2197 5
163 2303 4
164 2363 4
164 2444 3
164 2457 3
164 2459 3
164 2460 4
164 2461 3
164 2510 3
164 2598 2
164 2604 4
164 2631 3
164 2689 4
164 2816 4
164 3309 4
164 3411 5
164 3811 2
164 4237 2
164 4260 4
164 4262 3
164 4301 2
164 4302 2
164 4303 4
164 4304 1
164 4305 4
164 4306 3
164 653 4
164 974 5
164 1010 4
164 67 2
164 1117 4
164 1547 4
164 1550 2
164 1560 3
164 1664 1
164 210 4
164 1976 2
164 1985 4
164 2125 4
165 258 5
165 263 5
165 292 1
165 2475 4
165 2734 4
165 2933 4
165 3053 5
165 3104 1
165 3294 1
165 377 1
165 378 1
165 3659 5
165 3851 5
165 3974 1
165 3990 5
165 4051 5
165 4251 5
165 4307 5
165 4308 5
165 4309 3
165 4310 5
165 4311 5
165 4312 3
165 4313 5
165 4314 5
165 4315 3
165 4316 4
165 4317 5
165 4318 5
165 695 3
165 743 5
165 778 1
165 782 4
165 901 5
165 1246 1
165 118 4
165 1384 4
165 1737 1
165 224 4
165 1984 1
165 1989 5
165 2073 5
166 11 2
166 2317 1
166 2318 5
166 300 2
166 336 4
166 2570 1
166 2693 1
166 2722 1
166 2994 5
166 3096 3
166 3195 2
166 3395 1
166 3527 3
166 3839 1
166 4319 5
166 4320 5
166 4321 2
166 4322 1
166 643 3
166 645 1
166 707 5
166 711 2
166 758 2
166 766 3
166 934 3
166 942 4
166 1058 4
166 4 1
166 1550 5
166 1635 1
166 1638 4
166 1805 3
166 1850 3
166 1927 3
166 1938 4
166 1940 5
166 234 1
166 2236 5
167 2442 4
167 336 5
167 2669 3
167 2851 5
167 2992 5
167 3060 5
167 3120 4
167 513 4
167 596 5
167 4323 5
167 4324 5
167 4325 2
167 4326 5
167 4327 4
167 692 5
167 768 5
167 948 5
167 65 5
167 1119 1
167 1147 4
167 1150 4
167 1645 3
167 1666 2
167 1812 5
167 1861 4
167 1926 5
167 1978 4
167 1981 4
167 2197 5
167 2296 1
168 2822 4
168 3093 5
168 532 5
168 4328 5
168 4329 5
168 4330 1
168 4331 5
168 4332 5
168 617 4
168 794 1
168 891 4
168 1337 5
168 178 5
168 200 1
169 263 4
169 2374 3
169 300 3
169 324 2
169 2513 4
169 2602 3
169 2616 4
169 2619 4
169 2867 5
169 3589 1
169 3681 1
169 3683 3
169 3685 1
169 3691 3
169 449 5
169 474 2
169 3776 3
169 3817 4
169 3981 4
169 4015 4
169 532 5
169 4236 4
169 4334 4
169 4335 5
169 4336 5
169 4337 3
169 4338 5
169 4339 5
169 4340 3
169 4341 3
169 4342 4
169 4343 4
169 4344 4
169 4345 1
169 4346 2
169 4347 1
169 4348 3
169 4349 1
169 4350 3
169 787 4
169 895 1
169 85 1
169 1344 2
169 1350 3
169 160 3
169 1657 4
169 1717 5
169 177 5
169 1786 4
169 182 3
169 187 5
169 222 2
169 224 4
169 1945 3
169 1976 4
169 2019 1
169 2022 4
169 2060 1
169 2291 4
170 2345 5
170 2347 5
170 2357 5
170 2410 3
170 2515 5
170 2553 5
170 343 5
170 2900 3
170 2901 3
170 2903 4
170 2912 2
170 3138 3
170 3141 4
170 3142 3
170 3216 3
170 3217 5
170 3222 5
170 3223 4
170 3230 3
170 3234 4
170 3235 3
170 3237 3
170 3248 3
170 3254 5
170 3259 4
170 3260 4
170 3261 5
170 3264 4
170 3265 5
170 3266 3
170 3267 4
170 3269 4
170 3270 4
170 3272 4
170 3274 5
170 3276 5
170 3277 5
170 464 4
170 495 4
170 3807 5
170 3872 4
170 3883 5
170 3918 4
170 3931 4
170 3944 5
170 4113 5
170 4115 4
170 4116 4
170 4117 5
170 4122 3
170 4125 5
170 4126 5
170 4127 4
170 50 3
170 4306 5
170 4351 5
170 4352 4
170 4353 3
170 4354 4
170 4355 5
170 4356 5
170 4357 4
170 620 4
170 4358 5
170 4359 4
170 1067 5
170 1194 4
170 1223 4
170 116 4
170 1435 5
170 205 5
170 1926 4
170 2063 4
170 2237 4
170 2305 4
171 2385 1
171 2436 2
171 301 5
171 321 5
171 2628 5
171 2654 3
171 2836 4
171 3055 5
171 3120 5
171 3296 3
171 3335 4
171 3338 2
171 33 5
171 3641 4
171 3679 5
171 457 5
171 458 5
171 3743 5
171 3750 4
171 486 5
171 3799 5
171 3935 5
171 4100 4
171 4139 3
171 4360 5
171 4361 5
171 4362 5
171 4363 5
171 4364 5
171 4365 4
171 4366 4
171 4367 5
171 4368 5
171 4369 2
171 4370 3
171 4371 5
171 4372 5
171 4373 4
171 4374 5
171 4375 5
171 4376 5
171 4377 3
171 4378 4
171 821 5
171 822 4
171 1033 5
171 1056 3
171 67 3
171 1170 5
171 1204 3
171 1215 1
171 1216 5
171 1231 5
171 118 5
171 129 5
171 130 2
171 1380 5
171 1430 4
171 1582 5
171 1608 5
171 1669 5
171 1882 5
171 2095 2
171 2240 5
172 2756 5
172 3449 5
172 3472 4
172 4297 5
172 52 4
172 4379 3
172 4380 5
172 4381 5
172 4382 5
172 4383 5
172 4384 5
172 4385 5
172 826 5
172 1262 5
172 1263 5
172 1265 5
172 1523 5
172 1586 5
172 1983 5
173 275 3
173 279 3
173 337 3
173 2885 2
173 3530 2
173 3706 2
173 3897 2
173 3922 3
173 4021 4
173 4386 2
173 4387 2
173 4388 4
173 4389 3
173 4390 3
173 4391 2
173 4392 3
173 4393 3
173 4394 1
173 4395 3
173 4396 3
173 640 2
173 683 5
173 896 3
173 1054 4
173 1127 2
173 1136 3
173 1324 2
173 1376 5
173 1544 4
173 1602 4
173 1619 2
173 1621 3
173 1948 4
173 1980 3
173 2090 4
173 2092 4
173 2235 3
174 294 1
174 2499 5
174 341 5
174 4397 4
174 751 5
174 990 4
174 1619 5
174 2064 2
174 2200 5
175 2327 4
175 2343 3
175 270 5
175 271 5
175 2448 1
175 2491 2
175 2563 3
175 2673 1
175 2689 5
175 2695 2
175 3005 5
175 3062 5
175 3122 5
175 3342 5
175 3348 5
175 3363 5
175 3458 3
175 3471 5
175 3544 5
175 3607 5
175 3653 5
175 457 5
175 510 5
175 45 1
175 517 5
175 3895 4
175 3900 5
175 3932 5
175 3958 5
175 4050 5
175 4051 1
175 4083 1
175 4173 5
175 4383 4
175 4398 1
175 4399 5
175 4400 4
175 4401 5
175 4402 4
175 4403 5
175 4404 4
175 4405 5
175 4406 2
175 4407 5
175 4408 5
175 4409 5
175 4410 4
175 4411 2
175 4412 5
175 4413 1
175 4414 5
175 4415 1
175 4416 5
175 4417 5
175 4418 5
175 4419 1
175 4420 5
175 4421 4
175 4422 3
175 4423 5
175 4424 4
175 4425 5
175 4426 4
175 4427 5
175 4428 5
175 4429 3
175 4430 3
175 4431 3
175 4432 5
175 645 4
175 646 4
175 690 3
175 699 1
175 733 1
175 778 1
175 779 5
175 821 5
175 1145 5
175 1160 5
175 1185 1
175 1188 5
175 1196 4
175 1230 5
175 110 2
175 1350 3
175 1361 5
175 1548 5
175 1552 5
175 1553 4
175 1554 3
175 1561 5
175 1661 2
175 1663 4
175 1670 3
175 1677 4
175 1678 5
175 1713 1
175 1737 1
175 1741 5
175 1742 5
175 178 5
175 209 5
175 210 5
175 2234 5
175 2283 1
175 2289 5
175 2304 5
175 2310 5
176 2321 3
176 2442 3
176 2443 4
176 2542 5
176 2562 3
176 2599 4
176 2626 5
176 2669 4
176 2735 5
176 2816 5
176 2934 1
176 3037 4
176 3082 5
176 3197 4
176 3301 2
176 3302 4
176 37 5
176 3635 5
176 3652 4
176 3693 2
176 3728 4
176 470 4
176 3757 5
176 513 5
176 4099 5
176 588 3
176 4327 2
176 4361 5
176 4433 5
176 4434 4
176 4435 3
176 4436 4
176 647 3
176 4437 3
176 648 2
176 4438 5
176 4439 2
176 4440 4
176 4441 5
176 4442 4
176 4443 3
176 4444 4
176 4445 5
176 4446 4
176 4447 2
176 4448 4
176 4449 3
176 4450 1
176 4451 3
176 4452 5
176 4453 4
176 4454 4
176 4455 2
176 658 5
176 746 5
176 758 3
176 780 3
176 818 4
176 834 4
176 896 3
176 1043 5
176 1147 4
176 1240 5
176 1380 5
176 144 4
176 1570 4
176 1635 4
176 1645 5
176 1653 4
176 1665 3
176 165 4
176 1794 5
176 1812 4
176 1815 2
176 210 3
176 212 4
176 1861 2
176 224 5
176 1969 4
176 1985 1
176 2165 4
176 2256 3
177 2374 4
177 2375 3
177 2385 3
177 2399 3
177 12 4
177 2421 5
177 275 5
177 2440 3
177 303 5
177 306 4
177 307 3
177 311 3
177 314 3
177 315 4
177 316 3
177 2503 5
177 318 4
177 2508 5
177 326 5
177 15 5
177 2580 3
177 2588 1
177 2590 5
177 2591 4
177 2617 4
177 2651 5
177 2653 5
177 2677 5
177 344 4
177 2685 5
177 2686 5
177 2708 4
177 348 5
177 349 3
177 2776 3
177 2789 3
177 2797 5
177 2798 5
177 2799 3
177 2800 5
177 2814 5
177 2833 4
177 2857 4
177 2902 5
177 2910 4
177 2972 4
177 2978 2
177 361 4
177 3032 3
177 3109 4
177 3134 3
177 3135 4
177 3137 4
177 3139 3
177 3140 4
177 3142 4
177 3146 5
177 3148 5
177 3197 1
177 3202 3
177 3205 3
177 3218 5
177 3220 4
177 3224 3
177 3226 4
177 3227 3
177 3228 1
177 3230 4
177 3238 3
177 3239 3
177 3243 3
177 3244 3
177 3245 3
177 3246 3
177 3249 4
177 3250 1
177 3251 3
177 3255 4
177 3256 1
177 3263 5
177 3268 5
177 3281 3
177 3282 5
177 3283 3
177 3299 5
177 3310 3
177 3322 5
177 3389 5
177 3390 5
177 3400 4
177 3410 4
177 389 2
177 3436 2
177 397 3
177 3472 4
177 413 4
177 415 5
177 418 5
177 3486 5
177 420 5
177 3501 5
177 424 4
177 3534 4
177 3538 3
177 3552 4
177 3568 2
177 427 5
177 428 3
177 3597 4
177 441 5
177 458 2
177 478 3
177 3784 4
177 3795 5
177 490 4
177 497 2
177 3809 4
177 3822 5
177 3877 1
177 3878 5
177 3879 4
177 3938 4
177 3954 4
177 3988 3
177 3995 5
177 3999 1
177 4013 4
177 4019 3
177 4081 1
177 4106 5
177 4123 4
177 4168 5
177 4169 4
177 4243 3
177 543 3
177 547 4
177 548 5
177 549 5
177 555 4
177 567 5
177 578 5
177 588 1
177 4305 5
177 4310 3
177 603 4
177 608 4
177 609 1
177 610 5
177 618 4
177 623 5
177 4381 5
177 4382 5
177 633 5
177 636 4
177 4456 1
177 4457 4
177 4458 5
177 4459 4
177 4460 5
177 4461 3
177 4462 4
177 4463 5
177 4464 5
177 4465 1
177 4466 5
177 4467 3
177 4468 5
177 4469 2
177 4470 5
177 4471 5
177 4472 4
177 4473 1
177 4474 1
177 4475 3
177 4476 4
177 4477 3
177 4478 1
177 4479 3
177 4480 5
177 4481 4
177 4482 4
177 4483 3
177 4484 5
177 59 4
177 4485 3
177 4486 3
177 4487 4
177 4488 5
177 4489 4
177 4490 4
177 4491 5
177 4492 5
177 4493 4
177 4494 4
177 4495 4
177 4496 4
177 4497 4
177 4498 4
177 4499 4
177 4500 2
177 4501 4
177 4502 4
177 4503 5
177 4504 5
177 4505 5
177 4506 4
177 4507 4
177 4508 3
177 4509 4
177 4510 4
177 4511 5
177 4512 4
177 4513 5
177 4514 4
177 4515 4
177 4516 4
177 4517 5
177 4518 5
177 4519 1
177 4520 5
177 4521 3
177 4522 5
177 4523 4
177 4524 5
177 4525 4
177 4526 4
177 4527 5
177 4528 3
177 4529 5
177 4530 2
177 4531 5
177 4532 5
177 4533 1
177 4534 5
177 4535 5
177 4536 5
177 4537 5
177 4538 4
177 4539 5
177 4540 5
177 4541 5
177 4542 5
177 4543 4
177 4544 5
177 4545 4
177 4546 4
177 4547 4
177 4548 5
177 4549 4
177 4550 5
177 4551 4
177 4552 5
177 4553 5
177 4554 5
177 4555 5
177 4556 4
177 4557 5
177 4558 4
177 4559 2
177 4560 5
177 4561 5
177 728 5
177 765 4
177 782 5
177 796 5
177 799 1
177 800 4
177 808 1
177 818 5
177 819 1
177 820 4
177 821 2
177 827 1
177 838 5
177 871 5
177 881 5
177 897 3
177 912 4
177 913 5
177 949 5
177 954 5
177 962 4
177 981 4
177 994 1
177 1014 3
177 1034 4
177 1035 4
177 67 1
177 74 4
177 75 2
177 76 5
177 78 1
177 81 2
177 1126 4
177 1147 2
177 1161 5
177 1178 3
177 1181 1
177 1196 3
177 1205 3
177 1209 2
177 1210 3
177 1212 4
177 1246 4
177 1257 5
177 1272 1
177 1279 4
177 1289 4
177 101 3
177 102 3
177 1308 5
177 1339 5
177 132 4
177 1376 3
177 1377 5
177 1384 4
177 1388 4
177 1397 4
177 1398 5
177 1399 4
177 1430 1
177 1436 5
177 1477 2
177 1518 2
177 1590 5
177 1626 3
177 160 5
177 1657 4
177 1684 5
177 1706 5
177 1724 5
177 1725 5
177 1727 5
177 1731 1
177 178 2
177 1767 5
177 1770 4
177 1776 5
177 1780 5
177 182 3
177 185 5
177 1816 4
177 1824 3
177 1832 3
177 1848 3
177 1854 4
177 1880 5
177 1881 5
177 1885 5
177 1886 5
177 1887 2
177 1888 3
177 1889 5
177 1892 5
177 1894 5
177 1895 3
177 1897 5
177 1898 2
177 1900 3
177 1907 3
177 1917 5
177 1927 5
177 1936 5
177 1942 5
177 1943 5
177 1944 5
177 1947 5
177 1950 4
177 1982 1
177 1983 2
177 1987 4
177 2013 4
177 2081 4
177 2115 5
177 2126 1
177 2148 4
177 2150 2
177 2151 4
177 2153 5
177 2171 5
177 2174 5
177 2179 5
177 2181 4
177 2190 5
177 2194 5
177 2205 5
177 2244 4
177 2263 4
177 2265 5
177 2267 5
177 2301 1
177 2306 4
178 2339 4
178 2455 4
178 2519 3
178 2520 5
178 2521 5
178 2524 4
178 2525 4
178 2526 3
178 2527 5
178 2531 5
178 336 5
178 2563 5
178 2682 5
178 352 5
178 353 5
178 2796 5
178 2802 5
178 2803 4
178 2806 3
178 2810 5
178 2827 3
178 2834 4
178 2835 4
178 2842 5
178 2843 5
178 2849 4
178 2857 4
178 2865 3
178 2867 4
178 2870 3
178 2878 4
178 2951 4
178 2953 5
178 3370 5
178 3372 4
178 3374 4
178 3695 4
178 3696 5
178 3698 1
178 3995 5
178 4006 5
178 4007 5
178 4237 4
178 4305 5
178 614 4
178 4424 3
178 4563 5
178 4564 2
178 4565 3
178 4566 5
178 4567 4
178 4568 5
178 4569 3
178 4570 3
178 4571 4
178 4572 4
178 4573 3
178 4574 5
178 4575 3
178 4576 4
178 4577 5
178 4578 5
178 4579 5
178 4580 5
178 4581 5
178 726 5
178 733 5
178 734 4
178 736 4
178 738 4
178 758 4
178 1005 4
178 1119 5
178 1155 5
178 1157 5
178 1178 5
178 101 5
178 1350 4
178 1378 5
178 1469 5
178 1532 5
178 1556 4
178 158 4
178 6 5
178 1665 5
178 1743 5
178 1755 4
178 1757 5
178 1758 4
178 1759 5
178 1761 5
178 1763 5
178 1765 4
178 1770 5
178 1771 5
178 1776 5
178 1780 5
178 1795 5
178 1803 5
178 1804 5
178 1807 4
178 1808 5
178 1810 4
178 1816 5
178 1817 4
178 1819 5
178 1828 5
178 7 5
178 229 4
178 230 5
178 2123 5
178 2140 4
178 2142 5
178 2143 5
178 2150 5
178 2151 5
178 2153 4
178 235 4
178 2257 5
178 243 5
178 244 4
178 245 5
178 246 2
178 2291 2
179 2313 4
179 2324 4
179 2444 3
179 2452 3
179 2454 2
179 2455 3
179 2458 3
179 2484 3
179 2541 5
179 2543 5
179 2546 2
179 2563 2
179 2575 2
179 2577 2
179 2595 5
179 2631 3
179 2633 1
179 2639 3
179 2673 2
179 2674 2
179 2690 4
179 2694 2
179 2695 4
179 2706 2
179 2710 3
179 354 5
179 2812 4
179 2830 5
179 2976 1
179 2994 5
179 3002 4
179 3084 4
179 3193 4
179 3195 4
179 3197 3
179 1 5
179 3369 3
179 3370 5
179 3397 1
179 31 2
179 3522 4
179 3710 5
179 39 3
179 3731 3
179 3733 3
179 3734 4
179 3735 4
179 3736 4
179 3798 3
179 43 3
179 3843 3
179 44 1
179 507 5
179 509 4
179 510 5
179 514 4
179 515 1
179 517 5
179 45 2
179 3929 3
179 46 3
179 4192 3
179 4237 2
179 4255 2
179 4260 2
179 4262 2
179 4263 4
179 4264 4
179 4275 3
179 4289 2
179 4290 4
179 4291 3
179 4296 5
179 4300 5
179 4301 1
179 4322 1
179 4373 2
179 643 3
179 645 3
179 646 4
179 648 5
179 649 3
179 650 3
179 651 4
179 4582 5
179 4583 5
179 4584 5
179 4585 4
179 4586 4
179 4587 4
179 4588 1
179 4589 4
179 4590 3
179 4591 4
179 4592 4
179 4593 5
179 4594 2
179 4595 3
179 4596 2
179 4597 5
179 4598 3
179 687 4
179 688 1
179 702 3
179 704 5
179 713 3
179 714 4
179 717 4
179 725 4
179 726 4
179 727 3
179 737 1
179 739 4
179 764 3
179 765 4
179 768 4
179 769 5
179 771 3
179 772 3
179 773 4
179 774 3
179 904 5
179 948 5
179 977 5
179 1041 3
179 1044 3
179 1046 3
179 1117 4
179 1118 5
179 1125 3
179 1138 4
179 1139 4
179 1147 3
179 1151 4
179 1152 5
179 1155 5
179 1157 4
179 1160 5
179 1161 4
179 1213 3
179 1214 3
179 1216 5
179 4 5
179 101 4
179 1350 1
179 1475 5
179 1509 3
179 1512 5
179 1541 5
179 1543 5
179 1544 5
179 1545 2
179 1546 2
179 1547 3
179 1550 5
179 1551 4
179 1552 5
179 1558 3
179 1559 2
179 1560 3
179 1572 5
179 1606 5
179 1632 4
179 1635 4
179 1637 3
179 1639 3
179 1640 2
179 6 4
179 1645 4
179 1650 2
179 1651 3
179 1652 4
179 1656 3
179 1657 4
179 1658 3
179 1659 5
179 1661 4
179 1665 5
179 1667 4
179 173 3
179 175 5
179 176 4
179 1745 5
179 1805 2
179 1809 5
179 1824 3
179 1826 3
179 209 4
179 210 4
179 1857 3
179 1921 5
179 1955 5
179 1958 5
179 1961 5
179 1970 5
179 1972 5
179 1974 5
179 2051 3
179 2148 5
179 234 1
179 2218 5
179 2226 5
179 2229 4
179 2232 5
179 2236 5
179 2239 5
179 2255 5
179 241 2
179 244 2
179 2289 5
179 2290 1
179 2292 4
180 2502 4
180 2504 5
180 15 5
180 3344 5
180 3785 4
180 3878 5
180 4381 4
180 4382 5
180 4526 5
180 4527 3
180 4535 5
180 4536 5
180 4537 3
180 4538 4
180 4599 5
180 4600 5
180 4601 4
180 112 5
180 1429 5
180 1727 5
180 1794 3
180 1942 5
180 1943 5
180 1944 5
180 1946 5
180 2265 5
180 2266 5
180 2267 4
181 264 5
181 292 2
181 297 4
181 323 4
181 2644 4
181 344 2
181 2738 1
181 2783 5
181 2788 5
181 358 5
181 2833 2
181 2865 5
181 2899 1
181 2905 4
181 2927 5
181 2928 1
181 2966 1
181 2967 2
181 2968 3
181 2987 1
181 3001 4
181 3062 5
181 3065 4
181 366 5
181 3113 5
181 3200 4
181 3325 5
181 3365 2
181 3411 5
181 3424 1
181 3429 5
181 389 2
181 392 2
181 3448 1
181 3456 4
181 405 5
181 406 2
181 412 5
181 413 5
181 415 5
181 418 5
181 3493 5
181 3494 2
181 3495 3
181 3497 4
181 3498 4
181 3536 5
181 3545 5
181 3547 3
181 3552 2
181 3555 2
181 3560 2
181 3561 4
181 3563 5
181 3566 5
181 428 1
181 431 2
181 3608 4
181 462 2
181 464 4
181 3840 4
181 3856 4
181 3904 5
181 3917 1
181 4069 4
181 4071 5
181 4160 5
181 4163 2
181 4175 3
181 4178 2
181 4216 4
181 536 2
181 541 5
181 543 4
181 544 1
181 554 1
181 563 3
181 612 3
181 4396 4
181 4497 4
181 4506 5
181 4508 2
181 4510 2
181 4513 4
181 4521 4
181 4523 3
181 4533 2
181 4602 5
181 4603 4
181 4604 4
181 4605 3
181 4606 4
181 4607 4
181 4608 4
181 4609 2
181 4610 5
181 4611 5
181 4612 4
181 4613 5
181 4614 2
181 4615 2
181 4616 2
181 4617 2
181 4618 5
181 4619 5
181 4620 1
181 4621 5
181 4622 2
181 4623 3
181 4624 2
181 4625 2
181 4626 1
181 4627 2
181 4628 4
181 4629 4
181 4630 5
181 4631 5
181 4632 4
181 4633 2
181 4634 1
181 4635 2
181 4636 2
181 4637 5
181 4638 4
181 4639 1
181 4640 5
181 4641 1
181 4642 2
181 4643 4
181 4644 4
181 4645 1
181 4646 4
181 4647 1
181 4648 4
181 4649 2
181 4650 3
181 4651 4
181 4652 3
181 4653 4
181 4654 1
181 4655 4
181 4656 4
181 4657 5
181 4658 5
181 4659 2
181 4660 5
181 4661 5
181 4662 4
181 4663 5
181 4664 4
181 4665 4
181 4666 1
181 4667 4
181 4668 5
181 4669 4
181 4670 2
181 4671 4
181 4672 2
181 4673 1
181 4674 4
181 4675 4
181 4676 2
181 4677 2
181 4678 4
181 4679 3
181 4680 4
181 4681 4
181 4682 4
181 4683 2
181 4684 2
181 4685 4
181 4686 1
181 4687 5
181 4688 4
181 4689 5
181 726 5
181 4690 2
181 4691 5
181 4692 5
181 728 5
181 778 1
181 799 4
181 805 2
181 821 2
181 829 4
181 856 4
181 878 4
181 899 4
181 985 1
181 1057 1
181 1075 5
181 1077 2
181 1079 5
181 1080 2
181 1081 5
181 1087 5
181 76 2
181 83 4
181 1161 5
181 1235 4
181 110 1
181 1332 2
181 1333 5
181 1378 5
181 1386 5
181 1387 5
181 1388 2
181 1397 5
181 1398 5
181 1410 5
181 1417 5
181 1418 4
181 1428 5
181 1447 4
181 1450 5
181 1459 5
181 1489 4
181 1491 5
181 1494 4
181 1500 2
181 1501 5
181 1502 2
181 1577 4
181 1625 4
181 1626 2
181 160 5
181 1682 1
181 1687 4
181 1712 4
181 174 1
181 1725 5
181 196 5
181 200 4
181 201 2
181 213 4
181 215 2
181 1867 1
181 1871 1
181 1990 5
181 2074 5
181 2096 4
181 2101 5
181 2108 4
181 2146 4
181 2212 1
181 2240 4
182 2343 2
182 2404 5
182 2434 4
182 2477 5
182 315 4
182 2545 2
182 2547 1
182 2607 4
182 2906 3
182 2939 4
182 2963 5
182 3037 4
182 3191 3
182 3197 2
182 3282 4
182 3303 4
182 3305 4
182 3320 5
182 3427 4
182 452 5
182 3720 3
182 456 5
182 459 5
182 3764 3
182 484 2
182 485 1
182 3850 4
182 515 2
182 3890 4
182 3936 5
182 4098 3
182 4254 1
182 543 5
182 50 3
182 4301 3
182 4330 3
182 629 3
182 645 4
182 646 3
182 648 5
182 650 3
182 651 3
182 4595 2
182 707 3
182 710 3
182 711 3
182 712 3
182 4660 5
182 719 3
182 721 3
182 4694 5
182 4695 5
182 4696 4
182 4697 2
182 4698 3
182 4699 3
182 4700 3
182 4701 2
182 4702 2
182 4703 4
182 4704 5
182 4705 5
182 4706 2
182 4707 3
182 4708 2
182 4709 4
182 4710 4
182 4711 4
182 737 4
182 4712 4
182 4713 4
182 4714 4
182 4715 2
182 4716 5
182 4717 4
182 739 5
182 767 1
182 774 2
182 775 2
182 821 2
182 838 4
182 880 4
182 902 2
182 1005 4
182 1041 4
182 1044 4
182 1045 5
182 1046 4
182 1147 4
182 1161 3
182 89 3
182 1214 5
182 1217 4
182 1246 4
182 101 4
182 1302 1
182 110 3
182 1348 2
182 1374 5
182 1456 4
182 1467 3
182 1538 2
182 1539 2
182 1545 3
182 1546 4
182 1629 3
182 1632 4
182 1691 5
182 178 3
182 1834 4
182 1968 4
182 2028 4
182 2237 5
182 2239 3
183 2553 5
183 3459 3
183 3628 4
183 3774 4
183 3777 4
183 496 4
183 3877 5
183 3973 5
183 4032 5
183 4344 4
183 4718 4
183 4719 5
183 4720 4
183 4721 5
183 82 5
183 1881 5
183 1900 3
183 2036 2
183 2101 5
183 2102 3
183 2173 3
184 2325 5
184 2390 5
184 275 5
184 295 3
184 298 5
184 2509 4
184 2573 4
184 15 5
184 2602 4
184 2608 5
184 2610 5
184 2611 5
184 2710 5
184 2724 4
184 2830 5
184 22 5
184 24 5
184 3082 5
184 3125 5
184 3186 5
184 3187 4
184 3191 4
184 3194 2
184 25 4
184 3523 4
184 3800 4
184 3832 5
184 3833 5
184 3871 5
184 508 4
184 509 3
184 3917 5
184 46 2
184 4082 3
184 4106 5
184 4284 3
184 4315 5
184 4351 4
184 4357 4
184 640 3
184 643 4
184 649 4
184 656 1
184 658 5
184 4471 5
184 4568 5
184 701 5
184 710 2
184 719 4
184 721 3
184 726 5
184 736 3
184 737 4
184 4720 5
184 4722 5
184 4723 5
184 4724 5
184 4725 5
184 4726 4
184 4727 4
184 4728 5
184 4729 5
184 4730 4
184 4731 5
184 4732 5
184 4733 5
184 4734 5
184 4735 5
184 4736 5
184 4737 5
184 4738 4
184 4739 1
184 4740 5
184 4741 5
184 4742 4
184 4743 4
184 4744 5
184 980 4
184 982 1
184 1095 5
184 1099 4
184 1157 5
184 1158 4
184 1160 5
184 1195 4
184 1196 5
184 1197 4
184 95 4
184 1350 4
184 1369 5
184 1444 5
184 1459 5
184 1504 5
184 1585 5
184 1590 5
184 1602 4
184 1626 1
184 1632 4
184 1635 5
184 1644 5
184 176 5
184 1799 5
184 207 5
184 1998 5
184 2068 4
184 2148 4
184 233 5
184 2226 5
184 2237 3
184 2244 5
184 2273 5
184 247 5
185 2328 4
185 294 3
185 2576 1
185 2578 2
185 2639 2
185 2767 1
185 3170 3
185 3178 5
185 3179 5
185 3706 4
185 3707 4
185 3709 4
185 3755 4
185 3788 5
185 488 5
185 492 5
185 43 4
185 505 5
185 506 5
185 515 2
185 520 4
185 46 3
185 3956 4
185 4272 4
185 4288 4
185 4303 1
185 668 4
185 669 2
185 671 4
185 673 3
185 712 3
185 722 5
185 725 4
185 4708 2
185 4745 4
185 4746 3
185 4747 5
185 4748 4
185 4749 3
185 4750 5
185 4751 4
185 4752 2
185 4753 4
185 756 5
185 773 5
185 775 1
185 1143 4
185 1151 5
185 1197 5
185 1320 4
185 123 5
185 1599 4
185 1655 2
185 1665 4
185 178 4
185 1844 5
185 1959 1
185 242 4
185 2295 2
186 2493 4
186 2613 4
186 2614 4
186 2740 4
186 2792 4
186 3151 4
186 3157 1
186 3360 4
186 470 5
186 473 3
186 3792 5
186 3934 5
186 585 3
186 4310 4
186 59 4
186 4523 4
186 4678 3
186 4754 4
186 4755 1
186 4756 5
186 4757 5
186 4758 4
186 4759 4
186 4760 5
186 4761 4
186 4762 5
186 4763 4
186 1164 5
186 89 4
186 1342 1
186 132 3
186 134 3
186 137 4
186 141 5
186 144 3
186 146 5
186 147 5
186 151 4
186 154 2
186 156 4
186 158 3
186 159 4
186 160 4
186 1826 4
187 2627 3
187 3406 3
187 568 2
187 4764 4
187 4765 2
187 4766 5
187 4767 4
187 859 5
187 1279 3
187 1301 4
187 198 2
187 1992 5
187 2030 5
188 2442 1
188 339 3
188 3778 4
188 3838 4
188 4768 4
188 995 4
188 1107 3
188 1116 3
188 2214 4
188 2219 4
189 2323 4
189 2327 3
189 2340 3
189 275 5
189 2447 2
189 2452 2
189 2455 1
189 2458 5
189 2459 3
189 2484 2
189 315 5
189 2563 3
189 2595 5
189 2598 2
189 339 1
189 2631 3
189 2639 2
189 2672 3
189 2705 3
189 2708 3
189 2710 4
189 2711 1
189 2724 3
189 354 4
189 2767 1
189 2832 2
189 2833 3
189 3002 4
189 3085 4
189 3117 3
189 3187 4
189 3411 4
189 3481 4
189 3527 2
189 3530 3
189 3711 4
189 39 2
189 3722 4
189 3734 3
189 3735 4
189 3736 3
189 3843 4
189 44 1
189 3883 5
189 508 4
189 509 3
189 511 3
189 512 4
189 513 2
189 514 4
189 515 2
189 516 1
189 517 5
189 518 1
189 3928 1
189 3929 3
189 4019 3
189 4081 2
189 4082 4
189 4192 2
189 4226 3
189 4236 2
189 4255 4
189 4256 4
189 4259 4
189 4260 2
189 4264 2
189 4288 3
189 4295 4
189 4303 1
189 4305 4
189 4327 2
189 614 3
189 615 3
189 616 1
189 4357 5
189 4400 5
189 4424 2
189 639 4
189 643 5
189 644 3
189 645 4
189 646 1
189 647 1
189 648 5
189 650 2
189 669 5
189 4568 3
189 4590 2
189 4591 3
189 4593 4
189 4597 4
189 708 2
189 710 2
189 711 2
189 713 2
189 714 5
189 715 5
189 717 3
189 719 1
189 721 4
189 725 4
189 726 5
189 727 4
189 739 2
189 740 2
189 4733 5
189 4769 4
189 4770 5
189 4771 3
189 4772 4
189 4773 2
189 4774 2
189 4775 2
189 4776 3
189 4777 3
189 4778 4
189 4779 4
189 4780 3
189 4781 4
189 4782 2
189 4783 5
189 4784 1
189 4785 1
189 4786 3
189 4787 3
189 758 4
189 764 2
189 765 3
189 766 3
189 769 4
189 773 3
189 774 4
189 815 3
189 828 3
189 1041 3
189 1044 2
189 1046 3
189 80 2
189 1125 1
189 1141 3
189 1142 3
189 1144 3
189 1145 4
189 1147 3
189 1148 4
189 1149 4
189 1150 5
189 1151 2
189 1152 4
189 1153 3
189 1154 4
189 1155 4
189 1156 2
189 1157 3
189 1160 4
189 1161 4
189 1196 4
189 1197 1
189 1198 4
189 1213 1
189 1214 4
189 1216 5
189 101 3
189 1508 3
189 1509 4
189 1511 3
189 1512 4
189 1543 3
189 1544 4
189 1545 2
189 1546 2
189 1553 5
189 1554 4
189 1556 4
189 1558 3
189 1559 3
189 1561 4
189 1562 4
189 1571 5
189 1614 4
189 1626 5
189 1628 4
189 1632 3
189 1634 2
189 1635 3
189 1636 3
189 1638 4
189 1644 3
189 1645 4
189 1648 2
189 1649 3
189 1650 2
189 1656 2
189 160 5
189 1658 2
189 1659 5
189 1661 3
189 1662 2
189 1663 4
189 1667 3
189 175 4
189 176 3
189 1809 4
189 1826 2
189 1828 2
189 7 3
189 1849 3
189 1857 3
189 1864 4
189 1968 3
189 1977 2
189 1978 4
189 10 4
189 2051 3
189 2052 3
189 2148 5
189 2239 2
189 2255 5
189 240 1
189 241 2
189 2289 5
189 2291 2
189 2292 4
189 2295 2
189 2311 5
189 2312 5
190 2421 5
190 315 2
190 324 2
190 2621 4
190 2637 3
190 3035 3
190 416 4
190 428 2
190 439 4
190 3638 4
190 3726 4
190 3811 3
190 3818 3
190 3979 3
190 4229 3
190 4267 2
190 4328 4
190 639 5
190 4513 4
190 4547 5
190 726 4
190 728 2
190 4789 5
190 4790 4
190 4791 4
190 4792 4
190 4793 3
190 4794 5
190 4795 5
190 4796 3
190 4797 2
190 4798 2
190 765 3
190 787 3
190 800 5
190 850 3
190 1161 3
190 1340 4
190 1397 3
190 1418 2
190 1624 3
190 1717 5
190 222 1
190 224 3
190 2015 3
191 2374 4
191 284 4
191 298 4
191 2544 3
191 2573 3
191 2577 4
191 2588 4
191 2689 4
191 2902 4
191 2910 2
191 2999 5
191 24 4
191 3137 3
191 3141 4
191 3142 4
191 3159 4
191 3161 5
191 3162 4
191 3163 5
191 3168 5
191 3171 4
191 3173 2
191 3185 3
191 3186 3
191 3194 4
191 3218 4
191 3232 5
191 3239 3
191 3243 3
191 3245 4
191 3259 5
191 3261 5
191 3264 5
191 3277 5
191 27 4
191 3349 4
191 3398 2
191 3402 3
191 3507 5
191 3509 5
191 3510 5
191 3577 3
191 3700 2
191 3731 5
191 3758 2
191 3847 5
191 3876 5
191 3884 5
191 3948 5
191 3986 1
191 4204 5
191 4261 1
191 4391 5
191 640 3
191 4541 4
191 4553 5
191 4555 4
191 672 3
191 682 5
191 685 2
191 701 4
191 4709 4
191 739 4
191 4733 4
191 4736 4
191 4752 2
191 4799 4
191 4800 5
191 4801 4
191 4802 5
191 4803 4
191 4804 5
191 4805 4
191 4806 5
191 4807 2
191 4808 4
191 4809 5
191 4810 4
191 4811 4
191 4812 5
191 4813 4
191 4814 5
191 4815 5
191 4816 5
191 4817 5
191 4818 4
191 4819 4
191 4820 5
191 4821 4
191 4822 2
191 4823 5
191 4824 4
191 4825 5
191 4826 3
191 4827 4
191 4828 3
191 4829 4
191 4830 3
191 4831 4
191 4832 4
191 761 1
191 764 4
191 818 4
191 822 4
191 978 4
191 1035 4
191 1132 4
191 1158 3
191 1167 4
191 1214 4
191 1313 5
191 1318 5
191 1320 3
191 1439 4
191 1467 4
191 1473 5
191 1481 3
191 1535 4
191 1541 3
191 1542 4
191 1558 3
191 1564 5
191 1571 5
191 1572 3
191 1578 3
191 1584 5
191 1586 5
191 1589 3
191 1590 5
191 1596 3
191 1609 4
191 1612 4
191 1619 5
191 1620 5
191 1624 4
191 1632 4
191 1639 4
191 1745 5
191 1746 5
191 1747 5
191 1751 5
191 178 5
191 1842 5
191 1843 5
191 1849 3
191 210 3
191 1955 5
191 2049 5
191 2088 5
191 2220 2
191 2221 3
191 2222 4
191 2223 5
191 2232 3
191 2237 1
191 2255 5
191 2263 1
191 2306 4
192 3197 3
192 28 4
192 47 3
192 4231 4
192 4237 3
192 4598 4
192 727 4
192 741 3
192 4833 4
192 4834 4
192 772 4
192 1154 4
192 1155 5
192 1157 4
192 1161 4
192 1465 5
192 1474 4
192 1544 5
192 1549 4
192 211 3
192 1955 4
192 2232 5
192 2257 4
193 2322 4
193 2400 2
193 2489 5
193 323 3
193 325 4
193 2517 4
193 2602 3
193 2614 4
193 2918 4
193 3056 5
193 3099 3
193 3102 3
193 3117 3
193 3190 4
193 3345 4
193 3363 3
193 3366 4
193 3587 5
193 3730 3
193 470 4
193 3840 1
193 3843 5
193 3864 3
193 521 1
193 3949 5
193 4093 4
193 4254 2
193 4309 3
193 4311 4
193 4318 4
193 4330 1
193 641 5
193 695 4
193 701 5
193 4791 5
193 4792 4
193 4832 4
193 4835 4
193 4836 3
193 4837 4
193 4838 2
193 4839 4
193 4840 4
193 4841 3
193 4842 4
193 4843 3
193 4844 3
193 4845 3
193 4846 3
193 4847 3
193 4848 5
193 4849 3
193 4850 3
193 4851 5
193 4852 1
193 4853 3
193 4854 1
193 4855 5
193 4856 3
193 789 5
193 61 4
193 890 2
193 891 4
193 893 1
193 896 3
193 985 2
193 1057 4
193 1062 3
193 67 2
193 1151 4
193 88 4
193 1195 4
193 93 2
193 95 3
193 1332 4
193 1340 2
193 132 4
193 135 4
193 138 4
193 1503 2
193 161 5
193 1709 4
193 178 3
193 187 4
193 224 5
193 2007 3
193 2074 5
193 2100 5
193 2130 4
193 233 4
193 2301 1
194 2324 4
194 2395 4
194 2399 2
194 3079 4
194 3099 1
194 3461 1
194 3479 5
194 458 1
194 460 5
194 3790 3
194 4672 1
194 4857 3
194 4858 3
194 4859 4
194 4860 4
194 4861 4
194 828 1
194 1201 4
194 1337 5
194 1582 5
194 1624 5
194 178 2
194 1835 4
194 216 1
194 219 3
194 1963 4
195 302 3
195 303 4
195 2490 5
195 2585 5
195 2769 5
195 2938 5
195 3040 4
195 3086 4
195 3148 5
195 3300 4
195 3499 5
195 428 2
195 3581 5
195 470 4
195 3743 4
195 40 3
195 4240 5
195 4425 5
195 658 5
195 4467 3
195 701 5
195 4649 3
195 4862 4
195 4863 4
195 4864 5
195 4865 5
195 4866 4
195 4867 4
195 4868 4
195 4869 4
195 4870 5
195 4871 5
195 4872 3
195 4873 4
195 4874 5
195 4875 5
195 4876 5
195 61 5
195 1238 5
195 91 4
195 1337 5
195 132 5
195 133 5
195 140 3
195 142 5
195 145 4
195 1488 5
195 157 4
195 158 4
195 1669 5
195 1728 5
195 1732 5
195 178 5
195 212 4
195 2298 5
196 2464 5
196 2491 2
196 2780 5
196 4766 5
196 4879 5
196 4880 3
196 4881 5
196 4882 4
196 4883 3
196 1685 4
196 1725 5
196 202 5
196 223 5
196 2298 5
197 2340 5
197 2448 3
197 2461 3
197 294 1
197 2510 1
197 2543 4
197 337 4
197 2674 1
197 2690 3
197 2706 3
197 2830 1
197 2992 3
197 3001 1
197 3181 2
197 3395 3
197 3396 4
197 3397 3
197 3440 1
197 3518 1
197 3530 3
197 3614 2
197 3664 4
197 3712 4
197 3718 2
197 3728 1
197 3732 2
197 3759 5
197 3844 1
197 509 1
197 510 3
197 513 1
197 515 2
197 520 4
197 4237 1
197 4256 2
197 4319 3
197 597 1
197 4392 5
197 641 1
197 642 1
197 647 3
197 4588 3
197 693 3
197 697 1
197 700 4
197 710 1
197 716 1
197 718 1
197 725 3
197 726 3
197 733 1
197 740 1
197 4747 5
197 4846 3
197 750 2
197 4884 2
197 4885 3
197 4886 4
197 4887 3
197 4888 1
197 4889 1
197 4890 1
197 4891 4
197 4892 1
197 769 4
197 773 5
197 774 3
197 777 1
197 978 1
197 980 4
197 981 5
197 982 4
197 1042 4
197 1118 3
197 1143 4
197 1147 2
197 1150 1
197 1155 4
197 1156 3
197 1161 3
197 1195 4
197 101 3
197 1324 4
197 1435 5
197 1475 1
197 1540 1
197 1544 5
197 1545 4
197 1546 1
197 1547 1
197 1626 4
197 1632 4
197 1649 2
197 1650 3
197 1653 3
197 1658 1
197 1670 1
197 176 4
197 1797 4
197 1824 1
197 1825 3
197 1845 4
197 1969 3
197 1971 1
197 234 1
197 236 3
197 2236 4
197 2237 5
197 2239 3
197 2242 3
197 2254 5
197 2269 3
198 2391 5
198 2474 4
198 2619 3
198 341 5
198 2886 5
198 2955 4
198 3064 5
198 3665 5
198 3822 4
198 3844 2
198 4083 2
198 601 5
198 4404 5
198 4832 3
198 4893 4
198 4894 5
198 4895 5
198 4896 4
198 4897 2
198 4898 4
198 817 2
198 821 5
198 1012 3
198 66 5
198 1122 5
198 105 3
198 1397 5
198 1635 2
198 1669 5
198 1730 4
198 1732 2
198 2064 4
198 2107 4
198 2115 5
199 11 3
199 2424 4
199 2540 4
199 2658 3
199 435 5
199 3973 5
199 4194 4
199 588 3
199 602 5
199 671 4
199 4859 5
199 4899 5
199 4900 3
199 4901 5
199 4902 5
199 4903 4
199 4904 5
199 4905 5
199 4906 5
199 833 4
199 1271 4
199 1643 2
199 215 5
200 2492 4
200 2496 4
200 2708 4
200 2909 4
200 2910 4
200 2980 1
200 3297 5
200 3328 4
200 4102 4
200 4146 2
200 4399 4
200 726 4
200 4712 5
200 4880 4
200 4907 4
200 4908 4
200 4909 5
200 4910 4
200 4911 4
200 4912 5
200 4913 4
200 4914 4
200 4915 4
200 1152 3
200 1157 5
200 1217 5
200 102 4
200 1517 4
200 1664 2
200 1985 3
200 1996 3
200 2114 4
200 2242 3
201 11 2
201 2342 5
201 2448 3
201 2458 3
201 300 3
201 2485 1
201 2509 4
201 2594 4
201 2599 1
201 2632 3
201 2694 1
201 354 4
201 2990 4
201 3002 5
201 3529 5
201 37 4
201 3734 2
201 3735 2
201 505 4
201 517 5
201 519 3
201 520 3
201 4019 4
201 4327 1
201 672 4
201 4597 1
201 711 3
201 4753 4
201 4781 1
201 4787 4
201 4916 3
201 4917 3
201 4918 4
201 4919 2
201 1117 4
201 1549 4
201 1574 4
201 1592 4
201 1594 4
201 1597 4
201 1619 3
201 1657 4
201 1665 3
201 1666 3
201 1806 3
201 1809 4
201 209 2
201 210 4
201 1861 4
201 1864 4
201 220 4
201 1978 5
201 1979 4
201 1980 4
201 2092 4
201 236 3
201 237 4
201 2296 2
202 360 4
202 3462 4
202 3757 5
202 4361 5
202 4439 4
202 4615 2
202 724 5
202 727 4
202 4719 5
202 4722 5
202 4920 5
202 4921 4
202 1362 4
202 1814 5
202 196 5
202 1977 1
202 2159 4
202 2165 3
202 2208 2
203 2328 3
203 2332 5
203 2388 5
203 276 5
203 2440 4
203 280 4
203 283 5
203 2447 3
203 2461 2
203 291 4
203 2624 5
203 345 3
203 2716 5
203 2999 4
203 3053 5
203 3068 5
203 3075 5
203 3160 5
203 3165 1
203 3181 1
203 3184 5
203 3191 1
203 3350 5
203 3398 2
203 378 5
203 3437 3
203 3462 2
203 3473 3
203 33 5
203 3520 5
203 37 5
203 3641 4
203 3660 1
203 3679 5
203 3704 4
203 455 4
203 3721 4
203 3724 4
203 3729 4
203 3757 5
203 493 5
203 3820 3
203 3840 3
203 504 5
203 3886 4
203 510 4
203 3898 4
203 3921 5
203 3922 5
203 3948 4
203 3958 5
203 4017 5
203 4018 5
203 4132 3
203 4205 4
203 4261 4
203 563 4
203 4290 5
203 4322 5
203 51 5
203 4361 5
203 4372 5
203 4375 5
203 4376 5
203 4392 5
203 4395 4
203 4411 4
203 4425 5
203 669 5
203 670 4
203 4542 4
203 671 5
203 4583 5
203 684 4
203 687 5
203 698 3
203 699 5
203 725 4
203 4693 5
203 4705 5
203 4708 4
203 4738 1
203 4742 1
203 4752 2
203 4797 4
203 4804 5
203 4805 3
203 4811 5
203 4816 5
203 4818 5
203 4821 4
203 4917 4
203 4922 5
203 4923 5
203 4924 5
203 4925 5
203 4926 5
203 4927 4
203 4928 5
203 4929 5
203 4930 5
203 4931 5
203 4932 1
203 4933 5
203 4934 5
203 4935 5
203 4936 5
203 4937 5
203 4938 4
203 4939 1
203 4940 5
203 4941 5
203 4942 4
203 4943 5
203 768 4
203 769 1
203 4944 5
203 4945 5
203 4946 5
203 4947 5
203 4948 5
203 4949 5
203 4950 5
203 4951 5
203 4952 1
203 4953 3
203 4954 2
203 4955 3
203 4956 5
203 4957 4
203 4958 5
203 4959 4
203 4960 4
203 4961 3
203 4962 4
203 4963 4
203 4964 4
203 4965 2
203 4966 4
203 4967 4
203 4968 4
203 4969 3
203 4970 4
203 4971 5
203 4972 3
203 4973 4
203 826 3
203 852 5
203 875 4
203 951 5
203 1005 5
203 1030 5
203 1035 4
203 79 5
203 1143 4
203 1147 3
203 1151 2
203 1214 5
203 1216 4
203 1319 5
203 1320 4
203 1329 4
203 1440 5
203 1443 5
203 1485 4
203 1490 4
203 1530 5
203 1541 4
203 1543 2
203 1566 5
203 1570 4
203 1576 5
203 1580 4
203 1582 4
203 1599 5
203 1600 5
203 1606 4
203 1608 5
203 1613 4
203 1622 4
203 1652 4
203 1653 3
203 1669 5
203 1745 5
203 178 5
203 208 5
203 1882 5
203 1951 4
203 1954 4
203 1957 3
203 1967 4
203 2068 4
203 2091 5
203 2115 5
203 2152 5
203 2160 5
203 2162 5
203 2164 5
203 2166 3
203 2202 5
203 2230 5
203 2248 2
203 2251 3
203 238 5
204 2455 1
204 4823 5
204 4974 5
204 4975 1
204 1658 4
204 1665 4
204 1972 5
204 2234 5
205 2361 5
205 3153 5
205 3369 4
205 3743 4
205 4023 5
205 727 1
205 4976 3
205 1216 4
206 2421 5
206 319 5
206 2516 5
206 2620 5
206 2917 5
206 2946 5
206 3095 5
206 3097 5
206 3099 4
206 3128 5
206 3314 5
206 3636 4
206 3647 3
206 3651 5
206 3744 5
206 3903 5
206 4078 5
206 4142 2
206 532 5
206 4225 5
206 4251 2
206 640 1
206 4557 3
206 4733 5
206 4864 5
206 4977 1
206 4978 5
206 4979 5
206 4980 1
206 4981 5
206 4982 5
206 4983 5
206 4984 4
206 4985 5
206 4986 1
206 4987 5
206 4988 5
206 4989 5
206 4990 4
206 910 5
206 956 5
206 1062 4
206 1065 4
206 79 5
206 1162 4
206 1267 5
206 1268 5
206 1514 5
206 1741 5
206 177 4
206 219 5
206 2030 5
206 2036 4
206 2041 5
206 2115 5
206 2128 5
207 2313 4
207 2331 5
207 2340 2
207 2543 5
207 2570 4
207 2595 4
207 2690 4
207 2706 2
207 2711 1
207 354 4
207 2885 4
207 23 4
207 3172 5
207 3174 5
207 3187 5
207 3193 4
207 27 5
207 3508 5
207 3700 5
207 3717 4
207 3759 3
207 512 5
207 4206 3
207 4255 3
207 4275 2
207 4324 5
207 615 2
207 4400 3
207 4427 5
207 641 5
207 648 2
207 678 5
207 4593 3
207 714 5
207 4693 5
207 4729 3
207 4809 5
207 4820 5
207 4860 4
207 4871 5
207 4916 5
207 769 2
207 774 3
207 4991 4
207 4992 4
207 4993 2
207 4994 4
207 4995 4
207 4996 4
207 4997 5
207 4998 4
207 948 4
207 1032 5
207 1119 2
207 1139 3
207 1153 3
207 1206 4
207 4 5
207 1322 4
207 1324 5
207 1544 5
207 1550 4
207 1551 3
207 1552 5
207 1554 2
207 1558 4
207 1559 4
207 1560 3
207 1568 5
207 1572 5
207 1578 4
207 1659 5
207 176 2
207 1746 5
207 1747 5
207 1748 4
207 1749 4
207 1752 4
207 1805 4
207 1809 5
207 1845 5
207 210 5
207 1863 5
207 218 4
207 1955 5
207 1967 4
207 1972 5
207 1973 4
207 1974 3
207 1978 5
207 10 4
207 2220 5
207 2242 3
207 2289 5
207 2292 4
208 2342 3
208 2425 1
208 282 4
208 2462 4
208 298 2
208 2602 5
208 2619 1
208 2885 5
208 2999 2
208 24 5
208 3133 3
208 3210 4
208 3402 3
208 380 3
208 3469 5
208 3599 4
208 3816 3
208 3838 4
208 3854 5
208 3876 3
208 506 2
208 518 3
208 3936 5
208 3951 2
208 4133 4
208 4267 2
208 4277 5
208 4281 4
208 4330 5
208 610 5
208 616 1
208 641 4
208 4461 4
208 687 4
208 4842 2
208 746 5
208 4961 5
208 4999 5
208 5000 3
208 5001 1
208 5002 3
208 5003 3
208 5004 5
208 5005 5
208 5006 4
208 5007 5
208 5008 1
208 5009 3
208 5010 4
208 5011 5
208 1041 5
208 67 2
208 85 1
208 88 5
208 1191 5
208 1207 3
208 1358 5
208 1434 5
208 1468 5
208 1472 5
208 1522 5
208 1568 5
208 1610 5
208 1627 5
208 1654 2
208 1861 4
208 1917 5
208 2020 5
208 2029 5
208 2056 5
208 2115 5
208 2120 5
208 2197 1
208 238 4
208 2273 5
208 2288 2
209 2323 4
209 2324 2
209 2326 2
209 2327 4
209 2330 4
209 2340 4
209 2443 4
209 2452 3
209 2459 3
209 299 1
209 2619 1
209 2627 5
209 2675 2
209 3002 4
209 3117 4
209 3481 4
209 3615 1
209 3664 3
209 3736 4
209 3748 3
209 3786 4
209 3842 3
209 3843 3
209 3871 4
209 507 5
209 508 4
209 512 5
209 519 3
209 3952 4
209 4024 1
209 4081 2
209 4082 3
209 4192 3
209 4276 4
209 4281 1
209 4283 2
209 4284 2
209 641 3
209 643 4
209 4582 5
209 4591 4
209 690 5
209 699 4
209 700 4
209 701 4
209 710 3
209 4640 5
209 714 5
209 719 3
209 740 2
209 4753 4
209 4770 5
209 4773 2
209 4780 3
209 768 1
209 4968 4
209 5012 5
209 5013 5
209 5014 4
209 5015 5
209 5016 4
209 5017 3
209 5018 4
209 5019 3
209 5020 1
209 5021 1
209 5022 3
209 1038 4
209 1041 5
209 1139 4
209 1143 5
209 4 5
209 1509 2
209 1535 5
209 1550 5
209 1555 4
209 1561 4
209 1614 5
209 1625 4
209 1632 4
209 1634 3
209 1638 4
209 1809 5
209 1864 4
209 1929 5
209 1938 5
209 1969 3
209 1974 5
209 2191 5
209 2193 4
209 2236 5
209 2237 5
209 2238 3
209 2289 5
209 2291 3
210 2343 3
210 2442 3
210 2457 3
210 16 5
210 17 4
210 2706 4
210 2991 3
210 3287 3
210 3397 1
210 3645 5
210 3706 5
210 4121 5
210 4598 4
210 4746 5
210 4854 3
210 773 5
210 1540 4
210 1577 5
210 1653 4
210 1655 2
210 1827 4
210 223 5
210 2254 4
211 2604 5
211 2690 4
211 3001 2
211 3161 5
211 3369 3
211 3577 5
211 3726 5
211 4593 5
211 5023 5
211 5024 1
211 1155 5
211 1160 5
211 142 5
211 1457 5
211 1473 5
211 1624 5
211 1646 3
211 1667 5
211 1746 5
211 1974 5
211 2124 4
212 2349 5
212 2352 4
212 2412 5
212 2550 5
212 2909 4
212 3099 3
212 3302 3
212 3676 5
212 632 4
212 4906 5
212 5025 4
212 5026 3
212 5027 5
212 5028 4
212 5029 5
212 5030 3
212 5031 5
212 5032 3
212 887 5
212 1056 3
212 1057 4
212 1065 5
212 2 3
212 1219 3
212 106 5
212 108 4
212 109 5
212 110 4
212 111 5
212 1831 3
212 213 4
212 216 4
212 2121 4
213 2385 3
213 2489 2
213 2580 1
213 2598 1
213 2708 2
213 350 2
213 2715 3
213 2754 2
213 2756 5
213 2900 3
213 2901 3
213 2902 5
213 2916 4
213 2938 4
213 2939 3
213 2940 5
213 2943 5
213 2946 4
213 3091 5
213 3134 1
213 3135 4
213 3137 4
213 3216 3
213 3217 5
213 3218 4
213 3236 4
213 3247 2
213 3252 4
213 3253 5
213 3254 5
213 3258 3
213 3262 4
213 3265 5
213 3274 3
213 3277 5
213 3279 1
213 3280 2
213 3300 4
213 3302 2
213 3316 5
213 3342 5
213 3624 5
213 3740 4
213 3742 3
213 3743 5
213 3744 4
213 3745 4
213 3845 5
213 3851 4
213 3944 5
213 4026 3
213 4030 5
213 4032 2
213 4074 4
213 4102 3
213 4111 4
213 4113 5
213 4114 4
213 4118 5
213 4125 5
213 4126 5
213 4187 4
213 4222 5
213 4223 5
213 4224 3
213 4225 4
213 4238 4
213 4252 2
213 52 4
213 4352 4
213 53 5
213 56 4
213 4431 4
213 4476 4
213 4557 4
213 4685 5
213 4904 5
213 4905 4
213 4914 4
213 4983 4
213 4986 4
213 809 2
213 5033 2
213 5034 4
213 5035 3
213 5036 5
213 5037 1
213 5038 4
213 5039 3
213 5040 5
213 5041 3
213 5042 4
213 5043 4
213 5044 4
213 5045 5
213 5046 5
213 5047 5
213 5048 4
213 5049 5
213 5050 1
213 889 3
213 1006 3
213 1056 3
213 1057 2
213 1059 5
213 1071 4
213 82 5
213 1204 1
213 1219 2
213 1224 5
213 1225 4
213 1233 3
213 1266 1
213 1267 5
213 1268 5
213 109 5
213 112 4
213 113 5
213 117 5
213 1521 5
213 1523 4
213 204 3
213 1973 3
213 2064 4
213 2101 4
213 2121 3
213 2305 4
213 2308 4
214 11 4
214 2689 4
214 354 4
214 3535 5
214 3928 5
214 4371 3
214 4731 5
214 4917 4
214 5051 5
214 5052 3
214 5053 2
214 948 5
214 1122 4
214 1550 4
214 1554 3
214 1643 3
214 2224 5
215 2597 5
215 2637 5
215 344 4
215 345 1
215 2780 5
215 2906 4
215 2964 1
215 2971 4
215 3118 3
215 3211 5
215 3213 5
215 3419 2
215 410 5
215 417 1
215 423 5
215 3571 5
215 3607 5
215 470 5
215 473 3
215 3908 5
215 3961 5
215 3963 5
215 3965 5
215 3966 5
215 522 4
215 4068 5
215 4071 5
215 4082 5
215 4098 4
215 4168 5
215 4283 3
215 4310 4
215 4335 5
215 631 3
215 4401 5
215 4453 5
215 4523 5
215 60 5
215 711 3
215 4678 5
215 4760 5
215 4761 4
215 4766 5
215 4780 1
215 4869 4
215 4899 5
215 768 5
215 805 5
215 832 5
215 5054 4
215 5055 5
215 5056 5
215 5057 3
215 5058 5
215 5059 5
215 5060 5
215 5061 5
215 5062 3
215 5063 5
215 5064 5
215 5065 5
215 5066 5
215 5067 5
215 5068 4
215 5069 5
215 5070 5
215 5071 4
215 5072 5
215 5073 5
215 5074 4
215 5075 5
215 5076 4
215 5077 5
215 5078 5
215 5079 4
215 5080 5
215 5081 4
215 884 5
215 83 5
215 1147 4
215 1235 1
215 1273 4
215 107 1
215 132 5
215 1361 5
215 1365 5
215 137 4
215 139 4
215 1411 5
215 1425 5
215 144 5
215 147 4
215 151 5
215 1556 5
215 156 5
215 158 5
215 160 5
215 1821 5
215 200 1
215 202 4
215 1862 5
215 2114 5
216 2371 5
216 3418 5
216 3609 5
216 470 5
216 3891 5
216 4058 4
216 4104 5
216 4392 5
216 4798 4
216 769 1
216 5071 5
216 5082 5
216 5083 5
216 5084 5
216 5085 5
216 5086 5
216 5087 5
216 5088 4
216 5089 4
216 5090 5
216 5091 5
216 67 4
216 1174 5
216 97 4
216 1337 5
216 1434 5
216 1454 5
216 1989 5
216 2016 5
217 2448 4
217 285 5
217 2545 3
217 2638 4
217 2705 4
217 2711 4
217 3002 4
217 3411 5
217 3529 4
217 3736 5
217 3838 5
217 516 4
217 518 3
217 45 4
217 4013 5
217 4291 2
217 4327 5
217 598 5
217 615 5
217 4438 4
217 672 4
217 4568 5
217 711 5
217 735 4
217 736 3
217 4892 4
217 4934 5
217 773 5
217 5022 4
217 815 5
217 5092 5
217 5093 5
217 5094 5
217 5095 5
217 5096 1
217 5097 4
217 948 5
217 1096 5
217 80 5
217 1117 5
217 1122 5
217 1123 5
217 1151 5
217 1156 5
217 1157 5
217 3 4
217 5 3
217 101 4
217 1327 5
217 1374 5
217 1455 5
217 1544 4
217 1556 5
217 1560 5
217 1594 4
217 1638 4
217 1650 5
217 6 5
217 1661 5
217 1662 3
217 1666 3
217 173 4
217 175 4
217 1812 4
217 1828 4
217 7 3
217 210 4
217 229 5
217 230 4
217 2165 5
217 2241 4
217 240 4
217 241 3
217 243 5
217 245 4
217 246 4
218 2339 2
218 2340 5
218 2442 4
218 2444 3
218 282 4
218 2456 5
218 2461 3
218 2509 5
218 2510 3
218 2521 5
218 2526 4
218 2527 4
218 2552 4
218 336 3
218 2563 3
218 2594 4
218 2638 3
218 2690 3
218 352 5
218 354 5
218 2748 4
218 2885 4
218 2952 4
218 2986 3
218 2993 3
218 3002 4
218 3184 4
218 3369 3
218 3463 4
218 3486 5
218 3503 4
218 3505 4
218 3690 3
218 3755 5
218 3768 4
218 485 2
218 3770 5
218 3782 2
218 3837 5
218 3888 3
218 518 3
218 3928 4
218 3959 1
218 4183 4
218 4185 3
218 4190 4
218 4205 3
218 4257 4
218 4259 4
218 4273 5
218 4294 4
218 597 5
218 614 4
218 4373 4
218 649 4
218 4568 3
218 4597 3
218 736 4
218 4794 5
218 4892 3
218 758 3
218 759 4
218 764 4
218 765 5
218 4956 4
218 4991 5
218 5022 3
218 824 1
218 836 5
218 5098 5
218 5099 4
218 5100 5
218 5101 5
218 5102 4
218 5103 4
218 5104 4
218 5105 4
218 5106 4
218 5107 5
218 5108 4
218 5109 4
218 5110 4
218 5111 5
218 5112 2
218 5113 4
218 5114 5
218 5115 4
218 5116 2
218 931 3
218 940 4
218 942 4
218 1000 3
218 1033 5
218 1044 4
218 1095 5
218 1098 4
218 1109 4
218 1118 5
218 1119 3
218 1157 5
218 1161 4
218 4 3
218 1319 4
218 1350 4
218 1362 5
218 1441 5
218 1468 4
218 1471 4
218 1474 5
218 1512 3
218 1532 4
218 1544 4
218 1553 3
218 1556 5
218 1559 4
218 1560 4
218 1564 4
218 1612 4
218 1624 5
218 1634 3
218 6 4
218 1645 4
218 1654 3
218 1662 3
218 1665 4
218 1666 5
218 1738 3
218 1757 5
218 1796 4
218 1799 5
218 1809 3
218 1817 4
218 1828 4
218 210 4
218 223 5
218 1912 4
218 1930 5
218 1933 4
218 1935 4
218 1937 4
218 1940 5
218 1974 5
218 1977 1
218 1978 4
218 227 3
218 9 1
218 2087 5
218 229 4
218 231 4
218 2148 5
218 2175 4
218 2176 5
218 2180 5
218 2183 4
218 2187 4
218 2193 4
218 2230 3
218 2236 5
218 2241 3
218 2242 4
218 243 5
218 245 3
218 2289 4
218 2290 2
218 2291 3
218 2293 4
219 2403 4
219 312 4
219 324 2
219 325 1
219 335 5
219 2591 5
219 2625 3
219 2688 5
219 346 2
219 2720 5
219 2755 4
219 2914 5
219 361 5
219 3010 2
219 3052 5
219 3101 5
219 3104 1
219 3180 4
219 3205 1
219 3281 3
219 3361 4
219 380 4
219 3463 5
219 403 5
219 3472 5
219 3511 3
219 3512 4
219 3517 5
219 3521 4
219 3553 4
219 3577 5
219 3591 3
219 3642 5
219 3645 1
219 3674 5
219 3689 4
219 451 2
219 455 5
219 456 5
219 471 5
219 3760 4
219 488 5
219 489 5
219 3831 4
219 3855 4
219 3880 5
219 3911 4
219 3933 5
219 3934 5
219 4059 2
219 4072 3
219 4140 4
219 4159 5
219 4190 4
219 4199 5
219 545 4
219 546 4
219 548 4
219 4271 5
219 4273 5
219 610 5
219 4373 4
219 648 4
219 658 5
219 60 5
219 680 5
219 692 3
219 4643 4
219 714 5
219 736 3
219 739 5
219 764 3
219 765 5
219 4948 5
219 4994 5
219 818 5
219 826 5
219 832 4
219 5095 5
219 5117 4
219 5118 4
219 5119 5
219 5120 4
219 5121 4
219 5122 4
219 5123 4
219 5124 1
219 5125 4
219 5126 2
219 5127 3
219 5128 1
219 5129 4
219 5130 3
219 5131 4
219 5132 5
219 5133 5
219 5134 5
219 5135 1
219 5136 5
219 5137 4
219 5138 5
219 5139 4
219 5140 5
219 5141 5
219 5142 4
219 960 1
219 1041 4
219 1052 5
219 1065 5
219 1069 5
219 1079 5
219 1082 5
219 1118 4
219 1127 4
219 1145 5
219 1157 5
219 1161 4
219 1219 2
219 1240 5
219 1247 5
219 1272 2
219 97 5
219 1323 5
219 129 5
219 1337 5
219 1350 3
219 136 5
219 139 2
219 1442 5
219 1452 5
219 1456 5
219 1457 5
219 144 3
219 1508 5
219 1519 3
219 148 4
219 149 2
219 1545 3
219 1577 5
219 1595 5
219 1685 5
219 1689 4
219 1699 1
219 1709 4
219 1732 5
219 1741 4
219 178 4
219 187 4
219 1838 5
219 224 5
219 1982 1
219 2015 1
219 2024 5
219 2040 5
219 2064 2
219 2116 5
219 2121 5
219 2135 4
219 2165 3
219 2240 5
219 2296 4
220 2319 3
220 2418 5
220 2567 4
220 2575 4
220 2707 5
220 350 5
220 25 4
220 3528 4
220 512 3
220 514 5
220 3972 3
220 4264 1
220 4290 5
220 596 5
220 644 4
220 648 4
220 4593 4
220 683 5
220 4777 4
220 4786 4
220 4915 3
220 4970 5
220 5007 5
220 5143 4
220 5144 3
220 5145 4
220 5146 5
220 5147 4
220 5148 2
220 5149 3
220 5150 5
220 1046 2
220 1139 4
220 1145 4
220 1152 4
220 1201 4
220 1219 2
220 1527 2
220 1529 5
220 1561 4
220 1602 4
220 1625 4
220 1644 3
220 1973 4
220 1974 1
220 2148 4
220 237 4
220 2200 3
221 2317 4
221 2322 5
221 2323 3
221 2324 4
221 2325 3
221 2342 4
221 2362 4
221 2444 2
221 2455 3
221 2460 5
221 285 2
221 294 2
221 296 4
221 297 4
221 298 5
221 299 3
221 300 4
221 2484 1
221 2485 4
221 2509 4
221 2541 5
221 2542 3
221 2543 5
221 337 5
221 2569 5
221 2572 4
221 2573 1
221 2574 4
221 2575 3
221 2599 2
221 2631 4
221 2673 3
221 2689 4
221 2694 4
221 2710 5
221 2722 4
221 354 4
221 2734 2
221 2755 5
221 2767 4
221 2821 1
221 19 5
221 2830 3
221 2832 3
221 2833 4
221 2883 5
221 2886 5
221 20 5
221 2906 3
221 2914 5
221 21 5
221 22 3
221 3002 5
221 3083 3
221 3085 4
221 3161 5
221 3167 4
221 3174 5
221 3182 4
221 3184 5
221 3189 4
221 3193 5
221 3194 5
221 3195 2
221 3196 3
221 3197 3
221 25 4
221 27 4
221 28 4
221 3391 4
221 3396 5
221 3470 4
221 33 5
221 3506 5
221 3508 5
221 3512 2
221 3529 3
221 3530 3
221 440 5
221 3699 4
221 3711 5
221 3717 4
221 3719 4
221 3720 4
221 3733 4
221 3736 3
221 3758 3
221 3759 5
221 40 3
221 3798 2
221 3842 3
221 3843 4
221 3871 5
221 507 3
221 3884 5
221 3888 3
221 44 3
221 509 1
221 510 5
221 511 4
221 512 4
221 513 3
221 514 4
221 515 1
221 516 4
221 517 5
221 518 4
221 519 5
221 3922 4
221 46 4
221 3957 4
221 47 4
221 4012 4
221 4019 4
221 4192 3
221 4203 3
221 563 3
221 4264 4
221 4272 5
221 4281 4
221 4282 4
221 4283 2
221 4285 4
221 4288 4
221 4289 3
221 4291 4
221 4314 5
221 4321 5
221 597 1
221 598 4
221 4357 5
221 4372 5
221 4373 4
221 4387 4
221 4392 5
221 4396 2
221 640 5
221 641 4
221 643 4
221 644 4
221 647 3
221 648 5
221 4451 2
221 60 3
221 667 5
221 669 4
221 672 3
221 678 5
221 4582 4
221 4587 4
221 4592 4
221 4596 4
221 681 4
221 683 5
221 687 4
221 690 1
221 691 1
221 695 4
221 700 3
221 701 5
221 702 4
221 704 4
221 708 3
221 710 2
221 711 2
221 712 3
221 713 4
221 714 4
221 715 4
221 717 3
221 721 3
221 4678 4
221 739 4
221 740 2
221 4773 4
221 4780 1
221 4781 3
221 4783 5
221 4786 4
221 4787 5
221 4796 4
221 4802 5
221 4805 4
221 4807 5
221 4813 4
221 4846 4
221 4871 5
221 4877 5
221 4885 3
221 4887 4
221 4889 2
221 4891 5
221 754 4
221 757 5
221 4916 4
221 4918 4
221 759 4
221 4937 5
221 765 4
221 766 4
221 768 2
221 769 1
221 771 2
221 773 4
221 775 1
221 4965 2
221 4995 4
221 5007 5
221 5022 4
221 812 4
221 815 4
221 818 4
221 5095 4
221 5096 4
221 5115 5
221 5151 4
221 5152 3
221 5153 2
221 5154 4
221 5155 5
221 5156 1
221 5157 5
221 5158 4
221 5159 5
221 5160 5
221 5161 4
221 5162 5
221 5163 4
221 5164 5
221 5165 4
221 5166 4
221 5167 3
221 5168 3
221 5169 4
221 5170 3
221 5171 4
221 5172 3
221 5173 4
221 5174 4
221 5175 2
221 5176 4
221 5177 4
221 5178 4
221 5179 5
221 5180 4
221 5181 5
221 5182 3
221 5183 1
221 5184 4
221 5185 4
221 5186 4
221 978 4
221 982 4
221 1038 5
221 1039 5
221 1041 3
221 1043 2
221 1044 1
221 67 2
221 1138 5
221 1139 5
221 1141 2
221 1143 5
221 1147 2
221 1148 3
221 1151 2
221 1160 5
221 1161 5
221 1168 3
221 1197 2
221 1198 3
221 1213 3
221 1214 4
221 1325 4
221 1330 3
221 1463 3
221 1481 5
221 1508 4
221 1509 4
221 1512 5
221 1531 4
221 1535 4
221 1540 3
221 1543 4
221 1544 5
221 1546 1
221 1549 5
221 1562 5
221 1564 4
221 1570 4
221 1571 5
221 1577 4
221 1585 5
221 1587 5
221 1592 4
221 1594 4
221 1596 4
221 1599 4
221 1606 4
221 1609 4
221 1612 5
221 1617 4
221 1619 4
221 1624 4
221 1627 5
221 1628 5
221 1629 2
221 1632 4
221 1635 4
221 1638 3
221 1640 3
221 1644 5
221 1645 4
221 1646 4
221 1648 3
221 1650 4
221 1654 3
221 160 4
221 1658 3
221 1659 4
221 1662 3
221 1663 5
221 1665 3
221 1666 4
221 1670 4
221 1745 2
221 1748 5
221 1752 5
221 1828 5
221 1843 5
221 1849 3
221 207 5
221 209 5
221 210 4
221 1857 4
221 1864 4
221 1967 4
221 1973 3
221 1974 4
221 1978 4
221 1981 4
221 2051 4
221 2052 4
221 2069 1
221 2088 5
221 229 4
221 2095 2
221 2144 5
221 2145 5
221 2146 5
221 2148 5
221 233 4
221 236 3
221 2169 3
221 2224 4
221 2226 5
221 2228 4
221 2236 4
221 2237 3
221 2238 4
221 2239 4
221 2247 4
221 2251 5
221 2252 4
221 2253 4
221 2254 4
221 2269 4
221 2270 5
221 2273 5
221 2288 4
222 2355 5
222 2516 4
222 2941 3
222 2943 5
222 3088 5
222 3199 4
222 3312 3
222 3315 5
222 3317 5
222 3480 4
222 3629 5
222 452 3
222 3803 5
222 3852 5
222 3931 4
222 4072 4
222 608 3
222 4375 5
222 630 4
222 4383 4
222 731 4
222 4767 5
222 4904 4
222 4983 4
222 4984 3
222 822 4
222 5187 5
222 5188 5
222 5189 4
222 5190 5
222 5191 5
222 5192 3
222 5193 4
222 911 4
222 1006 5
222 1065 5
222 1066 5
222 1068 1
222 2 2
222 1162 5
222 1201 5
222 1219 4
222 1226 4
222 1227 5
222 1234 4
222 1247 5
222 1267 4
222 1268 4
222 112 4
222 120 4
222 1514 4
222 1520 4
222 1528 5
222 175 3
222 1741 4
222 1832 5
222 1862 3
222 2029 3
222 2292 3
223 2520 5
223 352 5
223 2755 1
223 2942 5
223 3048 5
223 3348 5
223 3375 4
223 46 4
223 4260 5
223 4301 2
223 60 5
223 4564 5
223 778 5
223 822 4
223 898 5
223 5194 4
223 5195 4
223 988 1
223 1119 5
223 1231 5
223 1261 5
223 173 3
223 2017 5
223 2286 3
224 2328 4
224 263 4
224 273 4
224 2429 3
224 2432 4
224 2434 2
224 2444 3
224 2445 1
224 2449 3
224 2453 3
224 2456 5
224 2457 3
224 300 3
224 2485 4
224 2510 3
224 2513 4
224 2542 4
224 2563 4
224 2613 3
224 2614 4
224 2617 4
224 2632 4
224 2675 2
224 2686 4
224 2705 2
224 2708 4
224 2711 2
224 354 5
224 2785 4
224 2833 4
224 2938 4
224 2993 2
224 3121 2
224 3197 3
224 3211 1
224 3286 3
224 3347 4
224 3359 5
224 3395 5
224 3411 4
224 3451 5
224 3481 1
224 3632 4
224 462 4
224 470 5
224 3755 5
224 3785 4
224 3786 5
224 3788 5
224 3790 5
224 3797 2
224 3811 2
224 501 2
224 3834 4
224 3882 4
224 3887 4
224 518 3
224 519 5
224 3934 4
224 3949 5
224 4048 1
224 4049 2
224 4173 3
224 4182 3
224 4186 4
224 4213 5
224 4222 4
224 4236 4
224 4255 5
224 4256 4
224 4257 3
224 589 3
224 593 4
224 4305 3
224 4307 4
224 4327 3
224 614 4
224 616 3
224 4361 5
224 4424 2
224 644 4
224 59 4
224 60 4
224 4533 2
224 4601 5
224 4673 2
224 731 1
224 733 4
224 735 3
224 4751 3
224 4754 5
224 4759 3
224 4781 2
224 4858 3
224 4892 4
224 759 3
224 4934 5
224 768 3
224 4972 4
224 814 4
224 815 4
224 828 5
224 5081 4
224 5107 5
224 5108 5
224 5109 4
224 875 3
224 5148 5
224 897 4
224 5196 4
224 5197 5
224 5198 4
224 5199 1
224 5200 3
224 5201 3
224 5202 4
224 5203 2
224 5204 2
224 5205 3
224 5206 2
224 5207 5
224 5208 5
224 5209 4
224 5210 5
224 5211 5
224 5212 3
224 5213 4
224 5214 3
224 5215 4
224 5216 3
224 5217 4
224 940 4
224 1012 1
224 1022 4
224 1026 5
224 1056 3
224 1100 2
224 1101 3
224 1102 4
224 1104 5
224 1107 5
224 1108 3
224 1115 4
224 1116 5
224 1130 4
224 1150 5
224 1151 4
224 1156 3
224 1157 5
224 1161 4
224 1181 4
224 1182 3
224 1188 4
224 1195 4
224 3 4
224 1262 3
224 5 4
224 110 1
224 1315 4
224 1316 4
224 132 4
224 1350 3
224 144 4
224 1511 5
224 150 1
224 1554 3
224 1555 4
224 1556 4
224 1561 5
224 155 2
224 158 2
224 1642 5
224 160 4
224 1662 3
224 1675 4
224 173 3
224 175 4
224 178 3
224 1796 4
224 1806 4
224 1811 5
224 1812 5
224 185 4
224 1825 2
224 1828 5
224 1864 5
224 1928 5
224 1971 3
224 1977 2
224 1978 2
224 1992 5
224 10 4
224 2065 4
224 2081 5
224 229 2
224 231 5
224 2138 5
224 232 5
224 2242 3
224 240 3
224 243 5
224 2295 4
224 2296 2
225 2325 5
225 2342 5
225 2452 2
225 2455 2
225 298 5
225 2485 3
225 2509 4
225 336 1
225 2569 5
225 2599 1
225 340 4
225 2690 3
225 2705 1
225 351 1
225 2717 3
225 2720 2
225 2730 4
225 354 2
225 2767 1
225 19 4
225 2885 5
225 3048 5
225 3083 2
225 3160 5
225 3410 5
225 3484 5
225 3586 5
225 37 4
225 3651 5
225 3664 3
225 3717 5
225 458 5
225 40 2
225 3775 5
225 43 5
225 508 4
225 516 1
225 45 2
225 519 1
225 46 4
225 3949 5
225 3958 5
225 47 3
225 4012 4
225 4019 2
225 4024 1
225 4236 3
225 4259 4
225 568 4
225 4305 4
225 598 2
225 53 3
225 4367 3
225 647 2
225 650 1
225 60 5
225 4587 2
225 4596 2
225 690 2
225 707 3
225 708 2
225 4672 1
225 726 4
225 737 3
225 4725 5
225 4726 1
225 4753 4
225 4776 5
225 4791 5
225 4804 5
225 768 1
225 769 5
225 4949 1
225 773 2
225 774 1
225 4967 5
225 5017 5
225 792 5
225 818 2
225 5051 5
225 5096 3
225 5148 5
225 905 5
225 5218 4
225 5219 4
225 5220 4
225 5221 1
225 5222 4
225 5223 2
225 5224 5
225 5225 1
225 5226 1
225 948 5
225 1006 2
225 1032 4
225 1119 3
225 1122 4
225 1144 4
225 1145 4
225 1150 2
225 1151 4
225 1152 2
225 1155 5
225 1158 5
225 1161 5
225 89 4
225 1211 1
225 1213 2
225 101 3
225 1329 4
225 1483 4
225 1544 5
225 1549 3
225 1554 3
225 1625 4
225 6 4
225 1643 3
225 1644 5
225 1645 2
225 1660 2
225 1661 5
225 1663 5
225 1709 3
225 1805 1
225 1809 5
225 1815 2
225 1821 5
225 1829 3
225 1846 5
225 1861 3
225 1864 3
225 1967 4
225 1969 4
225 1970 5
225 1972 5
225 1974 5
225 1978 5
225 1979 5
225 2015 3
225 2031 5
225 229 5
225 2100 1
225 2103 5
225 230 3
225 2148 2
225 2162 2
225 235 1
225 236 3
225 237 4
225 2257 2
225 242 4
225 246 5
225 2303 2
226 2321 5
226 2322 5
226 2331 5
226 299 2
226 335 4
226 337 4
226 2569 5
226 2735 4
226 2755 4
226 2863 5
226 22 4
226 3077 4
226 3106 5
226 3413 4
226 3463 3
226 3512 4
226 3523 4
226 36 3
226 3699 4
226 3757 3
226 4076 5
226 4081 4
226 4082 5
226 4216 3
226 4411 5
226 641 2
226 4437 4
226 4587 4
226 690 1
226 701 5
226 715 5
226 4714 4
226 4725 5
226 4726 4
226 4796 3
226 4965 5
226 846 4
226 5151 5
226 5179 4
226 5227 3
226 5228 4
226 5229 4
226 5230 5
226 5231 5
226 5232 3
226 5233 4
226 5234 5
226 5235 5
226 1039 4
226 1041 5
226 1056 5
226 65 4
226 1195 3
226 95 5
226 102 3
226 1505 4
226 1624 5
226 1813 4
226 2165 4
226 2206 4
226 2236 3
226 2269 4
227 2530 5
227 2543 4
227 2834 5
227 2861 5
227 2871 4
227 2897 5
227 475 5
227 4345 1
227 718 1
227 719 4
227 738 4
227 890 4
227 5236 4
227 5237 4
227 5238 5
227 5239 4
227 5240 2
227 5241 4
227 949 1
227 983 5
227 85 1
227 1180 4
227 1182 2
227 1218 3
227 1343 4
227 1364 5
227 162 5
227 1784 4
227 187 4
227 1876 5
227 1966 1
228 2350 4
228 2414 5
228 3088 5
228 3090 5
228 4088 1
228 731 5
228 5242 3
228 5243 4
228 5244 4
228 1202 4
228 1228 5
228 1261 5
228 112 4
228 1879 5
228 1934 4
229 2398 2
229 645 3
229 888 5
229 5245 5
229 5246 5
229 954 5
229 1112 4
229 1473 2
229 178 4
229 1882 5
230 2340 3
230 2450 1
230 2477 4
230 321 5
230 2513 2
230 15 5
230 2632 2
230 2751 3
230 2888 5
230 3348 5
230 3672 2
230 39 1
230 474 2
230 3787 4
230 3803 4
230 3869 4
230 518 4
230 4014 2
230 4081 3
230 4256 4
230 4281 2
230 4285 3
230 4305 2
230 607 4
230 4400 4
230 4640 5
230 726 5
230 4739 3
230 4753 4
230 4787 5
230 4888 2
230 4972 3
230 5023 5
230 828 2
230 5246 5
230 5247 4
230 5248 5
230 5249 5
230 5250 5
230 5251 3
230 5252 5
230 962 4
230 1007 4
230 1053 2
230 1124 5
230 1156 3
230 1170 3
230 1219 3
230 1228 4
230 1344 2
230 1561 2
230 1656 2
230 1717 4
230 1744 4
230 182 2
230 211 4
230 1864 4
230 1902 5
230 1973 3
230 1977 3
230 1982 1
230 2022 4
230 2060 1
230 229 4
230 2115 5
230 2239 4
230 2295 2
231 275 5
231 2475 5
231 2780 1
231 458 3
231 4363 5
231 55 5
231 826 1
231 898 1
231 5253 5
231 67 5
231 1337 2
231 1376 5
231 178 3
231 187 5
231 1987 5
232 2340 4
232 2443 5
232 2455 3
232 2489 5
232 2532 4
232 2563 4
232 2614 4
232 2638 2
232 2706 3
232 354 3
232 1 4
232 3307 5
232 3369 2
232 3529 5
232 43 5
232 4203 4
232 4255 5
232 4291 3
232 4293 3
232 4696 4
232 759 2
232 777 5
232 871 4
232 873 4
232 5254 4
232 1302 3
232 132 4
232 133 3
232 134 4
232 141 4
232 1486 4
232 147 5
232 149 3
232 1553 5
232 152 5
232 153 4
232 155 3
232 1619 5
232 1659 4
232 1805 4
232 1857 4
232 1936 4
232 2292 5
233 2371 5
233 268 5
233 2419 5
233 278 5
233 282 5
233 298 5
233 321 4
233 327 4
233 2602 5
233 342 4
233 2755 3
233 2822 2
233 3028 5
233 3207 4
233 3449 5
233 32 5
233 3544 5
233 3679 2
233 458 5
233 459 5
233 460 5
233 3917 4
233 4061 5
233 4071 5
233 4091 5
233 4100 5
233 4274 4
233 609 4
233 4363 4
233 4446 5
233 656 1
233 701 5
233 4703 3
233 4759 3
233 4982 5
233 781 4
233 821 1
233 5047 5
233 840 5
233 873 1
233 5143 5
233 5256 5
233 5257 5
233 5258 4
233 5259 4
233 5260 5
233 5261 5
233 5262 5
233 5263 5
233 5264 5
233 5265 5
233 5266 4
233 5267 3
233 5268 5
233 1012 5
233 1030 5
233 1053 4
233 1218 3
233 1251 1
233 143 4
233 1530 5
233 1645 5
233 160 4
233 182 4
233 212 5
233 2077 5
234 3357 4
234 3365 3
234 3608 2
234 461 1
234 485 4
234 3955 4
234 4053 2
234 4376 4
234 4710 4
234 821 3
234 5269 4
234 5270 4
234 5271 2
234 5272 5
234 5273 4
234 5274 2
234 987 4
234 82 4
234 1228 4
234 1259 5
234 103 3
234 1333 3
234 1334 2
235 2335 4
235 2359 5
235 2360 5
235 2468 5
235 2689 4
235 2756 5
235 3097 5
235 3098 5
235 3199 4
235 3211 3
235 3334 4
235 3529 4
235 458 4
235 460 5
235 3733 3
235 3734 4
235 3735 4
235 3758 5
235 493 5
235 3852 5
235 3935 5
235 3947 5
235 4013 4
235 4081 4
235 4325 3
235 609 4
235 644 4
235 764 5
235 814 2
235 5036 5
235 5046 5
235 5094 5
235 909 4
235 5244 5
235 5275 5
235 5276 5
235 5277 5
235 5278 2
235 5279 5
235 5280 5
235 1006 5
235 1147 3
235 1150 4
235 1185 2
235 1204 5
235 1214 5
235 1218 5
235 1230 4
235 141 4
235 143 5
235 1586 4
235 1620 1
235 1632 4
235 1635 5
235 172 4
235 221 5
235 1978 4
235 2080 4
236 2371 4
236 2832 5
236 2833 4
236 3056 4
236 3098 5
236 3443 4
236 42 3
236 647 3
236 4550 4
236 711 1
236 723 4
236 4701 5
236 728 3
236 4713 4
236 4915 5
236 4976 5
236 781 5
236 896 5
236 5233 4
236 5281 5
236 5282 4
236 5283 4
236 5284 5
236 5285 3
236 5286 5
236 5287 5
236 5288 3
236 5289 5
236 5290 5
236 5291 1
236 5292 4
236 1041 5
236 1122 5
236 1123 5
236 1141 4
236 1154 3
236 1156 3
236 1166 5
236 1197 5
236 1213 5
236 111 5
236 129 5
236 132 4
236 1374 5
236 138 4
236 139 5
236 1398 5
236 142 4
236 1540 4
236 1546 5
236 1634 2
236 1649 5
236 1650 5
236 1651 4
236 1653 5
236 160 5
236 1657 5
237 2354 4
237 2707 5
237 3050 3
237 3114 5
237 3193 4
237 4803 3
237 4976 4
237 5039 2
237 5042 4
237 5273 4
237 5293 5
237 5294 5
237 5295 4
237 5296 4
237 5297 4
237 1225 4
237 1267 4
237 116 5
237 119 5
237 2088 1
237 2101 1
237 2103 4
237 2112 4
237 2148 4
238 2313 5
238 2385 3
238 315 1
238 318 5
238 2517 5
238 2538 5
238 2727 5
238 2979 5
238 3095 5
238 3103 5
238 3115 5
238 3884 5
238 4216 2
238 615 5
238 4400 4
238 711 5
238 717 4
238 4850 4
238 782 5
238 794 5
238 5298 5
238 5299 5
238 5300 5
238 5301 5
238 5302 4
238 1014 5
238 83 5
238 1216 5
238 2002 4
238 2036 5
238 2040 5
238 2101 5
238 2103 5
238 2108 5
238 2261 5
239 2330 4
239 2411 1
239 2444 2
239 2456 3
239 2458 4
239 2459 3
239 2461 3
239 2485 2
239 2510 1
239 2545 1
239 2546 1
239 336 1
239 2563 3
239 2578 2
239 2598 1
239 2631 4
239 2632 2
239 2633 3
239 2639 2
239 2675 1
239 2690 2
239 2694 2
239 2705 3
239 1 2
239 354 4
239 3168 5
239 3411 4
239 3844 2
239 46 4
239 4207 1
239 4327 1
239 4400 4
239 718 1
239 737 4
239 4732 3
239 750 4
239 4890 2
239 4915 2
239 764 3
239 4992 5
239 5223 2
239 5304 1
239 948 4
239 1117 4
239 1118 2
239 1119 1
239 3 3
239 4 4
239 1350 2
239 1511 3
239 1548 2
239 1551 3
239 1552 4
239 1553 4
239 1554 4
239 1558 4
239 1560 4
239 1561 3
239 1562 3
239 1565 4
239 6 3
239 1636 3
239 1641 4
239 1658 3
239 1660 3
239 1661 5
239 1670 3
239 176 3
239 1748 5
239 1805 5
239 1809 5
239 1824 1
239 1825 3
239 1826 1
239 1827 1
239 7 2
239 209 4
239 210 4
239 1863 4
239 1864 3
239 1978 4
239 229 3
239 2235 4
239 2242 4
239 2253 1
239 2254 4
239 241 2
239 244 2
239 245 3
239 2289 4
239 2292 4
240 2342 2
240 2373 4
240 2385 3
240 283 5
240 2447 2
240 2460 4
240 285 5
240 300 4
240 305 2
240 2484 2
240 2545 1
240 2546 2
240 2547 1
240 2558 5
240 2563 3
240 2592 2
240 2598 2
240 2617 5
240 2631 3
240 342 4
240 2674 2
240 2686 5
240 2705 2
240 2706 2
240 2710 3
240 2711 2
240 2720 5
240 2724 3
240 2730 5
240 354 5
240 2744 2
240 2830 5
240 2990 4
240 2991 2
240 3002 5
240 3085 5
240 3106 5
240 3134 4
240 3190 3
240 3197 3
240 3231 2
240 3369 2
240 3397 1
240 379 4
240 3436 3
240 3508 5
240 3519 5
240 3530 4
240 3649 4
240 3660 5
240 456 1
240 458 5
240 3736 2
240 3751 5
240 3755 5
240 40 2
240 3770 5
240 501 5
240 3854 5
240 3888 2
240 44 3
240 512 4
240 515 1
240 519 4
240 3927 2
240 47 5
240 4123 4
240 4190 5
240 4192 3
240 4237 1
240 4272 5
240 4286 3
240 4291 3
240 4391 5
240 4415 2
240 646 1
240 647 4
240 648 5
240 650 3
240 60 5
240 4580 2
240 4581 2
240 4590 2
240 4597 4
240 684 4
240 707 4
240 711 4
240 721 4
240 4691 5
240 727 4
240 4708 1
240 740 2
240 4786 1
240 4791 5
240 4798 3
240 4891 4
240 4892 2
240 753 4
240 4917 5
240 4941 4
240 766 5
240 769 3
240 771 2
240 772 4
240 774 4
240 5004 4
240 815 4
240 854 5
240 902 4
240 5207 3
240 5215 5
240 5216 3
240 5217 4
240 5255 3
240 5283 2
240 5299 3
240 5304 2
240 5305 5
240 5306 5
240 5307 4
240 5308 5
240 5309 5
240 5310 2
240 5311 5
240 5312 4
240 5313 5
240 5314 4
240 5315 4
240 5316 5
240 5317 5
240 5318 3
240 5319 3
240 5320 3
240 5321 2
240 5322 2
240 5323 2
240 5324 1
240 5325 1
240 5326 4
240 948 2
240 964 1
240 981 5
240 999 4
240 1042 3
240 1098 4
240 1117 4
240 1118 2
240 1141 1
240 1147 2
240 1150 3
240 1151 5
240 1152 5
240 1154 2
240 1155 5
240 1160 5
240 1161 4
240 1197 2
240 1198 4
240 1216 5
240 1239 5
240 101 4
240 1320 4
240 1438 5
240 1509 4
240 1512 5
240 1527 2
240 1532 4
240 1540 4
240 1544 5
240 1545 2
240 1560 3
240 1575 4
240 1577 4
240 1578 5
240 1603 5
240 1622 4
240 1623 3
240 1640 1
240 1641 4
240 1645 4
240 1651 4
240 1653 4
240 1654 2
240 1655 1
240 1656 3
240 1657 3
240 1665 2
240 1666 2
240 1670 4
240 1737 5
240 176 2
240 178 4
240 1800 4
240 209 2
240 210 4
240 1856 5
240 211 5
240 1857 3
240 1861 4
240 1864 4
240 223 5
240 1910 5
240 1959 2
240 1967 2
240 1974 4
240 1975 2
240 1977 1
240 1980 5
240 2001 5
240 2085 2
240 229 5
240 230 4
240 231 3
240 2148 5
240 234 1
240 236 2
240 2183 5
240 2191 5
240 2217 4
240 2239 4
240 2253 2
240 2255 5
240 2296 4
240 2306 3
241 22 3
241 3392 2
241 3393 4
241 3397 4
241 4237 1
241 679 5
241 4724 5
241 754 5
241 769 3
241 4961 3
241 5153 4
241 5328 2
241 5329 4
241 5330 5
241 5331 5
241 927 5
241 948 5
241 1161 4
241 1359 4
241 1653 4
241 1813 4
241 210 3
241 2157 2
241 234 4
241 2239 3
242 2331 5
242 2371 4
242 2448 2
242 2452 2
242 284 4
242 2453 3
242 2456 4
242 2458 4
242 285 4
242 2541 5
242 2543 5
242 2546 1
242 2569 5
242 2631 3
242 2689 3
242 354 3
242 2785 5
242 2955 4
242 3038 5
242 3083 4
242 3168 5
242 3190 3
242 26 1
242 3471 5
242 3473 3
242 3474 4
242 3484 3
242 3521 5
242 3528 2
242 3529 4
242 3734 4
242 3735 4
242 3836 4
242 3838 4
242 3879 4
242 518 3
242 519 4
242 3922 4
242 4357 3
242 4392 4
242 4449 5
242 4579 4
242 4584 4
242 4591 3
242 690 5
242 711 1
242 722 4
242 4721 5
242 4737 4
242 4740 5
242 4778 4
242 4810 4
242 773 3
242 4958 4
242 4964 3
242 4996 5
242 5020 2
242 794 4
242 826 5
242 5146 5
242 5147 3
242 5172 5
242 5184 1
242 5216 1
242 5293 4
242 5332 5
242 5333 5
242 5334 4
242 5335 4
242 5336 5
242 5337 4
242 5338 4
242 5339 5
242 5340 4
242 5341 3
242 948 5
242 1065 5
242 1095 4
242 1118 3
242 1138 4
242 1139 4
242 1144 4
242 1149 4
242 1150 5
242 1151 3
242 1155 5
242 1218 5
242 101 4
242 110 4
242 121 5
242 1473 5
242 1482 5
242 1512 5
242 1550 5
242 1562 5
242 1585 5
242 1604 5
242 1609 5
242 1658 3
242 1659 3
242 1662 4
242 1663 4
242 178 5
242 210 4
242 1861 4
242 1926 3
242 1933 5
242 1981 4
242 2092 4
242 237 4
242 2170 5
242 2211 4
242 2219 5
242 2268 4
242 2292 3
243 2521 5
243 2523 5
243 2740 5
243 3329 4
243 5002 5
243 5342 4
243 5343 4
243 1743 5
243 1803 4
243 1816 5
244 2443 2
244 2448 3
244 2449 3
244 2706 4
244 2857 5
244 375 2
244 44 2
244 46 3
244 4237 1
244 4262 2
244 4437 2
244 4598 4
244 4684 5
244 4753 4
244 750 4
244 5344 4
244 5345 5
244 5346 3
244 1155 2
244 1216 5
244 91 5
244 110 5
244 1551 3
244 158 5
244 1651 2
244 1654 2
244 1657 2
244 1658 5
244 175 4
244 1846 4
244 1864 5
244 8 3
244 1971 2
244 1977 1
244 1986 5
244 2125 5
245 2510 1
245 2529 4
245 2542 5
245 2661 4
245 2667 2
245 2675 2
245 2829 4
245 23 2
245 3129 5
245 3175 4
245 3577 3
245 3734 2
245 4012 3
245 4237 2
245 4255 4
245 4278 5
245 4301 3
245 644 4
245 4597 4
245 727 1
245 773 4
245 911 5
245 5347 4
245 5348 3
245 5349 5
245 948 3
245 990 3
245 1097 3
245 1118 3
245 1147 2
245 1155 5
245 1157 3
245 1161 1
245 1194 4
245 118 4
245 1512 3
245 1534 2
245 1544 4
245 1545 2
245 1554 5
245 1606 4
245 173 2
245 1826 4
245 1857 3
245 1969 4
245 1973 3
245 1977 3
245 1985 2
245 2148 5
245 236 5
245 239 1
245 240 1
245 243 5
246 2502 5
246 2508 5
246 336 1
246 2602 2
246 2706 3
246 2788 4
246 20 5
246 21 5
246 2999 4
246 3169 4
246 3171 5
246 3173 4
246 3519 5
246 440 4
246 3664 3
246 449 3
246 3779 5
246 3833 3
246 517 2
246 4017 5
246 4301 1
246 594 4
246 640 3
246 4447 1
246 667 3
246 4545 5
246 4589 5
246 717 3
246 719 1
246 737 2
246 739 4
246 4725 5
246 4822 4
246 4849 5
246 4940 3
246 4991 5
246 777 5
246 4995 5
246 5007 5
246 821 3
246 5158 4
246 5160 4
246 5161 4
246 5162 5
246 913 5
246 914 5
246 932 2
246 5350 4
246 5351 4
246 5352 5
246 5353 3
246 5354 5
246 5355 3
246 5356 4
246 5357 4
246 5358 1
246 5359 1
246 5360 2
246 948 4
246 990 5
246 79 5
246 1117 2
246 1118 3
246 1119 2
246 1151 5
246 1155 5
246 1156 4
246 1161 4
246 1195 5
246 1213 3
246 101 4
246 1305 3
246 1373 5
246 1384 5
246 1473 5
246 1475 5
246 1480 5
246 1512 4
246 1541 3
246 1560 2
246 1562 4
246 1632 3
246 1645 4
246 1651 4
246 1667 4
246 176 2
246 1746 5
246 182 3
246 1805 5
246 1812 3
246 1843 5
246 206 4
246 1854 5
246 217 4
246 1879 5
246 1882 5
246 1883 5
246 1884 5
246 1891 5
246 1917 4
246 1951 2
246 1963 1
246 229 4
246 2191 5
246 2214 5
246 2223 5
246 2228 5
246 2237 5
246 2267 5
246 2312 5
247 3585 5
247 4987 5
247 5142 1
247 5280 4
247 5362 2
247 5363 5
247 81 4
247 1199 5
247 1230 5
247 95 4
247 130 4
247 1337 1
247 178 5
247 2198 5
248 2315 5
248 2319 5
248 2340 5
248 2352 3
248 2364 3
248 2380 1
248 2399 1
248 2403 4
248 2413 1
248 275 5
248 279 3
248 282 4
248 2447 1
248 286 3
248 287 3
248 294 2
248 307 3
248 308 4
248 2497 5
248 315 4
248 321 5
248 327 5
248 2581 5
248 2583 5
248 2586 5
248 2588 5
248 2590 4
248 2592 2
248 2594 4
248 2602 4
248 2607 4
248 2617 2
248 2629 4
248 2690 3
248 2709 5
248 2716 5
248 2719 4
248 2788 5
248 2789 5
248 2790 4
248 2816 3
248 19 5
248 2880 4
248 22 5
248 2993 4
248 3031 1
248 3041 1
248 3065 5
248 3076 4
248 3080 5
248 3083 3
248 3092 4
248 3112 5
248 3117 4
248 3146 2
248 3160 5
248 3168 5
248 3169 5
248 3176 5
248 3226 1
248 3299 4
248 3402 2
248 375 1
248 377 1
248 3444 5
248 3455 4
248 3461 1
248 32 2
248 3473 4
248 33 4
248 3486 4
248 3501 5
248 3518 4
248 427 5
248 436 3
248 439 5
248 3619 4
248 3701 1
248 457 5
248 3730 1
248 3736 4
248 479 4
248 483 1
248 485 1
248 3806 5
248 3822 1
248 3836 3
248 3884 5
248 516 2
248 3946 5
248 3954 5
248 3966 1
248 3969 5
248 4013 4
248 4032 5
248 4033 4
248 4161 1
248 4166 4
248 527 5
248 4258 2
248 4277 4
248 4300 2
248 4338 5
248 51 5
248 607 4
248 4389 1
248 638 3
248 640 5
248 4435 1
248 647 1
248 4448 2
248 4469 4
248 4499 4
248 4506 2
248 4545 5
248 4546 4
248 4578 5
248 4583 2
248 4588 1
248 4591 1
248 4592 2
248 680 5
248 711 1
248 731 5
248 733 4
248 736 4
248 4719 5
248 4734 1
248 4737 5
248 4738 1
248 4748 4
248 4816 5
248 4821 5
248 4835 5
248 4875 5
248 758 3
248 4917 4
248 4922 5
248 4936 5
248 764 3
248 771 3
248 4952 1
248 4968 4
248 4996 4
248 793 4
248 800 5
248 821 2
248 5037 2
248 836 5
248 837 1
248 845 2
248 5110 4
248 5113 4
248 5114 2
248 5146 4
248 5157 5
248 5172 2
248 5176 4
248 5181 3
248 5242 1
248 5357 5
248 5364 4
248 5365 5
248 5366 2
248 5367 3
248 5368 5
248 5369 5
248 5370 5
248 5371 5
248 5372 4
248 5373 5
248 5374 4
248 5375 2
248 5376 5
248 5377 5
248 5378 2
248 5379 5
248 5380 5
248 5381 5
248 5382 5
248 5383 5
248 5384 4
248 5385 4
248 5386 3
248 5387 1
248 5388 4
248 5389 1
248 5390 5
248 5391 5
248 5392 4
248 5393 2
248 5394 1
248 5395 3
248 5396 4
248 5397 5
248 5398 4
248 5399 2
248 5400 5
248 5401 5
248 5402 2
248 5403 4
248 5404 1
248 5405 4
248 1008 5
248 1034 4
248 67 3
248 71 5
248 74 5
248 80 4
248 1119 2
248 1122 4
248 1123 3
248 82 5
248 1127 2
248 1139 5
248 1147 1
248 1149 4
248 1161 3
248 1166 5
248 1196 4
248 1207 5
248 1217 5
248 1219 2
248 1238 5
248 1242 5
248 1246 3
248 90 4
248 1273 4
248 102 4
248 111 5
248 1333 3
248 1346 2
248 1350 3
248 1355 5
248 1360 5
248 1366 4
248 1370 5
248 1371 5
248 1384 4
248 1391 5
248 1393 4
248 1400 5
248 141 1
248 1420 2
248 1450 1
248 1459 4
248 1463 2
248 1469 1
248 1477 4
248 1479 5
248 1487 4
248 1513 5
248 1517 3
248 1543 4
248 1552 5
248 1554 4
248 1563 5
248 1569 5
248 1580 5
248 1581 4
248 1597 5
248 1622 4
248 1629 2
248 1633 1
248 1635 2
248 1645 5
248 1649 1
248 1661 2
248 1666 1
248 1667 5
248 1720 5
248 1722 5
248 1723 5
248 1732 5
248 177 4
248 178 5
248 1801 3
248 1805 5
248 1821 5
248 1832 2
248 213 3
248 223 5
248 224 5
248 225 2
248 227 5
248 1988 5
248 2026 3
248 2075 1
248 2081 5
248 229 5
248 2102 5
248 230 3
248 233 4
248 235 1
248 2226 5
248 2239 1
248 238 1
248 240 2
248 246 1
248 2289 4
249 2544 3
249 2567 5
249 2669 3
249 344 3
249 2711 3
249 354 4
249 3002 4
249 3120 5
249 3180 5
249 3383 5
249 3384 5
249 3387 4
249 4237 1
249 4260 3
249 4513 4
249 674 4
249 4645 2
249 728 4
249 750 4
249 5254 5
249 916 5
249 5406 4
249 5407 1
249 944 4
249 948 5
249 980 5
249 1068 4
249 1117 5
249 1119 4
249 1134 5
249 1161 4
249 1313 3
249 1397 4
249 1558 4
249 1566 4
249 1574 5
249 1598 5
249 1600 5
249 1632 5
249 6 4
249 173 2
249 1743 4
249 1865 5
249 2092 4
249 2251 5
249 2255 5
250 2545 3
250 2547 1
250 2577 4
250 2578 1
250 2631 3
250 2986 3
250 3392 3
250 3705 4
250 42 3
250 517 1
250 518 2
250 4258 5
250 4303 1
250 648 2
250 4884 2
250 758 1
250 759 2
250 775 1
250 5180 2
250 5322 1
250 1141 1
250 1544 1
250 1589 2
250 1653 1
250 1654 2
250 1658 4
250 1665 1
250 1666 1
250 175 2
250 176 1
250 1849 1
250 210 4
250 1857 1
250 2252 4
251 3530 3
251 515 1
251 608 4
251 1651 2
251 1864 4
251 1978 5
251 2292 3
252 2375 2
252 2400 1
252 12 3
252 2446 4
252 2447 4
252 298 5
252 2503 4
252 2505 5
252 324 1
252 2542 3
252 2554 4
252 2558 4
252 2574 2
252 15 5
252 2580 2
252 2583 5
252 2585 4
252 2587 4
252 2592 4
252 18 5
252 2690 3
252 2821 2
252 2832 2
252 2902 4
252 2906 1
252 3095 4
252 3134 2
252 3138 3
252 3140 4
252 3141 5
252 3142 5
252 3185 5
252 3218 4
252 3220 4
252 3221 3
252 3224 3
252 3226 2
252 3228 2
252 3231 4
252 3232 3
252 3234 5
252 3236 2
252 3237 3
252 3238 2
252 3239 3
252 3242 2
252 3243 2
252 3244 3
252 3247 2
252 3248 3
252 3249 3
252 3250 2
252 3252 4
252 3255 3
252 3257 3
252 3259 5
252 3261 5
252 3264 4
252 3270 4
252 3272 3
252 3273 5
252 3274 4
252 3275 3
252 3277 5
252 3279 2
252 3280 4
252 3281 1
252 3440 2
252 3506 5
252 3577 5
252 3664 3
252 3685 1
252 3686 1
252 3691 1
252 474 1
252 3823 4
252 3838 5
252 3842 2
252 3843 3
252 502 5
252 3944 5
252 3974 1
252 3987 1
252 4015 1
252 4114 4
252 4117 4
252 4118 5
252 4119 5
252 4120 4
252 4122 4
252 4123 5
252 4134 5
252 4291 1
252 4350 1
252 4352 3
252 4353 4
252 618 5
252 647 2
252 648 4
252 4447 3
252 4475 2
252 4582 5
252 4599 5
252 4797 2
252 4823 1
252 760 2
252 764 3
252 769 5
252 5003 1
252 784 2
252 821 1
252 822 2
252 5035 5
252 5102 4
252 895 1
252 5175 4
252 5304 1
252 5399 4
252 5408 1
252 5409 1
252 5410 5
252 5411 2
252 5412 3
252 5413 1
252 5414 2
252 5415 5
252 5416 2
252 5417 2
252 5418 4
252 5419 2
252 5420 4
252 5421 1
252 5422 1
252 5423 1
252 5424 1
252 5425 1
252 5426 1
252 954 1
252 977 5
252 1021 5
252 1026 2
252 1042 3
252 1128 1
252 85 1
252 86 1
252 87 2
252 1210 2
252 1213 4
252 1214 5
252 1216 4
252 1224 5
252 1272 1
252 1283 3
252 1313 4
252 1329 5
252 1333 3
252 1481 5
252 1505 5
252 1508 4
252 1528 4
252 1542 5
252 1571 5
252 1600 5
252 1609 5
252 1619 5
252 1624 3
252 1629 1
252 1645 2
252 1658 2
252 178 3
252 1813 1
252 1832 1
252 1882 5
252 1887 4
252 1889 5
252 222 1
252 1912 5
252 1918 4
252 1923 5
252 1966 4
252 2022 1
252 2032 3
252 2044 1
252 2060 1
252 2087 4
252 2092 5
252 2109 4
252 2200 5
252 2237 5
252 2239 3
252 2263 4
252 2306 2
253 2489 4
253 2616 4
253 2690 2
253 2701 3
253 2740 4
253 3074 4
253 3186 5
253 3226 4
253 3422 1
253 3886 5
253 3888 4
253 46 3
253 768 5
253 4975 3
253 5054 4
253 5145 4
253 5427 4
253 1057 3
253 1137 4
253 1313 5
253 1481 5
253 1543 4
253 1590 4
253 1593 5
253 1632 5
253 1645 4
253 160 5
253 1658 4
253 223 5
253 2220 4
253 2255 4
254 2879 3
254 3275 4
254 3322 4
254 4215 2
254 597 2
254 5428 1
254 5429 5
254 5430 4
254 1041 4
254 1065 5
254 1429 4
254 1645 4
255 2627 5
255 3636 5
255 5056 2
255 5432 1
255 1198 4
255 1448 5
255 216 4
256 2356 4
256 2410 3
256 12 2
256 2593 4
256 2902 4
256 2945 4
256 3053 4
256 3134 2
256 3135 3
256 3141 4
256 3142 4
256 3217 4
256 3219 4
256 3220 3
256 3226 2
256 3230 3
256 3233 3
256 3234 3
256 3235 3
256 3243 2
256 3248 2
256 3252 3
256 3257 2
256 3261 4
256 3263 3
256 3271 3
256 3274 4
256 3279 2
256 4072 4
256 4113 4
256 4114 4
256 4115 4
256 4117 2
256 4118 4
256 4120 4
256 4124 4
256 4125 4
256 4352 3
256 4353 3
256 4874 3
256 5181 4
256 5433 4
256 1202 4
256 1203 4
256 1204 3
256 1221 4
256 95 5
256 97 5
256 1744 3
256 1851 5
256 1978 4
256 2032 3
256 2263 3
256 2306 3
257 2356 5
257 2528 2
257 2563 3
257 2588 5
257 341 3
257 2674 1
257 2704 1
257 2730 2
257 2781 2
257 2808 4
257 2815 3
257 2818 2
257 2851 4
257 2854 2
257 2856 1
257 3003 2
257 3114 5
257 3399 5
257 3430 5
257 3538 4
257 3590 2
257 3639 4
257 3720 2
257 3794 3
257 4108 4
257 4237 3
257 4331 4
257 4469 4
257 727 2
257 772 4
257 5030 4
257 5434 4
257 5435 4
257 5436 4
257 5437 2
257 5438 4
257 5439 5
257 5440 5
257 67 4
257 1229 4
257 1338 4
257 1721 3
257 178 4
257 2167 5
257 242 4
258 2596 4
258 351 2
258 4341 5
258 902 5
258 5441 3
258 5442 2
258 5443 5
259 252 4
259 2396 5
259 2482 4
259 321 5
259 2631 4
259 2822 1
259 2944 4
259 23 5
259 3050 4
259 3054 4
259 3315 4
259 3346 4
259 3650 4
259 456 5
259 3803 4
259 3873 4
259 3933 5
259 3936 5
259 4086 3
259 4089 5
259 51 4
259 631 4
259 731 5
259 4711 4
259 4716 4
259 829 4
259 5058 5
259 5139 4
259 869 5
259 5292 4
259 5420 4
259 949 1
259 5444 4
259 5445 5
259 5446 4
259 5447 4
259 5448 4
259 5449 5
259 5450 5
259 5451 4
259 5452 5
259 1060 5
259 1065 5
259 1066 5
259 67 3
259 74 5
259 1151 5
259 1203 5
259 1224 4
259 1226 5
259 1231 5
259 1234 5
259 1260 5
259 97 5
259 114 5
259 120 5
259 122 5
259 125 5
259 1530 4
259 1554 5
259 1559 4
259 160 4
259 1805 5
259 1835 4
259 2115 4
259 2117 3
259 2121 4
260 2736 5
260 2837 5
260 2885 4
260 3521 5
260 4448 4
260 4465 1
260 4581 4
260 4704 4
260 5453 5
260 5454 4
260 5455 2
260 5456 5
260 5457 5
260 5458 5
260 1119 5
260 1669 5
260 177 5
260 178 5
260 190 3
260 212 4
260 223 5
260 2128 5
261 307 4
261 2500 4
261 2522 5
261 2524 5
261 2530 5
261 2543 5
261 2682 5
261 352 5
261 2753 2
261 2803 5
261 2806 3
261 2810 5
261 2850 3
261 2858 5
261 2870 5
261 2873 5
261 2876 3
261 2878 4
261 2886 5
261 3044 5
261 3368 5
261 3370 5
261 3373 5
261 3374 5
261 3440 2
261 3496 5
261 3695 5
261 3696 4
261 3698 3
261 39 1
261 3844 2
261 515 4
261 3959 1
261 4006 3
261 4007 5
261 4231 5
261 4292 4
261 598 5
261 608 3
261 623 5
261 645 5
261 647 5
261 648 4
261 4564 4
261 4565 4
261 4566 5
261 4575 4
261 4576 1
261 4577 5
261 708 4
261 710 5
261 719 4
261 721 2
261 4708 4
261 738 5
261 4749 1
261 769 3
261 772 4
261 774 3
261 821 2
261 822 3
261 850 5
261 5166 5
261 5304 2
261 933 5
261 981 5
261 5459 2
261 5460 5
261 5461 4
261 5462 4
261 5463 5
261 67 5
261 1146 4
261 1156 5
261 1184 5
261 1213 2
261 1415 5
261 1545 4
261 1546 3
261 1626 2
261 1635 5
261 1639 2
261 1645 3
261 1650 4
261 1721 5
261 1743 5
261 1757 5
261 1758 4
261 1760 3
261 1761 5
261 1765 5
261 1782 5
261 1785 5
261 1788 5
261 1792 5
261 1795 4
261 1804 5
261 1807 4
261 1810 4
261 1816 4
261 1824 4
261 1969 5
261 2141 5
261 2142 5
261 2143 5
261 2148 4
262 2403 4
262 2446 3
262 309 4
262 2493 4
262 320 5
262 2715 5
262 3459 3
262 3500 2
262 3546 5
262 3568 2
262 3576 5
262 3638 3
262 457 5
262 3785 4
262 492 5
262 3998 2
262 568 4
262 581 5
262 628 4
262 4662 5
262 4699 5
262 4910 5
262 5064 5
262 902 5
262 913 5
262 5464 4
262 5465 4
262 5466 4
262 5467 1
262 5468 3
262 5469 2
262 5470 5
262 5471 5
262 5472 4
262 5473 5
262 5474 4
262 5475 4
262 5476 3
262 1022 4
262 1028 4
262 1184 4
262 1234 5
262 1419 5
262 1727 5
262 1777 5
262 1828 5
262 1836 4
262 2277 2
263 2344 4
263 2439 4
263 307 2
263 3077 3
263 3112 5
263 3128 4
263 3131 1
263 377 1
263 3544 5
263 3546 4
263 462 5
263 472 1
263 3922 5
263 3985 4
263 4063 5
263 4109 5
263 4269 4
263 4486 4
263 777 5
263 5002 2
263 790 5
263 893 5
263 964 3
263 5435 5
263 5477 5
263 5478 5
263 5479 4
263 5480 5
263 5481 4
263 5482 5
263 5483 3
263 5484 2
263 5485 5
263 5486 2
263 5487 5
263 146 4
263 1683 1
263 168 5
263 177 5
263 178 1
263 1837 5
263 224 4
263 2006 2
263 2076 5
263 2096 2
264 253 5
264 414 5
264 416 5
264 3555 3
264 3961 5
264 3962 5
264 543 5
264 544 2
264 578 5
264 608 5
264 4383 3
264 660 5
264 4744 3
264 4862 5
264 806 5
264 5082 5
264 853 5
264 864 4
264 865 4
264 5253 5
264 5486 5
264 5488 5
264 5489 5
264 5490 5
264 5491 4
264 5492 4
264 5493 5
264 5494 3
264 5495 3
264 5496 5
264 5497 1
264 5498 5
264 1445 5
264 1986 5
264 2072 5
265 2371 2
265 305 4
265 2473 5
265 2492 3
265 326 4
265 328 5
265 329 5
265 2532 1
265 335 4
265 2832 2
265 2935 4
265 3026 1
265 364 4
265 3065 5
265 3086 5
265 3319 4
265 3323 4
265 3455 4
265 3457 3
265 3458 4
265 455 5
265 463 4
265 473 4
265 484 4
265 3798 2
265 3895 2
265 4045 4
265 4053 4
265 4054 1
265 4097 3
265 4291 2
265 4294 2
265 4399 1
265 4401 2
265 4404 2
265 4408 1
265 4433 3
265 4691 5
265 4694 4
265 4714 2
265 4762 3
265 744 1
265 746 5
265 4875 5
265 4979 1
265 826 5
265 833 4
265 846 4
265 901 4
265 902 4
265 903 5
265 5200 2
265 5292 4
265 5396 5
265 1001 5
265 5499 5
265 5500 5
265 5501 5
265 5502 4
265 5503 4
265 5504 5
265 5505 5
265 5506 1
265 5507 3
265 5508 4
265 5509 4
265 5510 2
265 1147 4
265 1175 2
265 1188 4
265 1337 5
265 139 4
265 158 4
265 1640 4
265 1646 5
265 1672 4
265 178 4
265 2065 4
265 2074 4
265 2280 1
266 2475 4
266 3105 5
266 3463 5
266 4083 5
266 4488 5
266 5196 4
266 5197 4
266 5489 3
266 5504 5
266 5511 5
266 1988 4
266 1989 3
266 1990 5
267 254 5
267 2371 4
267 2477 2
267 318 4
267 2513 3
267 335 5
267 2637 5
267 2783 5
267 2879 4
267 2987 4
267 3033 4
267 3045 4
267 3050 3
267 3063 4
267 3197 4
267 3210 4
267 3350 4
267 3354 5
267 3443 4
267 405 4
267 411 3
267 412 5
267 3546 4
267 3667 4
267 3680 4
267 3751 3
267 3869 5
267 518 3
267 3895 2
267 3906 5
267 3955 3
267 3970 5
267 4024 3
267 4047 2
267 4161 1
267 4182 3
267 4206 5
267 529 4
267 543 5
267 563 3
267 584 4
267 4327 5
267 597 5
267 623 4
267 628 4
267 4410 4
267 4491 5
267 4501 5
267 4547 4
267 4631 3
267 711 4
267 4706 4
267 739 5
267 4741 4
267 4755 3
267 4780 2
267 4798 4
267 4856 4
267 4870 4
267 4888 4
267 4898 4
267 4947 5
267 800 5
267 826 4
267 836 4
267 858 5
267 874 5
267 878 5
267 891 4
267 5363 4
267 5512 4
267 5513 3
267 5514 3
267 5515 4
267 5516 4
267 5517 5
267 5518 5
267 5519 4
267 5520 5
267 5521 4
267 5522 5
267 5523 4
267 5524 4
267 5525 4
267 5526 4
267 5527 5
267 5528 5
267 1127 5
267 89 4
267 1198 4
267 1212 5
267 1217 5
267 95 4
267 127 5
267 1340 3
267 1342 5
267 1362 5
267 1474 4
267 1477 4
267 1518 5
267 1612 3
267 158 4
267 1624 5
267 1690 2
267 174 3
267 199 5
267 200 4
267 203 4
267 1864 3
267 215 5
267 222 4
267 1985 5
267 1992 4
267 2085 4
267 2116 4
267 236 3
267 2247 4
268 259 4
268 321 5
268 2741 5
268 2780 5
268 2989 5
268 3103 5
268 3124 5
268 3197 5
268 3342 5
268 3476 5
268 415 5
268 3516 5
268 3536 5
268 3803 4
268 3969 5
268 4032 5
268 4218 5
268 543 1
268 564 4
268 565 3
268 571 5
268 578 4
268 585 4
268 612 5
268 617 3
268 4363 1
268 650 1
268 4627 4
268 4698 5
268 4766 5
268 4858 5
268 4986 4
268 5075 5
268 5091 3
268 868 4
268 985 1
268 5494 5
268 5518 4
268 5529 5
268 5530 1
268 5531 5
268 5532 5
268 5533 5
268 5534 4
268 5535 5
268 5536 2
268 5537 3
268 5538 5
268 5539 5
268 5540 5
268 5541 4
268 5542 1
268 5543 5
268 5544 5
268 5545 5
268 5546 5
268 5547 4
268 5548 5
268 5549 4
268 5550 5
268 5551 3
268 5552 4
268 5553 5
268 5554 4
268 5555 1
268 5556 5
268 5557 4
268 5558 5
268 5559 5
268 5560 4
268 5561 5
268 5562 4
268 5563 2
268 5564 5
268 1147 4
268 95 5
268 1292 5
268 1372 5
268 1394 5
268 1685 5
268 1692 5
268 1703 4
268 1725 5
268 178 5
268 199 5
268 200 5
268 215 4
268 2090 2
268 2113 5
268 2115 5
268 2155 5
268 2275 5
268 243 5
269 341 5
269 2733 2
269 2734 1
269 2830 2
269 2959 4
269 3077 4
269 3330 4
269 3331 3
269 3347 4
269 3423 2
269 3449 4
269 452 4
269 3747 4
269 4324 3
269 608 3
269 654 3
269 4585 5
269 4954 2
269 4999 4
269 5082 5
269 847 2
269 890 2
269 5151 4
269 893 2
269 896 3
269 5264 5
269 911 4
269 951 5
269 5565 4
269 5566 1
269 5567 4
269 5568 3
269 5569 3
269 5570 4
269 5571 4
269 5572 4
269 5573 4
269 5574 3
269 1122 3
269 1208 3
269 1257 4
269 1369 3
269 1482 4
269 1543 5
269 1628 3
269 222 3
269 2068 2
269 2075 4
269 2206 2
270 332 4
270 2653 5
270 348 5
270 2955 5
270 2977 4
270 361 5
270 3086 5
270 3560 5
270 3569 5
270 3593 5
270 3694 5
270 454 5
270 456 5
270 459 5
270 475 4
270 3814 4
270 509 4
270 524 5
270 563 4
270 569 5
270 578 4
270 600 3
270 602 5
270 604 5
270 4497 4
270 660 4
270 4626 4
270 4634 1
270 4689 5
270 734 5
270 4872 1
270 4875 5
270 4896 5
270 4989 5
270 787 5
270 842 5
270 5065 5
270 5066 5
270 5071 5
270 858 5
270 871 4
270 876 2
270 5584 2
270 5585 4
270 5586 5
270 5587 4
270 5588 5
270 5589 5
270 5590 4
270 5591 5
270 5592 4
270 5593 4
270 5594 4
270 5595 5
270 5596 2
270 5597 1
270 5598 5
270 5599 1
270 5600 3
270 5601 5
270 5602 4
270 67 4
270 1340 2
270 1360 5
270 1372 5
270 1515 5
270 1710 4
270 1712 4
270 1721 4
270 1722 5
270 1726 5
270 1728 5
270 1729 3
270 1730 4
270 1732 5
270 1734 5
270 1735 5
270 202 5
270 2006 4
271 459 5
271 873 5
271 5281 5
271 951 5
271 5514 5
271 5603 5
271 5604 4
271 1608 5
271 1723 5
272 2383 5
272 2461 3
272 2689 5
272 2711 3
272 362 5
272 402 5
272 539 5
272 602 5
272 732 5
272 4873 3
272 5123 5
272 878 5
272 5581 5
272 5605 4
272 5606 5
272 5607 4
272 5608 4
272 5609 5
272 5610 5
272 5611 5
272 1160 4
272 1662 3
272 1688 4
272 1735 5
272 1828 4
272 2012 5
273 268 1
273 272 1
273 2435 5
273 297 3
273 2626 3
273 2710 5
273 2729 1
273 2910 4
273 3041 3
273 3051 3
273 3053 5
273 369 4
273 3103 5
273 3197 4
273 377 1
273 3436 5
273 3443 5
273 3463 4
273 3486 5
273 3547 1
273 3557 5
273 3646 4
273 3752 3
273 473 4
273 3830 2
273 514 5
273 4020 5
273 4201 4
273 4250 4
273 607 5
273 4452 2
273 4491 5
273 4864 5
273 4893 5
273 902 5
273 5311 3
273 5404 2
273 956 5
273 973 5
273 5507 4
273 5612 5
273 5613 3
273 5614 5
273 5615 1
273 5616 5
273 5617 5
273 5618 5
273 5619 5
273 5620 5
273 5621 5
273 5622 5
273 5623 5
273 5624 4
273 67 3
273 146 5
273 1543 4
273 1608 5
273 1635 4
273 1688 3
273 1729 5
273 178 3
273 2080 2
273 2238 4
274 2399 2
274 2421 3
274 2967 3
274 361 2
274 375 1
274 3418 2
274 389 3
274 3433 1
274 3450 2
274 3552 5
274 3553 4
274 3555 2
274 536 3
274 562 5
274 567 5
274 568 4
274 574 4
274 588 5
274 4317 5
274 607 4
274 612 5
274 4881 5
274 803 4
274 859 1
274 5123 4
274 5551 3
274 5558 1
274 5627 5
274 5628 3
274 5629 2
274 5630 5
274 5631 1
274 5632 4
274 5633 5
274 5634 5
274 5635 2
274 5636 2
274 5637 5
274 5638 4
274 5639 3
274 5640 3
274 5641 2
274 5642 5
274 5643 4
274 5644 4
274 5645 4
274 5646 5
274 5647 3
274 5648 1
274 1361 5
274 1685 4
274 223 5
275 2477 3
275 2540 4
275 344 5
275 2786 5
275 2791 5
275 2792 3
275 3018 5
275 3080 4
275 3408 5
275 3441 3
275 397 5
275 3464 5
275 403 5
275 3573 5
275 3682 4
275 4069 5
275 541 5
275 555 5
275 556 4
275 563 3
275 578 5
275 586 5
275 4549 5
275 4911 5
275 806 5
275 821 2
275 5064 5
275 868 2
275 888 5
275 5317 5
275 5467 5
275 5472 5
275 5517 5
275 5527 4
275 1044 2
275 1065 1
275 5596 5
275 5650 5
275 5651 5
275 5652 5
275 5653 5
275 5654 5
275 5655 5
275 5656 5
275 5657 5
275 5658 3
275 5659 5
275 5660 5
275 5661 5
275 5662 5
275 75 5
275 1127 5
275 1168 5
275 1241 5
275 1388 5
275 1405 5
275 1567 5
275 1570 5
275 1982 4
275 2019 4
275 2248 4
276 2767 5
276 2817 5
276 3031 1
276 3039 5
276 3101 5
276 3192 2
276 3313 5
276 488 4
276 3816 5
276 508 3
276 509 3
276 4032 5
276 571 4
276 578 5
276 4283 2
276 623 5
276 4386 5
276 645 5
276 646 4
276 4641 1
276 4676 4
276 4681 4
276 726 5
276 766 3
276 822 3
276 5043 4
276 867 5
276 902 4
276 5436 5
276 992 5
276 5495 5
276 5520 5
276 1043 2
276 1060 4
276 5664 5
276 5665 2
276 5666 2
276 5667 5
276 5668 4
276 81 3
276 1184 4
276 1388 4
276 1548 5
276 1632 5
276 1695 4
276 200 4
276 1969 3
276 2102 5
276 234 1
276 2163 5
276 2291 2
277 2350 3
277 263 2
277 2399 2
277 2449 4
277 287 5
277 2701 4
277 2837 4
277 2855 3
277 2926 5
277 361 4
277 3120 3
277 3197 4
277 3337 4
277 398 5
277 3479 4
277 3720 3
277 3798 2
277 511 4
277 4019 2
277 4031 3
277 4032 3
277 4241 5
277 4375 2
277 709 4
277 714 3
277 719 3
277 726 4
277 768 5
277 772 2
277 1008 4
277 5670 5
277 5671 2
277 5672 4
277 5673 3
277 5674 5
277 5675 5
277 83 5
277 1154 3
277 1197 4
277 1227 4
277 1250 5
277 110 2
277 111 5
277 118 5
277 144 4
277 1475 5
277 160 4
277 1673 3
277 174 2
277 196 5
277 198 2
277 223 5
277 1998 5
277 2015 2
277 2052 4
277 2288 3
278 2355 5
278 2374 1
278 2409 5
278 307 3
278 318 5
278 346 4
278 2731 4
278 2735 4
278 2779 3
278 2918 5
278 2934 1
278 3001 1
278 3167 3
278 3410 4
278 3467 5
278 461 1
278 3741 5
278 484 2
278 506 3
278 3890 4
278 615 1
278 639 4
278 4454 3
278 4455 1
278 740 1
278 4783 2
278 744 3
278 746 5
278 4924 1
278 4935 4
278 5020 1
278 845 5
278 5082 5
278 940 5
278 962 4
278 5511 4
278 5676 3
278 5677 4
278 5678 1
278 5679 4
278 5680 5
278 5681 4
278 5682 4
278 1122 5
278 85 1
278 86 3
278 1167 5
278 1172 5
278 1219 3
278 1239 5
278 1248 3
278 104 1
278 1319 4
278 1342 1
278 1348 5
278 142 5
278 1669 5
278 1859 4
278 222 3
278 2020 4
278 2025 5
278 2034 4
278 2040 5
278 2127 5
278 2134 3
279 2399 5
279 288 5
279 302 4
279 2491 5
279 2604 4
279 2857 4
279 359 4
279 2949 5
279 2968 5
279 361 5
279 3041 5
279 3297 4
279 416 4
279 3487 4
279 3609 4
279 4063 4
279 4177 5
279 4196 4
279 4415 1
279 660 5
279 4508 4
279 4523 5
279 4865 5
279 4870 4
279 782 4
279 787 4
279 5150 5
279 903 5
279 5253 4
279 5478 4
279 5534 5
279 5683 4
279 5684 5
279 5685 4
279 5686 4
279 5687 4
279 5688 5
279 5689 4
279 5690 2
279 5691 4
279 5692 4
279 5693 1
279 5694 4
279 5695 5
279 5696 5
279 5697 4
279 5698 5
279 76 4
279 1372 5
279 144 4
279 160 4
279 1688 1
279 1689 4
279 1721 4
279 213 4
279 1986 5
279 1987 5
279 1991 1
279 2008 4
279 2080 5
279 2093 4
279 2152 4
279 2200 5
280 2440 4
280 358 5
280 2966 3
280 2972 3
280 399 4
280 3555 4
280 3557 3
280 3567 5
280 543 5
280 571 5
280 4619 2
280 4698 4
280 5068 4
280 5469 5
280 5520 5
280 5558 5
280 5625 4
280 5646 5
280 5699 3
280 5700 5
280 5701 4
280 5702 4
280 1219 2
280 1340 4
280 1489 5
280 1692 5
280 1695 5
280 200 4
280 224 5
281 2436 2
281 324 4
281 2611 5
281 2620 4
281 2735 4
281 2927 5
281 3153 4
281 3345 4
281 3369 2
281 383 5
281 385 5
281 397 5
281 424 5
281 3568 4
281 3569 4
281 427 5
281 474 4
281 4022 5
281 4069 5
281 4142 2
281 4201 5
281 535 5
281 4411 5
281 4853 5
281 4855 5
281 789 5
281 836 5
281 891 5
281 5315 5
281 5387 2
281 1012 5
281 1014 5
281 5508 4
281 1088 4
281 67 2
281 5645 5
281 5687 5
281 5703 5
281 5704 5
281 5705 5
281 5706 5
281 5707 2
281 89 5
281 1180 3
281 1218 3
281 95 5
281 1291 5
281 1340 5
281 1519 4
281 1600 5
281 160 5
281 178 5
282 2382 5
282 2397 4
282 2970 2
282 2972 4
282 3482 4
282 413 2
282 424 4
282 3558 5
282 3565 2
282 3569 5
282 3629 5
282 3966 5
282 571 5
282 4522 4
282 4649 3
282 4652 3
282 4699 2
282 774 4
282 806 5
282 62 5
282 1005 4
282 5501 2
282 5543 2
282 5564 5
282 5575 4
282 5576 3
282 5594 4
282 5665 4
282 5705 5
282 5708 2
282 5709 5
282 5710 4
282 5711 2
282 5712 4
282 5713 5
282 5714 2
282 5715 3
282 5716 1
282 5717 5
282 5718 4
282 5719 3
282 5720 5
282 5721 5
282 5722 4
282 5723 4
282 5724 3
282 5725 2
282 5726 4
282 5727 5
282 5728 5
282 5729 5
282 5730 5
282 1185 4
282 1223 5
282 1244 1
282 1300 3
282 1520 5
282 200 5
282 2030 5
283 2396 4
283 321 5
283 2657 2
283 2736 3
283 3573 4
283 3966 5
283 3971 4
283 4170 4
283 569 5
283 4270 4
283 578 5
283 611 4
283 4466 5
283 4496 1
283 4502 2
283 4503 4
283 4523 5
283 4608 4
283 4628 5
283 4633 3
283 4651 4
283 4691 5
283 4758 5
283 4862 4
283 796 5
283 5068 4
283 5071 3
283 5072 5
283 5118 4
283 855 4
283 857 1
283 953 5
283 963 4
283 5456 5
283 1005 4
283 5497 4
283 5515 4
283 5518 5
283 5520 4
283 5538 4
283 5544 4
283 5553 5
283 5559 5
283 5590 4
283 5592 5
283 5625 5
283 5651 4
283 5657 5
283 5698 4
283 5723 4
283 5727 3
283 5731 4
283 5732 5
283 5733 2
283 5734 5
283 5735 2
283 5736 3
283 5737 3
283 5738 4
283 5739 5
283 5740 3
283 5741 4
283 5742 5
283 5743 5
283 5744 5
283 5745 4
283 5746 5
283 5747 5
283 5748 3
283 5749 3
283 5750 5
283 5751 4
283 5752 2
283 5753 4
283 5754 2
283 1673 3
283 1695 4
283 1705 5
283 174 3
283 2074 5
284 2393 3
284 2403 5
284 2421 3
284 321 4
284 331 4
284 2960 3
284 3100 5
284 403 3
284 3561 4
284 3576 4
284 3631 5
284 456 5
284 4154 5
284 536 2
284 610 4
284 4454 2
284 4651 4
284 4837 5
284 782 3
284 794 3
284 823 5
284 5151 4
284 5350 5
284 5534 5
284 5538 4
284 5544 5
284 5564 5
284 5626 4
284 5646 4
284 5698 5
284 5728 5
284 5755 4
284 5756 4
284 5757 4
284 5758 3
284 5759 4
284 5760 5
284 5761 4
284 5762 2
284 5763 4
284 5764 4
284 5765 5
284 120 5
284 1691 4
284 167 5
284 1698 5
284 185 3
284 2015 3
284 2080 1
285 2436 3
285 2457 1
285 2758 4
285 3095 5
285 3453 2
285 3461 1
285 471 4
285 3939 4
285 4037 4
285 4038 3
285 526 3
285 4219 2
285 628 4
285 4398 3
285 4435 3
285 4762 2
285 5151 5
285 5196 5
285 5344 4
285 1002 3
285 5500 3
285 5511 3
285 5766 5
285 5767 5
285 5768 4
285 5769 4
285 5770 2
285 5771 4
285 5772 4
285 1183 1
285 1234 4
285 107 4
285 108 1
285 120 4
285 123 4
285 147 5
285 148 3
285 160 4
285 1996 5
285 2103 4
285 2105 4
285 2109 4
285 2206 4
285 2255 2
286 2315 4
286 2383 5
286 288 3
286 298 5
286 318 4
286 350 5
286 351 4
286 2817 4
286 2894 3
286 2913 4
286 2936 5
286 2962 5
286 2963 3
286 2965 3
286 3043 4
286 409 4
286 413 5
286 416 4
286 3498 5
286 3501 5
286 3516 5
286 3520 5
286 3536 3
286 3576 4
286 3591 3
286 436 3
286 437 4
286 3625 5
286 458 5
286 460 5
286 3724 2
286 3750 5
286 479 4
286 3793 5
286 3831 5
286 502 5
286 3854 5
286 3855 4
286 3859 3
286 3861 4
286 3899 5
286 3916 4
286 3921 4
286 3965 5
286 4044 3
286 4054 4
286 4151 5
286 4152 5
286 4216 4
286 563 3
286 578 5
286 597 5
286 4396 3
286 4408 3
286 4409 4
286 641 3
286 4442 4
286 4455 2
286 658 5
286 660 5
286 746 4
286 4855 5
286 4887 4
286 4909 5
286 4948 5
286 812 4
286 828 4
286 5058 5
286 5085 3
286 5091 5
286 856 5
286 5129 4
286 5131 5
286 891 5
286 5159 5
286 896 3
286 5172 4
286 5302 3
286 5332 5
286 5386 5
286 5395 3
286 1005 3
286 5501 4
286 5517 4
286 5520 5
286 64 4
286 1054 5
286 5627 4
286 5770 5
286 5773 5
286 5774 5
286 5775 5
286 5776 5
286 5777 4
286 5778 5
286 5779 2
286 5780 5
286 5781 5
286 5782 4
286 5783 4
286 5784 4
286 5785 5
286 5786 4
286 5787 4
286 5788 4
286 5789 3
286 5790 5
286 5791 5
286 5792 5
286 5793 5
286 5794 3
286 5795 3
286 5796 4
286 5797 4
286 5798 5
286 5799 5
286 78 4
286 1141 2
286 86 5
286 1218 5
286 104 3
286 130 4
286 131 4
286 1342 4
286 1357 4
286 1367 5
286 1482 5
286 1494 5
286 1517 3
286 1657 3
286 167 3
286 178 3
286 196 5
286 199 5
286 208 3
286 216 4
286 222 3
286 224 4
286 1941 5
286 1997 5
286 2007 5
286 2011 4
286 2073 4
286 2103 5
286 2210 5
286 2237 5
286 2240 5
286 2271 5
287 2626 3
287 3020 4
287 3334 4
287 3463 5
287 3718 1
287 462 5
287 3762 5
287 3935 5
287 4076 3
287 4406 5
287 658 5
287 740 3
287 5092 4
287 896 3
287 5228 3
287 949 1
287 1012 5
287 1041 4
287 65 4
287 5800 4
287 5801 4
287 85 5
287 1197 5
287 1258 5
287 1265 5
287 178 5
287 2078 5
287 2080 1
287 2103 5
287 2238 4
288 262 5
288 2400 5
288 360 5
288 3033 5
288 3074 5
288 384 5
288 416 5
288 3487 5
288 3558 5
288 4375 5
288 4505 5
288 4833 5
288 778 5
288 789 5
288 826 5
288 5091 5
288 854 5
288 5482 5
288 5688 5
288 5711 5
288 5802 5
288 5803 5
288 5804 1
288 5805 5
288 5806 5
288 5807 5
288 5808 5
288 5809 5
288 5810 5
288 5811 5
288 5812 5
288 1205 5
288 1216 5
288 97 5
288 98 5
288 1337 5
288 177 5
288 1820 5
288 224 5
288 1989 5
288 2002 5
288 2006 5
288 2016 5
288 2046 5
288 2074 5
288 2075 5
288 2076 5
288 2080 5
289 2350 4
289 3049 5
289 380 2
289 445 2
289 4035 5
289 543 5
289 800 5
289 836 5
289 5363 5
289 5529 5
289 5726 4
289 5779 5
289 5786 5
289 5813 4
289 5814 5
289 5815 5
289 5816 4
289 1202 5
289 1203 4
289 1229 1
289 113 1
289 1365 5
289 1384 4
289 178 4
289 200 4
290 2363 1
290 2441 3
290 2614 5
290 346 3
290 2758 5
290 2943 5
290 3302 2
290 3414 5
290 3415 5
290 438 5
290 3908 5
290 3913 4
290 3934 5
290 4032 4
290 4093 4
290 4172 5
290 4177 4
290 587 5
290 4443 5
290 59 5
290 4523 4
290 4683 5
290 4906 4
290 4984 5
290 4990 4
290 1066 5
290 1070 3
290 5681 4
290 5696 3
290 5709 3
290 5817 5
290 5818 5
290 5819 3
290 5820 4
290 5821 4
290 5822 4
290 5823 3
290 83 5
290 1230 5
290 1247 5
290 117 4
290 121 5
290 132 4
290 149 1
290 152 2
290 1862 2
290 1985 5
290 1988 4
290 1990 5
290 1992 4
290 2086 4
291 2380 5
291 307 2
291 308 4
291 315 3
291 318 4
291 2899 2
291 2949 4
291 3072 4
291 3074 4
291 3080 4
291 3095 5
291 3157 3
291 3205 4
291 3282 4
291 375 4
291 3444 4
291 459 4
291 3967 4
291 4049 1
291 4059 4
291 4071 5
291 4179 4
291 4180 3
291 532 5
291 4219 3
291 632 4
291 653 4
291 4486 3
291 4657 5
291 4713 4
291 4838 4
291 810 3
291 821 4
291 822 5
291 5083 4
291 5206 4
291 5245 2
291 1001 5
291 1002 5
291 5526 4
291 1040 4
291 1059 3
291 5615 5
291 5822 5
291 5824 4
291 5825 4
291 5826 4
291 5827 4
291 5828 5
291 5829 4
291 5830 3
291 5831 4
291 5832 4
291 5833 5
291 5834 4
291 5835 5
291 83 4
291 86 4
291 1234 5
291 105 4
291 111 4
291 1334 4
291 1335 4
291 1342 4
291 1425 5
291 160 5
291 1669 4
291 194 5
291 213 4
291 2085 3
291 2098 4
292 2371 3
292 3345 4
292 3751 5
292 4548 5
292 699 5
292 5098 1
292 1001 5
292 1002 5
292 5488 4
292 5836 4
292 5837 4
292 1196 4
292 104 5
292 1489 4
292 1492 4
292 1501 5
292 1506 5
293 2344 1
293 2355 5
293 2356 5
293 2368 2
293 2402 1
293 2456 2
293 2470 4
293 2475 4
293 2479 3
293 2482 5
293 2491 4
293 2497 4
293 318 4
293 324 2
293 328 5
293 331 2
293 334 3
293 2624 5
293 2630 4
293 2635 4
293 2686 4
293 2725 4
293 355 5
293 2738 5
293 2757 4
293 2934 3
293 3025 5
293 364 2
293 3036 5
293 3037 3
293 3056 5
293 3058 4
293 3066 4
293 3087 1
293 3116 5
293 3128 5
293 3204 4
293 3235 3
293 3301 4
293 3305 5
293 3348 5
293 3356 4
293 378 3
293 3442 5
293 3443 4
293 397 5
293 427 4
293 3591 2
293 3593 2
293 3606 5
293 3667 4
293 3693 4
293 463 3
293 3743 3
293 3745 2
293 472 4
293 3752 3
293 475 5
293 480 3
293 484 2
293 3802 5
293 3829 4
293 517 3
293 3914 3
293 3915 1
293 3935 4
293 3937 1
293 3953 5
293 3975 2
293 4028 5
293 4034 5
293 4035 4
293 4036 2
293 4039 3
293 4098 5
293 4144 2
293 4166 4
293 4173 2
293 4174 5
293 4177 5
293 4179 3
293 4180 5
293 4181 4
293 4238 5
293 613 3
293 628 3
293 4409 4
293 4433 4
293 4436 4
293 4452 5
293 4454 3
293 4455 3
293 4506 4
293 60 2
293 4597 5
293 4684 4
293 4702 4
293 4713 1
293 4759 4
293 4763 5
293 4833 3
293 744 2
293 745 4
293 4899 3
293 4906 3
293 4976 5
293 5000 4
293 5011 5
293 5030 3
293 840 4
293 5054 3
293 5082 5
293 869 4
293 871 4
293 892 4
293 896 4
293 900 2
293 5205 4
293 5206 4
293 5226 4
293 5250 5
293 5288 3
293 5292 2
293 5302 4
293 5312 4
293 5326 5
293 5445 4
293 5451 5
293 1006 5
293 5514 5
293 5582 4
293 1065 4
293 1077 5
293 5672 5
293 5687 5
293 5765 5
293 77 4
293 5815 5
293 5821 5
293 5838 5
293 5839 5
293 5840 4
293 5841 5
293 5842 4
293 5843 5
293 5844 5
293 5845 5
293 5846 2
293 5847 1
293 5848 4
293 5849 5
293 5850 5
293 5851 4
293 5852 3
293 5853 5
293 5854 1
293 5855 5
293 5856 3
293 5857 2
293 5858 5
293 5859 3
293 5860 4
293 5861 5
293 5862 5
293 5863 5
293 5864 4
293 89 1
293 1170 5
293 1179 4
293 1188 3
293 1219 4
293 1231 5
293 1234 5
293 1281 4
293 1300 3
293 1303 5
293 110 3
293 111 4
293 119 5
293 120 5
293 127 2
293 1348 3
293 1366 5
293 1381 5
293 142 4
293 146 4
293 1512 5
293 149 4
293 1562 4
293 152 4
293 153 5
293 154 5
293 1628 5
293 160 4
293 1663 2
293 163 5
293 165 2
293 216 3
293 1995 4
293 1996 5
293 2009 5
293 2017 3
293 2028 3
293 2031 4
293 2097 3
293 2108 4
293 2109 5
293 2116 4
294 263 5
294 2368 1
294 2369 5
294 2383 5
294 2388 2
294 271 5
294 2517 5
294 328 5
294 2625 5
294 2628 5
294 345 3
294 2758 3
294 2776 4
294 2780 5
294 2791 5
294 358 5
294 2963 4
294 2971 5
294 3008 5
294 3013 2
294 3024 5
294 3047 4
294 3103 4
294 373 2
294 3284 3
294 3324 1
294 3356 5
294 3360 4
294 3409 5
294 3410 2
294 3412 5
294 391 5
294 402 4
294 404 4
294 405 5
294 410 5
294 412 4
294 414 5
294 425 5
294 3561 5
294 3571 5
294 3641 4
294 470 4
294 497 4
294 3912 5
294 3934 4
294 3938 2
294 3943 5
294 3975 3
294 4044 4
294 4049 2
294 4054 5
294 4177 5
294 4209 4
294 529 2
294 543 4
294 551 2
294 564 4
294 578 5
294 583 5
294 586 4
294 587 1
294 612 4
294 4404 5
294 4441 5
294 4443 4
294 4494 1
294 4508 5
294 4523 5
294 4561 5
294 4605 5
294 4616 4
294 4618 4
294 4627 5
294 4658 5
294 4747 5
294 4761 5
294 781 2
294 809 5
294 818 4
294 5060 4
294 5068 3
294 855 4
294 5123 5
294 860 5
294 868 2
294 875 4
294 896 4
294 897 4
294 5218 5
294 5235 5
294 5403 5
294 5488 5
294 5517 2
294 1041 3
294 5581 5
294 5595 5
294 5630 5
294 5633 5
294 5651 5
294 5655 5
294 5695 3
294 5698 4
294 5700 4
294 5727 5
294 5729 5
294 5823 5
294 5829 5
294 5865 4
294 5866 2
294 5867 2
294 5868 4
294 5869 5
294 5870 5
294 5871 4
294 5872 5
294 5873 5
294 5874 5
294 5875 4
294 5876 5
294 5877 5
294 5878 5
294 5879 4
294 5880 5
294 5881 4
294 5882 3
294 5883 5
294 5884 5
294 5885 4
294 5886 5
294 5887 5
294 1150 4
294 1197 4
294 1241 1
294 1301 5
294 1356 5
294 137 4
294 1410 5
294 1418 3
294 143 4
294 1492 5
294 1501 2
294 153 4
294 154 2
294 156 3
294 1687 5
294 1691 4
294 1702 2
294 1706 3
294 171 4
294 174 5
294 1833 5
294 193 1
294 195 5
294 203 4
294 215 4
294 223 4
294 1989 3
294 2127 5
294 2155 5
294 2211 3
294 2253 3
295 2965 1
295 2971 5
295 3013 2
295 3429 5
295 406 5
295 476 5
295 4063 4
295 4069 5
295 586 4
295 4689 4
295 5057 5
295 858 5
295 868 4
295 5496 4
295 5532 5
295 5657 5
295 5750 5
295 5880 4
295 5888 5
295 5889 5
295 5890 4
295 5891 5
295 5892 5
295 5893 5
295 5894 3
295 5895 5
295 5896 5
295 5897 2
295 1398 5
296 2341 3
296 2366 4
296 275 5
296 2456 4
296 2605 5
296 345 1
296 2958 4
296 3400 5
296 3450 5
296 402 3
296 3498 5
296 3545 5
296 461 1
296 3911 4
296 3943 4
296 536 1
296 547 5
296 548 5
296 550 4
296 568 5
296 569 5
296 583 5
296 4441 5
296 4497 1
296 4511 4
296 688 3
296 4633 2
296 4781 4
296 4926 4
296 787 5
296 830 3
296 5055 5
296 5065 5
296 5152 5
296 5234 4
296 5441 4
296 1012 5
296 5529 5
296 1054 5
296 5676 5
296 5700 4
296 5728 5
296 5817 3
296 5879 2
296 5880 5
296 1147 4
296 5895 5
296 5898 5
296 5899 5
296 5900 5
296 5901 1
296 5902 5
296 5903 2
296 5904 2
296 5905 5
296 5906 5
296 5907 4
296 5908 4
296 5909 5
296 5910 3
296 5911 5
296 5912 5
296 5913 5
296 1243 5
296 1390 5
296 1427 5
296 1436 5
296 1693 4
296 1726 4
296 178 5
296 196 5
296 221 5
296 1952 5
296 2073 5
297 310 5
297 2821 1
297 3450 3
297 3520 5
297 3946 5
297 4093 4
297 582 4
297 4508 1
297 4613 4
297 4764 5
297 4881 5
297 62 2
297 5468 3
297 5579 5
297 5775 5
297 1122 5
297 5914 5
297 5915 3
297 5916 5
297 5917 3
297 5918 2
297 5919 4
297 1275 1
297 1374 4
297 1834 5
298 263 4
298 306 4
298 321 5
298 2517 3
298 2680 4
298 2755 4
298 2772 5
298 2774 4
298 2793 4
298 2937 5
298 3042 1
298 3045 3
298 3325 4
298 384 4
298 422 4
298 3501 5
298 3679 3
298 3680 4
298 495 4
298 3916 5
298 3945 5
298 3953 4
298 4050 4
298 4220 2
298 586 4
298 588 4
298 610 5
298 653 4
298 4488 4
298 728 5
298 4952 1
298 816 5
298 820 2
298 821 4
298 822 3
298 829 5
298 5091 5
298 848 4
298 896 2
298 5207 4
298 1033 4
298 67 3
298 71 5
298 5886 4
298 5900 5
298 88 4
298 5920 4
298 5921 4
298 5922 4
298 5923 4
298 1213 3
298 1216 5
298 132 5
298 144 4
298 154 4
298 160 5
298 1717 5
298 1729 4
298 1829 4
298 1831 4
298 223 4
298 1969 3
298 1982 3
298 2028 4
298 2089 4
299 2365 5
299 2368 5
299 2369 5
299 2473 5
299 2477 4
299 2488 5
299 2613 5
299 2762 4
299 2769 5
299 3034 5
299 3062 3
299 3066 4
299 366 5
299 369 1
299 3321 5
299 3412 5
299 389 4
299 3453 4
299 3455 2
299 3457 4
299 400 4
299 402 4
299 3500 4
299 3535 1
299 3536 4
299 3552 5
299 3553 2
299 3558 5
299 3569 4
299 3607 5
299 3738 4
299 3801 4
299 3895 1
299 3930 4
299 3943 2
299 4048 4
299 4158 3
299 4168 3
299 529 3
299 533 1
299 540 2
299 542 2
299 544 4
299 550 3
299 568 4
299 4271 4
299 610 4
299 4374 4
299 4399 2
299 4525 3
299 4612 3
299 4676 5
299 4698 4
299 4755 1
299 4762 4
299 4867 3
299 4882 5
299 804 5
299 5030 4
299 822 4
299 839 5
299 864 4
299 5281 2
299 5286 5
299 5362 4
299 5461 1
299 1005 5
299 5490 4
299 5496 2
299 5500 5
299 5505 5
299 5533 4
299 5539 5
299 5540 5
299 5541 5
299 5549 5
299 5561 5
299 5588 5
299 1066 4
299 5619 3
299 5649 5
299 5693 4
299 5716 2
299 5768 5
299 5827 5
299 5880 5
299 5900 5
299 5924 5
299 5925 5
299 5926 4
299 5927 4
299 5928 1
299 5929 5
299 5930 3
299 5931 5
299 5932 2
299 5933 5
299 5934 4
299 5935 1
299 5936 4
299 5937 5
299 5938 5
299 5939 4
299 5940 4
299 5941 5
299 5942 4
299 5943 5
299 5944 2
299 5945 5
299 5946 2
299 5947 4
299 5948 4
299 5949 4
299 5950 5
299 1185 4
299 1235 1
299 98 1
299 133 4
299 1370 5
299 139 4
299 1426 5
299 148 2
299 1527 2
299 1701 5
299 174 4
299 1731 1
299 178 4
299 1995 1
299 2004 4
299 2026 4
299 2065 3
299 2074 5
299 2078 4
299 2115 5
299 2275 4
299 2281 4
300 2362 5
300 2368 2
300 2370 4
300 2399 4
300 299 2
300 2473 5
300 307 3
300 2492 4
300 318 4
300 326 4
300 331 4
300 336 3
300 2572 2
300 2596 5
300 2597 5
300 2598 3
300 2617 2
300 2711 3
300 2758 4
300 2792 5
300 356 3
300 359 5
300 2934 1
300 2958 4
300 2966 5
300 2980 4
300 361 3
300 3004 3
300 3013 2
300 3025 4
300 3037 5
300 3062 1
300 3065 5
300 3066 4
300 366 5
300 3094 5
300 3098 5
300 3101 4
300 3207 5
300 3363 4
300 3371 4
300 3409 5
300 3413 4
300 3453 4
300 3456 4
300 3459 2
300 398 5
300 3461 1
300 399 4
300 403 4
300 406 5
300 413 2
300 3486 5
300 3498 5
300 3558 5
300 3575 4
300 434 5
300 439 5
300 462 5
300 3730 1
300 3733 4
300 470 5
300 476 5
300 3873 5
300 3891 5
300 3942 5
300 4034 5
300 4037 5
300 4040 4
300 4043 3
300 4053 1
300 4054 2
300 4070 5
300 4095 4
300 4145 4
300 4148 3
300 4199 5
300 528 3
300 4240 5
300 540 1
300 543 4
300 557 5
300 588 3
300 4303 3
300 4335 5
300 608 4
300 4399 2
300 4402 5
300 4404 3
300 4405 5
300 639 5
300 640 5
300 4433 5
300 4453 4
300 4479 1
300 660 5
300 4561 5
300 4592 5
300 4681 3
300 4694 2
300 4696 3
300 4699 4
300 4713 5
300 739 5
300 4755 1
300 4762 2
300 746 5
300 4927 4
300 793 2
300 806 5
300 822 5
300 839 5
300 5062 4
300 5066 4
300 5078 5
300 5098 4
300 858 4
300 5152 4
300 892 4
300 896 3
300 5175 4
300 900 1
300 902 4
300 5197 4
300 5220 3
300 5281 4
300 5302 4
300 5392 4
300 5395 4
300 1012 4
300 5500 1
300 5501 5
300 5503 4
300 5511 4
300 5512 4
300 5520 5
300 5532 5
300 5534 5
300 5554 1
300 5559 5
300 1040 4
300 65 4
300 5589 4
300 1088 5
300 5742 5
300 5766 4
300 5767 5
300 5770 4
300 5799 5
300 5817 4
300 5825 5
300 5833 5
300 1118 4
300 5840 4
300 5841 4
300 5883 4
300 5896 4
300 88 4
300 89 1
300 5924 4
300 5925 3
300 5926 5
300 5929 1
300 5931 4
300 5932 5
300 5939 5
300 5951 1
300 5952 4
300 5953 4
300 5954 1
300 5955 5
300 5956 5
300 5957 5
300 5958 2
300 5959 4
300 5960 5
300 5961 4
300 5962 2
300 5963 4
300 5964 5
300 5965 3
300 5966 5
300 5967 3
300 5968 3
300 5969 2
300 5970 1
300 1177 5
300 1243 5
300 1273 4
300 1299 5
300 1300 4
300 1335 5
300 1342 4
300 1410 5
300 1423 5
300 144 3
300 147 5
300 150 4
300 6 4
300 160 5
300 1670 4
300 1672 4
300 1674 5
300 1679 5
300 1681 5
300 1693 4
300 1705 5
300 173 5
300 174 5
300 178 5
300 182 3
300 1828 4
300 197 4
300 202 4
300 1859 4
300 222 4
300 224 4
300 1996 4
300 2065 1
300 2075 5
300 2115 5
300 2301 1
301 305 5
301 3197 5
301 415 5
301 3553 4
301 3554 5
301 3555 2
301 431 3
301 3907 5
301 4106 5
301 4162 5
301 4164 5
301 536 3
301 544 5
301 569 2
301 571 5
301 572 1
301 653 5
301 4521 5
301 60 4
301 4662 5
301 4678 5
301 4921 5
301 807 4
301 5069 5
301 5083 5
301 5127 3
301 5193 5
301 5226 5
301 5542 5
301 5556 4
301 1068 3
301 5653 5
301 5695 5
301 5902 5
301 5912 5
301 5971 4
301 5972 5
301 5973 5
301 5974 5
301 5975 4
301 5976 5
301 5977 3
301 5978 5
301 5979 4
301 5980 5
301 1244 3
301 1301 3
301 1349 5
301 151 5
301 1627 5
301 1705 5
301 178 5
301 1988 5
301 1991 3
301 2008 5
302 2363 4
302 2372 4
302 2383 3
302 2433 5
302 2473 5
302 2476 2
302 2478 3
302 2488 2
302 2596 4
302 2655 5
302 2787 5
302 2891 4
302 2966 3
302 2968 3
302 361 4
302 367 4
302 3147 4
302 3406 4
302 380 4
302 389 5
302 3451 5
302 398 4
302 401 4
302 402 4
302 403 4
302 412 5
302 3535 4
302 3561 4
302 3573 5
302 3610 5
302 3618 4
302 470 4
302 3792 5
302 3801 4
302 3802 5
302 3869 4
302 3940 5
302 3975 3
302 4020 4
302 4044 3
302 4138 4
302 4145 3
302 4147 4
302 4148 4
302 4149 5
302 540 4
302 542 4
302 548 4
302 549 3
302 552 4
302 586 3
302 600 4
302 602 4
302 604 5
302 613 3
302 55 5
302 4433 4
302 4453 4
302 4507 4
302 4612 4
302 4616 5
302 4626 2
302 4713 4
302 4714 4
302 4762 5
302 4873 4
302 4908 4
302 4912 5
302 5085 4
302 858 2
302 5125 4
302 5126 4
302 865 3
302 902 4
302 62 2
302 5472 4
302 5504 5
302 5506 5
302 5512 4
302 5564 4
302 5581 4
302 5635 5
302 5649 4
302 5669 2
302 5688 4
302 5693 4
302 5769 4
302 5791 5
302 80 5
302 5871 4
302 5872 3
302 89 3
302 5937 4
302 5945 4
302 5961 5
302 5981 5
302 5982 4
302 5983 4
302 5984 4
302 5985 3
302 5986 2
302 5987 4
302 5988 4
302 5989 3
302 5990 4
302 5991 4
302 5992 3
302 5993 4
302 5994 5
302 5995 5
302 5996 3
302 5997 3
302 5998 5
302 5999 2
302 1372 5
302 1376 5
302 139 4
302 144 4
302 1465 5
302 147 4
302 158 4
302 1680 4
302 1692 5
302 1694 4
302 174 4
302 196 5
302 198 4
302 1985 2
302 1988 4
302 2002 3
302 2008 4
302 2010 4
302 2095 3
303 2363 5
303 2370 5
303 2371 2
303 2383 5
303 2473 5
303 318 4
303 332 5
303 333 5
303 356 4
303 359 5
303 2965 5
303 2966 4
303 2967 4
303 2968 2
303 2987 1
303 361 5
303 3027 4
303 370 2
303 3101 5
303 3406 3
303 383 5
303 389 4
303 3452 5
303 398 4
303 399 5
303 400 2
303 403 5
303 3535 4
303 3556 2
303 3561 5
303 3595 2
303 3609 5
303 475 5
303 484 5
303 3892 5
303 4037 3
303 4046 1
303 4052 5
303 4145 5
303 4200 4
303 4201 4
303 538 4
303 539 3
303 540 5
303 542 4
303 543 5
303 544 4
303 548 5
303 549 5
303 564 4
303 567 5
303 570 5
303 571 5
303 582 5
303 583 5
303 604 5
303 608 2
303 612 5
303 4399 3
303 4404 2
303 4508 4
303 4525 1
303 4602 2
303 4627 4
303 4632 4
303 4882 5
303 778 5
303 779 5
303 803 4
303 839 5
303 5126 5
303 868 2
303 5235 5
303 5468 5
303 5503 5
303 5504 5
303 5550 5
303 5607 4
303 5611 5
303 5618 3
303 5644 5
303 5649 5
303 5657 5
303 5676 4
303 5693 5
303 5698 5
303 5715 1
303 5724 5
303 5749 1
303 5750 4
303 5761 5
303 5769 4
303 5871 5
303 5872 5
303 5886 4
303 5891 5
303 5899 5
303 5926 5
303 5941 5
303 5951 1
303 1176 5
303 5981 5
303 5982 5
303 5995 5
303 6000 5
303 6001 5
303 6002 5
303 6003 5
303 6004 5
303 6005 3
303 6006 5
303 6007 5
303 6008 5
303 6009 3
303 6010 5
303 6011 4
303 6012 5
303 6013 5
303 6014 5
303 6015 5
303 6016 5
303 6017 4
303 6018 5
303 1292 5
303 1301 5
303 1424 4
303 1672 5
303 1674 5
303 1675 5
303 1677 5
303 1680 5
303 165 5
303 1685 5
303 1689 5
303 1691 5
303 1692 2
303 1694 5
303 1706 4
303 171 4
303 174 5
303 198 5
303 1859 1
303 1986 5
304 2344 4
304 2383 5
304 2499 4
304 2517 5
304 340 4
304 341 4
304 2685 4
304 2686 4
304 2729 5
304 2734 3
304 2743 3
304 2851 3
304 2894 5
304 2938 3
304 2970 4
304 2971 4
304 2974 4
304 3114 4
304 3127 5
304 3199 4
304 3413 4
304 3415 5
304 3469 5
304 3500 2
304 3557 5
304 3595 4
304 3636 5
304 3763 5
304 3850 5
304 3961 4
304 571 4
304 4493 4
304 660 4
304 4606 3
304 726 4
304 4764 5
304 4927 3
304 778 1
304 800 4
304 823 5
304 5037 4
304 847 1
304 5363 4
304 5437 5
304 5497 5
304 5554 4
304 5785 5
304 5790 2
304 5830 5
304 5836 4
304 1118 4
304 1120 5
304 1121 5
304 5895 5
304 6019 4
304 6020 5
304 6021 4
304 6022 4
304 6023 3
304 6024 3
304 6025 4
304 6026 4
304 6027 4
304 6028 4
304 6029 2
304 6030 4
304 6031 3
304 6032 5
304 1355 5
304 1359 5
304 1361 5
304 1362 3
304 1368 5
304 1373 4
304 1374 4
304 1375 4
304 1475 5
304 1491 5
304 1492 5
304 1494 5
304 1496 5
304 1723 5
304 1725 4
304 178 5
304 196 5
304 230 2
304 2231 4
304 2268 4
304 2304 3
305 2329 2
305 257 5
305 2379 4
305 2385 4
305 315 4
305 316 4
305 2676 5
305 2782 5
305 3031 2
305 3096 4
305 3226 4
305 3259 4
305 3273 5
305 3299 4
305 3324 5
305 3340 2
305 3412 4
305 3447 3
305 397 5
305 3531 4
305 427 4
305 4168 4
305 4196 5
305 571 5
305 4267 1
305 885 5
305 5277 5
305 5295 5
305 940 4
305 67 2
305 5666 5
305 1092 4
305 5753 5
305 1155 2
305 6033 3
305 6034 5
305 6035 5
305 6036 5
305 6037 5
305 1274 5
305 1384 5
305 1421 4
305 1503 5
305 1529 5
305 178 1
305 200 4
305 205 5
305 2103 5
305 2148 3
305 2261 4
305 2276 4
306 2987 4
306 361 2
306 416 4
306 425 5
306 3570 5
306 543 4
306 550 3
306 567 5
306 568 5
306 578 5
306 875 4
306 951 4
306 5520 5
306 5582 2
306 5655 4
306 5878 5
306 5902 5
306 5982 4
306 5987 5
306 6038 5
306 6039 5
306 97 5
306 1692 4
306 1693 5
307 2482 5
307 318 4
307 344 4
307 2970 2
307 3044 3
307 3052 5
307 3400 2
307 3408 4
307 427 2
307 3575 2
307 436 4
307 3674 5
307 3734 3
307 4152 5
307 536 5
307 551 2
307 4614 4
307 5076 5
307 892 1
307 5520 5
307 5547 4
307 5549 4
307 5552 4
307 1054 4
307 5645 4
307 5646 5
307 5653 4
307 5750 5
307 1157 5
307 1185 3
307 6040 4
307 6041 4
307 6042 2
307 1243 1
307 1337 5
307 1388 5
307 1410 4
307 1500 5
307 1725 5
307 199 4
307 200 1
308 2383 5
308 2386 3
308 2625 5
308 2655 5
308 359 5
308 2958 4
308 2960 3
308 2965 4
308 2966 3
308 2988 2
308 2989 5
308 361 4
308 372 5
308 3406 5
308 389 4
308 399 5
308 416 4
308 420 4
308 425 4
308 3535 4
308 3559 1
308 3560 4
308 430 5
308 471 5
308 4036 2
308 536 4
308 540 1
308 551 3
308 568 4
308 4270 5
308 578 5
308 585 5
308 586 3
308 587 4
308 605 5
308 607 5
308 681 5
308 4608 4
308 4627 1
308 4698 3
308 4727 2
308 4766 5
308 4881 5
308 802 5
308 839 4
308 5071 4
308 5077 4
308 858 4
308 5123 4
308 864 4
308 5533 5
308 5544 5
308 5547 4
308 5583 4
308 5629 2
308 5640 4
308 5641 4
308 5669 1
308 5747 5
308 5748 3
308 5761 4
308 5787 5
308 5791 3
308 5810 3
308 5819 5
308 5820 5
308 5823 3
308 5891 4
308 5903 2
308 5912 4
308 5913 5
308 5918 4
308 5944 4
308 5952 1
308 5988 4
308 5995 5
308 6001 2
308 6011 5
308 6012 4
308 6014 4
308 6015 5
308 6016 4
308 6043 3
308 6044 4
308 6045 4
308 6046 1
308 6047 5
308 6048 2
308 6049 5
308 6050 3
308 6051 3
308 97 5
308 1370 5
308 154 4
308 1692 5
308 1693 5
308 1699 1
308 174 2
308 1821 5
308 202 5
308 2040 3
308 242 4
309 2655 5
309 482 2
309 4627 5
309 5131 5
309 5956 4
309 6052 5
309 6053 4
310 254 5
310 2364 4
310 2455 5
310 2694 1
310 2761 5
310 2775 4
310 2786 5
310 2992 5
310 3028 4
310 3034 3
310 3083 4
310 3183 2
310 3184 5
310 3325 4
310 3419 2
310 385 3
310 387 3
310 3452 2
310 3453 1
310 398 4
310 399 5
310 400 3
310 401 5
310 404 3
310 405 5
310 406 5
310 413 2
310 3501 5
310 3552 5
310 427 4
310 3574 5
310 432 5
310 37 5
310 3660 5
310 476 5
310 3842 5
310 3943 5
310 3965 5
310 3975 3
310 4044 5
310 4046 3
310 4049 3
310 4054 5
310 4055 2
310 4072 5
310 4145 3
310 4155 4
310 535 2
310 539 5
310 540 2
310 542 5
310 543 2
310 546 5
310 547 4
310 548 4
310 549 5
310 551 5
310 552 5
310 562 4
310 613 5
310 4404 1
310 4491 5
310 4508 5
310 4548 5
310 695 5
310 4626 4
310 4632 4
310 4641 4
310 717 5
310 4694 5
310 4754 4
310 4765 4
310 4799 2
310 4908 5
310 781 4
310 789 5
310 804 5
310 5067 5
310 5083 5
310 5091 5
310 5118 3
310 858 4
310 5125 5
310 902 3
310 5257 4
310 5258 5
310 5403 4
310 974 5
310 5498 3
310 5539 4
310 5540 4
310 5545 5
310 5546 1
310 5580 5
310 5581 4
310 5617 5
310 5651 5
310 5669 4
310 5880 5
310 5890 3
310 5903 5
310 5908 5
310 1174 5
310 5982 5
310 5984 4
310 5992 5
310 5993 5
310 5999 3
310 6000 4
310 6047 4
310 6054 4
310 6055 5
310 6056 5
310 6057 1
310 6058 2
310 6059 4
310 6060 5
310 6061 5
310 6062 5
310 6063 4
310 6064 5
310 6065 4
310 6066 5
310 6067 2
310 6068 5
310 6069 5
310 6070 5
310 6071 5
310 6072 1
310 6073 5
310 6074 5
310 6075 5
310 6076 5
310 1243 5
310 122 4
310 1392 5
310 1427 4
310 1462 5
310 1492 5
310 149 5
310 1669 5
310 165 5
310 1689 3
310 1706 3
310 174 4
310 1724 5
310 208 5
310 1860 5
310 1994 4
310 2010 5
310 2015 1
310 2065 5
310 2161 5
311 2364 4
311 2371 2
311 2470 4
311 2476 4
311 2551 3
311 356 4
311 359 2
311 2911 5
311 2987 2
311 361 3
311 3025 4
311 3026 4
311 3055 5
311 3062 4
311 366 4
311 385 4
311 3456 4
311 3457 4
311 3536 4
311 431 3
311 3635 5
311 3792 5
311 3801 5
311 3802 5
311 509 4
311 3942 3
311 4042 2
311 4044 3
311 536 5
311 4404 2
311 4971 5
311 5070 5
311 5071 5
311 5498 3
311 5505 5
311 5512 3
311 5534 5
311 5606 5
311 1089 5
311 5636 4
311 5647 5
311 5739 5
311 5766 4
311 5768 4
311 5769 3
311 5783 4
311 5841 4
311 5869 4
311 5925 3
311 5932 5
311 5939 5
311 5948 4
311 5954 2
311 5961 5
311 1176 4
311 5988 4
311 1188 4
311 6077 4
311 6078 4
311 6079 3
311 6080 5
311 6081 2
311 6082 4
311 6083 4
311 6084 4
311 1492 5
311 1508 5
311 1674 4
311 1691 4
311 1692 4
311 174 2
311 202 5
311 1859 4
311 1987 4
311 1996 5
311 2000 1
311 2051 4
311 2065 3
312 2369 5
312 2400 1
312 2405 2
312 296 4
312 299 1
312 308 4
312 310 3
312 315 4
312 318 3
312 321 2
312 322 4
312 2548 5
312 2590 4
312 2681 5
312 360 5
312 2973 5
312 3072 5
312 3199 5
312 3295 3
312 3325 4
312 3329 3
312 3366 3
312 3399 5
312 3576 5
312 464 5
312 483 4
312 3825 5
312 3831 3
312 3864 2
312 3937 1
312 3975 4
312 522 5
312 4043 4
312 4175 5
312 4196 4
312 540 5
312 542 3
312 551 5
312 578 5
312 581 5
312 588 5
312 4350 2
312 613 5
312 653 4
312 4493 5
312 4505 4
312 60 4
312 4624 2
312 4630 4
312 4641 4
312 776 1
312 796 5
312 800 4
312 822 4
312 829 5
312 5056 5
312 5069 5
312 5077 4
312 858 5
312 891 4
312 896 2
312 5317 5
312 5412 4
312 5422 1
312 5447 5
312 1014 2
312 5510 4
312 5547 5
312 1041 5
312 1048 3
312 5708 5
312 5728 4
312 5750 5
312 5787 4
312 5811 4
312 5817 5
312 5822 3
312 5833 2
312 83 5
312 5869 5
312 85 5
312 1157 5
312 88 5
312 1174 5
312 5972 5
312 1184 5
312 6022 5
312 6041 5
312 6042 3
312 1218 5
312 6051 4
312 6085 5
312 6086 5
312 6087 5
312 6088 4
312 6089 5
312 6090 4
312 6091 5
312 6092 5
312 6093 5
312 6094 5
312 6095 3
312 6096 5
312 1244 4
312 1291 5
312 104 5
312 105 4
312 1335 4
312 1342 4
312 1344 3
312 1346 2
312 1410 5
312 141 5
312 160 5
312 1658 1
312 1661 5
312 1669 5
312 162 5
312 1687 2
312 170 4
312 174 1
312 1725 5
312 178 5
312 1829 5
312 198 5
312 202 5
312 224 4
312 1982 1
312 227 2
312 228 4
312 2085 4
312 2098 4
312 2301 1
313 2364 4
313 2366 2
313 2370 5
313 2492 3
313 2656 2
313 359 3
313 2936 4
313 370 2
313 3262 5
313 3414 5
313 3416 4
313 389 4
313 3447 4
313 3457 4
313 398 5
313 3501 4
313 3556 4
313 441 5
313 3751 5
313 3895 2
313 3939 5
313 3940 4
313 3941 4
313 4046 1
313 4168 4
313 4218 5
313 538 3
313 548 5
313 550 3
313 551 4
313 553 5
313 567 5
313 568 4
313 4404 3
313 4435 1
313 4488 5
313 4508 5
313 4509 5
313 4732 5
313 4755 1
313 4912 5
313 839 5
313 5058 5
313 5075 5
313 5500 4
313 5541 4
313 5646 5
313 5657 5
313 5687 5
313 5693 5
313 5739 3
313 5750 4
313 5764 4
313 5766 4
313 5767 5
313 5774 3
313 5826 4
313 5840 5
313 86 4
313 5907 4
313 5926 5
313 5960 4
313 5967 3
313 5981 5
313 5982 5
313 5995 5
313 6011 5
313 6097 2
313 6098 3
313 6099 4
313 6100 4
313 6101 5
313 6102 1
313 6103 5
313 6104 4
313 1271 5
313 1363 5
313 1372 5
313 1381 4
313 1388 5
313 1398 4
313 1420 3
313 1438 4
313 1447 5
313 1678 5
313 1679 4
313 1685 3
313 174 5
313 178 5
313 1831 4
313 1859 4
313 222 4
313 2002 4
313 2078 4
314 2638 4
314 2689 2
314 2980 2
314 361 4
314 3065 5
314 3482 5
314 427 5
314 3573 5
314 522 5
314 4149 4
314 4188 5
314 543 4
314 660 5
314 4660 5
314 790 5
314 898 3
314 949 1
314 5469 4
314 5616 4
314 1301 1
314 1337 5
314 1560 4
314 1665 4
314 171 3
314 1725 4
314 197 5
314 2007 5
315 2398 3
315 307 3
315 2495 4
315 321 5
315 343 2
315 2744 3
315 3405 3
315 3408 4
315 389 4
315 413 2
315 434 3
315 3657 4
315 479 5
315 3849 5
315 4180 2
315 4305 4
315 4375 5
315 4913 4
315 824 3
315 879 2
315 5383 4
315 1056 2
315 1057 3
315 5594 2
315 5645 4
315 5646 5
315 5711 4
315 5817 4
315 5953 5
315 6030 4
315 6105 2
315 6106 2
315 6107 5
315 6108 4
315 6109 4
315 6110 5
315 6111 4
315 1361 5
315 1388 4
315 1407 5
315 1419 4
315 1488 5
315 1506 4
315 1507 3
315 1508 5
315 2014 3
315 2051 4
315 2082 1
316 2322 5
316 2366 3
316 2383 3
316 2445 3
316 288 4
316 2691 4
316 2890 5
316 2964 4
316 3000 4
316 3063 3
316 3065 5
316 3074 5
316 3175 5
316 3395 4
316 3407 4
316 3409 5
316 398 4
316 3570 4
316 3571 5
316 3871 5
316 504 5
316 516 4
316 3971 4
316 4049 3
316 4067 5
316 4147 3
316 535 2
316 538 3
316 544 2
316 568 5
316 578 5
316 4312 4
316 4372 5
316 4498 1
316 695 5
316 4614 4
316 4627 5
316 4632 2
316 4658 5
316 4670 1
316 4742 5
316 4766 5
316 4874 5
316 4917 4
316 769 2
316 787 5
316 5072 4
316 858 4
316 859 4
316 868 3
316 5330 5
316 5387 4
316 5494 5
316 1023 4
316 1041 5
316 5583 4
316 5606 3
316 5625 5
316 5630 5
316 5631 3
316 5653 3
316 5664 5
316 5706 5
316 5709 5
316 5712 5
316 5726 4
316 5739 4
316 5875 3
316 5880 4
316 5901 3
316 89 4
316 5982 5
316 6001 5
316 6009 3
316 6013 4
316 6014 5
316 1216 1
316 6047 4
316 6058 1
316 6073 5
316 6112 4
316 6113 5
316 6114 4
316 6115 5
316 6116 5
316 6117 4
316 1239 5
316 6118 4
316 6119 3
316 6120 4
316 6121 3
316 1319 4
316 1588 5
316 1601 3
316 1673 2
316 1692 5
316 170 4
316 1704 5
316 174 2
316 2015 3
316 2237 5
317 2447 4
317 305 4
317 2577 3
317 2788 4
317 2789 3
317 2791 3
317 357 4
317 3073 4
317 3075 5
317 3501 4
317 426 4
317 3733 4
317 486 5
317 3874 5
317 509 4
317 513 4
317 514 4
317 3894 4
317 4082 4
317 4312 5
317 4317 5
317 4328 4
317 4366 4
317 4504 3
317 708 4
317 711 3
317 717 4
317 4696 4
317 4714 5
317 740 3
317 4793 4
317 764 4
317 765 4
317 769 1
317 4977 4
317 792 4
317 800 5
317 806 3
317 826 4
317 833 4
317 834 4
317 5060 4
317 5074 4
317 5084 4
317 874 4
317 5270 5
317 5375 5
317 5477 4
317 5482 4
317 5514 4
317 5659 5
317 5876 4
317 5879 4
317 5888 3
317 1147 4
317 1198 3
317 1242 3
317 6122 4
317 6123 4
317 93 3
317 1337 4
317 1426 4
317 1473 5
317 1543 4
317 1632 5
317 1635 5
317 1645 4
317 1650 4
317 1737 4
317 178 3
317 215 5
317 1991 4
317 2015 1
317 2051 4
317 2080 5
317 2161 5
317 234 2
317 2253 3
318 2422 3
318 3545 4
318 3803 4
318 522 4
318 4071 5
318 532 4
318 4624 3
318 4911 4
318 5058 5
318 5139 5
318 5317 4
318 5698 5
318 5873 4
318 5925 5
318 6124 3
318 6125 5
318 118 4
318 1381 3
318 1727 4
318 1821 5
318 1835 4
318 2014 4
319 2341 4
319 2401 2
319 2403 5
319 317 4
319 2801 4
319 2819 2
319 360 4
319 2969 3
319 2972 5
319 2987 2
319 393 4
319 404 5
319 3563 5
319 3564 4
319 3567 5
319 3574 4
319 3690 4
319 3858 5
319 3912 5
319 3937 2
319 4165 5
319 4168 5
319 540 5
319 560 5
319 562 5
319 4270 4
319 4563 4
319 4661 5
319 4700 5
319 4717 4
319 4757 5
319 4906 4
319 799 5
319 5070 5
319 5118 4
319 855 2
319 5128 4
319 5403 2
319 5469 2
319 988 1
319 5498 2
319 1049 2
319 1085 5
319 5639 5
319 5651 4
319 5692 4
319 5698 5
319 5712 1
319 5729 5
319 5762 4
319 5764 5
319 77 5
319 5848 4
319 5864 2
319 5872 5
319 5882 5
319 5896 5
319 1167 5
319 5962 4
319 5980 4
319 6027 3
319 6039 4
319 6072 2
319 6090 3
319 6106 2
319 1242 4
319 6126 4
319 6127 2
319 6128 4
319 6129 4
319 6130 4
319 6131 5
319 6132 5
319 6133 4
319 6134 2
319 6135 5
319 6136 5
319 6137 3
319 6138 5
319 6139 4
319 1284 4
319 99 4
319 1299 5
319 1300 4
319 1301 1
319 110 2
319 1385 2
319 1420 3
319 1695 4
319 1705 5
319 1706 5
319 1795 3
319 202 4
319 1982 1
319 1990 4
320 2780 5
320 2898 5
320 2937 4
320 3407 4
320 401 4
320 4159 4
320 552 4
320 567 4
320 618 4
320 4497 4
320 857 3
320 62 5
320 5533 5
320 5538 4
320 5573 4
320 5657 5
320 5719 4
320 5878 4
320 5880 5
320 5915 4
320 6014 4
320 6038 5
320 6049 5
320 6140 2
320 1685 4
320 1687 4
320 1693 4
321 2374 2
321 2398 3
321 2469 4
321 2471 5
321 2472 4
321 2481 5
321 2643 4
321 2924 5
321 3405 4
321 3634 5
321 3649 5
321 3984 4
321 4253 4
321 4462 4
321 4799 1
321 4851 4
321 4864 3
321 782 4
321 783 4
321 5367 4
321 5368 5
321 985 2
321 5898 3
321 6111 4
321 6141 1
321 6142 5
321 6143 3
321 6144 5
321 6145 3
321 6146 5
321 6147 3
321 6148 4
321 6149 2
321 6150 4
321 6151 4
321 6152 4
321 6153 4
321 6154 2
321 6155 5
321 6156 2
321 6157 5
321 1669 5
321 2129 2
321 2288 5
322 2464 5
322 2694 3
322 4226 4
322 584 3
322 905 2
322 1155 2
322 6158 2
322 132 5
322 209 3
322 2296 4
323 3286 1
323 3594 4
323 4097 4
323 4158 5
323 4560 5
323 4715 4
323 4841 1
323 5302 4
323 5970 1
323 6159 4
323 98 5
323 1286 1
323 178 1
324 2382 5
324 2518 5
324 3088 5
324 3678 4
324 3807 5
324 4767 4
324 4988 4
324 910 4
324 5401 5
324 1065 4
324 1226 5
324 6160 5
324 6161 2
324 1260 5
324 1267 4
324 118 4
324 120 4
324 178 4
324 2144 5
325 3468 4
325 3772 5
325 3805 4
325 3887 1
325 4237 4
325 4300 4
325 641 1
325 821 2
325 918 2
325 927 5
325 933 3
325 1152 4
325 1155 5
325 1159 2
325 1224 5
325 1239 4
325 6162 4
325 6163 5
325 6164 4
325 101 5
325 104 4
325 112 1
325 132 4
325 160 5
325 187 5
325 1884 5
325 1917 5
325 1944 5
325 1982 1
325 2269 4
326 294 5
326 296 4
326 302 4
326 2477 5
326 321 5
326 2644 5
326 18 5
326 2768 5
326 2896 5
326 3039 5
326 3074 5
326 3083 5
326 3100 5
326 3185 4
326 3226 5
326 3395 4
326 3396 5
326 3446 2
326 3638 4
326 3685 1
326 3720 4
326 509 3
326 3904 4
326 3985 5
326 4015 5
326 4057 5
326 4159 5
326 4267 3
326 598 5
326 4350 4
326 645 4
326 647 4
326 4448 5
326 4465 4
326 59 1
326 682 5
326 708 4
326 711 3
326 739 5
326 4797 4
326 769 4
326 4976 5
326 5020 4
326 817 3
326 835 5
326 5115 5
326 5247 4
326 5325 4
326 5421 3
326 949 1
326 958 5
326 960 4
326 969 5
326 5444 5
326 5456 4
326 5464 4
326 1055 5
326 5598 5
326 5825 5
326 85 1
326 1209 5
326 6150 3
326 6165 4
326 6166 5
326 6167 5
326 6168 5
326 6169 5
326 6170 5
326 6171 5
326 6172 5
326 6173 5
326 6174 5
326 6175 5
326 6176 5
326 6177 5
326 6178 4
326 6179 5
326 6180 4
326 6181 5
326 6182 5
326 6183 5
326 1252 4
326 1256 5
326 1263 5
326 94 5
326 1325 4
326 134 5
326 138 5
326 1530 5
326 1629 3
326 1632 5
326 1640 4
326 1737 5
326 177 5
326 178 5
326 1801 5
326 187 5
326 1882 5
326 2019 4
326 2022 5
326 2051 4
326 2060 4
326 2064 5
326 2108 5
326 2109 5
326 2270 5
327 2464 4
327 2467 5
327 2471 4
327 2472 4
327 2481 4
327 2960 1
327 4103 4
327 4211 3
327 4213 3
327 857 4
327 5123 4
327 5368 4
327 5898 5
327 6149 5
327 6184 5
327 6185 4
327 6186 3
327 6187 4
327 6188 3
327 92 4
328 305 5
328 328 5
328 2918 4
328 3045 1
328 3232 5
328 417 1
328 3631 5
328 470 4
328 60 4
328 822 5
328 973 5
328 1013 4
328 6189 4
328 101 5
328 1353 5
328 1360 5
328 148 3
328 149 4
328 158 3
329 2322 5
329 2324 4
329 2418 4
329 284 5
329 2617 4
329 2644 4
329 2673 3
329 2701 4
329 2720 5
329 2739 5
329 2821 3
329 2996 2
329 3083 3
329 3153 1
329 3190 3
329 407 5
329 3523 5
329 3527 4
329 3538 4
329 3643 5
329 3646 4
329 460 2
329 470 5
329 495 3
329 500 2
329 3848 4
329 509 4
329 510 4
329 517 2
329 3934 5
329 3989 4
329 4057 5
329 4061 4
329 4182 2
329 4183 4
329 4245 2
329 4250 3
329 608 3
329 4360 4
329 623 1
329 648 5
329 650 1
329 4449 4
329 4467 4
329 4514 5
329 4533 2
329 4584 5
329 4597 5
329 701 3
329 708 4
329 4696 2
329 4703 5
329 764 4
329 5020 2
329 828 4
329 840 5
329 5179 4
329 5213 4
329 5214 1
329 5342 5
329 966 5
329 66 4
329 5614 5
329 67 3
329 5663 5
329 1118 2
329 85 1
329 1146 1
329 1155 5
329 1161 4
329 1180 1
329 1197 3
329 6040 5
329 1218 2
329 6177 4
329 6190 4
329 6191 5
329 6192 4
329 6193 5
329 6194 5
329 6195 5
329 6196 4
329 6197 5
329 6198 4
329 6199 4
329 6200 3
329 6201 4
329 6202 4
329 6203 4
329 6204 5
329 6205 5
329 6206 5
329 6207 2
329 6208 4
329 1260 5
329 142 5
329 144 5
329 149 4
329 154 4
329 1632 4
329 1635 5
329 1719 4
329 177 4
329 181 4
329 183 4
329 185 5
329 188 4
329 191 5
329 1871 2
329 226 4
329 2109 5
329 2148 4
329 2255 5
329 248 3
330 2341 4
330 2402 1
330 2409 5
330 2471 4
330 2481 5
330 2546 3
330 338 5
330 2604 5
330 2712 5
330 2819 2
330 2821 3
330 2839 1
330 2907 2
330 2956 4
330 3029 5
330 3589 1
330 3646 4
330 3725 2
330 491 5
330 3985 5
330 3989 5
330 4213 5
330 4247 5
330 4268 5
330 4317 5
330 4459 4
330 4462 4
330 850 4
330 61 5
330 5311 5
330 5345 5
330 5410 3
330 5898 4
330 1249 5
330 6169 5
330 6180 2
330 6209 1
330 6210 3
330 6211 2
330 6212 4
330 6213 5
330 6214 4
330 6215 5
330 6216 3
330 6217 5
330 6218 3
330 6219 1
330 6220 1
330 6221 1
330 6222 5
330 6223 4
330 110 5
330 149 2
330 182 3
330 183 4
330 2155 5
331 267 4
331 12 5
331 325 2
331 2618 4
331 2644 2
331 2646 4
331 2685 5
331 2699 4
331 2780 4
331 2987 1
331 3099 3
331 3112 5
331 3139 4
331 3272 4
331 3327 4
331 3341 4
331 422 4
331 3543 5
331 3550 3
331 3623 4
331 3652 3
331 3807 5
331 3818 4
331 3911 5
331 3953 5
331 3984 5
331 4142 2
331 567 3
331 4269 4
331 4328 5
331 4366 3
331 4440 4
331 4493 4
331 4494 3
331 60 5
331 4559 4
331 4663 4
331 4667 5
331 4668 3
331 4696 2
331 4767 2
331 4867 4
331 4882 5
331 4987 5
331 793 4
331 840 3
331 5061 4
331 853 5
331 856 5
331 865 5
331 868 3
331 891 5
331 899 4
331 908 5
331 5307 5
331 5485 5
331 5537 2
331 5559 5
331 1056 4
331 1058 4
331 5588 5
331 67 3
331 5629 3
331 68 5
331 5688 3
331 5728 3
331 77 5
331 5869 2
331 5877 4
331 5883 5
331 88 4
331 1170 5
331 5974 4
331 5992 5
331 5995 5
331 6013 5
331 6023 2
331 1205 3
331 6089 5
331 1241 4
331 6168 4
331 6192 2
331 6224 4
331 6225 4
331 6226 5
331 6227 5
331 6228 4
331 6229 4
331 6230 2
331 6231 4
331 6232 4
331 6233 4
331 6234 5
331 6235 4
331 6236 4
331 6237 1
331 6238 4
331 6239 5
331 6240 4
331 6241 4
331 6242 3
331 6243 5
331 6244 5
331 6245 4
331 6246 3
331 6247 3
331 6248 5
331 6249 3
331 6250 3
331 6251 4
331 6252 4
331 6253 4
331 6254 5
331 6255 5
331 6256 4
331 1349 4
331 1697 5
331 1711 4
331 1719 3
331 177 4
331 181 2
331 185 5
331 225 3
331 2064 4
331 2113 5
331 2122 5
331 2130 3
331 2135 4
331 2279 4
331 2298 5
332 2394 4
332 285 4
332 290 4
332 293 3
332 294 4
332 295 4
332 296 4
332 298 5
332 306 4
332 307 4
332 310 3
332 321 5
332 2602 4
332 2646 2
332 2722 4
332 2741 4
332 3056 4
332 3186 5
332 3195 4
332 3304 1
332 3324 4
332 3354 4
332 3358 4
332 3366 5
332 3396 4
332 3400 3
332 3434 1
332 3436 4
332 3537 1
332 3662 4
332 449 5
332 3797 4
332 490 4
332 3842 4
332 3861 4
332 3864 3
332 4156 4
332 4261 4
332 4281 4
332 4284 4
332 4299 4
332 607 5
332 627 4
332 4391 5
332 4392 4
332 641 4
332 644 4
332 4450 1
332 4457 4
332 4552 2
332 674 4
332 4590 4
332 697 4
332 701 5
332 721 4
332 4696 1
332 4743 3
332 4831 5
332 4855 4
332 5020 4
332 822 4
332 828 4
332 5058 4
332 5087 5
332 874 5
332 891 4
332 893 2
332 896 4
332 923 4
332 927 4
332 5395 4
332 5422 1
332 981 1
332 5489 4
332 5846 4
332 86 4
332 1195 4
332 1218 4
332 1246 2
332 6257 4
332 6258 2
332 6259 4
332 6260 1
332 6261 4
332 6262 4
332 6263 4
332 6264 5
332 6265 4
332 6266 4
332 6267 4
332 6268 4
332 6269 4
332 6270 4
332 1284 4
332 1340 3
332 1453 5
332 1495 5
332 1626 4
332 1629 4
332 1799 4
332 224 4
332 1911 4
332 1982 1
332 1983 4
332 2026 3
332 2117 4
332 2237 4
332 2238 3
332 238 5
332 2275 5
332 250 4
333 2348 3
333 2351 3
333 2442 3
333 2476 2
333 318 4
333 345 4
333 3043 4
333 3044 4
333 3097 5
333 3116 4
333 3120 5
333 3481 3
333 3606 3
333 3750 4
333 4257 4
333 615 5
333 53 5
333 59 3
333 4684 5
333 5031 5
333 832 5
333 5046 5
333 61 5
333 911 4
333 5450 4
333 1006 5
333 1007 5
333 1056 4
333 1065 5
333 1066 5
333 1068 1
333 5601 4
333 1076 5
333 1078 4
333 1080 4
333 1082 5
333 1083 4
333 1085 5
333 1087 1
333 5680 5
333 74 5
333 5822 4
333 5861 5
333 84 5
333 1185 4
333 1219 1
333 1234 4
333 6208 4
333 6271 4
333 6272 5
333 6273 5
333 109 4
333 110 3
333 118 5
333 120 4
333 128 5
333 129 5
333 131 4
333 1350 2
333 148 3
333 1528 4
333 1553 4
333 1833 3
333 213 4
333 1862 4
333 223 5
333 2014 4
333 2040 5
333 10 4
333 2156 2
333 2240 4
333 243 4
333 2286 3
334 2338 3
334 2399 5
334 2489 5
334 2490 4
334 321 5
334 2611 3
334 2617 5
334 2757 5
334 2759 5
334 3077 5
334 3099 5
334 3203 2
334 3309 4
334 3339 5
334 3351 3
334 3352 5
334 3354 4
334 3355 4
334 3359 4
334 3361 4
334 378 5
334 3547 5
334 3589 2
334 3606 5
334 3692 4
334 461 5
334 471 4
334 472 5
334 475 5
334 3818 3
334 3906 4
334 3930 5
334 3935 2
334 4093 3
334 4142 5
334 4265 4
334 647 1
334 4462 4
334 60 5
334 4680 5
334 4710 4
334 4854 3
334 4876 5
334 4906 4
334 5031 5
334 5121 5
334 886 5
334 889 5
334 5252 2
334 5325 2
334 5424 4
334 5452 3
334 5485 4
334 1052 2
334 1068 5
334 77 5
334 1170 5
334 6185 5
334 6274 4
334 6275 5
334 6276 3
334 6277 2
334 6278 5
334 6279 4
334 6280 4
334 6281 2
334 110 4
334 1341 2
334 1342 4
334 135 5
334 149 5
334 151 4
334 157 3
334 159 5
334 163 5
334 178 5
334 182 5
334 222 3
334 223 5
334 226 5
334 2020 5
334 2064 4
334 2075 5
334 2113 5
334 2115 5
334 2121 5
334 2129 3
334 2134 1
334 2301 2
335 261 3
335 316 2
335 2625 4
335 2655 4
335 2964 3
335 2977 2
335 361 4
335 3409 5
335 3425 5
335 391 5
335 413 5
335 3554 3
335 3557 5
335 3560 5
335 3564 5
335 3572 3
335 3594 5
335 450 4
335 458 5
335 497 5
335 4032 5
335 4033 4
335 645 4
335 4615 3
335 4882 5
335 856 5
335 5123 4
335 862 4
335 1003 4
335 5494 5
335 5534 4
335 1089 3
335 5639 4
335 5713 5
335 5737 4
335 5739 4
335 5743 5
335 5751 4
335 5781 5
335 5869 4
335 5964 4
335 6001 5
335 6071 3
335 6083 4
335 6092 4
335 6283 5
335 6284 4
335 6285 3
335 6286 2
335 6287 4
335 1301 4
335 174 2
335 1835 4
335 200 4
336 2710 4
336 4253 4
336 4412 4
336 840 3
336 1014 5
336 1207 5
336 6141 1
336 6288 4
336 6289 5
336 6290 4
336 6291 5
336 95 3
336 1361 5
336 160 5
336 1987 4
336 2134 2
336 2155 5
336 2206 5
337 2343 3
337 2528 5
337 2602 4
337 345 5
337 2800 5
337 2846 5
337 3133 4
337 4348 4
337 738 3
337 4715 4
337 4876 5
337 895 1
337 1178 4
337 6292 3
337 1344 3
337 1377 5
337 160 5
337 1754 5
337 1767 5
337 1777 5
337 1780 5
337 1816 5
337 223 5
337 2122 5
337 2151 5
337 2153 5
337 2251 5
338 2830 3
338 4014 3
338 623 5
338 4846 4
338 895 4
338 85 4
338 6199 4
338 1344 1
339 2373 5
339 3590 5
339 3595 3
339 3674 5
339 459 5
339 3984 3
339 3985 4
339 4015 4
339 532 5
339 4572 5
339 895 4
339 896 3
339 5423 2
339 67 5
339 85 3
339 6293 5
339 6294 5
339 6295 5
339 6296 4
339 6297 1
339 177 4
339 2022 4
340 2374 5
340 2489 5
340 2712 5
340 3348 5
340 3659 5
340 4178 2
340 4246 5
340 787 5
340 5030 2
340 5464 5
340 85 5
340 6147 5
340 6172 5
340 6298 2
340 6299 4
340 1344 4
340 160 4
340 1769 5
341 2441 5
341 307 3
341 2672 3
341 2686 2
341 2855 3
341 2857 4
341 3054 5
341 3061 3
341 407 2
341 3486 5
341 3685 2
341 3691 3
341 460 3
341 3743 4
341 3835 5
341 509 3
341 4014 3
341 597 4
341 4350 1
341 633 5
341 634 5
341 646 4
341 799 1
341 809 4
341 880 5
341 935 5
341 5423 3
341 67 2
341 74 5
341 85 3
341 6040 5
341 6300 5
341 6301 2
341 6302 3
341 6303 4
341 6304 5
341 6305 3
341 6306 4
341 1305 4
341 118 5
341 1376 1
341 1377 4
341 1471 5
341 1566 4
341 1717 5
341 1721 5
341 178 3
341 1767 5
341 1785 5
341 187 4
341 1922 1
341 2019 1
341 2022 3
341 2060 2
341 2153 4
341 2190 4
342 312 4
342 328 5
342 343 3
342 2987 1
342 3285 4
342 3400 4
342 3410 1
342 388 4
342 389 4
342 399 5
342 3537 1
342 3555 4
342 3569 4
342 3656 2
342 3659 1
342 458 4
342 460 4
342 480 3
342 481 5
342 4094 5
342 4142 4
342 4175 5
342 608 4
342 611 5
342 4454 5
342 660 5
342 4990 4
342 778 1
342 782 4
342 783 4
342 789 4
342 821 3
342 824 3
342 5045 4
342 5063 5
342 5137 5
342 5472 4
342 5507 1
342 5547 5
342 65 5
342 5618 5
342 67 2
342 5701 5
342 81 2
342 1218 4
342 6091 5
342 6307 4
342 6308 4
342 6309 1
342 6310 2
342 1706 5
342 174 5
342 178 5
342 2033 4
342 2298 4
343 2344 2
343 2386 4
343 2398 2
343 321 4
343 2611 4
343 2616 4
343 2685 4
343 2701 4
343 2793 3
343 2818 3
343 2840 4
343 2923 4
343 3069 3
343 3080 4
343 3121 2
343 3355 4
343 3356 5
343 3363 5
343 3364 3
343 3365 4
343 377 1
343 3413 4
343 3547 5
343 3552 5
343 3645 2
343 3746 5
343 3747 4
343 3864 2
343 3912 5
343 3919 4
343 3978 3
343 4142 2
343 4181 2
343 4338 5
343 608 4
343 4383 3
343 4386 5
343 4411 4
343 4479 2
343 4628 3
343 4696 4
343 4840 4
343 4866 4
343 776 4
343 787 3
343 810 3
343 836 4
343 840 4
343 5087 5
343 847 5
343 867 5
343 893 2
343 896 2
343 5274 3
343 5309 2
343 5315 5
343 5360 1
343 956 5
343 960 3
343 968 4
343 1005 4
343 5571 5
343 5691 4
343 5715 2
343 5823 4
343 1122 5
343 1152 5
343 5902 5
343 5938 5
343 6084 5
343 6111 5
343 6275 5
343 6276 5
343 6311 4
343 6312 5
343 6313 5
343 6314 5
343 6315 5
343 6316 4
343 6317 2
343 6318 5
343 6319 4
343 1342 4
343 133 4
343 1386 5
343 1523 4
343 152 3
343 161 5
343 162 5
343 1690 4
343 178 4
343 181 2
343 184 4
343 191 1
343 198 4
343 199 4
343 212 4
343 223 4
343 2054 4
343 2069 3
343 2164 4
343 2165 2
343 2166 3
343 2203 5
344 321 5
344 2608 5
344 2610 5
344 359 5
344 3428 5
344 425 5
344 3563 5
344 4221 5
344 578 5
344 608 5
344 660 5
344 4610 5
344 778 1
344 856 5
344 5532 4
344 1042 4
344 5637 5
344 5638 5
344 5640 5
344 5768 5
344 85 5
344 5993 1
344 6072 4
344 6243 5
344 6320 5
344 6321 5
344 1698 5
344 200 5
345 2394 4
345 304 5
345 307 4
345 308 3
345 314 1
345 316 1
345 345 5
345 2955 5
345 2996 1
345 3045 5
345 3104 1
345 3317 5
345 3464 5
345 3582 5
345 3690 4
345 448 5
345 450 5
345 3860 1
345 3866 5
345 3894 5
345 4030 5
345 4184 5
345 608 5
345 701 3
345 820 1
345 824 2
345 5288 1
345 5331 1
345 5383 5
345 1003 4
345 1005 5
345 1012 4
345 1019 5
345 5516 5
345 1048 5
345 67 5
345 5654 2
345 5684 5
345 72 5
345 75 5
345 5833 5
345 82 5
345 85 4
345 1215 3
345 6322 5
345 6323 5
345 6324 5
345 6325 4
345 105 4
345 120 5
345 1332 5
345 1333 4
345 1334 3
345 1576 5
345 160 5
345 1871 2
345 2073 5
345 2074 5
346 307 2
346 318 5
346 2527 5
346 2532 4
346 2707 4
346 2749 5
346 2777 4
346 2910 4
346 3031 3
346 3112 2
346 3153 5
346 3215 5
346 3534 5
346 482 5
346 608 4
346 647 4
346 4533 2
346 821 3
346 822 5
346 828 4
346 898 4
346 5346 5
346 971 5
346 1056 5
346 1215 3
346 1218 4
346 1224 4
346 6209 2
346 6326 4
346 110 2
346 111 4
346 1533 5
346 1682 4
346 1837 5
346 1912 4
346 1982 2
346 2013 5
346 2116 5
347 297 3
347 2475 5
347 3480 5
347 530 5
347 714 5
347 4773 5
347 794 5
347 1127 4
347 6327 5
347 2073 5
347 2115 5
348 2324 1
348 2377 5
348 297 3
348 298 5
348 3031 4
348 3396 4
348 38 1
348 3989 5
348 617 5
348 4395 5
348 4479 2
348 840 5
348 874 5
348 956 3
348 971 5
348 1042 2
348 5796 1
348 6328 5
348 6329 1
348 1632 5
348 2001 5
348 2108 5
348 2200 3
349 2487 5
349 3111 4
349 3546 5
349 3689 4
349 3816 5
349 4052 5
349 4072 5
349 525 5
349 836 5
349 5080 4
349 6211 2
349 6330 5
349 6331 5
349 1729 5
350 2377 4
350 2380 1
350 272 2
350 2421 3
350 2549 2
350 2622 4
350 2818 2
350 2822 2
350 2922 4
350 3070 1
350 3093 3
350 3095 4
350 3108 4
350 3285 2
350 3476 5
350 3599 5
350 3627 1
350 3660 5
350 4108 5
350 4243 5
350 4244 4
350 4592 4
350 4606 4
350 4966 3
350 4976 5
350 5002 4
350 846 4
350 5314 3
350 5400 4
350 5414 4
350 949 1
350 955 4
350 961 3
350 963 3
350 5435 5
350 5456 2
350 984 5
350 82 5
350 5844 5
350 1171 2
350 1219 5
350 1224 4
350 1228 5
350 6169 4
350 6174 5
350 6195 3
350 6197 1
350 6212 4
350 1260 4
350 1261 3
350 6332 4
350 6333 4
350 6334 5
350 6335 2
350 6336 5
350 6337 1
350 6338 5
350 6339 4
350 6340 4
350 6341 3
350 6342 4
350 6343 1
350 6344 1
350 6345 5
350 6346 4
350 6347 5
350 6348 5
350 111 2
350 1337 5
350 1338 1
350 1389 5
350 1624 5
350 177 5
350 178 4
350 183 4
350 191 4
350 223 5
350 2046 4
350 2101 5
350 2104 2
350 2113 5
350 2116 5
350 2223 5
350 2269 5
351 2344 1
351 2391 5
351 2477 1
351 2517 3
351 2635 2
351 2766 4
351 2779 3
351 2851 4
351 2879 4
351 361 2
351 3056 4
351 3103 4
351 3147 3
351 3232 3
351 399 5
351 3578 5
351 3590 2
351 3850 4
351 3936 3
351 3975 3
351 535 4
351 536 3
351 540 1
351 543 4
351 547 4
351 551 2
351 578 5
351 612 5
351 613 2
351 4363 5
351 4474 3
351 4485 2
351 4617 2
351 4627 3
351 4648 3
351 4714 5
351 4716 4
351 4761 5
351 4766 5
351 4881 5
351 4905 3
351 4912 5
351 761 1
351 793 4
351 830 3
351 867 5
351 989 5
351 1014 2
351 5510 2
351 5528 3
351 5540 5
351 5543 5
351 5606 4
351 5611 5
351 5619 5
351 5624 1
351 5635 3
351 5643 5
351 5667 5
351 5863 4
351 5903 5
351 5912 5
351 88 4
351 5941 3
351 5946 3
351 5992 4
351 5997 2
351 6017 3
351 6047 4
351 6051 2
351 1233 4
351 6349 5
351 6350 5
351 6351 3
351 6352 2
351 6353 5
351 95 2
351 1527 1
351 1673 4
351 1680 1
351 1691 5
351 169 2
351 1706 4
351 178 2
351 1835 4
352 331 5
352 2545 3
352 2744 4
352 3120 5
352 4072 4
352 88 4
352 6326 3
352 99 1
352 1645 5
352 178 5
352 1813 5
352 1822 5
353 2385 5
353 2401 1
353 2611 4
353 2933 5
353 3366 4
353 3688 3
353 464 4
353 4015 3
353 555 5
353 609 4
353 4518 5
353 4554 5
353 821 2
353 824 2
353 895 2
353 1053 4
353 74 5
353 88 5
353 1246 1
353 6354 5
353 6355 4
353 1342 5
353 178 5
353 1832 5
353 222 5
353 2022 1
354 2855 3
354 3436 5
354 3649 5
354 462 5
354 3875 5
354 4075 5
354 563 3
354 588 4
354 609 2
354 4839 1
354 4863 5
354 4898 5
354 885 5
354 1054 4
354 2 3
354 67 1
354 1173 5
354 6032 5
354 1210 4
354 6141 1
354 6235 5
354 6356 5
354 6357 4
354 6358 3
354 6359 4
354 6360 5
354 6361 4
354 6362 5
354 120 4
354 1378 5
354 177 5
354 1816 5
354 219 4
354 1983 4
354 2056 5
354 2063 5
354 2064 5
355 297 4
355 321 5
355 349 4
355 2762 5
355 2965 4
355 3660 1
355 458 5
355 475 5
355 3827 4
355 3955 2
355 4039 5
355 4137 4
355 578 5
355 609 4
355 4363 4
355 4509 5
355 4516 5
355 4727 4
355 4743 4
355 4841 3
355 805 5
355 821 2
355 824 4
355 5091 5
355 5267 2
355 1012 5
355 1055 4
355 6363 4
355 6364 3
355 6365 2
355 6366 2
355 6367 4
355 111 5
355 1388 5
355 1527 2
355 185 5
355 2084 3
355 2156 5
356 2338 5
356 3146 4
356 3209 5
356 387 2
356 430 5
356 4160 4
356 4171 5
356 562 5
356 4603 2
356 713 4
356 860 5
356 5262 1
356 5271 1
356 961 4
356 1019 5
356 1040 4
356 85 1
356 5897 1
356 6069 5
356 6095 5
356 6368 5
356 6369 5
356 6370 4
356 1287 1
357 312 5
357 3051 5
357 3480 5
357 481 1
357 568 5
357 604 5
357 4375 5
357 4418 5
357 4505 4
357 4632 5
357 800 5
357 824 5
357 826 2
357 855 3
357 898 5
357 5268 5
357 67 2
357 88 5
357 6373 5
357 6374 5
357 6375 4
357 6376 5
357 95 5
357 1337 5
357 1531 5
357 1685 5
357 2002 5
357 2113 5
358 2353 5
358 2354 4
358 263 5
358 2413 5
358 2415 5
358 2416 5
358 307 4
358 2489 5
358 2532 5
358 2535 5
358 2619 3
358 2624 5
358 2757 4
358 2918 4
358 2942 5
358 2946 4
358 361 5
358 3031 3
358 3050 4
358 3055 4
358 3099 3
358 3114 5
358 3290 4
358 3306 5
358 3311 5
358 399 5
358 3601 5
358 3606 4
358 3624 4
358 3660 5
358 3661 4
358 3674 5
358 459 4
358 3738 5
358 3744 4
358 3797 5
358 490 4
358 3834 5
358 3855 5
358 3856 5
358 3857 5
358 4027 5
358 4190 5
358 4206 4
358 4222 5
358 4223 5
358 536 5
358 4252 5
358 543 4
358 584 4
358 691 2
358 4626 3
358 4687 5
358 4810 5
358 4829 3
358 4850 4
358 4979 4
358 5029 5
358 5037 4
358 5046 5
358 5130 5
358 5137 5
358 870 4
358 873 4
358 5268 4
358 911 4
358 5400 4
358 5410 5
358 5514 5
358 1036 5
358 1065 4
358 1072 5
358 1077 5
358 1078 5
358 1079 5
358 1080 5
358 1083 5
358 1087 5
358 5663 5
358 5758 4
358 5798 5
358 84 5
358 1185 4
358 6161 4
358 6168 5
358 6196 5
358 6219 4
358 6254 4
358 1260 4
358 6272 5
358 6295 4
358 6340 4
358 6348 4
358 6358 4
358 6359 4
358 6373 1
358 6378 4
358 6379 4
358 6380 5
358 6381 4
358 6382 5
358 6383 5
358 6384 5
358 6385 5
358 6386 5
358 6387 5
358 6388 5
358 6389 5
358 6390 5
358 6391 5
358 6392 5
358 6393 5
358 94 4
358 108 3
358 109 5
358 111 4
358 112 5
358 114 4
358 129 5
358 1486 4
358 1527 1
358 177 4
358 193 4
358 216 1
358 217 5
358 2097 5
358 2100 4
358 2103 5
358 2107 5
358 2108 5
358 2283 5
358 2300 5
359 2422 5
359 2758 5
359 2830 5
359 391 5
359 37 5
359 471 3
359 40 1
359 4048 4
359 4049 4
359 604 5
359 605 5
359 660 5
359 60 5
359 4619 3
359 4670 1
359 739 4
359 4761 5
359 4833 5
359 4920 5
359 822 5
359 5362 2
359 5463 5
359 5468 2
359 5504 5
359 5782 5
359 5823 5
359 5879 5
359 5891 4
359 1155 5
359 89 1
359 6308 2
359 6334 2
359 6394 1
359 139 3
359 147 4
359 158 3
359 1689 5
359 174 4
359 200 1
360 2315 5
360 298 5
360 3395 4
360 4872 1
360 1185 3
360 1601 5
360 1767 5
360 1871 1
360 1982 1
361 2313 5
361 2344 4
361 2374 2
361 2391 5
361 2401 1
361 2460 4
361 292 1
361 297 2
361 302 2
361 2468 2
361 2469 2
361 306 4
361 307 2
361 2485 5
361 312 5
361 315 5
361 316 2
361 321 2
361 326 4
361 327 4
361 328 5
361 2533 5
361 2611 1
361 2617 2
361 2671 5
361 2678 5
361 345 4
361 2757 5
361 2769 4
361 2778 5
361 2790 1
361 2833 1
361 2918 4
361 2963 4
361 2965 4
361 3028 5
361 3031 4
361 3040 2
361 3041 5
361 3046 5
361 3051 5
361 3128 4
361 3204 1
361 3305 2
361 3324 1
361 3326 2
361 3328 4
361 3334 5
361 3336 4
361 3419 5
361 391 5
361 3448 2
361 397 2
361 3493 4
361 3511 1
361 3512 4
361 3521 4
361 3525 4
361 3547 2
361 3548 4
361 3580 4
361 442 4
361 443 4
361 3631 4
361 446 4
361 3685 1
361 452 3
361 39 4
361 461 5
361 479 3
361 489 5
361 490 2
361 3847 4
361 3949 3
361 47 3
361 3975 2
361 4000 5
361 4084 5
361 4131 4
361 4137 1
361 4139 5
361 4151 5
361 4193 5
361 4203 4
361 4214 5
361 4221 5
361 556 4
361 50 5
361 595 4
361 599 4
361 603 4
361 608 3
361 635 4
361 636 4
361 4545 4
361 4548 4
361 4578 5
361 696 5
361 708 5
361 4641 4
361 4643 5
361 713 5
361 4659 4
361 723 4
361 726 1
361 4711 4
361 4712 5
361 4733 5
361 4835 5
361 4884 5
361 764 4
361 4941 5
361 766 4
361 4971 5
361 781 5
361 812 5
361 5030 4
361 829 5
361 837 1
361 838 5
361 842 5
361 5110 4
361 5136 5
361 874 5
361 891 1
361 5156 5
361 897 4
361 5183 5
361 5267 2
361 5307 2
361 5318 3
361 5341 2
361 5359 5
361 5463 4
361 987 5
361 1005 5
361 5508 4
361 1028 2
361 1040 4
361 1044 5
361 1049 5
361 1053 1
361 5596 4
361 67 2
361 5661 5
361 5794 4
361 79 5
361 5820 5
361 1118 5
361 85 2
361 87 5
361 89 4
361 5934 2
361 5935 5
361 1196 5
361 1197 2
361 1212 1
361 1246 4
361 6146 4
361 1251 1
361 6215 4
361 6265 4
361 6275 5
361 6276 5
361 6328 5
361 6394 5
361 6401 5
361 6402 4
361 6403 5
361 6404 5
361 6405 5
361 6406 4
361 6407 1
361 6408 5
361 6409 5
361 6410 5
361 6411 1
361 6412 4
361 6413 3
361 6414 5
361 6415 5
361 6416 5
361 6417 5
361 6418 5
361 6419 1
361 94 5
361 98 5
361 110 4
361 127 4
361 1336 5
361 1337 3
361 1396 2
361 142 4
361 1433 1
361 1434 2
361 1439 5
361 1445 4
361 1451 4
361 1453 5
361 1454 5
361 1456 5
361 1457 5
361 1459 5
361 1463 4
361 1464 5
361 1465 3
361 1468 5
361 1469 2
361 1470 4
361 1472 4
361 1475 5
361 1477 4
361 1480 4
361 1484 5
361 1492 3
361 1493 5
361 1496 5
361 1499 4
361 1510 3
361 1571 5
361 1580 5
361 1583 4
361 1611 5
361 158 2
361 1612 5
361 1632 4
361 1669 5
361 1707 2
361 1711 5
361 1714 5
361 1717 5
361 1729 4
361 1735 1
361 1742 4
361 178 1
361 1813 1
361 1828 4
361 2015 1
361 2051 5
361 2113 3
362 2374 5
362 3295 2
362 3657 3
362 474 1
362 4533 4
362 969 5
362 5444 5
362 6359 4
362 6423 4
363 2966 1
363 571 5
363 778 5
363 857 5
363 5464 5
363 5647 5
363 5937 5
363 5943 1
363 5990 5
363 5995 5
363 5997 2
363 6425 5
363 6426 5
363 6427 5
363 1690 3
363 1706 5
363 198 4
364 263 4
364 2399 5
364 321 5
364 14 4
364 2602 4
364 2610 5
364 2628 5
364 2680 2
364 2797 4
364 3055 2
364 3146 5
364 378 5
364 3572 4
364 3826 5
364 3863 4
364 3953 4
364 558 4
364 4266 4
364 592 5
364 4516 5
364 4644 5
364 4664 4
364 4853 5
364 4898 4
364 782 5
364 800 5
364 821 5
364 828 3
364 833 5
364 874 5
364 885 5
364 891 5
364 895 2
364 5417 5
364 972 4
364 5443 3
364 981 4
364 1000 4
364 1005 5
364 5509 5
364 1038 2
364 1057 4
364 1076 5
364 1077 5
364 1078 4
364 1082 5
364 1083 5
364 75 4
364 79 5
364 83 3
364 84 5
364 1137 4
364 85 1
364 86 5
364 6256 1
364 6298 1
364 6428 3
364 6429 4
364 6430 5
364 6431 5
364 1294 4
364 1345 5
364 1417 5
364 1457 5
364 1459 5
364 1474 4
364 1725 4
364 177 5
364 178 1
364 200 3
364 219 5
364 224 5
364 225 2
364 1982 1
364 2301 1
365 3611 2
365 3691 2
365 3798 2
365 3849 5
365 740 2
365 5086 5
365 898 4
365 63 2
365 85 5
365 6432 4
365 1344 4
366 324 4
366 2938 1
366 3284 5
366 3285 4
366 3589 1
366 4015 2
366 4073 5
366 4349 1
366 4799 5
366 4914 4
366 5830 5
366 85 1
366 1219 5
366 6210 4
366 6433 4
366 6434 4
367 2380 5
367 3686 1
367 778 1
367 789 5
367 791 4
367 6353 5
367 6435 4
367 95 1
367 122 5
367 1340 5
367 177 5
367 178 5
368 2399 4
368 299 1
368 328 5
368 2528 4
368 330 3
368 2740 5
368 3153 2
368 3420 4
368 4317 4
368 799 1
368 6436 1
369 2399 2
369 297 4
369 3001 2
369 3062 5
369 3083 4
369 3147 3
369 3203 4
369 3363 4
369 3689 5
369 4181 4
369 623 1
369 647 4
369 4491 4
369 690 1
369 4655 4
369 4673 1
369 746 3
369 5129 2
369 5302 5
369 5706 5
369 5785 5
369 5837 4
369 5940 3
369 1197 3
369 6098 4
369 6268 4
369 6437 4
369 6438 4
369 6439 1
369 6440 3
369 1632 5
369 1676 3
369 178 5
370 2463 5
370 305 5
370 2602 4
370 3043 5
370 3104 1
370 3204 2
370 3464 4
370 432 4
370 3644 1
370 4055 5
370 4158 5
370 4254 5
370 562 3
370 564 5
370 701 5
370 4613 5
370 4797 4
370 5070 5
370 866 2
370 5269 5
370 5479 4
370 5520 5
370 5595 5
370 67 3
370 5690 3
370 5698 5
370 5711 2
370 5725 5
370 5750 3
370 6130 5
370 6248 4
370 6442 2
370 6443 5
370 6444 4
370 6445 1
370 6446 3
370 6447 5
370 6448 1
370 1376 5
370 1527 4
370 1696 4
370 208 4
370 2031 5
371 303 4
371 316 4
371 508 5
371 601 5
371 4505 4
371 4630 5
371 4833 5
371 765 5
371 896 3
371 1010 5
371 1076 5
371 1082 4
371 5621 5
371 1122 5
371 1141 4
371 6021 5
371 6400 4
371 6451 5
371 6452 5
371 6453 3
371 110 5
371 129 5
371 1374 5
371 1386 5
371 1821 5
371 220 5
372 3335 5
372 3363 4
372 402 5
372 3566 5
372 4071 5
372 543 2
372 567 5
372 4491 5
372 5064 5
372 5127 1
372 5129 4
372 896 2
372 897 2
372 5514 3
372 5637 5
372 5638 5
372 5700 5
372 5701 5
372 5751 5
372 6032 5
372 6224 5
372 6283 5
372 6315 5
372 6400 4
372 6452 4
372 6472 4
372 1692 4
372 1838 4
373 273 4
373 328 5
373 2532 3
373 2918 4
373 3031 3
373 3074 5
373 3116 4
373 3551 5
373 4028 5
373 51 5
373 628 4
373 629 4
373 4768 5
373 4850 5
373 4931 4
373 789 5
373 790 5
373 5024 2
373 821 2
373 5267 3
373 5396 5
373 955 5
373 1083 5
373 5825 4
373 83 5
373 5864 5
373 1251 1
373 6357 4
373 6474 5
373 6475 4
373 6476 4
373 6477 4
373 6478 5
373 1286 1
373 109 2
373 172 3
373 178 5
373 2106 5
374 3128 1
374 3286 1
374 3757 5
374 490 4
374 776 2
374 787 4
374 828 4
374 896 3
374 1055 4
374 1122 5
374 6205 5
374 1270 4
374 6443 5
374 6479 4
374 6480 4
374 6481 5
374 6482 5
374 223 5
374 1917 5
375 2401 3
375 2405 1
375 2488 4
375 2493 2
375 4047 1
375 4178 2
375 4287 4
375 4435 4
375 5285 4
375 981 3
375 1014 4
375 5565 5
375 1054 5
375 67 3
375 6461 2
375 127 4
375 1444 5
375 1736 2
375 2007 4
376 263 5
376 2938 3
376 3133 4
376 3588 2
376 3631 5
376 3818 3
376 513 3
376 4318 5
376 5010 4
376 847 3
376 890 2
376 894 4
376 5428 2
376 1057 3
376 6484 2
376 112 5
376 132 3
376 1345 5
376 162 4
376 182 2
376 185 5
377 2960 5
377 3017 5
377 3025 5
377 3406 5
377 415 5
377 3764 5
377 3966 5
377 4009 5
377 4200 5
377 543 5
377 569 4
377 577 3
377 4669 2
377 781 4
377 824 5
377 872 5
377 993 5
377 1003 5
377 1007 4
377 5655 5
377 1092 5
377 83 5
377 5934 5
377 5991 5
377 6053 4
377 6145 5
377 6485 4
377 6486 4
377 6487 5
377 6488 4
377 1390 5
377 1422 5
377 1725 5
377 1749 5
377 200 5
377 224 4
377 2083 5
377 2089 5
378 3590 5
378 3685 2
378 4330 3
378 608 5
378 4350 1
378 4789 5
378 4977 1
378 5201 2
378 5252 5
378 949 4
378 962 5
378 67 1
378 6256 3
378 6276 5
378 6335 5
378 6420 5
378 6489 2
378 6490 5
378 1340 4
378 1400 5
378 1737 5
378 178 5
378 187 5
378 223 5
378 226 5
378 2301 1
379 2324 2
379 318 3
379 321 5
379 2757 5
379 2965 5
379 375 5
379 4142 2
379 545 4
379 546 4
379 549 5
379 50 2
379 4590 1
379 4627 3
379 4642 2
379 5088 4
379 867 5
379 5540 3
379 5689 1
379 5752 4
379 5753 5
379 5919 2
379 5962 4
379 1184 2
379 6072 5
379 6084 5
379 90 5
379 6268 1
379 6309 1
379 6471 4
379 6488 5
379 6491 5
379 6492 3
379 6493 2
379 6494 2
379 1410 5
379 1474 3
379 1521 3
379 1706 5
379 182 4
379 1831 5
379 1832 5
379 1838 2
379 216 1
380 2383 5
380 2780 5
380 2966 1
380 389 2
380 402 5
380 412 5
380 414 5
380 3501 5
380 536 1
380 543 5
380 544 2
380 550 1
380 583 5
380 4510 4
380 4766 5
380 4867 5
380 5010 5
380 789 4
380 829 5
380 5071 5
380 859 1
380 5127 2
380 5139 5
380 896 1
380 5310 5
380 5498 1
380 5541 1
380 5542 4
380 5648 5
380 5695 5
380 5748 1
380 5817 5
380 5869 5
380 85 5
380 86 5
380 5895 4
380 5905 5
380 5908 4
380 5911 5
380 5952 5
380 6006 5
380 6023 3
380 6038 5
380 6039 5
380 6047 5
380 6073 5
380 6240 2
380 6472 5
380 6495 1
380 6496 5
380 6497 5
380 1342 5
380 1427 4
380 1691 4
380 1692 5
380 1697 1
380 2075 5
381 2734 2
381 3382 4
381 3773 4
381 509 2
381 633 5
381 4528 5
381 912 5
381 914 5
381 917 5
381 927 4
381 5353 3
381 946 4
381 84 5
381 6498 4
381 6499 3
381 6500 4
381 6501 4
381 1306 5
381 1333 2
381 1876 5
381 2126 1
381 2216 3
382 3057 5
382 3210 5
382 3917 5
382 4154 5
382 5085 5
382 5385 5
382 5970 1
382 6502 5
382 6503 5
382 1680 5
382 215 5
382 2303 5
383 253 5
383 295 5
383 2484 4
383 2602 5
383 2615 5
383 2616 3
383 2635 5
383 2776 4
383 3043 5
383 3354 5
383 3404 4
383 3546 4
383 3599 3
383 3644 2
383 3676 4
383 458 4
383 495 5
383 4009 5
383 4225 5
383 4283 3
383 4284 1
383 642 4
383 4444 5
383 661 5
383 4555 5
383 4556 4
383 711 5
383 4741 5
383 4931 3
383 822 5
383 839 4
383 5263 5
383 5317 5
383 69 5
383 5806 5
383 5847 4
383 89 1
383 1195 4
383 1218 4
383 1246 1
383 6264 4
383 6268 5
383 1264 5
383 6398 4
383 6504 5
383 6505 4
383 6506 2
383 6507 4
383 6508 4
383 6509 5
383 1361 5
383 143 2
383 1645 5
383 1717 3
383 177 5
383 178 4
383 185 5
383 187 4
383 1866 4
383 1987 5
383 2026 5
383 2073 5
383 2301 1
384 2987 2
384 395 1
384 413 5
384 536 2
384 540 4
384 542 2
384 569 5
384 4491 3
384 4692 5
384 4736 5
384 4841 5
384 840 5
384 5118 5
384 858 5
384 5509 4
384 5708 5
384 95 3
384 1381 4
385 255 4
385 318 3
385 361 3
385 3042 4
385 366 5
385 3112 2
385 3199 5
385 3483 4
385 452 3
385 3750 5
385 3770 5
385 3814 1
385 502 5
385 4096 4
385 543 4
385 50 5
385 604 4
385 607 5
385 4404 5
385 4454 3
385 4519 5
385 4766 5
385 805 5
385 818 3
385 822 5
385 859 5
385 1038 5
385 5619 5
385 79 5
385 1183 2
385 6000 4
385 1197 1
385 1215 4
385 6112 5
385 6116 5
385 6331 5
385 6510 5
385 6511 2
385 6512 4
385 6513 5
385 6514 2
385 6515 3
385 1517 4
385 1692 5
385 1725 5
385 1834 5
385 1990 5
385 2259 5
386 2426 5
386 484 4
386 654 5
386 975 5
386 1041 5
386 6344 5
386 6516 1
386 132 3
386 2129 4
386 2270 3
387 2611 5
387 3052 5
387 3078 5
387 3098 5
387 3287 3
387 3348 5
387 3396 5
387 3401 5
387 3442 5
387 3445 5
387 3473 5
387 410 5
387 433 2
387 3757 2
387 4141 5
387 4203 4
387 532 5
387 568 5
387 4412 5
387 638 5
387 4432 5
387 644 5
387 4634 1
387 4744 5
387 4818 5
387 4903 5
387 769 4
387 5018 4
387 800 5
387 5091 5
387 5222 5
387 5385 4
387 5820 5
387 81 5
387 1130 4
387 1230 5
387 1231 5
387 1232 5
387 1247 5
387 6138 5
387 6517 5
387 6518 5
387 6519 5
387 6520 5
387 1292 5
387 1327 5
387 1337 5
387 1425 5
387 1500 5
387 154 1
387 1604 5
387 1821 5
387 215 5
387 1958 5
387 2063 5
387 2113 5
387 2115 5
388 2444 3
388 2596 5
388 2778 5
388 2888 4
388 490 5
388 4037 5
388 4149 4
388 528 4
388 5561 5
388 5766 3
388 5930 4
388 6521 2
388 1680 5
388 2078 4
389 255 5
389 2378 1
389 266 1
389 2399 3
389 272 5
389 2436 5
389 315 5
389 335 5
389 2631 5
389 2744 5
389 2784 5
389 20 5
389 2910 5
389 2918 2
389 2954 5
389 3042 5
389 3046 1
389 3056 5
389 3080 5
389 3097 5
389 3124 5
389 3283 5
389 3354 5
389 375 5
389 391 5
389 403 5
389 3588 5
389 3593 5
389 3656 2
389 460 5
389 461 1
389 3790 4
389 3860 5
389 3931 5
389 3936 5
389 3949 5
389 4016 1
389 4072 5
389 4136 5
389 4157 1
389 4203 5
389 4332 5
389 608 5
389 621 5
389 4399 5
389 4417 5
389 4418 2
389 4438 5
389 4445 5
389 4454 5
389 4479 2
389 4523 5
389 4583 5
389 680 5
389 4744 5
389 4754 2
389 4802 5
389 4810 5
389 4813 5
389 4831 5
389 4873 5
389 4991 5
389 799 1
389 5032 1
389 818 5
389 822 5
389 828 5
389 833 5
389 836 5
389 5082 5
389 5089 5
389 889 5
389 892 5
389 896 1
389 5379 5
389 5422 1
389 5487 5
389 1014 2
389 5517 5
389 5531 5
389 1056 5
389 1065 5
389 5723 5
389 79 5
389 81 5
389 85 1
389 88 5
389 5950 5
389 1174 5
389 1218 5
389 6238 1
389 1272 5
389 6449 5
389 6458 5
389 6513 5
389 6522 5
389 6523 5
389 6524 5
389 6525 5
389 6526 5
389 6527 5
389 6528 5
389 97 5
389 117 5
389 144 5
389 1530 5
389 152 5
389 1717 5
389 1720 5
389 1741 5
389 178 5
389 1986 4
389 1990 3
389 2278 5
390 2472 5
390 2701 5
390 2712 5
390 2948 3
390 3222 5
390 3284 5
390 3695 5
390 4589 5
390 948 5
390 986 5
390 999 4
390 1250 4
390 6215 4
390 1283 4
390 1931 5
390 2134 3
390 2135 5
391 11 1
391 2994 3
391 3919 1
391 741 3
391 4769 5
391 5224 4
391 5563 4
391 6161 4
391 6531 3
391 6532 4
391 229 4
391 2166 2
392 275 5
392 276 5
392 3158 5
392 3174 5
392 488 5
392 3832 5
392 3833 4
392 4079 5
392 4543 5
392 4735 4
392 4794 5
392 4820 5
392 4948 4
392 5162 5
392 79 5
392 1129 4
392 1436 4
392 1441 5
392 1459 4
392 1472 5
392 1575 4
392 1578 4
392 1596 4
392 1606 5
392 1626 4
392 1627 5
392 2047 5
392 2228 5
392 249 5
393 318 5
393 2508 5
393 377 1
393 3702 4
393 458 5
393 3842 4
393 3864 5
393 4082 3
393 4282 3
393 4370 4
393 4380 4
393 642 4
393 645 4
393 646 5
393 647 3
393 4590 4
393 713 4
393 4773 3
393 4855 4
393 764 4
393 765 5
393 783 4
393 5221 1
393 5359 3
393 1041 5
393 1091 5
393 88 5
393 6534 2
393 2051 5
393 233 5
393 2252 1
393 2253 2
394 315 5
394 2743 5
394 3080 5
394 452 5
394 4327 5
394 729 5
394 4832 5
394 4962 5
394 812 5
394 823 5
394 826 5
394 828 5
394 1080 5
394 79 5
394 1218 5
394 6108 5
394 1262 5
394 1263 5
394 97 5
394 1441 5
394 1516 5
394 178 4
395 2430 4
395 2433 4
395 2750 4
395 3617 5
395 3782 5
395 499 5
395 500 4
395 4185 4
395 4368 4
395 4589 5
395 5106 5
395 884 5
395 5214 4
395 931 5
395 943 3
395 5475 1
395 998 4
395 1109 5
395 6535 4
395 1562 5
395 1917 5
395 2191 5
396 2427 3
396 305 5
396 317 3
396 2540 4
396 2703 4
396 2746 3
396 2757 4
396 2772 5
396 2776 4
396 2792 2
396 2902 5
396 3036 5
396 3037 3
396 3043 4
396 3044 4
396 3080 4
396 3081 4
396 3157 3
396 3199 4
396 3302 5
396 3306 4
396 3308 4
396 3327 3
396 434 3
396 435 5
396 436 4
396 3624 4
396 3807 5
396 3831 4
396 3870 3
396 3915 2
396 4172 5
396 4173 3
396 4174 5
396 4175 4
396 4176 5
396 4178 3
396 4254 3
396 585 3
396 586 3
396 607 5
396 4428 4
396 4672 4
396 4727 4
396 4759 4
396 4870 3
396 811 3
396 822 4
396 5054 4
396 870 5
396 871 4
396 886 4
396 892 3
396 896 3
396 5204 1
396 5206 4
396 5450 5
396 5485 5
396 1065 5
396 5696 5
396 5708 5
396 5755 5
396 5820 5
396 5885 5
396 1179 5
396 1185 3
396 1215 4
396 6264 4
396 6423 4
396 6460 4
396 6461 4
396 6462 5
396 6536 5
396 6537 5
396 1356 5
396 1424 5
396 1516 5
396 1834 4
396 1853 4
396 2011 5
397 2761 5
397 362 5
397 369 1
397 4307 5
397 4694 5
397 4793 5
397 1172 5
397 5954 4
397 6057 3
397 6538 5
397 6539 3
397 1680 3
397 1995 1
398 2477 1
398 316 4
398 3973 5
398 4421 5
398 4855 2
398 1012 5
398 2165 5
399 2326 5
399 2331 4
399 2449 3
399 2451 3
399 2542 4
399 2577 2
399 2675 4
399 2723 5
399 2790 5
399 3085 4
399 3113 4
399 3162 5
399 3172 5
399 3174 4
399 3473 3
399 3510 4
399 37 4
399 3729 3
399 3788 5
399 3833 5
399 3843 3
399 504 5
399 509 4
399 513 3
399 515 3
399 3926 5
399 3949 5
399 4012 4
399 4018 4
399 4134 5
399 4288 5
399 647 2
399 648 4
399 714 4
399 717 3
399 719 3
399 4674 4
399 4729 5
399 4739 2
399 4753 4
399 4787 4
399 4811 4
399 4919 4
399 4942 3
399 4946 4
399 4966 4
399 5004 4
399 5007 5
399 5015 4
399 810 4
399 826 3
399 874 5
399 5149 3
399 5180 3
399 980 4
399 1041 4
399 1141 3
399 1150 3
399 1151 4
399 1160 4
399 3 4
399 1212 4
399 6540 5
399 6541 5
399 6542 5
399 1322 4
399 1631 4
399 1748 4
399 1839 5
399 1840 5
399 1969 3
399 1973 3
399 1978 4
399 2048 5
399 2148 4
399 237 5
399 2237 4
400 289 5
400 2484 5
400 2690 4
400 2793 5
400 3396 5
400 3617 5
400 3758 5
400 3839 5
400 4451 5
400 695 5
400 4960 5
400 4975 3
400 874 5
400 5804 1
400 6462 5
400 132 5
400 1828 5
400 249 5
401 3454 3
401 3890 2
401 3891 5
401 529 3
401 4713 3
401 5197 4
401 1009 4
401 1172 5
401 1181 3
401 1184 5
401 6002 5
401 6543 5
401 1556 5
402 2597 5
402 2631 4
402 2706 3
402 2728 5
402 3031 4
402 3041 2
402 3475 5
402 3838 5
402 4335 4
402 4763 4
402 1057 4
402 5621 4
402 1188 2
402 6002 2
402 6075 5
402 6431 1
402 6545 5
402 6546 4
402 122 5
402 141 4
402 142 4
402 147 4
403 2371 4
403 2377 1
403 2433 5
403 2439 1
403 2479 5
403 315 4
403 316 1
403 335 5
403 2582 4
403 2902 5
403 2948 4
403 3007 1
403 3319 3
403 3429 5
403 3456 1
403 3457 4
403 495 4
403 3811 4
403 513 4
403 625 4
403 628 1
403 4409 2
403 647 4
403 4438 4
403 4581 4
403 717 3
403 4835 3
403 821 1
403 836 5
403 838 5
403 5098 5
403 5281 5
403 961 1
403 970 2
403 1013 2
403 5668 5
403 1098 4
403 5767 4
403 5824 4
403 1148 1
403 1188 4
403 1219 1
403 6307 4
403 6538 4
403 6539 3
403 6547 3
403 6548 5
403 6549 4
403 6550 5
403 96 5
403 97 4
403 107 3
403 110 2
403 111 4
403 1346 4
403 141 2
403 1645 5
403 164 3
403 1682 5
403 1831 5
403 2001 5
403 2065 5
403 2084 3
403 2116 4
404 2789 5
404 2918 2
404 3010 4
404 3217 5
404 4030 5
404 4413 3
404 755 5
404 5295 5
404 1020 5
404 6163 5
404 6290 4
404 6551 4
404 6552 4
404 6553 4
404 2101 4
404 2105 5
405 2337 5
405 2368 5
405 2369 2
405 2370 5
405 2380 1
405 2383 2
405 270 5
405 298 5
405 2488 4
405 2602 1
405 2625 5
405 2710 5
405 351 3
405 2743 5
405 356 4
405 2936 5
405 2958 5
405 3024 5
405 3028 5
405 3043 2
405 3065 5
405 366 5
405 3197 4
405 3204 2
405 3451 5
405 3453 4
405 3457 5
405 398 5
405 406 4
405 416 5
405 3546 3
405 3552 5
405 3559 2
405 3585 4
405 3607 5
405 3663 3
405 457 5
405 461 5
405 477 4
405 480 2
405 3792 5
405 490 5
405 495 4
405 3815 3
405 3850 5
405 3864 2
405 3892 5
405 3938 5
405 3939 4
405 3940 5
405 3971 3
405 3975 3
405 4037 4
405 4040 2
405 4054 5
405 4095 5
405 4218 5
405 542 5
405 551 5
405 570 5
405 4270 5
405 576 3
405 55 5
405 4399 2
405 4404 3
405 4408 1
405 4421 5
405 4499 3
405 4633 3
405 4764 5
405 744 2
405 746 5
405 4867 3
405 4912 5
405 4921 5
405 788 5
405 807 4
405 821 3
405 831 4
405 839 5
405 5064 5
405 5075 5
405 5078 5
405 866 4
405 867 2
405 878 5
405 892 4
405 5220 1
405 5292 5
405 5302 5
405 5502 5
405 5518 4
405 5523 2
405 5540 5
405 5542 5
405 5547 5
405 5549 4
405 5593 2
405 5620 2
405 5686 1
405 5751 2
405 5757 4
405 76 4
405 5817 5
405 5869 5
405 85 1
405 1150 2
405 1155 5
405 1157 5
405 5911 4
405 5924 4
405 5926 5
405 5929 5
405 5930 5
405 5932 3
405 5941 5
405 1174 5
405 5968 2
405 5971 5
405 5979 5
405 5981 4
405 5983 4
405 5996 2
405 6048 3
405 6077 4
405 6099 1
405 6103 5
405 6272 4
405 6521 2
405 6554 3
405 6555 2
405 6556 2
405 6557 5
405 6558 4
405 6559 1
405 6560 5
405 6561 4
405 6562 4
405 6563 3
405 6564 5
405 96 1
405 97 5
405 1361 4
405 1376 5
405 1380 5
405 1410 5
405 1499 5
405 156 4
405 1661 4
405 1675 5
405 1680 4
405 1681 4
405 1691 5
405 1696 4
405 1705 5
405 172 5
405 174 1
405 1833 5
405 1835 5
405 1838 4
405 1997 5
405 2002 5
405 2008 2
405 2074 5
405 2076 1
405 2240 5
405 2284 4
406 2509 3
406 23 3
406 3451 5
406 3453 4
406 4029 4
406 4035 5
406 4037 4
406 4054 1
406 4404 4
406 4754 3
406 5085 2
406 5098 2
406 900 5
406 902 4
406 5951 3
406 6002 3
406 6054 4
406 6543 5
406 6565 4
406 1660 3
406 1667 4
406 1809 4
406 1864 4
406 1970 4
406 1980 5
406 2236 4
407 2556 4
407 2561 5
407 2610 5
407 2748 4
407 2749 5
407 3774 5
407 3778 5
407 3883 5
407 3979 4
407 4377 5
407 642 2
407 4533 2
407 747 4
407 872 4
407 5211 4
407 5212 3
407 64 2
407 1242 4
407 6442 2
407 6480 5
407 6566 4
407 6567 2
407 6568 3
407 6569 3
407 6570 5
407 1649 5
407 1982 3
408 2366 4
408 2369 1
408 2371 4
408 2492 3
408 2548 5
408 2596 5
408 363 5
408 3024 4
408 3036 3
408 3062 2
408 3064 5
408 367 2
408 3417 4
408 3454 4
408 3608 2
408 470 5
408 3864 1
408 3891 5
408 3899 4
408 3939 1
408 3941 3
408 4035 3
408 4036 5
408 4037 4
408 4044 3
408 4046 3
408 4047 2
408 4104 4
408 4219 4
408 567 5
408 4307 4
408 4329 3
408 4398 2
408 4399 2
408 4403 4
408 4408 1
408 4409 1
408 4435 1
408 4763 5
408 5082 5
408 5098 3
408 5151 5
408 892 3
408 893 2
408 896 3
408 902 4
408 5196 4
408 5197 4
408 5403 4
408 5441 2
408 5478 2
408 1054 4
408 5605 5
408 5770 1
408 5772 5
408 5774 3
408 5927 4
408 1172 5
408 5954 3
408 5955 5
408 5960 1
408 5981 2
408 6002 5
408 6044 2
408 6100 4
408 6485 5
408 6503 4
408 6555 4
408 6571 3
408 1645 5
408 1671 1
408 164 5
408 1679 1
408 194 5
408 1990 5
408 1994 2
408 2304 2
409 2517 5
409 2582 4
409 2805 5
409 2870 5
409 362 4
409 375 5
409 3486 4
409 456 3
409 4194 4
409 4889 3
409 784 5
409 787 4
409 800 4
409 89 4
409 6572 5
409 1444 4
409 178 4
409 182 1
409 1824 5
409 223 5
409 1998 1
410 327 4
410 345 4
410 3061 4
410 3552 5
410 3575 5
410 536 2
410 568 5
410 569 5
410 572 5
410 579 5
410 653 5
410 4493 2
410 778 5
410 818 5
410 858 2
410 867 3
410 5187 4
410 5188 5
410 5363 5
410 5538 3
410 5559 4
410 1064 4
410 5633 5
410 6068 2
410 6291 5
410 6351 5
410 6573 5
410 1720 5
410 200 5
410 1860 5
410 2307 4
411 2367 5
411 2372 4
411 307 3
411 313 4
411 316 2
411 326 4
411 2685 4
411 345 4
411 2776 5
411 2779 5
411 2788 5
411 2830 4
411 3059 4
411 370 4
411 3184 5
411 3327 5
411 3332 5
411 37 5
411 3635 5
411 3652 3
411 3666 5
411 448 4
411 472 4
411 475 4
411 481 2
411 482 5
411 3804 4
411 3867 5
411 3954 4
411 3969 5
411 4147 5
411 4194 3
411 4334 5
411 4375 5
411 4428 4
411 787 5
411 799 4
411 818 5
411 820 3
411 821 2
411 822 5
411 828 5
411 829 4
411 848 3
411 5332 5
411 5341 4
411 5397 5
411 1005 4
411 1023 5
411 5563 4
411 1050 4
411 1070 5
411 2 1
411 67 1
411 5673 5
411 5784 5
411 5785 5
411 5860 4
411 1163 5
411 1185 5
411 1189 4
411 1198 5
411 1215 5
411 1226 5
411 1227 5
411 6097 5
411 1246 5
411 6449 5
411 6574 4
411 6575 3
411 6576 5
411 109 2
411 141 5
411 1446 4
411 1624 5
411 1831 5
411 1832 4
411 2030 4
411 2046 5
411 2051 4
411 2219 5
411 2275 4
411 2297 5
412 2492 4
412 2761 5
412 356 3
412 3011 4
412 363 5
412 366 5
412 3457 4
412 3802 5
412 4034 5
412 4040 4
412 4146 5
412 4307 4
412 4398 4
412 4435 3
412 5196 4
412 5197 4
412 5281 4
412 5511 4
412 5928 4
412 1172 5
412 5951 2
412 5954 4
412 5956 5
412 5981 4
412 6002 4
412 6577 4
412 1671 3
412 1672 4
412 1677 5
412 1985 5
412 2114 5
413 263 4
413 2837 5
413 3005 4
413 3027 4
413 3112 3
413 3451 5
413 3455 2
413 484 5
413 3802 5
413 4174 4
413 564 2
413 4403 1
413 4488 5
413 4672 4
413 4681 2
413 746 5
413 5295 5
413 5307 4
413 5338 5
413 5767 5
413 5856 4
413 1179 5
413 1207 5
413 6098 2
413 6427 2
413 6538 4
413 6579 5
413 6580 5
413 6581 1
413 1422 4
413 1423 5
413 160 4
413 165 3
414 255 5
414 2351 5
414 2352 3
414 2353 1
414 2358 5
414 2363 4
414 2402 1
414 271 5
414 2415 4
414 351 1
414 2782 5
414 2821 5
414 3031 1
414 3097 5
414 3119 1
414 3353 5
414 3552 5
414 3638 5
414 460 5
414 463 4
414 3741 5
414 3830 5
414 3973 2
414 4013 5
414 4068 5
414 4172 1
414 4197 5
414 4310 5
414 4318 5
414 4420 4
414 4430 2
414 4486 1
414 4696 4
414 4755 1
414 4906 3
414 792 1
414 794 5
414 1057 4
414 5604 5
414 71 1
414 5733 1
414 5824 4
414 1228 2
414 6089 5
414 6293 5
414 6346 5
414 6348 5
414 6381 4
414 6398 5
414 6438 5
414 6546 3
414 6582 5
414 6583 5
414 6584 5
414 6585 4
414 6586 5
414 6587 5
414 93 5
414 96 4
414 110 2
414 112 5
414 127 5
414 149 5
414 160 5
414 163 2
414 1682 4
414 1740 1
414 182 5
414 216 5
414 224 4
414 2001 5
414 2006 5
414 2029 3
414 2039 3
414 2058 4
414 2080 3
414 2114 4
415 2366 4
415 2542 4
415 2592 1
415 2697 5
415 2710 5
415 2762 5
415 2783 5
415 2985 1
415 3071 4
415 389 5
415 3452 3
415 3454 5
415 3458 1
415 3550 5
415 3607 2
415 3641 5
415 39 5
415 456 5
415 461 5
415 3815 1
415 3944 5
415 4040 1
415 4044 4
415 4047 4
415 4048 4
415 4049 3
415 4270 5
415 608 4
415 4434 1
415 647 1
415 4523 3
415 4602 4
415 4716 5
415 4798 4
415 4799 4
415 5035 5
415 826 5
415 5183 3
415 62 5
415 1003 5
415 5490 5
415 5698 1
415 74 4
415 5788 5
415 5908 5
415 5911 5
415 5985 5
415 6012 5
415 1215 4
415 1235 4
415 6097 2
415 6133 5
415 6503 5
415 6555 5
415 6588 5
415 6589 5
415 97 5
415 132 5
415 1679 2
415 1684 5
415 178 2
415 1859 4
415 2015 3
415 2117 1
416 341 3
416 2710 4
416 2751 4
416 2959 2
416 3562 5
416 647 1
416 4811 2
416 768 3
416 5158 5
416 5372 3
416 5442 1
416 989 5
416 5525 4
416 80 4
416 1120 5
416 1121 4
416 1122 4
416 1147 3
416 1150 4
416 1155 5
416 1196 5
416 1197 2
416 1286 2
416 101 4
416 1359 4
416 1645 4
416 178 1
416 224 4
416 2268 5
417 2371 5
417 267 5
417 271 5
417 2551 3
417 2744 1
417 2904 5
417 2910 2
417 364 5
417 3056 5
417 366 5
417 3073 5
417 3101 1
417 3297 5
417 3319 1
417 3321 5
417 3410 5
417 383 5
417 385 5
417 400 5
417 3532 4
417 3546 5
417 3547 4
417 3609 5
417 478 1
417 486 5
417 3866 5
417 3938 5
417 4035 4
417 4044 3
417 4054 2
417 4104 5
417 537 5
417 578 5
417 612 5
417 613 5
417 4417 5
417 4419 5
417 4455 1
417 4488 5
417 4689 5
417 4694 5
417 4701 1
417 4713 5
417 4754 2
417 4765 1
417 746 5
417 4929 5
417 835 1
417 836 5
417 838 4
417 903 5
417 5284 5
417 5285 4
417 5326 5
417 973 5
417 5487 5
417 5491 5
417 5502 5
417 5506 5
417 5767 5
417 5804 1
417 81 5
417 5840 5
417 5957 2
417 1184 2
417 5982 5
417 6000 5
417 1205 1
417 6047 5
417 6081 5
417 6100 5
417 6101 5
417 6270 5
417 6462 5
417 6485 2
417 6590 5
417 6591 5
417 6592 5
417 6593 5
417 6594 5
417 6595 5
417 1518 3
417 1677 5
417 1997 1
417 2076 5
417 2077 3
418 2659 4
418 2900 2
418 2902 5
418 21 5
418 3134 1
418 3135 4
418 3136 3
418 3141 5
418 3142 4
418 3205 1
418 3216 2
418 3217 5
418 3218 5
418 3220 3
418 3226 2
418 3233 3
418 3239 2
418 3243 1
418 3247 4
418 3250 2
418 3252 4
418 3253 5
418 3254 5
418 3255 3
418 3257 3
418 3261 5
418 3263 3
418 3264 4
418 3265 5
418 3267 1
418 3271 5
418 3272 4
418 3273 5
418 3274 5
418 3275 3
418 3276 5
418 3277 4
418 3278 4
418 3280 3
418 3768 5
418 3944 5
418 3958 5
418 4112 2
418 4113 4
418 4114 4
418 4116 5
418 4118 5
418 4120 4
418 4123 4
418 4124 5
418 4126 4
418 4381 4
418 4534 5
418 5034 5
418 5035 5
418 5102 4
418 1134 4
418 1210 2
418 1215 4
418 6596 5
418 1744 4
418 1943 5
418 2032 5
418 2045 4
418 2263 3
418 2305 3
418 2306 3
418 2309 4
419 3445 5
419 470 5
419 4976 5
419 5514 4
419 6590 4
419 119 5
419 127 5
419 140 1
419 216 5
420 2549 5
420 2550 5
420 3538 5
420 3543 5
420 3984 5
420 4027 5
420 4243 5
420 5029 5
420 5058 5
420 5416 4
420 965 5
420 5485 5
420 5674 5
420 5829 5
420 83 5
420 6101 5
420 6146 5
420 6347 5
420 6348 5
420 6353 5
420 6449 5
420 6585 5
420 6597 5
420 1339 5
420 178 3
420 2200 4
421 4197 5
421 4452 5
421 4896 4
421 876 4
421 5370 5
421 5639 5
421 5925 1
421 122 4
421 1515 4
422 2513 5
422 2612 4
422 2757 2
422 2772 5
422 3046 5
422 3053 4
422 3300 4
422 3348 4
422 3532 4
422 3678 5
422 3679 1
422 470 5
422 490 4
422 3805 4
422 3947 5
422 5002 4
422 5045 5
422 5050 1
422 1056 4
422 5605 5
422 1071 4
422 5681 3
422 5923 4
422 1204 4
422 1218 1
422 1219 4
422 6254 2
422 6375 4
422 6598 4
422 6599 5
422 113 4
422 127 3
422 145 5
422 158 3
422 1862 4
422 219 5
422 2017 3
422 2057 5
422 2075 5
422 2283 5
422 2299 3
423 2426 3
423 323 5
423 326 3
423 2574 5
423 2837 5
423 2851 4
423 2886 5
423 2932 2
423 3077 3
423 3423 5
423 3545 5
423 435 5
423 3747 5
423 475 4
423 3919 3
423 4747 5
423 796 4
423 5272 4
423 5333 5
423 5350 5
423 5419 4
423 5478 2
423 5491 5
423 5569 4
423 5622 4
423 6141 1
423 6523 4
423 6589 4
423 6590 3
423 6600 4
423 6601 4
423 6602 4
423 6603 5
423 6604 4
423 6605 3
423 133 4
423 1527 5
423 178 4
423 2160 4
423 2201 3
423 2209 3
423 2279 5
424 2440 1
424 2697 3
424 3083 2
424 3410 2
424 3429 5
424 3641 5
424 3660 2
424 3970 5
424 691 2
424 970 1
424 83 5
424 1216 5
424 6606 5
424 1347 1
425 320 4
425 3632 5
425 3675 5
425 632 1
425 60 1
425 4990 1
425 5054 4
425 6160 5
425 147 5
425 1525 4
425 160 4
425 161 5
426 271 5
426 2440 4
426 307 2
426 2493 1
426 2792 5
426 2890 4
426 2963 4
426 3080 4
426 374 5
426 416 2
426 3536 2
426 3916 5
426 3951 4
426 3966 4
426 4070 5
426 4083 5
426 4174 5
426 4613 5
426 4672 2
426 811 3
426 822 4
426 5048 5
426 842 5
426 5091 5
426 5131 5
426 5263 3
426 5469 1
426 5531 5
426 5660 1
426 5709 5
426 76 1
426 5820 5
426 5851 1
426 5853 4
426 86 4
426 1215 4
426 6087 5
426 6092 4
426 6286 1
426 6607 5
426 6608 4
426 6609 5
426 6610 4
426 6611 5
426 6612 5
426 6613 5
426 6614 2
426 1349 5
426 1360 5
426 1365 5
426 1475 5
426 178 5
426 1833 5
426 203 5
426 2011 5
426 2056 5
426 2212 4
427 2349 5
427 2351 5
427 2352 4
427 2359 5
427 2360 4
427 2473 4
427 2515 5
427 2516 5
427 2614 4
427 2625 5
427 2707 4
427 2754 4
427 2782 5
427 2918 5
427 3076 5
427 3302 3
427 3348 4
427 3365 4
427 3479 5
427 435 5
427 3625 5
427 3724 5
427 470 5
427 3792 5
427 3800 5
427 3805 4
427 3934 4
427 4034 5
427 4036 4
427 4153 5
427 4359 5
427 4403 5
427 4411 4
427 4672 4
427 4694 3
427 4755 4
427 743 5
427 4861 4
427 4906 4
427 4973 4
427 4988 5
427 779 5
427 5058 5
427 5081 4
427 5084 2
427 902 4
427 5226 5
427 5227 4
427 5448 5
427 5477 5
427 5491 5
427 1065 4
427 5681 4
427 5851 2
427 5862 5
427 1172 5
427 1201 4
427 1219 4
427 1226 5
427 1228 5
427 1229 4
427 1230 5
427 6054 4
427 6086 2
427 6089 5
427 6192 5
427 6208 4
427 1260 5
427 6291 5
427 6505 1
427 6545 4
427 6583 5
427 6616 1
427 6617 4
427 6618 4
427 6619 5
427 6620 3
427 108 2
427 109 5
427 110 4
427 111 5
427 116 4
427 121 4
427 133 5
427 136 4
427 151 4
427 1741 4
427 1834 4
427 1835 3
427 216 4
427 2054 5
427 2155 5
428 2350 2
428 2395 4
428 2514 5
428 2516 4
428 2518 5
428 2538 5
428 2548 5
428 2549 5
428 2550 5
428 2756 5
428 2942 5
428 3053 5
428 3054 5
428 3095 5
428 3112 5
428 3312 4
428 3314 5
428 3317 4
428 3629 5
428 456 4
428 3851 4
428 4027 5
428 4251 3
428 4359 4
428 625 5
428 4383 5
428 4906 4
428 4976 5
428 809 4
428 5047 5
428 5243 4
428 5279 5
428 5395 5
428 1057 1
428 1060 5
428 5615 5
428 1224 5
428 1228 4
428 1231 4
428 1246 4
428 6619 5
428 111 4
428 119 5
428 128 5
428 1528 5
428 1739 4
428 1987 5
428 2074 5
428 2082 3
428 2108 5
429 3534 5
429 3549 5
429 3737 5
429 4157 5
429 4793 2
429 5489 2
429 6516 5
429 92 5
429 6621 4
429 1527 4
429 2070 1
430 2396 5
430 310 3
430 2517 4
430 2547 1
430 2634 5
430 2690 4
430 2706 3
430 354 4
430 2937 5
430 3002 4
430 3104 1
430 3116 5
430 3123 2
430 3208 4
430 3445 5
430 3519 5
430 3583 5
430 3606 5
430 459 5
430 3876 5
430 3887 4
430 4072 5
430 4074 3
430 4090 3
430 4156 3
430 4198 3
430 4255 4
430 4259 3
430 48 5
430 584 3
430 4373 4
430 4424 4
430 643 1
430 648 5
430 4479 1
430 4597 4
430 711 4
430 714 4
430 4946 4
430 869 5
430 5143 5
430 5188 5
430 5189 3
430 5514 1
430 1031 5
430 1057 3
430 1059 3
430 68 3
430 5667 5
430 81 5
430 83 5
430 1125 4
430 1144 3
430 1151 1
430 89 4
430 1214 4
430 1217 3
430 1234 4
430 6622 3
430 6623 5
430 6624 4
430 6625 5
430 1287 5
430 110 5
430 124 5
430 1335 3
430 1545 4
430 1559 4
430 1645 4
430 1650 2
430 160 5
430 1809 1
430 209 4
430 211 4
430 1857 4
430 1861 5
430 214 3
430 216 3
430 219 4
430 1978 3
430 1981 4
430 2015 1
430 2025 5
430 2040 5
430 2051 3
430 2064 4
430 2080 1
430 2098 3
430 2101 3
430 2103 2
430 2104 4
430 2110 2
430 2237 4
430 2276 4
430 2289 5
431 310 5
431 2766 4
431 3011 4
431 3042 3
431 412 5
431 3536 5
431 3864 5
431 3905 5
431 551 5
431 567 5
431 4270 5
431 582 5
431 583 5
431 4727 5
431 4765 4
431 778 5
431 807 5
431 819 2
431 822 4
431 839 5
431 5068 4
431 5071 5
431 899 4
431 5532 5
431 5552 5
431 5726 5
431 5985 5
431 5988 4
431 6043 4
431 6443 5
431 6561 4
431 6626 4
431 6627 5
431 6628 4
431 100 2
431 1301 5
431 1517 5
431 1526 5
431 1688 4
431 2082 4
432 2440 3
432 2654 2
432 345 4
432 2712 4
432 346 4
432 2775 3
432 2776 4
432 2787 4
432 3047 3
432 3112 5
432 3199 4
432 3327 4
432 3555 4
432 3564 5
432 3573 5
432 435 5
432 3641 4
432 3651 4
432 452 4
432 457 5
432 3750 4
432 3775 5
432 3912 5
432 3971 5
432 536 5
432 564 4
432 579 5
432 4601 5
432 4863 4
432 4882 5
432 818 4
432 822 4
432 865 4
432 868 4
432 5138 4
432 5450 5
432 5520 5
432 5547 5
432 5558 5
432 5586 4
432 5635 3
432 5679 4
432 5713 4
432 5804 1
432 1118 3
432 5869 5
432 88 5
432 5918 4
432 5963 5
432 6115 5
432 1249 4
432 1250 4
432 6629 5
432 6630 4
432 97 5
432 1423 5
432 148 4
432 1685 5
432 1714 4
432 2062 5
432 2122 4
433 3119 2
433 3344 4
433 3743 4
433 3791 5
433 3803 5
433 4238 4
433 4374 3
433 4429 4
433 4430 5
433 4904 5
433 4976 4
433 5041 5
433 5139 3
433 5187 5
433 5447 5
433 1058 4
433 1059 4
433 1063 5
433 5609 5
433 5702 2
433 6153 3
433 6154 5
433 6631 3
433 6632 4
433 108 2
433 117 4
433 118 5
433 119 3
433 125 5
433 1709 3
433 2029 5
433 2038 4
433 2098 3
433 2108 4
433 2274 5
434 11 1
434 2426 2
434 2620 2
434 345 5
434 2888 5
434 3348 4
434 3350 4
434 3484 5
434 418 4
434 456 4
434 3838 5
434 3867 4
434 3904 5
434 3969 4
434 4029 4
434 4093 1
434 4169 4
434 4194 3
434 4241 4
434 4336 4
434 4421 4
434 4428 5
434 4466 3
434 4506 2
434 4711 4
434 4897 4
434 815 4
434 820 5
434 5184 1
434 5188 5
434 5244 4
434 5335 4
434 5435 5
434 5439 4
434 5454 2
434 1001 3
434 1056 1
434 1066 3
434 5663 5
434 5680 3
434 5705 4
434 1161 4
434 1170 1
434 1228 5
434 1229 4
434 1234 2
434 1240 5
434 6125 4
434 6311 2
434 6576 4
434 6633 4
434 6634 5
434 98 1
434 6635 4
434 6636 5
434 6637 4
434 6638 1
434 6639 5
434 101 4
434 120 4
434 132 4
434 1352 5
434 1359 5
434 1375 3
434 1384 4
434 1385 3
434 1388 5
434 1449 5
434 1511 4
434 1528 4
434 1563 5
434 163 4
434 1722 5
434 1723 5
434 178 5
434 216 1
434 2053 4
434 2103 2
434 2104 5
434 2105 4
434 230 4
434 2124 3
434 2129 4
434 2137 3
434 2299 4
435 287 4
435 3037 4
435 3461 3
435 3577 4
435 3745 3
435 3802 5
435 3839 3
435 507 4
435 3935 5
435 4429 3
435 650 2
435 695 3
435 700 3
435 4762 4
435 4917 4
435 5026 5
435 5192 4
435 5357 5
435 981 3
435 1065 4
435 77 4
435 1167 3
435 1188 4
435 6228 4
435 6640 2
435 6641 5
435 111 4
435 118 5
435 127 2
435 139 4
435 144 4
435 1473 4
435 1582 5
435 160 4
435 1838 4
435 2113 5
435 2115 5
436 11 3
436 2726 4
436 2755 5
436 2792 4
436 2909 5
436 3011 4
436 3080 2
436 3081 5
436 3474 3
436 465 4
436 3917 5
436 3945 5
436 4027 5
436 4074 3
436 51 5
436 4609 1
436 4753 4
436 809 4
436 811 1
436 5045 5
436 5151 5
436 904 5
436 1056 4
436 5599 2
436 1138 4
436 1160 5
436 1211 3
436 1230 4
436 1259 5
436 6271 5
436 6642 1
436 6643 5
436 6644 3
436 121 5
436 1369 4
436 1383 5
436 178 2
437 2396 4
437 307 3
437 2756 4
437 2916 4
437 2917 4
437 3049 5
437 3097 5
437 3799 4
437 3946 5
437 4021 4
437 4204 4
437 4556 4
437 731 5
437 4764 4
437 4923 4
437 4983 5
437 5045 5
437 5046 5
437 5047 4
437 5191 5
437 1005 2
437 1056 3
437 1166 4
437 1199 5
437 1202 5
437 1203 4
437 1222 5
437 1224 5
437 1270 5
437 97 4
437 6639 5
437 6645 5
437 6646 5
437 112 4
437 122 5
437 2111 5
437 2112 4
437 2210 4
437 2279 5
437 2303 5
438 2396 5
438 2933 4
438 3657 3
438 3945 5
438 4016 1
438 4251 5
438 4558 5
438 1057 2
438 1260 5
438 6390 5
438 6422 3
438 6647 4
438 6648 4
438 6649 4
438 120 5
438 1740 4
438 219 5
439 264 5
439 2393 4
439 2436 1
439 314 2
439 321 5
439 324 4
439 2613 4
439 2634 5
439 2644 5
439 2727 5
439 2744 2
439 2766 5
439 2776 5
439 2787 4
439 2793 5
439 2855 4
439 2897 4
439 2921 5
439 2932 5
439 2978 3
439 3042 5
439 3065 5
439 3080 5
439 3081 5
439 3121 4
439 3201 3
439 3337 5
439 3345 3
439 3356 4
439 3365 2
439 390 4
439 3463 4
439 3594 5
439 3630 5
439 3720 4
439 456 4
439 457 5
439 474 1
439 3811 3
439 3850 2
439 3862 5
439 3973 5
439 4072 5
439 4076 4
439 4082 4
439 4172 5
439 610 4
439 641 5
439 652 4
439 4555 2
439 672 3
439 694 4
439 709 3
439 720 4
439 4837 4
439 765 5
439 4952 5
439 4988 5
439 794 1
439 795 4
439 822 5
439 5048 5
439 5081 4
439 5119 5
439 892 3
439 895 4
439 5205 2
439 5226 4
439 5331 1
439 5413 1
439 5425 3
439 965 5
439 5517 5
439 1041 5
439 1048 4
439 5613 5
439 67 4
439 5755 5
439 81 4
439 1122 5
439 85 4
439 88 5
439 6201 5
439 1256 5
439 6264 5
439 1271 5
439 6345 4
439 6359 4
439 6466 1
439 6469 2
439 6476 5
439 6509 4
439 6574 3
439 97 5
439 6650 5
439 6651 4
439 6652 3
439 6653 4
439 6654 1
439 6655 5
439 6656 4
439 6657 5
439 6658 5
439 6659 4
439 6660 5
439 110 4
439 127 5
439 1339 5
439 139 5
439 1424 5
439 1518 4
439 1545 4
439 1567 4
439 155 4
439 1629 1
439 160 4
439 1669 5
439 1740 4
439 178 3
439 180 5
439 185 4
439 1821 4
439 1832 3
439 203 4
439 219 5
439 222 4
439 223 4
439 224 4
439 2019 2
439 2023 4
439 2026 5
439 2154 5
439 234 2
439 235 4
439 2270 4
439 2274 5
440 2344 5
440 2368 5
440 298 5
440 2496 5
440 2614 5
440 2757 1
440 2767 2
440 2831 4
440 3010 5
440 3026 4
440 3094 5
440 3097 5
440 3102 1
440 3120 5
440 3195 2
440 3197 4
440 3341 4
440 3342 5
440 3455 5
440 3545 2
440 3640 4
440 3680 4
440 462 5
440 3739 5
440 3803 5
440 507 3
440 508 4
440 509 4
440 4075 4
440 4089 5
440 4285 4
440 4329 5
440 4375 4
440 697 4
440 4684 5
440 4691 5
440 4711 4
440 4773 2
440 4849 4
440 769 2
440 4971 4
440 4976 5
440 5002 4
440 816 5
440 869 4
440 5195 5
440 5306 4
440 5413 1
440 5504 5
440 1057 3
440 1066 5
440 1089 5
440 5642 5
440 68 5
440 5663 5
440 5760 5
440 1198 4
440 1219 5
440 6080 2
440 6100 4
440 1260 5
440 6276 5
440 6359 5
440 6474 4
440 6661 5
440 6662 4
440 109 4
440 110 4
440 118 5
440 119 5
440 1376 5
440 1645 5
440 1665 5
440 1670 4
440 1675 5
440 1685 5
440 1836 4
440 216 5
440 2029 4
440 2063 5
440 2084 4
440 2108 5
440 2122 5
440 2239 3
440 2274 5
441 2402 4
441 270 3
441 2437 2
441 2902 5
441 3025 4
441 3066 3
441 3255 1
441 3990 4
441 4025 5
441 4346 1
441 623 5
441 4408 3
441 746 4
441 4904 4
441 772 3
441 821 2
441 838 3
441 5413 2
441 976 5
441 74 4
441 1155 5
441 1186 4
441 1199 4
441 6259 4
441 6440 4
441 6533 4
441 123 5
441 1337 3
441 1348 4
441 178 3
441 191 5
441 1996 4
441 2116 4
442 2382 5
442 268 4
442 2619 3
442 2794 5
442 2979 5
442 3153 5
442 3199 5
442 3354 5
442 456 4
442 460 5
442 3850 4
442 787 4
442 1027 4
442 1055 3
442 5825 5
442 1267 5
442 6479 5
442 6642 2
442 6663 5
442 1337 3
442 178 4
442 2053 5
442 2059 4
442 2113 1
442 2151 4
443 305 5
443 2607 4
443 342 1
443 2661 4
443 2715 5
443 2770 5
443 2941 5
443 2982 4
443 3646 3
443 4391 4
443 730 2
443 4708 2
443 4783 5
443 4851 4
443 4872 4
443 765 5
443 826 2
443 846 4
443 5255 4
443 5258 4
443 5330 4
443 5499 5
443 1179 5
443 6469 4
443 95 5
443 6664 4
443 6665 5
443 6666 2
443 6667 4
443 6668 3
443 6669 5
443 1624 5
443 1627 5
443 178 3
443 1765 5
443 187 5
443 207 5
443 1982 3
443 2029 5
443 2066 4
443 2068 4
443 2164 4
443 2228 4
443 2301 1
444 2371 3
444 363 4
444 3890 5
444 3891 5
444 902 4
444 5281 5
444 1172 4
445 305 5
445 370 5
445 4044 4
445 4047 4
445 4050 5
445 618 5
445 4560 5
445 790 5
445 903 5
445 5687 5
445 5774 5
445 1860 5
445 2117 5
446 2412 5
446 2488 5
446 322 4
446 2793 4
446 3080 5
446 3480 4
446 449 3
446 455 4
446 456 4
446 3936 5
446 4047 5
446 825 5
446 837 4
446 901 5
446 902 5
446 911 5
446 5452 5
446 988 5
446 1216 5
446 6276 3
446 95 4
446 97 5
446 6670 5
446 6671 5
446 1337 5
446 165 4
446 178 5
446 1832 5
446 224 5
446 2002 5
446 2007 5
446 2074 5
446 2115 5
446 2117 5
446 2200 5
446 2301 1
447 269 5
447 271 5
447 304 4
447 315 1
447 335 5
447 2582 4
447 2880 4
447 2914 5
447 3074 5
447 3113 2
447 3224 4
447 3226 2
447 3232 4
447 3240 5
447 3255 2
447 3272 2
447 3309 4
447 3315 5
447 3401 4
447 3422 2
447 3476 3
447 3478 5
447 3511 2
447 3517 3
447 3521 5
447 436 4
447 3641 5
447 489 5
447 3839 5
447 3848 4
447 3930 5
447 4000 4
447 4169 5
447 4190 5
447 563 5
447 598 3
447 4440 5
447 656 1
447 4474 3
447 4486 4
447 4515 5
447 4524 5
447 4554 4
447 692 4
447 696 4
447 4686 5
447 4987 4
447 821 2
447 840 5
447 851 3
447 5122 5
447 5135 2
447 5136 5
447 908 1
447 5335 3
447 1072 5
447 5616 5
447 5654 5
447 77 4
447 5843 5
447 5849 4
447 1230 5
447 6141 1
447 6222 5
447 6224 5
447 1272 2
447 1275 2
447 6431 5
447 6669 4
447 6672 3
447 6673 2
447 6674 5
447 6675 5
447 6676 5
447 6677 4
447 6678 5
447 6679 3
447 6680 3
447 1380 5
447 1412 4
447 1456 5
447 1684 5
447 1719 5
447 181 4
447 1802 2
447 1820 5
447 1822 5
447 215 3
447 1999 5
447 2115 5
447 2122 4
447 2263 5
447 2308 5
448 2415 5
448 4050 4
448 4256 4
448 645 1
448 740 2
448 4787 5
448 844 1
448 990 5
448 1041 5
448 1120 5
448 1121 5
448 1155 5
448 1207 3
448 1229 4
448 6618 5
448 6671 5
448 1359 5
448 1466 5
448 1608 5
448 2148 3
449 2393 4
449 2614 5
449 2658 1
449 3092 5
449 3307 3
449 3309 4
449 375 1
449 3468 5
449 3587 5
449 3626 4
449 3685 1
449 4317 5
449 4345 3
449 4421 4
449 4835 5
449 871 4
449 893 5
449 5327 4
449 5372 4
449 1002 5
449 1007 5
449 86 5
449 1255 4
449 97 5
449 6657 3
449 6681 1
449 6682 5
449 6683 2
449 107 4
449 1718 4
449 1720 5
449 212 5
449 218 5
449 2043 5
450 2511 5
450 2522 5
450 2528 5
450 2529 5
450 2539 5
450 2543 4
450 2575 3
450 341 5
450 2646 2
450 2746 5
450 2807 5
450 2810 5
450 2812 5
450 2829 4
450 2870 5
450 2872 5
450 2889 3
450 3191 3
450 3197 2
450 3309 3
450 3368 4
450 3373 5
450 3375 5
450 3378 5
450 3477 5
450 436 2
450 3645 4
450 3711 4
450 3845 5
450 3984 5
450 4267 2
450 4341 4
450 645 3
450 4468 4
450 4469 4
450 4471 1
450 4566 4
450 4569 3
450 4577 3
450 738 4
450 4799 3
450 949 1
450 962 5
450 5437 4
450 5453 3
450 983 4
450 5481 3
450 1047 4
450 1065 5
450 85 4
450 1155 5
450 1213 3
450 6365 3
450 6684 4
450 6685 5
450 6686 4
450 6687 4
450 6688 5
450 6689 5
450 6690 4
450 6691 3
450 6692 3
450 6693 4
450 1303 5
450 1325 5
450 1415 5
450 1481 5
450 1624 5
450 1632 4
450 1643 2
450 1721 4
450 1743 4
450 1757 5
450 1758 4
450 1765 1
450 1772 5
450 1776 4
450 1793 5
450 180 5
450 187 5
450 1816 4
450 2150 4
450 2151 5
450 2236 5
450 2239 2
450 2260 5
451 2421 4
451 3309 4
451 450 5
451 3979 5
451 3983 3
451 3984 4
451 4267 2
451 4330 4
451 726 5
451 888 5
451 5201 4
451 67 1
451 6695 1
451 6696 4
451 1917 5
452 2402 3
452 326 4
452 327 4
452 2715 4
452 2946 3
452 434 4
452 3723 5
452 4027 5
452 4049 3
452 4110 3
452 4129 3
452 4161 1
452 4332 4
452 655 4
452 5029 3
452 821 4
452 5156 1
452 5401 3
452 5484 4
452 1086 4
452 1219 3
452 6138 4
452 6187 5
452 6379 3
452 97 4
452 6647 4
452 6670 1
452 101 5
452 6697 5
452 6698 3
452 6699 4
452 1342 1
452 1344 2
452 149 4
452 2082 4
453 324 3
453 2686 2
453 3577 5
453 3591 4
453 3640 4
453 39 3
453 3969 5
453 4016 2
453 4312 4
453 4495 4
453 4607 3
453 821 3
453 1060 5
453 85 1
453 88 5
453 1239 5
453 6549 3
453 178 5
454 2321 3
454 266 5
454 2384 4
454 2391 4
454 2401 2
454 307 2
454 2479 5
454 317 4
454 321 3
454 2517 5
454 2678 4
454 2691 4
454 2765 4
454 2788 4
454 2827 4
454 2869 3
454 2918 4
454 2934 1
454 2958 4
454 3067 5
454 3097 4
454 3106 5
454 3121 3
454 3197 4
454 3299 5
454 3303 4
454 3318 5
454 3347 4
454 3350 5
454 3355 4
454 384 4
454 391 4
454 3437 4
454 392 4
454 3441 5
454 3449 5
454 402 4
454 403 4
454 415 4
454 418 5
454 3501 4
454 425 4
454 3560 4
454 3570 5
454 3571 4
454 3611 4
454 3624 4
454 3642 4
454 3661 4
454 3674 4
454 3694 4
454 3722 4
454 484 4
454 485 1
454 495 4
454 3830 4
454 3864 4
454 508 5
454 3931 4
454 3938 5
454 3953 4
454 3965 5
454 3975 4
454 3985 4
454 4061 3
454 4070 4
454 4071 5
454 4164 4
454 4167 3
454 4168 4
454 527 5
454 528 5
454 543 5
454 544 4
454 551 5
454 558 4
454 562 4
454 4300 4
454 4312 4
454 609 3
454 54 4
454 4365 4
454 4371 5
454 4452 4
454 660 3
454 4506 4
454 4522 4
454 4630 4
454 4640 4
454 4641 4
454 4643 3
454 4664 4
454 4669 4
454 4672 4
454 4691 4
454 4714 5
454 4842 4
454 4910 5
454 778 1
454 5010 4
454 800 5
454 801 2
454 805 5
454 5030 3
454 824 4
454 838 4
454 5111 4
454 894 4
454 896 3
454 5268 4
454 5291 2
454 5376 4
454 5426 3
454 5452 4
454 5471 5
454 1006 4
454 5510 4
454 5517 4
454 5539 4
454 5544 4
454 5545 4
454 5575 5
454 1066 5
454 1088 4
454 5623 4
454 67 4
454 5750 4
454 75 4
454 5786 4
454 5842 5
454 5876 4
454 5878 4
454 5879 4
454 85 3
454 5892 4
454 5914 5
454 89 4
454 1186 5
454 5995 4
454 6004 4
454 6029 5
454 6044 5
454 6071 3
454 6072 4
454 6093 5
454 1244 4
454 6132 4
454 1258 4
454 6275 3
454 6306 3
454 6389 3
454 1273 5
454 1274 4
454 6400 4
454 6419 5
454 6426 5
454 6469 5
454 6517 4
454 6539 5
454 6565 4
454 6593 5
454 6612 5
454 97 5
454 6700 2
454 6701 4
454 6702 4
454 6703 5
454 6704 4
454 6705 4
454 6706 4
454 6707 4
454 6708 3
454 6709 4
454 6710 5
454 6711 5
454 6712 4
454 6713 5
454 6714 4
454 6715 5
454 110 4
454 1342 4
454 1360 5
454 1385 4
454 1388 3
454 1393 3
454 1417 4
454 141 4
454 1426 4
454 1428 5
454 1436 5
454 1523 4
454 1697 4
454 178 4
454 1821 4
454 194 5
454 219 5
454 221 4
454 1997 5
454 2004 4
454 2074 4
454 2113 4
454 2115 5
454 2155 4
454 233 3
455 2402 1
455 2861 5
455 3366 5
455 3591 3
455 442 5
455 5690 3
455 6491 4
455 2155 4
456 345 3
456 2717 5
456 3050 5
456 3400 5
456 1049 5
456 1628 5
456 178 5
456 2014 5
457 2970 2
457 2989 5
457 392 3
457 3501 3
457 424 4
457 3558 5
457 540 5
457 709 5
457 4650 3
457 4655 3
457 4669 4
457 740 3
457 5547 5
457 5594 5
457 5639 5
457 5655 5
457 5691 5
457 5877 4
457 86 1
457 5904 3
457 5977 5
457 5979 4
457 5999 4
457 6012 4
457 6076 5
457 6716 4
457 6717 5
457 6718 3
457 6719 5
457 6720 5
457 6721 5
457 1705 5
457 1828 4
458 2453 4
458 321 5
458 327 5
458 2533 4
458 2624 5
458 2710 5
458 2752 4
458 3055 5
458 3066 5
458 3103 5
458 3197 5
458 3410 5
458 3457 5
458 3474 1
458 434 5
458 3678 5
458 457 5
458 3743 5
458 3799 5
458 3803 5
458 3884 5
458 513 5
458 515 4
458 516 4
458 3907 5
458 4082 5
458 4085 5
458 529 5
458 4243 2
458 49 4
458 578 5
458 588 4
458 4377 5
458 4407 5
458 654 5
458 711 5
458 4659 5
458 717 4
458 4694 5
458 740 2
458 4797 4
458 4897 5
458 773 5
458 4951 5
458 781 5
458 793 5
458 796 5
458 800 5
458 809 5
458 818 5
458 822 5
458 5138 5
458 5218 5
458 5263 5
458 5410 5
458 990 4
458 1019 5
458 5609 5
458 5686 4
458 5855 5
458 5995 5
458 6024 4
458 1197 5
458 1198 4
458 6059 5
458 1240 5
458 1246 4
458 6139 5
458 6404 5
458 6556 5
458 97 5
458 6651 5
458 6662 5
458 6722 5
458 6723 5
458 131 5
458 1508 5
458 1512 5
458 1530 5
458 1543 4
458 1545 5
458 1546 4
458 1635 5
458 1644 5
458 1645 5
458 1650 5
458 1684 5
458 1704 5
458 178 4
458 2011 5
458 2051 5
458 2109 5
458 2200 5
458 2282 5
459 263 5
459 2392 5
459 303 3
459 2495 5
459 327 4
459 2760 5
459 3010 4
459 3061 5
459 3133 5
459 3446 5
459 3501 5
459 3631 5
459 3685 2
459 3722 4
459 462 4
459 509 2
459 3927 3
459 4016 1
459 4142 4
459 4491 4
459 5014 4
459 5121 5
459 5444 5
459 68 5
459 1120 5
459 1121 4
459 5985 4
459 6278 4
459 6670 5
459 1359 5
459 1364 5
459 1384 5
459 178 2
459 2018 2
459 2022 2
459 2066 4
460 263 2
460 13 4
460 2602 3
460 17 3
460 2679 2
460 2741 3
460 2800 4
460 2810 4
460 2870 4
460 2883 4
460 3197 4
460 28 3
460 3708 3
460 3843 4
460 4227 5
460 4716 4
460 772 2
460 4991 4
460 5236 4
460 5427 4
460 971 5
460 5459 3
460 5460 4
460 1035 4
460 67 1
460 6396 4
460 6691 3
460 6724 1
460 6725 5
460 6726 2
460 6727 2
460 1546 4
460 1645 4
460 1650 4
460 1757 4
460 1760 4
460 1763 3
460 1765 2
460 1795 4
460 1816 3
460 2150 3
460 2153 5
461 2321 4
461 2380 4
461 2385 4
461 289 4
461 308 3
461 2481 3
461 316 4
461 2548 5
461 2600 4
461 2605 4
461 2606 4
461 2619 1
461 3096 3
461 3098 5
461 3522 5
461 435 5
461 447 4
461 3766 5
461 3881 3
461 4032 5
461 4072 5
461 4089 5
461 4129 1
461 51 4
461 639 5
461 640 5
461 4459 3
461 4463 4
461 4467 1
461 690 1
461 4728 5
461 4933 5
461 787 4
461 792 5
461 5078 5
461 5209 4
461 5305 3
461 5401 5
461 970 1
461 1004 5
461 1025 1
461 1028 5
461 1029 4
461 1057 4
461 1060 2
461 1062 3
461 1065 4
461 5793 5
461 1110 4
461 83 5
461 1171 4
461 5925 4
461 1211 5
461 1221 4
461 1224 4
461 1228 3
461 1260 5
461 6339 4
461 6396 4
461 6479 4
461 6546 4
461 6728 1
461 6729 3
461 6730 3
461 107 4
461 111 5
461 112 5
461 120 4
461 127 4
461 1332 4
461 1350 4
461 1520 5
461 1527 1
461 173 3
461 1737 2
461 1869 2
461 1926 5
461 1996 5
461 2103 2
461 2105 4
461 2110 1
461 2184 4
462 326 3
462 327 1
462 2587 5
462 3033 4
462 3101 4
462 3423 4
462 3585 5
462 3590 3
462 4262 2
462 608 5
462 646 4
462 4594 3
462 4643 5
462 4747 5
462 4926 4
462 821 3
462 828 4
462 5365 4
462 1004 2
462 1038 4
462 1136 5
462 6440 5
462 6534 1
462 6729 3
462 6731 4
462 6732 4
462 6733 3
462 1314 5
462 1626 5
462 178 4
462 1786 5
462 2092 5
462 2269 5
463 268 4
463 315 4
463 2766 4
463 2776 1
463 357 4
463 3035 3
463 3036 4
463 3054 4
463 3315 5
463 428 2
463 3692 4
463 450 4
463 3737 4
463 4075 4
463 4175 5
463 544 4
463 4294 4
463 630 5
463 4494 1
463 4578 4
463 708 4
463 4670 3
463 805 4
463 5061 2
463 856 4
463 867 4
463 5405 4
463 5464 4
463 5467 4
463 1026 4
463 5735 4
463 5794 4
463 5897 2
463 6191 4
463 6512 4
463 6734 4
463 1410 5
463 1518 4
463 1627 5
463 1688 4
463 1695 3
464 2605 5
464 2927 5
464 3093 5
464 3098 5
464 3589 1
464 3718 4
464 3811 2
464 4102 5
464 4103 5
464 4210 4
464 4219 5
464 4316 5
464 4487 5
464 787 5
464 5150 5
464 5178 5
464 5179 5
464 984 5
464 5499 5
464 1233 5
464 6525 1
464 6735 5
464 177 5
464 178 5
464 2022 4
464 2101 5
465 263 4
465 402 1
465 536 4
465 549 5
465 550 4
465 566 4
465 571 5
465 4271 4
465 578 5
465 4632 4
465 4633 3
465 4653 4
465 857 2
465 5537 2
465 5541 2
465 5544 4
465 5695 3
465 5788 4
465 5813 5
465 5870 3
465 6008 2
465 6010 4
465 6048 3
465 6240 4
465 6352 1
465 6397 5
465 6736 5
465 6737 5
465 6738 2
465 174 2
465 201 3
465 2310 4
466 2371 5
466 2385 2
466 12 4
466 2514 5
466 2897 5
466 3211 2
466 3480 5
466 3484 5
466 3687 1
466 448 2
466 3907 4
466 3966 5
466 4160 4
466 4266 3
466 607 5
466 4407 5
466 640 4
466 4681 5
466 799 3
466 821 1
466 5070 5
466 892 1
466 964 5
466 1059 5
466 5711 5
466 5812 2
466 80 3
466 101 5
466 6739 3
466 160 5
466 178 5
466 2077 3
466 2103 5
466 2164 2
467 264 4
467 2399 2
467 304 3
467 321 5
467 2517 5
467 331 4
467 335 5
467 2616 4
467 2789 5
467 3040 3
467 3111 4
467 3121 2
467 3299 5
467 3324 4
467 3355 5
467 3410 3
467 3436 5
467 3465 5
467 406 5
467 3486 3
467 3573 3
467 3581 4
467 3583 4
467 3588 4
467 3589 2
467 3658 5
467 3659 2
467 3685 1
467 456 4
467 476 5
467 3937 1
467 4158 5
467 4248 5
467 562 4
467 4269 4
467 583 5
467 4331 5
467 599 3
467 54 3
467 4500 4
467 4534 3
467 4656 4
467 4853 5
467 4872 5
467 4875 4
467 789 5
467 800 5
467 821 4
467 823 5
467 824 5
467 896 4
467 899 2
467 5234 5
467 5291 2
467 5366 4
467 5423 2
467 5425 2
467 1012 5
467 5514 2
467 5517 5
467 5596 4
467 5825 5
467 85 3
467 1217 3
467 6102 1
467 6182 5
467 6298 3
467 6375 3
467 6528 3
467 97 5
467 6740 2
467 6741 4
467 6742 5
467 6743 5
467 6744 5
467 6745 4
467 6746 5
467 6747 4
467 1337 4
467 1343 5
467 1376 5
467 1419 4
467 1477 4
467 1515 5
467 1519 5
467 1669 4
467 178 4
467 1767 4
467 182 3
467 185 5
467 199 5
467 215 4
467 224 4
467 2113 4
467 2115 5
467 2283 4
467 2301 1
468 3931 4
468 4375 4
468 4988 4
468 5569 4
468 1065 4
468 1247 4
468 6346 5
468 178 5
469 297 5
469 307 4
469 312 5
469 315 5
469 316 5
469 333 5
469 2602 5
469 2619 3
469 345 5
469 2777 5
469 2790 4
469 3044 5
469 3070 5
469 3132 2
469 3332 3
469 3435 5
469 397 5
469 3547 5
469 427 5
469 3623 5
469 456 5
469 461 5
469 490 4
469 4000 5
469 4129 3
469 4142 5
469 4156 5
469 4194 5
469 554 5
469 562 4
469 608 5
469 4515 4
469 4516 5
469 4554 5
469 4644 5
469 4686 5
469 4794 5
469 4795 5
469 4796 5
469 5002 5
469 799 4
469 821 2
469 827 3
469 836 5
469 840 5
469 5265 4
469 5317 5
469 954 4
469 5442 3
469 5466 4
469 5507 5
469 67 2
469 74 5
469 75 5
469 1185 5
469 1217 4
469 6065 4
469 1246 4
469 6332 5
469 6478 4
469 6549 5
469 6748 5
469 6749 5
469 6750 5
469 1342 4
469 1380 5
469 1412 5
469 1416 5
469 1517 4
469 1682 5
469 1723 5
469 178 5
469 182 3
469 1832 5
469 224 5
469 2140 5
469 2141 5
470 2374 2
470 2619 4
470 436 3
470 3646 4
470 460 5
470 512 5
470 3984 4
470 4223 5
470 4245 4
470 4267 1
470 4471 4
470 764 3
470 828 2
470 5427 4
470 6344 3
470 6751 3
470 6752 5
470 178 4
471 2593 4
471 350 5
471 351 4
471 3211 2
471 456 4
471 457 4
471 460 3
471 821 2
471 888 5
471 5756 2
471 1229 3
471 6373 4
471 6753 2
471 178 4
471 2271 3
472 2341 1
472 2362 4
472 2384 2
472 2429 2
472 2446 3
472 295 3
472 296 2
472 298 4
472 312 2
472 318 4
472 2568 1
472 2569 4
472 2571 2
472 2602 4
472 2616 4
472 17 5
472 2693 1
472 2790 4
472 2830 3
472 20 5
472 3179 4
472 3185 4
472 3190 3
472 372 5
472 3304 2
472 3380 4
472 3382 2
472 3385 2
472 3391 3
472 3394 1
472 379 3
472 3477 4
472 413 5
472 416 4
472 3506 5
472 3525 4
472 3577 4
472 3616 4
472 3674 4
472 3710 4
472 3716 1
472 3767 5
472 3773 3
472 3848 1
472 3886 2
472 4018 5
472 4022 2
472 4068 3
472 4155 3
472 4178 2
472 4182 1
472 4232 3
472 4234 3
472 4261 3
472 584 2
472 593 1
472 4333 5
472 4392 4
472 660 4
472 661 3
472 4534 4
472 4543 5
472 4553 2
472 4554 5
472 4641 2
472 4642 1
472 4646 3
472 4649 4
472 4674 5
472 4769 4
472 4789 3
472 4802 5
472 4846 4
472 4972 3
472 777 4
472 799 4
472 802 4
472 808 3
472 828 1
472 5110 4
472 872 1
472 5212 1
472 915 4
472 920 5
472 5331 4
472 924 5
472 927 5
472 928 4
472 930 5
472 936 3
472 5415 4
472 1000 5
472 1016 1
472 1024 2
472 1026 3
472 1054 4
472 5654 5
472 5703 5
472 1105 5
472 5854 2
472 1152 5
472 1270 3
472 1272 1
472 6499 3
472 6500 4
472 6754 3
472 6755 5
472 6756 3
472 6757 4
472 6758 1
472 6759 1
472 6760 4
472 6761 1
472 6762 1
472 6763 5
472 6764 2
472 6765 4
472 6766 1
472 1358 5
472 1399 4
472 1421 2
472 1444 4
472 1447 5
472 1459 5
472 1474 5
472 1567 4
472 1568 4
472 1587 5
472 1616 1
472 1623 4
472 1632 4
472 160 4
472 1697 2
472 1746 5
472 178 5
472 1785 5
472 200 2
472 1866 2
472 1867 1
472 1911 4
472 1943 5
472 1947 4
472 1950 5
472 1956 5
472 1982 1
472 2064 4
472 2074 4
472 2084 4
472 2085 4
472 2096 4
472 2188 4
472 2205 5
472 2216 4
472 2218 4
472 2258 1
472 2301 2
472 248 4
472 250 3
473 2343 1
473 2481 5
473 2914 5
473 2934 2
473 2935 2
473 3349 1
473 3686 1
473 3693 3
473 3744 4
473 3973 4
473 4014 3
473 4015 2
473 4098 1
473 4348 2
473 4349 2
473 4360 2
473 4489 5
473 4702 3
473 4715 5
473 4870 1
473 4942 4
473 4989 5
473 822 5
473 835 4
473 5088 4
473 890 4
473 5229 5
473 5302 3
473 5711 4
473 89 3
473 1233 5
473 6181 2
473 6351 2
473 1282 5
473 6468 2
473 6767 4
473 6768 1
473 6769 3
473 118 2
473 1530 4
473 178 2
473 2017 4
473 2022 1
473 2301 1
474 296 3
474 2508 5
474 2906 4
474 2913 4
474 3482 4
474 3659 3
474 3905 4
474 4744 5
474 4790 5
474 822 4
474 847 4
474 5751 5
474 5843 5
474 83 5
474 5996 2
474 1235 4
474 6075 3
474 6288 4
474 6290 5
474 1337 1
474 1384 5
474 1720 5
474 1832 2
474 200 5
474 224 4
475 2380 3
475 2610 5
475 2918 2
475 3088 3
475 3284 3
475 3291 4
475 3602 5
475 3625 3
475 4156 4
475 630 4
475 4986 4
475 5248 1
475 1056 4
475 5733 2
475 82 5
475 6341 5
475 6346 5
475 1275 1
475 6553 3
475 6770 3
475 2274 5
476 2374 5
476 2754 5
476 2899 1
476 3010 5
476 3031 1
476 3284 2
476 3349 4
476 3459 2
476 3608 2
476 4048 4
476 4049 4
476 4350 2
476 4478 4
476 787 4
476 5120 5
476 5156 5
476 5185 4
476 969 5
476 5478 5
476 5507 1
476 1055 1
476 5679 4
476 5841 2
476 1200 5
476 6221 1
476 6260 4
476 6479 5
476 6546 2
476 6771 5
476 160 4
476 1716 1
476 178 5
476 1895 5
476 2128 5
477 2600 5
477 2605 3
477 2979 5
477 3348 3
477 3350 5
477 3449 4
477 3478 5
477 3484 5
477 3619 5
477 3751 2
477 491 2
477 4000 4
477 4025 5
477 532 4
477 4266 1
477 4267 1
477 4378 3
477 4379 5
477 787 5
477 805 5
477 833 5
477 5047 5
477 5078 5
477 5094 5
477 5141 5
477 5270 5
477 5281 5
477 5301 4
477 992 5
477 5672 4
477 5797 5
477 5836 5
477 5837 3
477 1122 5
477 1123 3
477 1129 5
477 5970 1
477 1245 5
477 6334 5
477 6453 4
477 6479 5
477 6531 5
477 6772 2
477 6773 5
477 6774 5
477 6775 4
477 6776 5
477 6777 5
477 1355 5
477 1367 5
477 1374 5
477 1436 5
477 1463 5
477 1628 4
477 1831 5
478 2383 5
478 306 3
478 2517 4
478 14 4
478 2899 2
478 2970 3
478 2989 5
478 389 5
478 3448 2
478 408 3
478 3498 5
478 3516 5
478 3552 5
478 3568 1
478 430 2
478 431 2
478 432 5
478 445 4
478 452 4
478 3764 5
478 4068 3
478 4072 4
478 4164 5
478 568 5
478 54 4
478 4383 4
478 4525 3
478 4631 2
478 4634 3
478 4650 4
478 4652 4
478 4653 4
478 4662 4
478 4667 2
478 4741 5
478 4790 5
478 821 5
478 824 4
478 5068 5
478 5073 5
478 5130 5
478 868 4
478 5267 4
478 5380 3
478 949 1
478 5520 5
478 5522 5
478 5553 2
478 5554 4
478 5556 4
478 5557 4
478 5594 5
478 5657 5
478 5711 5
478 5749 3
478 5750 5
478 5809 4
478 5909 5
478 5964 5
478 5980 5
478 6027 4
478 6041 4
478 6047 4
478 6071 5
478 6131 3
478 6241 5
478 6321 4
478 6497 5
478 6562 5
478 95 5
478 6637 4
478 1288 5
478 6744 5
478 6778 3
478 6779 2
478 6780 3
478 6781 4
478 6782 3
478 6783 4
478 6784 5
478 6785 5
478 6786 4
478 6787 4
478 6788 4
478 6789 2
478 6790 4
478 1376 5
478 1388 5
478 1397 3
478 1402 2
478 1420 1
478 1422 4
478 1427 4
478 1517 1
478 1524 3
478 1690 4
478 1697 2
478 1867 3
478 2020 4
478 2074 5
478 2138 5
479 2527 5
479 2616 4
479 2687 5
479 2796 5
479 2797 5
479 2798 5
479 2858 4
479 2870 5
479 2871 4
479 2902 5
479 3029 4
479 3153 5
479 3218 5
479 3256 1
479 3284 5
479 3976 5
479 4002 5
479 4341 5
479 738 5
479 5002 5
479 833 5
479 847 5
479 949 1
479 981 3
479 1136 5
479 5886 4
479 1195 5
479 6158 5
479 6681 1
479 6791 5
479 6792 5
479 120 5
479 178 1
479 1765 5
479 2032 5
479 2140 5
479 2141 5
479 2232 5
480 2476 4
480 2796 5
480 2935 4
480 3204 3
480 4148 2
480 4404 4
480 656 4
480 746 4
480 766 3
480 5166 5
480 5510 2
480 6793 1
480 1681 4
481 263 4
481 2373 4
481 2399 1
481 2949 4
481 3284 4
481 3287 4
481 3631 4
481 3729 4
481 3730 4
481 3864 3
481 4020 5
481 4191 4
481 4315 4
481 641 3
481 693 4
481 4707 4
481 765 4
481 4961 4
481 892 5
481 897 3
481 5182 2
481 993 4
481 5512 5
481 1043 2
481 1054 5
481 1140 2
481 88 4
481 1182 4
481 6095 2
481 6175 4
481 6221 3
481 6281 1
481 6329 1
481 6682 5
481 6794 3
481 6795 5
481 105 4
481 1340 2
481 178 5
481 1823 3
481 1834 4
481 2106 5
482 312 5
482 2602 3
482 2931 5
482 3266 5
482 3301 4
482 3599 4
482 3629 5
482 3979 5
482 4196 2
482 4266 4
482 613 4
482 617 4
482 4910 5
482 5001 4
482 782 5
482 816 4
482 882 4
482 5241 1
482 6032 4
482 6137 3
482 6175 3
482 6400 4
482 6796 4
482 6797 4
482 6798 5
482 6799 5
482 6800 1
482 178 5
482 224 2
482 2060 4
483 265 5
483 296 1
483 2469 4
483 2522 5
483 2527 5
483 334 5
483 2842 2
483 2850 5
483 2857 5
483 2935 5
483 3151 5
483 3198 5
483 3204 2
483 3212 5
483 3319 5
483 3368 2
483 3377 5
483 3405 1
483 3465 5
483 3601 5
483 3696 5
483 448 1
483 449 2
483 450 5
483 460 4
483 481 5
483 482 5
483 490 5
483 3825 5
483 3841 2
483 645 4
483 646 4
483 4480 5
483 4481 4
483 4484 5
483 4528 5
483 4576 5
483 738 4
483 4841 5
483 746 5
483 4856 5
483 4924 1
483 4933 5
483 769 5
483 778 5
483 796 5
483 821 4
483 836 5
483 5077 5
483 5101 5
483 884 5
483 5288 1
483 5408 4
483 1002 5
483 5514 2
483 1041 5
483 5588 5
483 5624 1
483 67 1
483 5800 5
483 5802 2
483 5804 4
483 5873 5
483 5970 3
483 1178 2
483 6130 5
483 6154 5
483 6196 5
483 6359 2
483 6389 5
483 6569 5
483 1290 5
483 1303 1
483 6801 1
483 6802 5
483 6803 1
483 6804 1
483 6805 5
483 6806 5
483 6807 5
483 6808 5
483 6809 4
483 6810 4
483 123 5
483 124 5
483 126 5
483 1335 4
483 1645 5
483 1721 4
483 178 5
483 1769 5
483 1775 5
483 1781 5
483 1782 4
483 1795 5
483 1831 5
483 1982 1
483 2075 5
483 2077 5
483 2130 5
483 2140 5
483 2151 5
483 2153 5
483 2187 5
484 2344 3
484 269 5
484 271 4
484 295 3
484 3103 5
484 3110 5
484 3134 5
484 3281 1
484 3547 5
484 452 5
484 458 1
484 3947 5
484 4142 3
484 4988 5
484 818 3
484 822 5
484 833 5
484 836 5
484 838 5
484 5246 5
484 5491 3
484 1034 5
484 1052 3
484 1077 5
484 5778 5
484 1251 1
484 6731 4
484 6802 5
484 6811 3
484 1337 5
484 1388 5
484 1453 5
484 1468 5
484 1684 5
485 4276 5
485 609 4
485 660 4
485 708 4
485 728 5
485 5141 5
485 5280 5
485 1053 4
485 1079 5
485 1083 5
485 1086 5
485 5792 5
485 1129 5
485 1258 5
485 6273 5
485 6567 4
485 6719 5
485 6812 5
485 6813 4
485 1351 5
485 1352 4
485 1354 5
485 1410 5
485 1448 5
485 1455 5
485 1458 5
485 1464 4
485 1545 5
485 178 5
485 1838 4
486 318 1
486 325 3
486 2528 3
486 2604 2
486 2657 4
486 2906 5
486 2938 2
486 3113 4
486 3300 1
486 3465 4
486 461 4
486 4129 4
486 4195 5
486 4508 4
486 4947 5
486 5240 1
486 5351 4
486 85 1
486 86 2
486 1218 4
486 6075 4
486 1246 2
486 6259 4
486 101 5
486 6814 1
486 107 3
486 110 2
486 224 4
486 1969 4
487 324 4
487 3074 5
487 3284 3
487 3348 4
487 3475 5
487 3636 5
487 472 4
487 4095 5
487 790 5
487 908 1
487 1085 5
487 77 3
487 5848 4
487 1170 5
487 6085 5
487 6260 3
487 6818 4
487 6819 2
487 130 3
488 263 3
488 271 5
488 298 4
488 307 2
488 2517 5
488 332 4
488 2616 5
488 2688 4
488 2708 3
488 2941 5
488 2942 5
488 3139 5
488 3141 2
488 3226 5
488 3243 5
488 3446 2
488 3488 5
488 3599 4
488 3803 5
488 511 2
488 3985 5
488 4267 2
488 4365 5
488 4430 4
488 645 2
488 648 4
488 719 4
488 4717 5
488 4793 4
488 792 5
488 886 5
488 5246 5
488 5249 5
488 5333 5
488 5403 3
488 5434 4
488 1041 5
488 1065 5
488 67 1
488 5756 5
488 86 5
488 6081 3
488 6138 2
488 6232 2
488 6525 5
488 6632 5
488 6820 5
488 6821 5
488 6822 4
488 6823 5
488 109 5
488 1332 5
488 1632 5
488 160 5
488 1658 1
488 173 4
488 174 5
488 178 2
488 2030 5
488 2268 5
489 3031 2
489 3159 2
489 3843 1
489 4317 5
489 690 5
489 949 1
489 6380 4
489 6817 5
489 6824 3
489 1615 5
489 1622 2
489 177 3
489 183 3
489 187 4
490 2644 5
490 2736 5
490 2837 5
490 2840 5
490 3465 5
490 3620 5
490 3630 4
490 3639 5
490 3640 5
490 3643 5
490 3812 5
490 3986 4
490 4142 1
490 4210 4
490 4241 5
490 608 4
490 4581 5
490 738 5
490 951 5
490 956 5
490 5454 5
490 5455 3
490 5456 5
490 1170 1
490 6192 5
490 6227 5
490 6228 5
490 6293 4
490 6311 4
490 6825 5
490 6826 5
490 6827 5
490 1349 5
490 2124 5
490 2128 5
490 2129 5
490 2130 5
491 2399 3
491 13 5
491 2528 4
491 2605 5
491 2619 5
491 2621 4
491 2730 4
491 2741 5
491 2821 4
491 2897 5
491 2907 3
491 3069 4
491 3130 4
491 376 3
491 3431 4
491 3540 5
491 3638 2
491 3726 5
491 3985 5
491 3991 1
491 4235 4
491 4334 5
491 607 5
491 4413 2
491 787 5
491 849 4
491 956 5
491 5481 5
491 1006 4
491 67 2
491 6133 4
491 6166 5
491 6167 1
491 6169 5
491 6173 5
491 6174 4
491 6193 5
491 6200 5
491 6416 5
491 6433 4
491 6458 5
491 6524 4
491 6694 4
491 6748 3
491 6828 1
491 6829 4
491 6830 3
491 6831 4
491 1715 5
491 177 4
491 182 4
491 187 5
491 1883 5
491 2042 3
491 2131 4
492 2369 5
492 2453 4
492 2516 5
492 2518 5
492 3076 5
492 3088 5
492 3302 4
492 3348 5
492 3804 4
492 3871 5
492 4065 5
492 4088 5
492 4491 3
492 5139 5
492 5433 5
492 5449 5
492 1041 5
492 1065 5
492 5730 4
492 1151 5
492 1163 5
492 1201 5
492 1221 5
492 1226 5
492 1227 5
492 1228 5
492 1229 3
492 6254 4
492 1260 5
492 6390 2
492 97 5
492 6832 5
492 114 5
492 133 5
492 1530 5
492 1742 5
492 178 5
492 2275 5
493 3040 5
493 3041 2
493 3853 3
493 602 3
493 4873 1
493 5089 4
493 67 2
493 5924 4
493 5983 4
493 1188 4
493 6411 5
493 6833 4
493 6834 2
493 6835 5
493 178 4
494 2365 5
494 2367 5
494 2370 5
494 2372 5
494 2477 4
494 2492 4
494 2493 2
494 2792 5
494 2935 4
494 3023 5
494 3037 5
494 3056 4
494 3065 5
494 3066 5
494 365 5
494 3074 5
494 3102 2
494 3204 2
494 375 4
494 3453 3
494 3457 5
494 3486 5
494 3609 4
494 3744 5
494 3812 4
494 3914 5
494 3917 5
494 3931 5
494 3975 3
494 4045 4
494 4047 2
494 4049 2
494 4050 4
494 4053 5
494 4054 5
494 4144 3
494 4146 5
494 4148 4
494 4160 5
494 4225 5
494 4307 5
494 610 5
494 55 5
494 4375 4
494 631 4
494 4434 4
494 4602 4
494 4608 5
494 4690 5
494 4713 5
494 4727 3
494 4907 2
494 4929 4
494 811 5
494 824 5
494 5038 4
494 838 5
494 848 5
494 902 4
494 5206 5
494 5245 5
494 5302 4
494 5501 5
494 5510 4
494 5800 4
494 5928 5
494 5957 5
494 6017 4
494 6055 2
494 6215 5
494 90 4
494 6264 4
494 6324 5
494 6555 5
494 6588 5
494 6642 3
494 6825 5
494 6836 5
494 6837 3
494 6838 3
494 6839 4
494 109 3
494 120 4
494 1337 5
494 1680 2
494 178 5
494 213 5
494 1860 5
494 1994 4
494 2008 5
494 2073 5
495 258 5
495 263 4
495 2374 2
495 2421 4
495 2603 4
495 2618 5
495 2619 4
495 2620 4
495 2622 5
495 2700 1
495 2701 4
495 2739 2
495 2818 4
495 2820 2
495 2821 3
495 2907 4
495 2922 3
495 3044 4
495 379 2
495 3434 4
495 3639 4
495 3663 5
495 454 5
495 3726 4
495 3862 4
495 3978 4
495 3979 4
495 3980 1
495 3983 3
495 3985 3
495 3990 2
495 3993 4
495 532 5
495 4266 2
495 4267 1
495 4330 1
495 4338 5
495 4463 4
495 4468 4
495 4471 5
495 4473 4
495 4987 5
495 821 4
495 849 4
495 5249 4
495 5325 4
495 949 1
495 962 4
495 5480 4
495 1189 4
495 1231 4
495 6157 5
495 6176 4
495 6332 4
495 6490 5
495 6529 4
495 6652 4
495 6752 4
495 6816 2
495 6831 4
495 6840 4
495 6841 3
495 6842 5
495 6843 4
495 134 5
495 160 5
495 1669 4
495 1713 5
495 177 3
495 178 4
495 181 1
495 185 5
495 187 4
495 191 5
495 226 4
495 2298 5
496 2770 5
496 3659 3
496 3660 5
496 3799 5
496 4142 4
496 4360 5
496 1056 5
496 1065 5
496 1162 5
496 6216 5
496 1275 1
496 94 2
496 6844 5
496 127 5
496 1340 3
496 2001 5
497 2370 5
497 2718 4
497 2780 5
497 3062 4
497 3066 4
497 3082 5
497 3457 4
497 402 3
497 3500 2
497 3793 3
497 3801 5
497 4037 5
497 4047 3
497 4048 2
497 4071 5
497 536 5
497 544 5
497 4402 2
497 4403 5
497 4404 2
497 4409 5
497 4485 5
497 858 5
497 859 5
497 5199 2
497 5281 4
497 5502 4
497 5536 4
497 5768 5
497 5774 5
497 1121 5
497 5899 4
497 5929 5
497 6099 5
497 6143 5
497 6252 5
497 1262 5
497 6845 5
497 200 4
497 1987 5
497 1997 5
498 263 5
498 2401 1
498 281 5
498 298 4
498 2540 4
498 2646 5
498 2946 5
498 2951 4
498 3045 4
498 3050 4
498 3099 1
498 3120 5
498 3186 4
498 3342 5
498 3364 1
498 3445 5
498 3612 4
498 457 5
498 461 2
498 3803 4
498 3953 4
498 4019 4
498 4136 4
498 617 4
498 4407 4
498 4420 5
498 4659 2
498 726 4
498 4901 4
498 769 4
498 821 3
498 846 4
498 896 4
498 902 4
498 5189 4
498 5370 5
498 5525 2
498 5804 5
498 85 2
498 1147 2
498 89 4
498 1179 5
498 6141 1
498 1265 5
498 6571 5
498 6625 4
498 6655 2
498 6846 4
498 6847 4
498 6848 4
498 6849 4
498 1344 2
498 1354 5
498 1392 5
498 1528 4
498 1530 5
498 160 4
498 1722 3
498 1813 1
498 222 4
499 2442 4
499 345 5
499 350 4
499 2768 5
499 2937 5
499 364 5
499 3050 5
499 3065 5
499 3204 1
499 3328 4
499 3350 5
499 3436 5
499 399 5
499 3501 5
499 3548 4
499 3581 5
499 3599 5
499 3679 5
499 458 5
499 3807 5
499 3917 4
499 3930 4
499 4139 5
499 548 5
499 549 5
499 563 5
499 569 5
499 603 5
499 607 5
499 618 5
499 4417 5
499 4525 5
499 4652 5
499 4727 5
499 4872 5
499 778 5
499 821 5
499 833 5
499 836 5
499 5047 5
499 858 5
499 879 4
499 889 5
499 893 5
499 5302 1
499 1005 5
499 5504 5
499 5508 5
499 5540 5
499 5593 5
499 1066 5
499 5604 5
499 5616 5
499 5643 5
499 5697 5
499 85 5
499 6005 5
499 6072 5
499 6127 5
499 6134 5
499 6202 2
499 6208 5
499 6242 5
499 6398 2
499 6402 5
499 6449 5
499 6524 3
499 6527 4
499 6648 5
499 6662 5
499 6746 4
499 6850 3
499 6851 3
499 1523 5
499 1582 5
499 170 5
499 174 5
499 1732 5
499 1835 5
499 2016 5
499 2095 5
499 2096 5
500 2328 1
500 2493 5
500 3010 3
500 3048 4
500 3319 5
500 3363 5
500 3503 5
500 3613 4
500 3830 3
500 4465 1
500 4831 4
500 4895 5
500 5524 3
500 1054 3
500 1057 3
500 1197 3
500 1262 2
500 6379 1
500 6393 5
500 6698 1
500 6734 5
500 6852 4
500 6853 5
500 2155 5
501 2405 3
501 2463 4
501 2495 5
501 324 4
501 2601 5
501 2656 3
501 344 4
501 2686 5
501 355 5
501 2788 5
501 2916 5
501 360 5
501 2966 2
501 361 5
501 3077 5
501 3298 4
501 3409 5
501 385 5
501 391 5
501 392 5
501 393 4
501 394 2
501 395 4
501 3447 4
501 397 4
501 404 4
501 410 5
501 412 5
501 414 5
501 3492 5
501 3553 1
501 3554 3
501 3558 5
501 3565 3
501 3566 4
501 427 4
501 3574 2
501 3575 4
501 429 4
501 430 4
501 3912 5
501 3933 5
501 3969 5
501 3970 5
501 4167 3
501 4168 5
501 536 4
501 541 4
501 542 4
501 546 5
501 547 5
501 551 5
501 562 5
501 569 5
501 571 5
501 4271 5
501 578 5
501 582 4
501 4383 5
501 4491 3
501 4503 4
501 4505 5
501 4506 3
501 4612 4
501 4650 3
501 4652 4
501 4662 5
501 4668 4
501 4884 5
501 4910 5
501 783 4
501 796 5
501 808 2
501 813 2
501 5068 5
501 856 5
501 863 5
501 866 4
501 867 4
501 868 2
501 5193 5
501 5443 4
501 5496 5
501 5533 5
501 5539 4
501 5581 4
501 5593 5
501 68 5
501 5651 4
501 5655 4
501 5656 3
501 5727 5
501 5743 5
501 5749 2
501 5783 4
501 5786 5
501 5792 5
501 5806 3
501 5814 5
501 5880 5
501 5892 5
501 86 5
501 5907 4
501 5919 4
501 5940 5
501 5945 4
501 5948 3
501 5965 3
501 5973 4
501 5977 5
501 5988 4
501 5996 2
501 5997 4
501 6005 4
501 6027 4
501 6034 5
501 6068 4
501 6096 4
501 1240 5
501 1241 4
501 1242 5
501 6121 4
501 1244 4
501 6122 5
501 6131 4
501 6132 5
501 6286 2
501 6483 3
501 1284 1
501 6578 5
501 6610 5
501 6611 5
501 6642 1
501 6698 1
501 6788 4
501 6854 5
501 6855 3
501 6856 5
501 6857 5
501 6858 4
501 6859 2
501 6860 4
501 6861 4
501 6862 3
501 6863 3
501 6864 3
501 1380 5
501 1381 4
501 1382 5
501 1385 4
501 1388 5
501 1389 5
501 1517 5
501 1523 5
501 162 5
501 1706 3
501 1710 4
501 174 4
501 1723 5
501 178 4
501 195 3
501 201 2
501 224 4
501 2024 5
502 2392 5
502 296 4
502 2469 4
502 307 4
502 2542 5
502 2831 4
502 2832 5
502 2954 5
502 3190 5
502 448 3
502 458 5
502 513 5
502 4210 4
502 738 4
502 4865 5
502 4870 5
502 4910 5
502 765 5
502 5337 5
502 5530 4
502 5677 5
502 5804 3
502 5843 5
502 5850 5
502 83 5
502 6032 5
502 6105 5
502 6141 1
502 1262 5
502 6361 5
502 6508 5
502 1288 5
502 6723 5
502 6728 3
502 6865 4
502 6866 4
502 1503 3
502 1644 5
502 1684 5
503 304 5
503 332 4
503 3300 5
503 3674 2
503 486 5
503 3953 5
503 4074 2
503 50 5
503 608 2
503 631 1
503 4689 5
503 4854 5
503 5122 5
503 70 5
503 5811 4
503 6125 4
503 6820 5
503 6867 1
503 6868 5
503 1338 5
503 178 5
503 2019 1
503 2077 5
504 3069 4
504 5083 5
504 5122 5
504 6065 4
504 6311 5
504 6869 5
504 2043 5
505 2374 1
505 2403 5
505 2681 1
505 414 5
505 427 5
505 480 4
505 4053 2
505 4073 4
505 4199 5
505 564 5
505 4523 5
505 5466 4
505 5514 4
505 1041 5
505 5650 4
505 5875 2
505 1184 5
505 6394 1
505 6402 3
505 6445 2
505 6469 5
505 6870 2
505 6871 4
505 6872 4
505 1500 5
505 1682 4
505 1713 4
506 2527 5
506 2583 4
506 2597 5
506 2622 4
506 2796 4
506 3031 4
506 3114 4
506 3657 4
506 3687 3
506 485 5
506 3895 4
506 4031 4
506 4032 5
506 4099 5
506 4335 5
506 51 5
506 621 4
506 4893 4
506 5024 4
506 5314 4
506 5445 4
506 5489 5
506 1234 4
506 6183 4
506 6195 4
506 6291 5
506 6307 4
506 1281 4
506 6476 4
506 6647 4
506 6873 5
506 120 5
506 182 4
506 187 5
506 213 3
506 2001 5
506 2103 5
506 2139 4
507 2469 5
507 2482 3
507 318 3
507 345 2
507 3061 5
507 509 1
507 4108 5
507 711 3
507 722 3
507 744 1
507 4858 4
507 4931 4
507 847 2
507 892 1
507 1144 1
507 6255 4
508 2574 3
508 2817 4
508 3798 4
508 3842 5
508 502 5
508 4282 5
508 4284 2
508 610 5
508 4430 5
508 4447 1
508 697 3
508 4718 5
508 5119 5
508 982 1
508 1130 3
508 1271 5
508 6399 5
508 109 2
508 6874 4
508 1485 4
508 2163 4
508 2239 4
509 2333 4
509 2385 3
509 314 2
509 2548 3
509 2715 2
509 2910 4
509 2933 5
509 2978 3
509 3011 5
509 3531 5
509 3676 2
509 448 3
509 3876 5
509 4026 3
509 4129 4
509 4220 5
509 4555 4
509 4806 5
509 821 1
509 1049 3
509 1062 4
509 1262 2
509 1270 4
509 6474 5
509 6875 5
509 6876 5
509 1333 4
509 1527 4
509 2060 2
509 2101 5
509 2119 3
510 2371 3
510 2382 5
510 297 5
510 305 5
510 312 4
510 345 5
510 2715 5
510 2762 5
510 2793 5
510 2933 5
510 3078 5
510 3121 5
510 3122 4
510 3201 5
510 3320 5
510 3321 4
510 3323 3
510 3334 4
510 3352 5
510 3443 5
510 402 5
510 3541 5
510 3610 4
510 3659 5
510 480 5
510 3895 2
510 3905 5
510 4050 5
510 4173 1
510 4408 5
510 4431 1
510 711 5
510 4755 3
510 782 5
510 789 5
510 857 5
510 5139 3
510 5401 5
510 1005 5
510 1019 5
510 5602 4
510 5616 5
510 5697 5
510 5772 4
510 5799 5
510 5830 4
510 86 5
510 5985 5
510 6019 5
510 1210 5
510 6055 5
510 6126 5
510 95 5
510 97 5
510 6642 5
510 6736 5
510 6876 5
510 6877 5
510 118 5
510 1337 5
510 1381 5
510 1515 4
510 1530 5
510 1531 1
510 1645 5
510 178 4
510 182 3
510 189 3
510 1989 5
510 2016 5
511 2344 3
511 2538 5
511 331 5
511 2593 5
511 2601 4
511 2777 3
511 2938 5
511 2977 4
511 3287 4
511 3305 3
511 3319 4
511 3337 2
511 3454 5
511 3550 5
511 436 4
511 3661 5
511 3749 5
511 3792 5
511 3960 4
511 4036 5
511 49 3
511 4309 4
511 4472 4
511 4914 2
511 779 1
511 789 5
511 823 5
511 5141 5
511 5317 5
511 5398 4
511 5463 4
511 1006 5
511 1057 5
511 1065 5
511 5932 5
511 6024 4
511 6256 1
511 1265 5
511 1267 5
511 6534 1
511 6586 5
511 6878 4
511 1355 5
511 1530 5
511 178 5
511 1838 4
511 2002 5
511 2022 4
511 2028 4
511 2074 5
512 266 4
512 2382 4
512 2383 5
512 2405 2
512 2407 4
512 321 5
512 2685 4
512 2686 5
512 2771 5
512 2784 4
512 2788 4
512 2916 5
512 2957 5
512 2965 5
512 361 5
512 3042 4
512 3099 4
512 3121 4
512 373 5
512 3436 5
512 3447 4
512 402 5
512 405 4
512 412 5
512 413 4
512 415 1
512 416 4
512 417 1
512 418 5
512 419 4
512 3558 5
512 3563 5
512 3565 4
512 427 5
512 3574 3
512 3586 5
512 3588 5
512 464 4
512 3737 5
512 3741 5
512 3943 5
512 3954 5
512 3965 5
512 3969 5
512 4014 2
512 4151 5
512 4152 5
512 4200 4
512 537 1
512 538 1
512 540 3
512 543 5
512 555 3
512 556 3
512 558 4
512 562 5
512 566 4
512 569 5
512 571 4
512 578 5
512 581 5
512 4328 4
512 4349 4
512 623 1
512 4375 5
512 4383 2
512 4429 4
512 4497 3
512 660 5
512 4514 4
512 4516 4
512 4517 5
512 4519 5
512 4627 4
512 4632 2
512 4641 4
512 4644 4
512 4651 4
512 4668 5
512 729 4
512 743 4
512 4882 2
512 793 1
512 796 4
512 800 5
512 801 2
512 805 5
512 824 4
512 829 4
512 5046 5
512 839 4
512 5059 4
512 5090 5
512 5124 1
512 5125 5
512 867 3
512 891 2
512 893 2
512 5268 5
512 5269 5
512 5410 2
512 950 5
512 1005 4
512 63 5
512 5518 2
512 5531 5
512 5533 5
512 5539 4
512 5550 5
512 5580 2
512 5582 5
512 5644 4
512 5695 1
512 5706 5
512 5735 4
512 5748 5
512 74 5
512 75 4
512 5779 5
512 76 4
512 5783 2
512 5786 4
512 5789 5
512 5809 5
512 1129 5
512 5880 5
512 85 5
512 5911 5
512 5915 4
512 88 5
512 5989 5
512 5992 2
512 5993 2
512 6005 1
512 6011 4
512 6013 2
512 6021 5
512 6025 5
512 6052 4
512 6082 4
512 6119 2
512 1241 4
512 1247 5
512 6129 4
512 6140 4
512 6437 4
512 6454 5
512 6491 5
512 6511 4
512 1293 5
512 6789 2
512 6879 4
512 6880 3
512 6881 3
512 6882 3
512 6883 4
512 6884 5
512 6885 4
512 6886 4
512 6887 4
512 6888 5
512 1342 5
512 1353 5
512 1373 5
512 1381 4
512 1384 5
512 1387 4
512 1388 5
512 1389 5
512 1394 4
512 1411 4
512 1416 4
512 1417 5
512 1523 5
512 1563 5
512 1682 1
512 1696 4
512 170 4
512 172 5
512 174 1
512 1723 5
512 1725 5
512 1739 5
512 182 4
512 198 5
512 199 5
512 200 1
512 202 4
512 222 4
512 224 5
512 2240 5
513 11 2
513 3724 2
513 4072 4
513 4464 5
513 1123 5
513 6220 1
513 6889 4
513 1374 5
513 227 5
513 230 4
514 253 5
514 263 4
514 264 5
514 2405 2
514 2425 2
514 2439 3
514 2540 4
514 2855 4
514 3284 3
514 3287 4
514 375 3
514 378 5
514 3546 4
514 3599 4
514 3658 4
514 3969 5
514 3974 1
514 4014 4
514 4142 5
514 563 5
514 4491 4
514 695 5
514 4655 3
514 4691 5
514 902 5
514 5232 4
514 5365 3
514 5410 5
514 955 5
514 969 5
514 5514 3
514 5567 5
514 1054 4
514 5604 5
514 5850 4
514 85 2
514 86 5
514 5985 4
514 1229 4
514 6219 4
514 6357 5
514 6890 5
514 6891 4
514 6892 4
514 6893 4
514 6894 5
514 6895 4
514 1342 4
514 1527 3
514 177 5
514 1949 5
514 2005 4
514 2075 5
514 2081 5
514 2139 4
515 2344 4
515 2396 5
515 289 5
515 306 5
515 307 2
515 2489 5
515 2999 5
515 3045 4
515 3071 5
515 3075 5
515 3189 4
515 3300 3
515 3396 4
515 3400 4
515 3445 4
515 32 4
515 3522 4
515 3545 4
515 3577 5
515 464 4
515 3973 5
515 4081 4
515 4205 4
515 558 4
515 4281 4
515 609 5
515 641 3
515 4440 4
515 4517 5
515 4518 4
515 4519 5
515 4554 4
515 684 4
515 701 5
515 708 5
515 710 1
515 4716 5
515 4829 4
515 5011 5
515 822 4
515 841 5
515 5086 4
515 847 3
515 5203 5
515 981 4
515 5509 5
515 1041 4
515 1062 4
515 74 5
515 75 4
515 1201 4
515 1224 5
515 1225 5
515 1233 4
515 6266 4
515 6325 4
515 6414 4
515 6422 1
515 6540 5
515 95 5
515 97 4
515 6662 2
515 6886 4
515 6896 4
515 6897 3
515 6898 3
515 6899 4
515 6900 4
515 6901 5
515 1417 4
515 1473 4
515 1518 4
515 148 4
515 1528 5
515 1545 4
515 1627 5
515 1645 4
515 178 4
515 1820 5
515 1844 4
515 218 5
515 219 4
515 1983 4
515 2067 4
515 2105 5
515 2165 4
515 2234 4
515 2280 5
516 2658 2
516 3674 4
516 3774 3
516 502 5
516 833 5
516 5277 4
516 977 5
516 1308 5
516 6902 4
516 1723 4
516 1734 4
516 205 5
516 1875 5
516 1882 5
516 1883 5
516 1885 5
516 1888 4
516 1902 4
516 1905 3
516 1910 4
516 1921 5
516 1940 4
516 1941 5
516 2191 5
516 2193 4
516 2197 4
517 2433 5
517 2965 5
517 403 5
517 3680 5
517 3726 5
517 497 3
517 3947 5
517 4369 5
517 4971 4
517 839 5
517 1006 5
517 5537 3
517 5695 4
517 5872 5
517 6474 4
517 6848 5
517 6903 5
517 6904 4
517 1645 4
518 2347 5
518 2373 4
518 2399 4
518 2447 5
518 2619 2
518 2674 4
518 3031 1
518 3044 5
518 3142 5
518 3226 5
518 3305 5
518 3356 2
518 3465 5
518 3547 5
518 428 3
518 458 5
518 474 1
518 3858 4
518 3873 5
518 3904 2
518 3953 5
518 4019 3
518 554 1
518 4479 5
518 4516 5
518 710 2
518 4687 5
518 4688 1
518 4793 5
518 4852 2
518 835 5
518 5325 5
518 958 5
518 5497 1
518 1079 5
518 1080 5
518 1082 4
518 75 5
518 83 5
518 84 5
518 85 5
518 6104 5
518 6183 5
518 6440 5
518 6490 5
518 6587 4
518 6681 1
518 6905 5
518 6906 5
518 1333 1
518 1393 5
518 1416 4
518 1509 5
518 1717 5
518 178 4
518 2101 5
518 2102 5
518 2140 5
518 2242 5
518 241 1
518 2300 5
519 11 2
519 2316 4
519 2340 4
519 282 2
519 287 4
519 292 1
519 2484 3
519 316 4
519 2501 4
519 2502 5
519 2504 5
519 2506 1
519 2507 4
519 2508 5
519 2533 4
519 2545 2
519 2552 5
519 2562 2
519 2577 3
519 15 5
519 2594 5
519 2598 1
519 354 4
519 2772 4
519 2790 4
519 2830 3
519 20 5
519 3151 4
519 3180 5
519 3185 5
519 3197 2
519 3213 4
519 3385 4
519 3400 4
519 31 1
519 3596 4
519 3614 4
519 448 2
519 461 2
519 3733 3
519 3747 4
519 3765 4
519 3769 4
519 3772 4
519 3776 3
519 3777 4
519 3785 3
519 3795 5
519 3842 3
519 502 5
519 3856 1
519 3877 5
519 3878 5
519 3879 5
519 3885 4
519 515 2
519 516 3
519 45 3
519 46 1
519 4009 3
519 4192 4
519 4206 3
519 49 4
519 555 4
519 588 1
519 591 4
519 4301 3
519 4303 2
519 4343 3
519 608 5
519 4382 5
519 633 5
519 4390 2
519 637 4
519 641 4
519 647 3
519 648 5
519 649 4
519 4444 4
519 653 5
519 4526 4
519 664 4
519 4532 4
519 4535 5
519 4538 4
519 4541 5
519 4554 4
519 4579 3
519 681 4
519 682 5
519 691 2
519 4601 5
519 710 4
519 714 5
519 717 4
519 726 5
519 728 4
519 737 3
519 4734 3
519 4736 5
519 4741 3
519 4742 4
519 4747 4
519 4769 4
519 4801 5
519 749 4
519 4889 3
519 771 3
519 774 4
519 775 1
519 4975 3
519 821 1
519 827 1
519 5097 3
519 5112 1
519 5216 2
519 915 5
519 927 4
519 935 4
519 5354 5
519 947 5
519 5415 5
519 5473 3
519 5475 2
519 1022 5
519 1035 5
519 1046 4
519 67 2
519 5703 4
519 1098 4
519 1112 4
519 1118 4
519 1119 3
519 1127 5
519 1151 4
519 1161 5
519 1180 4
519 1187 4
519 1197 3
519 1212 3
519 1214 4
519 6570 5
519 6669 4
519 6677 4
519 6762 3
519 6763 5
519 1303 3
519 1304 5
519 6806 4
519 1308 5
519 6886 2
519 6907 5
519 6908 4
519 6909 5
519 6910 1
519 6911 5
519 6912 2
519 6913 4
519 6914 5
519 6915 5
519 6916 5
519 6917 5
519 6918 4
519 1312 5
519 1322 5
519 1326 1
519 1398 3
519 1439 5
519 1458 4
519 1472 5
519 1474 5
519 1534 4
519 1541 5
519 1549 4
519 1551 5
519 1567 4
519 1569 5
519 1571 5
519 1574 5
519 1584 5
519 1598 5
519 1612 5
519 1624 4
519 1632 4
519 1640 3
519 1645 3
519 1650 3
519 1651 4
519 1661 4
519 1722 5
519 1727 5
519 175 4
519 176 4
519 1828 3
519 1832 3
519 211 4
519 1857 3
519 1861 3
519 1872 3
519 1874 5
519 1875 5
519 1878 5
519 1879 4
519 1880 5
519 1881 5
519 1882 5
519 1885 5
519 1897 5
519 1900 4
519 1902 5
519 1904 5
519 1905 4
519 1907 3
519 1912 4
519 1919 4
519 1924 4
519 1925 4
519 1929 5
519 1932 5
519 1943 5
519 1944 5
519 1945 3
519 1947 5
519 1948 4
519 1949 5
519 1957 4
519 1960 4
519 1981 4
519 1982 1
519 1983 4
519 2052 4
519 2170 5
519 2172 5
519 2173 2
519 2174 5
519 2175 4
519 2176 5
519 2181 5
519 2194 5
519 2210 5
519 2225 4
519 2232 5
519 2236 5
519 2237 5
519 2242 4
519 2253 2
519 2256 2
519 2264 3
519 2267 5
519 241 3
519 245 4
519 247 3
519 2296 2
520 3577 5
520 436 5
520 456 3
520 500 4
520 3860 2
520 4007 5
520 4186 5
520 532 5
520 597 4
520 4678 4
520 726 5
520 4982 5
520 829 4
520 6714 5
520 6724 3
520 1763 4
520 1794 3
520 182 3
520 1882 5
520 227 2
520 2191 3
521 2446 4
521 2666 4
521 348 4
521 3882 5
521 1090 5
521 1106 3
521 1110 4
521 6764 4
521 1926 4
521 232 5
522 2472 4
522 359 5
522 3044 5
522 3322 4
522 3580 5
522 3890 5
522 4369 5
522 4695 1
522 4873 5
522 835 2
522 5286 5
522 67 2
522 6056 1
522 1235 1
522 6661 5
522 1527 1
522 1730 5
522 1834 4
522 213 3
522 2100 4
523 3098 5
523 3902 5
523 4212 5
523 4383 5
523 901 5
523 5830 5
523 6616 3
523 1293 5
523 111 5
523 1515 3
523 1833 5
523 199 5
523 204 5
523 2283 5
524 3016 2
524 3028 5
524 3064 5
524 3457 3
524 3522 5
524 4313 5
524 4334 5
524 5023 4
524 904 4
524 5277 5
524 948 5
524 1019 5
524 5836 3
524 5841 3
524 1155 5
524 5951 4
524 6059 5
524 6755 5
524 6919 4
524 6920 5
524 1351 5
524 1352 4
524 1354 5
524 6 5
524 1814 5
524 223 5
524 2275 5
525 2427 3
525 292 3
525 2532 5
525 2553 4
525 2745 4
525 3036 3
525 3068 5
525 3078 4
525 3080 3
525 3081 5
525 3096 5
525 3116 5
525 25 4
525 3307 4
525 3309 4
525 3371 4
525 29 3
525 3757 4
525 3775 5
525 3863 3
525 3919 4
525 4076 5
525 4155 2
525 4179 4
525 4198 4
525 592 4
525 4532 3
525 4794 5
525 4824 5
525 4901 3
525 4902 3
525 822 5
525 846 3
525 5086 4
525 871 4
525 5143 4
525 5254 4
525 5255 2
525 978 2
525 1011 4
525 1020 4
525 67 4
525 5628 4
525 78 3
525 5818 5
525 5859 5
525 6567 3
525 6657 4
525 6814 4
525 6903 4
525 6921 3
525 6922 4
525 6923 5
525 6924 4
525 6925 5
525 1327 3
525 125 4
525 160 5
525 1813 4
525 1853 3
525 215 5
525 1886 4
525 1900 2
525 2067 3
525 2109 5
525 2191 4
525 2276 3
526 3455 4
526 3815 5
526 4439 2
526 902 5
526 120 4
526 6926 4
526 6927 3
526 1634 3
527 2658 4
527 348 5
527 2912 1
527 3153 5
527 3200 4
527 3364 4
527 3670 4
527 3818 3
527 593 1
527 4641 2
527 5002 3
527 871 4
527 886 4
527 954 1
527 5447 5
527 1052 4
527 1169 4
527 1170 5
527 1232 5
527 6180 5
527 6758 4
527 6928 4
527 6929 5
527 6930 2
527 6931 5
527 6932 3
527 1401 5
527 1717 5
527 185 5
527 2262 5
527 2301 1
528 2662 4
528 2663 5
528 2664 4
528 2665 3
528 2667 2
528 2668 3
528 2996 5
528 2998 4
528 3367 4
528 4012 4
528 1111 4
528 1114 4
528 1180 5
528 6761 4
528 6791 4
528 6933 5
528 6934 5
528 6935 5
528 6936 5
528 6937 5
528 6938 5
528 6939 5
528 6940 5
528 6941 5
528 6942 3
528 6943 5
528 6944 5
528 6945 4
528 6946 4
528 6947 4
528 6948 4
528 6949 4
528 6950 4
528 6951 4
528 6952 4
528 6953 4
528 6954 5
528 1534 4
528 1738 4
529 2506 4
529 2517 4
529 2560 2
529 2623 4
529 2705 4
529 3419 3
529 458 4
529 3755 4
529 495 3
529 499 3
529 4185 4
529 4587 4
529 5094 2
529 5104 5
529 5106 4
529 5107 3
529 5109 3
529 5249 4
529 925 4
529 932 4
529 934 5
529 937 4
529 938 5
529 5435 5
529 977 5
529 1096 5
529 1098 4
529 1099 4
529 1109 4
529 1154 3
529 6550 4
529 6955 5
529 6956 4
529 1350 5
529 1668 2
529 1738 3
529 1796 4
529 187 4
529 1872 1
529 1897 5
529 1898 4
529 1907 5
529 1916 4
529 1919 4
529 1921 3
529 1923 3
529 1926 4
529 1927 4
529 1929 3
529 1930 3
529 1933 4
529 1940 4
529 2109 5
529 231 4
529 2148 5
529 2191 4
529 2193 4
530 2456 4
530 2485 4
530 2509 4
530 2555 5
530 2560 4
530 2562 4
530 2623 5
530 2648 5
530 2674 3
530 2706 3
530 3014 5
530 3126 4
530 3197 4
530 3379 5
530 3384 4
530 3385 3
530 3386 4
530 3387 3
530 3400 4
530 3776 3
530 3795 5
530 503 5
530 4005 3
530 4009 4
530 4232 5
530 4240 5
530 591 5
530 4343 5
530 614 4
530 4359 5
530 4380 5
530 633 5
530 639 4
530 641 4
530 643 4
530 688 4
530 710 3
530 714 5
530 717 3
530 4751 5
530 768 4
530 771 4
530 773 4
530 774 2
530 822 5
530 5178 5
530 916 5
530 918 5
530 921 4
530 927 5
530 928 4
530 932 3
530 935 4
530 936 4
530 939 4
530 941 4
530 942 5
530 944 4
530 945 3
530 5475 2
530 997 3
530 998 4
530 1113 5
530 82 5
530 1151 4
530 1152 3
530 1156 5
530 1161 5
530 1180 4
530 1213 4
530 6305 3
530 6420 4
530 6500 3
530 1285 4
530 6950 4
530 6957 4
530 1518 5
530 1534 4
530 1656 1
530 1661 5
530 211 5
530 1874 5
530 1880 5
530 1882 5
530 1906 4
530 1912 5
530 1915 5
530 1920 3
530 1921 3
530 1922 4
530 1923 4
530 1928 5
530 1931 4
530 1936 4
530 1938 5
530 1978 5
530 1982 1
530 1983 5
530 10 4
530 2069 3
530 2087 5
530 2089 5
530 2174 5
530 2178 4
530 2179 5
530 2181 5
530 2190 4
530 2192 4
530 2202 5
530 2236 5
530 2286 3
531 2865 5
531 3272 4
531 3388 4
531 3747 5
531 3767 5
531 3778 4
531 502 5
531 4343 5
531 634 5
531 1108 3
531 6570 5
531 6914 5
531 1827 1
531 1893 5
531 1910 5
531 1926 4
531 1927 5
531 1929 5
531 1930 5
531 1934 5
531 1937 3
531 1940 5
531 1941 3
531 2069 3
531 230 4
531 231 5
531 2193 4
532 2457 2
532 15 5
532 37 5
532 659 5
532 4600 5
532 773 4
532 1068 1
532 67 3
532 6958 5
532 1443 5
532 2061 3
533 315 1
533 2504 5
533 2517 5
533 2559 4
533 15 5
533 3324 4
533 3880 5
533 4370 5
533 4530 5
533 4538 4
533 4933 4
533 5052 5
533 920 1
533 5360 1
533 6956 4
533 1519 3
533 178 5
533 1872 4
533 1916 1
533 1946 5
533 2172 3
533 2266 5
534 3883 4
534 4526 4
534 913 5
534 921 3
534 5334 5
534 5353 4
534 1305 5
534 6958 4
534 6959 4
534 1907 4
534 1944 4
534 231 3
534 2266 5
534 2267 5
535 2319 3
535 2320 4
535 2321 4
535 2322 2
535 2323 4
535 2324 5
535 2325 4
535 2326 2
535 2327 5
535 2328 2
535 2329 4
535 2330 3
535 2411 3
535 2447 3
535 2449 3
535 2450 1
535 2452 3
535 2453 3
535 2455 4
535 290 3
535 291 4
535 293 3
535 294 2
535 295 3
535 296 2
535 297 4
535 298 5
535 299 2
535 2484 2
535 2495 3
535 2542 3
535 2543 2
535 2546 2
535 2568 1
535 2574 1
535 2575 3
535 2577 1
535 2630 4
535 2671 3
535 2672 3
535 2695 2
535 2705 2
535 2710 3
535 2722 2
535 2723 4
535 2724 4
535 2753 3
535 2767 2
535 2830 5
535 2831 3
535 2832 4
535 2833 3
535 2886 3
535 2906 4
535 2990 1
535 2992 4
535 3084 4
535 3085 5
535 3117 3
535 3118 3
535 3189 4
535 3190 5
535 3191 2
535 3192 2
535 3194 3
535 3195 2
535 3196 3
535 3197 3
535 3395 2
535 3396 4
535 3426 4
535 3440 1
535 3522 5
535 3523 4
535 3524 3
535 3526 3
535 3527 3
535 3528 3
535 3615 3
535 3718 1
535 39 4
535 3719 3
535 3720 2
535 3721 1
535 3722 3
535 3727 4
535 3728 2
535 3729 2
535 3732 2
535 3733 3
535 3734 3
535 3735 4
535 3736 4
535 40 2
535 3797 4
535 3798 3
535 3840 3
535 3841 2
535 3842 2
535 3843 3
535 507 3
535 508 3
535 509 4
535 510 4
535 511 4
535 512 4
535 513 2
535 514 4
535 515 3
535 516 3
535 3924 4
535 3925 3
535 3926 4
535 3927 3
535 3933 5
535 3949 5
535 3959 1
535 4019 3
535 4024 2
535 4078 4
535 4081 3
535 4082 3
535 4135 2
535 4192 4
535 4264 3
535 4276 4
535 4278 3
535 4279 2
535 4280 2
535 4281 3
535 4282 4
535 4283 2
535 4284 2
535 4285 4
535 4286 3
535 4287 2
535 4288 3
535 4290 3
535 4291 3
535 4294 2
535 4295 4
535 4314 4
535 4315 3
535 4327 3
535 598 3
535 4357 3
535 4396 4
535 4400 4
535 4424 3
535 4426 3
535 4427 3
535 640 5
535 641 1
535 642 3
535 643 4
535 644 3
535 645 5
535 646 2
535 647 3
535 648 5
535 649 3
535 650 3
535 4450 2
535 656 1
535 665 3
535 671 3
535 4580 3
535 4590 3
535 4591 4
535 4592 5
535 4593 4
535 4595 3
535 4596 5
535 691 3
535 695 5
535 696 4
535 699 4
535 700 3
535 703 3
535 704 3
535 706 2
535 707 1
535 708 4
535 710 1
535 711 3
535 712 2
535 713 3
535 714 5
535 715 4
535 717 4
535 718 1
535 719 3
535 721 2
535 722 3
535 4676 4
535 4677 3
535 723 4
535 725 4
535 726 4
535 4707 1
535 739 3
535 740 2
535 4743 2
535 4750 4
535 4751 3
535 4772 3
535 4773 3
535 4774 3
535 4775 3
535 4777 2
535 4778 4
535 4780 2
535 4781 3
535 4782 2
535 4783 2
535 4784 2
535 4785 3
535 4786 4
535 4847 2
535 4887 4
535 4888 2
535 4889 2
535 4890 2
535 4917 3
535 761 2
535 764 4
535 765 5
535 766 2
535 768 5
535 769 2
535 770 1
535 771 3
535 4947 4
535 772 3
535 4948 5
535 773 4
535 4964 5
535 4965 1
535 4966 3
535 4967 3
535 4968 4
535 4970 4
535 4975 3
535 5017 4
535 5019 2
535 5020 2
535 5021 1
535 814 1
535 815 4
535 5079 4
535 873 3
535 874 5
535 875 4
535 5145 3
535 5146 4
535 5147 4
535 5148 2
535 5178 5
535 5179 3
535 5180 3
535 5181 4
535 5182 3
535 5183 2
535 5184 3
535 5189 5
535 5223 2
535 5225 2
535 5254 5
535 5278 2
535 5283 1
535 5321 2
535 5322 3
535 5339 4
535 5340 2
535 5359 2
535 5370 4
535 5389 3
535 5391 4
535 5393 4
535 5394 2
535 980 4
535 1038 3
535 1039 3
535 1040 2
535 1041 4
535 1042 2
535 1043 1
535 1044 2
535 1045 2
535 1046 3
535 1065 4
535 80 3
535 1117 5
535 1125 3
535 1139 4
535 1141 2
535 1142 4
535 1143 3
535 1144 5
535 1145 4
535 1146 2
535 1147 4
535 1148 4
535 1150 4
535 1151 2
535 1152 5
535 1153 3
535 1154 3
535 1157 4
535 1158 3
535 1167 3
535 1168 2
535 5969 2
535 1182 2
535 1195 3
535 1196 4
535 1197 5
535 1198 4
535 6031 2
535 1213 3
535 6095 2
535 6268 4
535 6269 4
535 6329 1
535 6377 3
535 6395 5
535 6405 4
535 6520 4
535 6534 3
535 6644 3
535 6669 3
535 6699 3
535 6811 1
535 6813 2
535 6898 2
535 6960 4
535 6961 1
535 6962 4
535 6963 2
535 6964 1
535 6965 3
535 6966 3
535 6967 3
535 6968 3
535 6969 3
535 6970 4
535 6971 2
535 6972 3
535 6973 1
535 6974 2
535 6975 1
535 6976 2
535 6977 2
535 1500 5
535 1503 3
535 1505 4
535 1508 4
535 1509 3
535 1543 3
535 1544 4
535 1545 3
535 1546 2
535 1548 4
535 1551 4
535 1621 3
535 1624 2
535 1625 4
535 1626 4
535 1629 2
535 1630 3
535 1632 4
535 1633 3
535 1634 2
535 1635 5
535 1638 4
535 1639 2
535 1640 1
535 1644 4
535 1645 5
535 1646 3
535 1648 2
535 1649 3
535 1650 2
535 1651 3
535 1653 1
535 1654 3
535 1657 3
535 1798 4
535 1824 1
535 1825 3
535 1826 3
535 1857 3
535 1965 4
535 1966 2
535 1969 2
535 1970 4
535 1971 3
535 1972 4
535 2051 4
535 2052 5
535 2055 5
535 2148 5
535 233 4
535 234 1
535 2236 4
535 2237 5
535 2238 2
535 2239 3
535 2242 4
535 2252 2
535 2253 1
535 2268 5
535 2269 4
535 2311 3
536 2316 3
536 2322 4
536 2323 4
536 2324 3
536 2327 3
536 2362 4
536 2389 4
536 2398 4
536 280 4
536 285 3
536 286 2
536 287 4
536 288 2
536 289 2
536 290 1
536 295 3
536 297 3
536 298 4
536 299 2
536 315 4
536 316 3
536 2566 1
536 337 5
536 2573 3
536 2575 2
536 15 5
536 2628 4
536 2630 3
536 342 2
536 2669 3
536 2671 4
536 2692 2
536 2709 5
536 2790 4
536 2884 4
536 2885 4
536 2906 3
536 2996 4
536 3000 4
536 3082 4
536 3117 2
536 3153 4
536 3159 3
536 3161 5
536 3164 1
536 3176 5
536 3180 4
536 3181 3
536 3182 4
536 3184 2
536 3186 4
536 3187 5
536 3188 3
536 3190 3
536 3195 2
536 26 4
536 27 4
536 29 3
536 3394 3
536 3396 3
536 3400 3
536 3426 3
536 3471 5
536 3515 4
536 3520 4
536 3523 4
536 35 3
536 3596 3
536 3598 2
536 3615 4
536 443 3
536 3664 1
536 3671 3
536 3709 3
536 3713 3
536 3715 2
536 452 3
536 3718 2
536 464 3
536 3728 3
536 3730 1
536 3732 2
536 3747 4
536 3773 3
536 3774 4
536 3778 4
536 3783 5
536 3784 3
536 3786 4
536 3795 5
536 3796 3
536 3798 3
536 3833 5
536 3835 3
536 3836 2
536 3838 4
536 3839 2
536 3842 3
536 3843 3
536 3871 4
536 506 5
536 507 5
536 508 3
536 509 3
536 3922 4
536 3923 3
536 3924 2
536 3925 3
536 3949 5
536 3957 2
536 3958 4
536 4081 2
536 4082 2
536 4190 3
536 4191 3
536 4194 3
536 4205 2
536 4206 3
536 4234 3
536 4263 5
536 4284 3
536 4286 3
536 4287 1
536 591 4
536 4314 3
536 594 4
536 597 5
536 4381 5
536 4382 5
536 4388 5
536 4390 2
536 4391 4
536 4392 4
536 4394 2
536 4396 3
536 635 3
536 638 3
536 639 3
536 640 4
536 641 4
536 642 2
536 643 4
536 644 3
536 645 4
536 646 1
536 647 3
536 648 4
536 4446 2
536 4450 2
536 656 1
536 4535 5
536 4536 4
536 4537 5
536 4538 4
536 668 2
536 4546 3
536 4547 2
536 677 5
536 4588 1
536 4589 4
536 4590 3
536 4592 4
536 685 4
536 690 4
536 691 1
536 693 2
536 699 4
536 700 4
536 701 4
536 705 4
536 706 1
536 707 2
536 708 3
536 710 4
536 711 1
536 712 1
536 713 3
536 714 4
536 717 4
536 4674 4
536 740 3
536 4734 3
536 4736 5
536 4740 5
536 4741 2
536 4743 2
536 4747 3
536 4770 4
536 4771 3
536 4773 3
536 4802 5
536 4819 4
536 4826 4
536 4829 3
536 4834 5
536 747 4
536 4871 5
536 4886 3
536 4887 4
536 4889 3
536 4917 3
536 765 3
536 766 2
536 767 3
536 768 4
536 769 4
536 4950 4
536 4954 3
536 4956 3
536 4957 4
536 4958 3
536 4961 2
536 4968 5
536 4992 4
536 4993 3
536 4997 4
536 4998 4
536 5008 2
536 5013 5
536 5014 4
536 5016 3
536 5020 2
536 812 5
536 5095 4
536 5113 3
536 5115 4
536 5116 2
536 5133 3
536 873 3
536 874 5
536 875 3
536 5147 4
536 5158 5
536 5163 2
536 5175 3
536 5178 4
536 5179 2
536 5183 1
536 5221 1
536 5239 4
536 5255 3
536 5330 4
536 5337 4
536 5340 3
536 5357 5
536 5385 3
536 5392 2
536 5418 3
536 5419 3
536 978 4
536 980 4
536 981 5
536 982 3
536 995 4
536 1032 5
536 1038 4
536 1039 3
536 1041 4
536 1042 2
536 1043 1
536 1044 2
536 1045 2
536 1046 3
536 1091 3
536 5771 4
536 5796 4
536 79 5
536 1126 4
536 1136 4
536 1137 3
536 1139 3
536 1140 2
536 1141 2
536 1142 3
536 1144 4
536 1147 3
536 5922 2
536 1167 3
536 1187 4
536 1192 3
536 1193 5
536 1195 3
536 1196 5
536 1198 4
536 6036 5
536 1212 4
536 6268 2
536 6329 2
536 6370 4
536 6413 2
536 6464 3
536 6465 3
536 6507 2
536 6519 3
536 6534 2
536 6581 4
536 6668 4
536 6677 3
536 6732 2
536 6766 2
536 1303 3
536 6907 5
536 6908 3
536 1314 4
536 1316 3
536 6955 4
536 126 3
536 6960 5
536 6963 4
536 6966 3
536 6967 3
536 6968 3
536 6971 3
536 6973 2
536 6976 3
536 6978 4
536 6979 4
536 6980 4
536 6981 4
536 6982 4
536 6983 3
536 6984 2
536 6985 2
536 6986 5
536 6987 1
536 6988 5
536 6989 4
536 6990 4
536 6991 2
536 6992 4
536 6993 2
536 6994 2
536 6995 2
536 6996 2
536 6997 2
536 6998 3
536 6999 4
536 1412 2
536 1434 4
536 1435 5
536 1440 5
536 1441 5
536 1448 4
536 1458 3
536 1462 2
536 1464 3
536 1465 5
536 1474 4
536 1476 2
536 1481 5
536 1483 4
536 1490 3
536 1500 3
536 1505 4
536 1535 5
536 1543 3
536 1570 3
536 1572 5
536 1578 5
536 1579 4
536 1581 2
536 1596 3
536 1604 4
536 1605 4
536 1608 3
536 1609 5
536 1611 3
536 1614 4
536 1615 3
536 1616 1
536 1617 2
536 1618 3
536 1619 5
536 1620 1
536 1622 2
536 1625 5
536 1626 4
536 1628 4
536 1629 2
536 1632 4
536 1634 3
536 1635 3
536 1636 4
536 1638 4
536 1645 3
536 1798 5
536 1823 1
536 1824 2
536 1825 3
536 1840 4
536 1845 4
536 1846 4
536 1847 5
536 1942 3
536 1943 5
536 1944 5
536 1945 3
536 1961 5
536 1967 4
536 1968 5
536 1982 2
536 1983 2
536 2051 2
536 2068 3
536 2092 4
536 233 2
536 234 1
536 2167 4
536 2194 5
536 2203 5
536 2219 4
536 2221 5
536 2222 5
536 2223 5
536 2226 5
536 2236 5
536 2237 5
536 2238 3
536 2239 3
536 2269 4
536 238 3
536 248 4
536 249 5
537 2399 4
537 287 4
537 2543 4
537 337 4
537 2578 1
537 342 3
537 2833 1
537 3196 1
537 3440 2
537 3503 5
537 3710 5
537 3716 1
537 3732 2
537 3733 2
537 3842 4
537 507 5
537 509 3
537 511 2
537 4019 3
537 4082 3
537 4273 5
537 606 5
537 623 5
537 4389 3
537 640 4
537 646 3
537 647 1
537 648 4
537 649 1
537 650 3
537 678 4
537 690 2
537 695 5
537 710 1
537 711 3
537 713 4
537 714 5
537 717 4
537 718 2
537 719 2
537 722 3
537 725 2
537 4707 1
537 739 4
537 740 1
537 4780 1
537 749 5
537 765 3
537 768 3
537 769 1
537 770 1
537 773 3
537 774 4
537 4996 5
537 814 2
537 815 3
537 5095 4
537 5179 3
537 5283 1
537 5419 4
537 982 3
537 1041 5
537 1142 3
537 1144 3
537 1148 4
537 1151 4
537 1152 4
537 1155 5
537 1156 2
537 1157 4
537 1196 5
537 1197 1
537 1198 4
537 6330 5
537 6514 2
537 6813 3
537 1313 3
537 1317 1
537 6973 1
537 7000 4
537 7001 5
537 1475 4
537 1509 3
537 1512 5
537 1543 5
537 1545 3
537 1566 4
537 1609 3
537 1611 3
537 1624 4
537 1632 4
537 1638 1
537 1640 2
537 1645 3
537 1646 2
537 1651 1
537 1653 2
537 178 4
537 1809 3
537 1826 3
537 1969 1
537 1971 4
537 1977 4
537 2092 5
537 2233 4
537 2239 2
537 2253 2
537 2268 4
538 2353 1
538 2366 2
538 267 5
538 2398 1
538 2415 5
538 2445 1
538 2535 5
538 2625 4
538 2746 5
538 2756 4
538 2780 5
538 2958 5
538 2967 5
538 361 5
538 3004 5
538 3010 4
538 3024 5
538 3044 2
538 3061 5
538 3073 4
538 3094 4
538 370 1
538 3099 5
538 3217 5
538 3236 3
538 3252 4
538 3281 1
538 3306 5
538 3309 4
538 3405 4
538 3409 5
538 389 3
538 3447 3
538 3465 5
538 408 4
538 411 5
538 3498 5
538 3500 2
538 422 5
538 3553 1
538 3566 3
538 3572 5
538 3635 4
538 3751 5
538 3895 5
538 3900 3
538 3917 4
538 3939 5
538 3941 5
538 3962 5
538 3965 5
538 4041 1
538 4044 3
538 4046 2
538 4165 5
538 4168 4
538 4172 5
538 4175 5
538 4179 4
538 540 4
538 4253 5
538 542 1
538 543 4
538 546 4
538 551 3
538 562 5
538 4270 5
538 585 2
538 588 4
538 620 5
538 4403 5
538 4405 3
538 4409 5
538 4423 5
538 4443 2
538 4491 5
538 4618 5
538 4625 3
538 4626 1
538 4637 5
538 4638 3
538 4641 5
538 4652 4
538 4658 5
538 4661 5
538 4663 5
538 4672 3
538 4719 5
538 4849 4
538 4850 3
538 4867 2
538 4869 2
538 4902 3
538 4920 5
538 4929 4
538 4978 4
538 778 1
538 801 1
538 806 4
538 821 3
538 839 5
538 5055 5
538 5060 5
538 5064 4
538 5070 5
538 5073 1
538 5075 5
538 5091 2
538 5118 4
538 857 5
538 858 4
538 859 5
538 874 4
538 878 5
538 5150 5
538 892 4
538 899 2
538 985 2
538 5469 1
538 1006 5
538 5516 5
538 5518 5
538 5532 2
538 5544 3
538 5550 3
538 5553 5
538 1055 1
538 5626 5
538 5690 3
538 5693 5
538 5709 5
538 5720 3
538 5723 4
538 5728 5
538 5729 4
538 5737 4
538 5739 3
538 5761 4
538 5767 5
538 5790 4
538 5819 5
538 5872 4
538 5875 4
538 5884 1
538 5891 4
538 5899 4
538 5948 4
538 5955 5
538 5971 5
538 5975 4
538 5978 4
538 5982 5
538 5984 3
538 5996 1
538 6005 4
538 6041 5
538 6044 5
538 6047 5
538 6050 4
538 1226 4
538 6052 5
538 6097 2
538 6098 4
538 6102 1
538 6106 4
538 6120 5
538 6132 5
538 6163 3
538 6245 4
538 6252 4
538 6297 1
538 6343 5
538 6369 2
538 6391 3
538 6397 5
538 6441 4
538 6447 5
538 6462 5
538 6483 5
538 6488 1
538 6511 1
538 6558 5
538 6617 4
538 1297 3
538 6784 5
538 6786 5
538 6789 2
538 6861 5
538 111 4
538 6882 5
538 112 4
538 7002 4
538 7003 5
538 7004 4
538 7005 3
538 7006 3
538 7007 4
538 7008 2
538 7009 4
538 7010 5
538 7011 5
538 7012 4
538 7013 5
538 7014 3
538 7015 5
538 7016 5
538 7017 4
538 7018 4
538 7019 2
538 7020 5
538 7021 1
538 7022 5
538 7023 4
538 7024 5
538 7025 4
538 7026 5
538 1379 1
538 1388 5
538 1411 4
538 1426 4
538 1516 5
538 1678 5
538 1680 4
538 1696 4
538 1699 1
538 1710 4
538 1725 4
538 200 1
538 215 5
538 2032 4
538 2168 4
539 267 5
539 271 5
539 2462 5
539 3013 4
539 3040 5
539 3099 1
539 3210 4
539 3348 5
539 3551 5
539 3686 3
539 3748 4
539 3906 4
539 4142 4
539 4216 5
539 4288 4
539 603 5
539 4423 5
539 4606 5
539 4691 5
539 4726 3
539 4800 5
539 743 4
539 5033 4
539 5217 5
539 5333 5
539 5414 5
539 5478 5
539 5627 5
539 5822 5
539 1230 5
539 1231 5
539 1232 5
539 6208 4
539 6228 5
539 6238 5
539 1263 5
539 1264 4
539 1265 5
539 6359 4
539 95 4
539 6838 2
539 7027 5
539 7028 4
539 1717 5
539 1835 4
539 2272 4
540 2392 5
540 2445 4
540 301 4
540 2493 3
540 316 2
540 326 4
540 2602 4
540 2616 4
540 2790 4
540 2792 4
540 2821 4
540 2879 4
540 3058 3
540 3059 4
540 3080 5
540 3149 4
540 3471 5
540 3496 2
540 3646 3
540 479 2
540 3870 3
540 509 4
540 3947 5
540 4083 4
540 4136 3
540 4189 4
540 588 4
540 608 3
540 661 3
540 4643 4
540 4714 4
540 4799 3
540 4838 2
540 4841 5
540 4871 5
540 4900 4
540 4956 4
540 821 4
540 5089 4
540 876 4
540 5232 3
540 5256 5
540 5263 3
540 5349 5
540 5385 4
540 5481 4
540 1014 5
540 1039 4
540 75 3
540 5784 4
540 1218 4
540 1251 1
540 6209 3
540 6595 3
540 6735 5
540 6990 4
540 7029 4
540 7030 5
540 1416 3
540 1437 4
540 1521 4
540 1525 4
540 1543 4
540 1627 4
540 1732 3
540 177 4
540 178 5
540 1847 5
540 1960 3
540 2008 4
540 2095 5
540 2113 5
540 2116 4
540 2238 2
540 2269 4
541 263 5
541 2394 5
541 307 4
541 310 1
541 311 2
541 321 5
541 2616 4
541 2685 4
541 345 5
541 2734 3
541 2776 3
541 2790 5
541 2822 5
541 2895 4
541 2921 4
541 2984 5
541 3019 5
541 3146 5
541 3196 1
541 3431 5
541 3599 3
541 434 5
541 3612 5
541 3646 2
541 449 2
541 490 2
541 3904 5
541 4266 1
541 4285 2
541 608 1
541 645 2
541 658 3
541 659 5
541 4563 5
541 4641 4
541 4642 3
541 4649 1
541 4889 3
541 781 3
541 799 1
541 800 5
541 818 5
541 821 3
541 822 5
541 5119 5
541 897 4
541 5285 5
541 956 5
541 1043 5
541 1049 3
541 65 3
541 67 3
541 5654 5
541 81 4
541 85 1
541 6064 2
541 1246 1
541 6229 5
541 1269 5
541 6293 4
541 6299 5
541 6396 4
541 6522 5
541 1293 5
541 6689 5
541 6774 4
541 6848 5
541 6929 5
541 7031 5
541 7032 5
541 7033 1
541 7034 4
541 1340 2
541 1384 5
541 1519 5
541 1632 4
541 1635 5
541 160 5
541 1669 5
541 1717 5
541 1725 4
541 1740 4
541 177 4
541 185 5
541 2051 3
541 2164 1
541 2200 5
541 2205 5
541 2301 1
542 2349 4
542 2603 5
542 3031 1
542 3099 5
542 3294 2
542 3401 5
542 3436 5
542 406 5
542 416 5
542 3633 4
542 3647 4
542 3818 4
542 4545 4
542 4861 2
542 778 5
542 874 5
542 5349 5
542 5420 5
542 954 4
542 5874 5
542 5947 5
542 1224 5
542 6390 4
542 6409 5
542 6613 4
542 6865 5
542 110 1
542 7035 5
542 7036 3
542 7037 4
542 7038 3
542 1410 5
542 1624 4
542 1737 5
542 177 4
542 183 5
542 215 5
542 1983 5
543 2324 3
543 2421 3
543 285 1
543 295 4
543 299 1
543 307 3
543 2481 3
543 2482 3
543 316 3
543 2512 4
543 325 1
543 2540 2
543 2705 2
543 2732 3
543 2753 2
543 2821 4
543 2905 4
543 2909 5
543 2913 4
543 2933 3
543 2935 4
543 2937 4
543 2992 5
543 3009 5
543 3057 3
543 3069 5
543 3070 4
543 3080 5
543 3151 2
543 3187 3
543 3190 4
543 3191 1
543 3194 4
543 3204 1
543 3287 4
543 3301 4
543 3308 4
543 3320 5
543 3327 4
543 3345 2
543 3366 4
543 379 2
543 3511 1
543 3601 5
543 435 5
543 3627 4
543 3646 4
543 3660 1
543 449 5
543 3728 1
543 484 1
543 489 5
543 490 3
543 3818 5
543 3835 4
543 3849 5
543 3865 1
543 3874 5
543 508 5
543 3946 5
543 3979 1
543 3991 1
543 3992 5
543 3993 5
543 4030 5
543 4062 4
543 4155 4
543 4190 2
543 4214 5
543 4243 5
543 4248 4
543 4251 4
543 4281 4
543 4315 5
543 598 4
543 623 4
543 627 3
543 4395 4
543 4413 1
543 4418 5
543 645 1
543 648 2
543 650 4
543 4443 5
543 654 1
543 4464 5
543 4553 4
543 4562 3
543 691 1
543 716 1
543 726 4
543 4695 4
543 4696 3
543 739 4
543 4742 1
543 4839 4
543 746 3
543 4900 4
543 765 5
543 4978 5
543 5020 1
543 822 5
543 828 1
543 5037 1
543 840 3
543 841 3
543 846 5
543 849 5
543 5097 4
543 850 5
543 5135 1
543 5136 4
543 889 5
543 891 3
543 893 5
543 5170 4
543 909 5
543 5304 1
543 949 1
543 956 5
543 980 3
543 5481 5
543 1013 1
543 5568 4
543 1057 1
543 65 5
543 67 1
543 5686 5
543 78 3
543 81 3
543 1144 5
543 88 1
543 5969 1
543 5970 2
543 1183 5
543 1215 2
543 1217 3
543 1218 4
543 1219 2
543 1246 3
543 6141 1
543 6155 1
543 6167 5
543 1251 1
543 6201 5
543 6290 4
543 6339 3
543 6344 2
543 6373 1
543 1274 5
543 6401 3
543 6440 4
543 6459 2
543 6663 4
543 108 3
543 6846 3
543 109 1
543 110 4
543 127 4
543 7010 5
543 1335 1
543 1337 5
543 7039 4
543 7040 5
543 7041 5
543 7042 3
543 7043 1
543 7044 3
543 7045 5
543 7046 4
543 7047 5
543 7048 5
543 7049 4
543 1369 4
543 1456 4
543 1518 4
543 1527 2
543 1543 5
543 1625 2
543 1626 2
543 1682 1
543 1683 4
543 168 3
543 1720 5
543 1737 5
543 177 5
543 178 2
543 180 5
543 182 2
543 187 5
543 1853 4
543 215 1
543 223 4
543 1945 2
543 2066 5
543 2068 4
543 2082 1
543 233 5
543 2162 5
543 2200 5
543 2207 4
543 2236 4
543 2252 1
543 2301 1
544 2316 3
544 2318 3
544 2321 3
544 2322 3
544 2324 5
544 2331 4
544 2362 3
544 275 5
544 276 4
544 280 4
544 281 3
544 283 4
544 284 4
544 287 3
544 288 3
544 289 2
544 297 4
544 298 4
544 299 3
544 307 1
544 2505 5
544 2543 3
544 2564 2
544 2565 4
544 2567 5
544 2569 2
544 2574 3
544 2671 3
544 2692 4
544 2721 4
544 2751 3
544 2830 4
544 2885 4
544 2886 4
544 22 3
544 23 4
544 3082 3
544 3083 4
544 3158 4
544 3160 4
544 3161 5
544 3163 4
544 3164 4
544 3168 4
544 3171 3
544 3172 5
544 3173 5
544 3174 4
544 3178 4
544 3184 2
544 3186 4
544 3190 2
544 3396 4
544 3470 5
544 3508 4
544 3509 2
544 3510 4
544 3513 4
544 3519 5
544 3525 3
544 3577 3
544 3598 2
544 37 2
544 440 3
544 3699 4
544 3700 3
544 3710 5
544 488 5
544 489 4
544 3798 2
544 3832 5
544 3833 5
544 3838 3
544 3840 2
544 3871 4
544 3880 5
544 507 3
544 3883 5
544 3884 4
544 508 3
544 3921 4
544 3925 3
544 3948 4
544 3949 3
544 3958 5
544 4017 3
544 4018 3
544 4077 5
544 4078 4
544 4133 3
544 4134 4
544 4234 4
544 4272 4
544 4277 4
544 4282 3
544 4284 2
544 597 3
544 598 3
544 4388 4
544 4392 2
544 4396 3
544 640 3
544 642 2
544 643 4
544 645 3
544 646 2
544 648 4
544 650 3
544 4444 5
544 4447 3
544 656 1
544 666 5
544 667 3
544 669 4
544 4541 3
544 4545 5
544 675 4
544 676 3
544 677 4
544 4582 4
544 4583 3
544 4584 5
544 4589 4
544 4592 5
544 680 2
544 690 5
544 691 2
544 692 2
544 696 4
544 700 4
544 701 3
544 708 3
544 710 3
544 714 3
544 717 3
544 4674 3
544 4729 5
544 4733 5
544 4736 3
544 4741 3
544 4743 3
544 4772 4
544 4778 3
544 4794 5
544 4795 3
544 4796 4
544 4801 5
544 4802 4
544 4803 4
544 4805 3
544 4806 4
544 4807 4
544 4808 4
544 4809 5
544 4811 5
544 4812 5
544 4815 4
544 4816 4
544 4817 5
544 4820 5
544 4822 5
544 4823 4
544 4826 3
544 4834 5
544 4860 3
544 4871 5
544 4887 3
544 4916 4
544 761 5
544 4936 4
544 4939 4
544 4942 4
544 769 3
544 4944 4
544 4945 4
544 4948 5
544 4960 4
544 4991 4
544 777 4
544 4994 5
544 4995 5
544 4997 5
544 5005 4
544 5006 4
544 5007 4
544 5008 3
544 5013 4
544 812 5
544 5095 3
544 5113 4
544 5115 3
544 873 2
544 874 5
544 875 4
544 5158 3
544 5159 4
544 5160 3
544 5161 4
544 5162 5
544 5164 4
544 5172 4
544 5177 3
544 5321 3
544 5349 4
544 5354 3
544 5356 4
544 5357 5
544 978 2
544 980 3
544 981 2
544 1038 3
544 1039 3
544 1041 4
544 5796 3
544 79 5
544 1118 4
544 1132 3
544 1136 3
544 1137 4
544 1138 4
544 1139 4
544 1142 3
544 1151 3
544 5922 3
544 1194 3
544 1196 4
544 1212 2
544 1257 5
544 6267 4
544 6268 3
544 6269 3
544 6405 4
544 6465 4
544 6513 4
544 6519 3
544 6541 4
544 6575 2
544 6916 5
544 1313 4
544 1318 5
544 6960 5
544 6962 4
544 6968 4
544 6981 5
544 6988 4
544 6990 4
544 6994 3
544 7050 5
544 7051 5
544 7052 5
544 7053 5
544 7054 3
544 7055 4
544 7056 2
544 7057 3
544 1434 3
544 1442 5
544 1445 4
544 1447 4
544 1451 5
544 1452 5
544 1457 5
544 1461 4
544 1464 3
544 1472 5
544 1473 5
544 1481 4
544 1486 3
544 1500 2
544 1505 4
544 1535 5
544 1541 4
544 1543 4
544 1545 2
544 1567 3
544 1569 4
544 1571 5
544 1572 5
544 1578 5
544 1580 4
544 1582 4
544 1585 4
544 1586 4
544 1587 4
544 1590 5
544 1591 4
544 1602 3
544 1609 4
544 1611 4
544 1612 3
544 1619 4
544 1620 4
544 1622 3
544 1625 4
544 1626 4
544 1629 4
544 1632 3
544 1634 3
544 1650 2
544 1745 5
544 1746 5
544 1747 5
544 1751 5
544 1752 4
544 1798 3
544 1800 4
544 1828 3
544 1840 5
544 1841 5
544 1842 4
544 1843 5
544 206 4
544 1879 5
544 1901 5
544 1947 5
544 1952 5
544 1955 5
544 1958 4
544 1965 4
544 1967 4
544 2047 4
544 2049 4
544 2088 4
544 2091 5
544 2092 4
544 2148 3
544 233 2
544 2217 4
544 2220 5
544 2221 4
544 2222 5
544 2223 5
544 2226 3
544 2227 4
544 2228 3
544 2232 5
544 2236 3
544 2237 4
544 2249 5
544 2268 3
544 2269 3
544 2273 3
544 248 3
544 2312 5
545 2837 5
545 3069 5
545 3128 5
545 3931 5
545 5454 3
545 5456 5
545 1066 1
545 1201 5
545 6404 5
545 6623 5
545 6827 3
545 160 5
545 2129 5
546 335 3
546 2644 5
546 344 4
546 3066 3
546 3269 4
546 3832 5
546 608 3
546 640 3
546 4592 3
546 739 3
546 799 2
546 66 4
546 1138 4
546 5970 3
546 5984 2
546 1196 5
546 6141 1
546 6290 1
546 1462 5
546 1852 5
547 2343 2
547 2344 4
547 307 1
547 308 5
547 2710 5
547 2793 5
547 2935 2
547 2989 4
547 3057 4
547 3121 2
547 3204 3
547 372 5
547 3281 1
547 3295 3
547 3405 4
547 3444 5
547 405 3
547 406 5
547 416 5
547 423 5
547 427 5
547 428 4
547 3594 4
547 3649 5
547 3892 5
547 3962 5
547 4097 3
547 4098 4
547 4128 5
547 536 5
547 4270 5
547 611 4
547 4493 5
547 4508 5
547 4613 2
547 4618 5
547 4619 5
547 4622 1
547 4624 2
547 4641 4
547 4654 2
547 4663 5
547 723 1
547 4679 5
547 4754 4
547 744 3
547 746 5
547 4862 5
547 4867 2
547 768 5
547 821 4
547 837 4
547 5062 2
547 5072 5
547 5126 4
547 5362 4
547 5404 2
547 949 1
547 5471 4
547 5492 2
547 5510 2
547 5553 5
547 5554 2
547 5573 5
547 5578 4
547 1057 4
547 5784 5
547 83 5
547 5895 5
547 5909 5
547 5912 5
547 5953 5
547 1179 4
547 5984 2
547 5997 2
547 6023 1
547 6044 5
547 6047 5
547 6090 4
547 6092 2
547 6114 5
547 6156 3
547 6245 2
547 6247 3
547 6394 2
547 6448 3
547 6552 5
547 6560 5
547 6591 1
547 95 5
547 6769 4
547 6786 5
547 6822 4
547 6862 1
547 7011 5
547 1333 4
547 7042 2
547 1346 4
547 7058 5
547 7059 4
547 7060 1
547 7061 4
547 7062 1
547 7063 5
547 7064 5
547 1349 5
547 1410 4
547 1411 5
547 156 4
547 160 5
547 1682 1
547 1691 5
547 1698 5
547 1699 1
547 177 5
547 1820 5
547 196 5
547 197 2
547 199 5
547 200 2
547 2283 5
548 294 4
548 305 5
548 307 4
548 2493 1
548 321 5
548 2517 5
548 2673 2
548 2792 4
548 2855 5
548 2961 5
548 3026 5
548 3037 4
548 3059 4
548 3061 5
548 3086 3
548 3108 4
548 3152 3
548 3305 2
548 3349 4
548 3410 5
548 3417 5
548 413 5
548 416 4
548 3578 4
548 475 5
548 3951 4
548 4174 4
548 4175 5
548 4181 5
548 4218 5
548 561 1
548 4326 4
548 609 3
548 4489 5
548 4646 4
548 4696 3
548 4773 2
548 4851 5
548 5117 5
548 861 5
548 63 5
548 5531 5
548 5678 2
548 72 5
548 5819 3
548 1127 5
548 6229 4
548 6548 3
548 6586 5
548 6657 5
548 1293 5
548 6703 5
548 6715 5
548 6929 5
548 7028 1
548 7065 4
548 7066 4
548 7067 4
548 7068 5
548 7069 4
548 137 5
548 1393 3
548 1417 5
548 158 5
548 1733 4
548 2040 5
549 2343 5
549 317 5
549 327 5
549 329 5
549 335 5
549 2602 4
549 2787 5
549 2934 1
549 2935 5
549 3054 5
549 3071 5
549 3204 4
549 3533 5
549 439 5
549 3625 5
549 3864 1
549 3908 5
549 4067 5
549 4097 3
549 4411 5
549 4419 5
549 4420 5
549 4618 5
549 4767 4
549 746 5
549 4855 4
549 859 5
549 5132 5
549 907 3
549 5272 5
549 5296 5
549 1012 4
549 1054 5
549 65 3
549 5758 5
549 5791 5
549 1164 3
549 6134 5
549 6222 5
549 6252 2
549 1282 4
549 6422 1
549 6448 1
549 6590 5
549 6710 5
549 6866 5
549 118 1
549 130 5
549 7070 5
549 1492 5
549 1530 5
549 1820 5
549 1833 5
549 2013 5
550 261 5
550 276 5
550 280 5
550 2451 2
550 2454 5
550 292 1
550 293 2
550 295 2
550 298 5
550 307 5
550 2498 5
550 2508 5
550 2565 5
550 2572 5
550 2626 5
550 2706 1
550 345 1
550 2722 5
550 354 5
550 2751 5
550 2822 4
550 3002 5
550 3161 2
550 3185 5
550 3189 5
550 3197 4
550 3237 4
550 3371 1
550 378 4
550 3460 5
550 3470 5
550 3510 5
550 3530 5
550 3599 5
550 462 5
550 3727 5
550 3758 3
550 3762 5
550 3797 2
550 3833 5
550 3839 5
550 3871 5
550 515 2
550 45 4
550 3904 5
550 3949 5
550 4017 5
550 4077 5
550 4080 4
550 4087 4
550 4135 1
550 4189 4
550 4202 1
550 4261 4
550 4281 5
550 4303 2
550 4315 5
550 598 4
550 4370 5
550 4371 5
550 4373 3
550 4425 5
550 640 4
550 4542 5
550 4584 5
550 4587 5
550 4596 4
550 691 1
550 697 5
550 700 5
550 701 5
550 4677 1
550 727 1
550 4693 5
550 4736 5
550 4742 4
550 4743 3
550 4802 5
550 4807 5
550 4815 4
550 4822 5
550 4825 5
550 4871 5
550 4892 2
550 761 5
550 4937 5
550 764 2
550 4945 5
550 4946 5
550 4949 5
550 4964 4
550 4975 2
550 4994 5
550 5022 4
550 846 2
550 847 5
550 5096 4
550 5097 5
550 873 1
550 5152 5
550 5157 5
550 5161 5
550 904 5
550 5269 5
550 5329 5
550 5374 5
550 949 1
550 982 2
550 1011 5
550 1030 5
550 1054 5
550 65 1
550 5765 5
550 5801 5
550 1137 3
550 85 1
550 1151 1
550 1155 5
550 1158 5
550 1161 5
550 1168 1
550 6268 2
550 6367 4
550 6405 5
550 6455 5
550 6665 5
550 6666 1
550 6669 3
550 6676 4
550 6677 4
550 6733 2
550 6736 5
550 6964 4
550 7071 4
550 7072 5
550 7073 5
550 7074 5
550 1443 5
550 1475 1
550 1535 5
550 1540 5
550 1541 5
550 1546 1
550 1563 5
550 1569 5
550 1586 5
550 1588 5
550 1593 5
550 1596 4
550 1606 5
550 1640 4
550 1646 4
550 1658 1
550 1665 3
550 1666 5
550 1745 5
550 1797 5
550 1828 5
550 208 3
550 210 5
550 1952 5
550 2048 5
550 2066 3
550 2067 5
550 2110 3
550 233 4
550 234 1
550 2169 4
550 2244 5
550 2245 4
550 2255 5
550 2269 3
550 238 5
550 2273 5
550 2306 5
551 2324 1
551 2377 1
551 314 3
551 2495 5
551 2887 5
551 2965 3
551 2966 1
551 3345 5
551 3426 4
551 405 5
551 412 5
551 428 2
551 474 1
551 3843 4
551 3848 4
551 509 3
551 4052 4
551 4251 5
551 543 3
551 551 1
551 553 5
551 571 5
551 4270 5
551 597 4
551 4441 5
551 4510 5
551 4590 4
551 698 1
551 4641 2
551 739 4
551 839 5
551 848 4
551 857 5
551 866 3
551 891 1
551 892 4
551 896 2
551 902 5
551 5541 4
551 1041 4
551 64 3
551 5583 5
551 5618 5
551 67 1
551 5643 1
551 5701 5
551 5750 5
551 5820 5
551 80 4
551 5877 2
551 6011 5
551 6012 4
551 6021 5
551 1218 2
551 1235 3
551 6135 5
551 6240 5
551 6407 3
551 7072 4
551 7075 4
551 1405 3
551 1469 1
551 1500 1
551 1503 4
551 160 3
551 1692 1
551 174 4
551 178 1
551 1815 3
551 1828 4
551 200 4
551 202 5
551 2103 4
551 2301 1
552 2338 2
552 2437 2
552 307 3
552 324 5
552 2619 2
552 2624 5
552 2650 5
552 2658 2
552 2678 4
552 348 5
552 349 4
552 2902 5
552 3044 5
552 3114 5
552 3125 5
552 3138 2
552 3204 2
552 3238 5
552 3255 1
552 3284 4
552 3286 2
552 3290 5
552 3355 5
552 3363 2
552 3403 1
552 3460 5
552 3486 5
552 3588 4
552 3674 4
552 3720 1
552 458 5
552 460 5
552 3725 2
552 474 1
552 480 5
552 3818 2
552 3829 3
552 3844 2
552 3860 1
552 3874 4
552 511 5
552 3930 5
552 3931 5
552 3953 5
552 3954 5
552 4014 4
552 4029 5
552 4035 4
552 4138 5
552 4294 2
552 589 1
552 4331 5
552 607 5
552 608 5
552 4375 5
552 625 4
552 4413 4
552 651 3
552 4504 5
552 4851 5
552 4900 5
552 800 5
552 5031 5
552 821 2
552 838 5
552 852 5
552 871 4
552 880 4
552 886 2
552 891 2
552 893 4
552 5191 5
552 5323 2
552 5327 5
552 5442 4
552 1005 4
552 1014 5
552 1047 4
552 1051 5
552 1052 2
552 1055 4
552 1066 4
552 5650 5
552 74 5
552 75 4
552 78 1
552 85 2
552 86 5
552 88 4
552 1170 5
552 1177 5
552 1217 3
552 1219 4
552 1234 5
552 6122 5
552 1246 2
552 1247 5
552 6137 1
552 6152 5
552 6157 4
552 6306 2
552 6310 1
552 6404 5
552 94 4
552 6682 5
552 6692 4
552 6696 5
552 6715 5
552 6758 5
552 6798 4
552 119 5
552 120 5
552 1341 4
552 7043 2
552 1343 5
552 7076 2
552 7077 4
552 7078 5
552 7079 2
552 7080 5
552 7081 5
552 1384 5
552 1528 5
552 172 5
552 182 5
552 1848 1
552 213 4
552 214 5
552 222 4
552 224 5
552 1966 1
552 1968 4
552 1982 2
552 1987 5
552 2066 5
552 2103 4
552 2138 2
552 2263 5
553 2335 5
553 2855 2
553 3094 5
553 377 2
553 3590 5
553 49 5
553 645 5
553 4841 5
553 984 4
553 1005 5
553 73 5
553 5786 5
553 5964 1
553 6802 4
553 6805 5
553 1725 5
554 2322 4
554 295 3
554 296 2
554 298 4
554 307 4
554 3097 5
554 3192 1
554 3194 2
554 3577 5
554 3718 3
554 3730 4
554 497 4
554 3925 4
554 3994 5
554 4061 5
554 4081 4
554 4361 5
554 4589 4
554 4592 3
554 690 2
554 702 4
554 713 4
554 4830 1
554 4944 4
554 776 5
554 4965 2
554 5020 1
554 5079 4
554 5146 4
554 5157 4
554 5179 2
554 5181 3
554 5212 4
554 1039 4
554 1040 3
554 1041 4
554 67 3
554 1168 2
554 6095 2
554 1251 1
554 6589 4
554 6643 5
554 6761 1
554 6968 2
554 7082 4
554 7083 3
554 1417 4
554 1573 5
554 1869 4
554 1982 1
554 1983 4
554 2226 5
554 2238 2
554 249 4
555 259 5
555 305 5
555 2728 4
555 2784 5
555 3112 4
555 391 5
555 3492 5
555 3551 4
555 3625 5
555 3737 5
555 4239 2
555 4423 5
555 4499 5
555 4628 3
555 5294 5
555 5381 5
555 5588 5
555 5656 3
555 5785 5
555 5849 4
555 5896 5
555 6141 1
555 6222 5
555 6435 5
555 6557 5
555 6855 3
555 6920 5
555 7028 3
555 7084 5
555 1702 5
555 177 4
555 194 4
555 2073 5
556 2365 3
556 2383 3
556 267 4
556 2625 5
556 2715 5
556 2791 5
556 2965 3
556 2966 1
556 2967 5
556 367 5
556 399 3
556 414 2
556 415 4
556 418 3
556 3498 5
556 3571 5
556 430 5
556 4055 4
556 529 4
556 539 4
556 542 3
556 543 5
556 548 4
556 551 4
556 553 5
556 562 4
556 570 5
556 578 5
556 583 5
556 4503 5
556 4505 5
556 4509 4
556 4558 5
556 4611 4
556 4616 3
556 4632 2
556 4651 4
556 4663 5
556 821 4
556 839 4
556 5074 5
556 5075 5
556 866 5
556 867 3
556 5467 2
556 5469 3
556 5472 5
556 1010 5
556 5497 2
556 5536 3
556 5539 5
556 5545 4
556 5547 4
556 5558 3
556 5582 2
556 1054 5
556 5588 5
556 5608 4
556 5633 4
556 5642 5
556 5651 5
556 5653 5
556 5664 5
556 5669 1
556 5690 2
556 5701 5
556 5723 5
556 5732 5
556 5744 5
556 5750 4
556 5872 4
556 5873 5
556 5875 3
556 5895 3
556 5942 4
556 5948 5
556 5965 4
556 5979 4
556 1184 4
556 6041 5
556 6051 2
556 6091 4
556 6427 2
556 6610 5
556 6612 5
556 99 4
556 6712 3
556 6738 5
556 6745 4
556 6786 5
556 7085 2
556 7086 4
556 7087 4
556 7088 5
556 7089 5
556 1388 4
556 1419 4
556 1516 5
556 1692 3
556 1705 5
556 196 5
556 197 3
556 224 5
556 1995 2
557 261 5
557 2902 5
557 3153 5
557 3224 3
557 3249 5
557 3980 5
557 5442 1
557 981 1
557 982 4
557 5461 4
557 5521 4
557 1036 4
557 1157 5
557 5906 5
557 5963 5
557 7041 5
557 7090 4
558 2371 4
558 2401 2
558 2445 1
558 2476 3
558 308 4
558 2478 4
558 2482 4
558 310 4
558 2493 1
558 315 3
558 316 4
558 318 2
558 321 1
558 2588 4
558 2590 4
558 2592 1
558 345 1
558 2932 3
558 3005 4
558 3024 1
558 3036 4
558 366 2
558 3079 4
558 3080 2
558 3097 5
558 3237 4
558 3238 4
558 3265 2
558 3277 3
558 3281 1
558 3324 3
558 3358 2
558 3363 2
558 3400 4
558 3410 2
558 383 1
558 3450 3
558 3455 5
558 447 1
558 468 4
558 470 2
558 3752 5
558 490 2
558 3830 4
558 3906 5
558 3914 1
558 3918 2
558 3937 2
558 4148 4
558 4173 4
558 4178 3
558 4180 2
558 544 4
558 588 3
558 51 2
558 608 5
558 612 5
558 623 5
558 628 2
558 4399 4
558 4401 4
558 4419 1
558 4479 4
558 661 3
558 4683 4
558 4727 2
558 4759 3
558 743 5
558 4849 5
558 4850 1
558 4925 2
558 778 1
558 811 4
558 821 2
558 838 2
558 854 3
558 894 4
558 896 3
558 5204 1
558 5205 5
558 5206 3
558 5263 3
558 5292 2
558 5377 5
558 957 4
558 988 1
558 1003 4
558 1006 3
558 1014 3
558 1048 4
558 1062 2
558 5588 5
558 5674 4
558 5759 2
558 74 2
558 5815 5
558 5851 5
558 5863 2
558 86 5
558 89 1
558 5930 2
558 5961 4
558 6020 5
558 1215 1
558 6141 1
558 1251 1
558 6224 4
558 6249 3
558 6264 3
558 6279 4
558 1270 4
558 6349 4
558 6429 2
558 6461 1
558 6463 1
558 6505 2
558 6578 4
558 95 3
558 6620 3
558 1294 2
558 1295 3
558 1296 1
558 6846 3
558 111 4
558 6907 5
558 7010 4
558 7079 4
558 7091 4
558 7092 5
558 7093 5
558 7094 4
558 7095 5
558 7096 3
558 7097 4
558 7098 5
558 1387 5
558 1418 4
558 143 2
558 149 4
558 160 3
558 1737 2
558 177 4
558 178 2
558 185 2
558 1835 4
558 200 3
558 222 1
558 224 4
558 2073 3
558 2074 3
558 2101 2
558 2110 2
558 2301 1
559 2322 3
559 2324 3
559 2388 5
559 2419 5
559 326 4
559 345 5
559 3101 3
559 3175 4
559 3186 5
559 3201 5
559 3237 5
559 3395 3
559 389 3
559 464 5
559 3830 5
559 516 2
559 4411 4
559 645 3
559 646 3
559 4511 5
559 701 5
559 4632 3
559 710 3
559 717 5
559 4693 5
559 4713 2
559 4827 5
559 4924 1
559 4955 4
559 833 5
559 837 2
559 858 5
559 5151 4
559 911 5
559 1039 2
559 64 3
559 5770 3
559 5772 3
559 5854 1
559 1136 4
559 1137 5
559 1229 5
559 6519 5
559 112 4
559 1314 3
559 1315 3
559 1318 5
559 1336 4
559 1632 5
559 1645 2
559 1692 4
559 215 4
559 1969 1
559 2040 4
559 2091 4
559 2119 5
559 2206 5
559 2237 1
560 2664 5
560 3768 5
560 3783 4
560 501 4
560 3879 5
560 821 5
560 913 5
560 1103 3
560 1116 4
560 7099 2
560 1940 5
561 2316 4
561 2362 4
561 2483 2
561 2501 5
561 2502 5
561 2503 5
561 2504 5
561 2506 2
561 2507 5
561 2508 5
561 2543 4
561 2552 5
561 2556 4
561 2557 5
561 2559 1
561 2560 5
561 2562 1
561 2650 3
561 2661 3
561 2749 1
561 20 5
561 2906 4
561 3189 3
561 3206 5
561 3213 4
561 3348 5
561 28 5
561 3380 4
561 3381 4
561 3382 2
561 3383 5
561 3384 2
561 3385 1
561 3386 5
561 3387 1
561 3388 4
561 3504 4
561 3577 5
561 3722 4
561 3767 5
561 3769 5
561 3771 3
561 3772 3
561 3773 4
561 3776 2
561 3777 3
561 3783 5
561 3784 4
561 3785 5
561 3817 4
561 3844 1
561 3878 5
561 3883 4
561 4005 4
561 4009 2
561 4155 5
561 591 3
561 592 3
561 593 1
561 4304 1
561 4343 4
561 623 5
561 633 4
561 634 4
561 635 4
561 640 5
561 641 4
561 649 3
561 4530 4
561 4532 5
561 4539 5
561 4598 3
561 4649 4
561 714 5
561 726 4
561 4730 3
561 4734 4
561 4785 4
561 4885 4
561 766 3
561 4943 4
561 774 4
561 822 4
561 828 5
561 5099 4
561 5100 2
561 5101 4
561 5107 5
561 5108 4
561 5109 4
561 873 3
561 5306 5
561 5327 4
561 917 2
561 919 4
561 921 1
561 923 2
561 927 1
561 928 1
561 929 4
561 932 1
561 933 5
561 934 5
561 935 4
561 937 4
561 938 2
561 939 1
561 940 3
561 941 2
561 942 4
561 943 1
561 945 1
561 946 5
561 947 4
561 5415 2
561 5430 4
561 977 4
561 5473 4
561 5475 1
561 996 3
561 997 4
561 998 4
561 999 4
561 1021 5
561 1026 3
561 1092 3
561 1098 4
561 1099 3
561 1104 4
561 1106 1
561 1112 3
561 1113 4
561 1119 2
561 1127 5
561 1148 3
561 1156 3
561 1170 3
561 1180 4
561 1181 1
561 1195 3
561 1196 5
561 6304 4
561 6305 3
561 6362 5
561 6439 4
561 6481 2
561 6498 5
561 6499 4
561 6500 3
561 6506 3
561 6535 4
561 6568 2
561 6569 2
561 6570 5
561 1285 5
561 101 5
561 6754 3
561 6761 1
561 1304 5
561 6794 3
561 1305 5
561 6808 4
561 1306 4
561 1308 5
561 1309 3
561 1310 4
561 1312 5
561 6930 4
561 6956 3
561 6959 2
561 7001 3
561 7100 4
561 7101 2
561 7102 4
561 7103 4
561 7104 4
561 1414 4
561 1480 4
561 1546 5
561 1624 3
561 1626 5
561 1654 2
561 1659 2
561 1661 5
561 1727 5
561 1796 3
561 182 2
561 185 5
561 1828 4
561 1868 3
561 1871 1
561 1872 4
561 1878 4
561 1879 3
561 1880 4
561 1881 5
561 1885 5
561 1892 3
561 1893 5
561 1895 4
561 1896 3
561 1897 5
561 1898 4
561 1901 5
561 1902 5
561 1907 3
561 1912 5
561 1916 4
561 1917 5
561 1919 4
561 1920 2
561 1921 2
561 1922 4
561 1923 2
561 1924 4
561 1925 3
561 1928 5
561 1929 4
561 1930 5
561 1931 4
561 1935 5
561 1936 4
561 1937 5
561 1938 5
561 1939 5
561 1940 4
561 1944 5
561 1945 4
561 1947 5
561 1976 4
561 1982 2
561 1983 4
561 2087 5
561 231 4
561 233 4
561 2172 5
561 2173 4
561 2174 4
561 2175 4
561 2178 5
561 2179 4
561 2180 2
561 2181 5
561 2184 3
561 2186 5
561 2187 5
561 2190 2
561 2192 4
561 2193 1
561 2213 5
561 2264 3
561 2266 5
561 245 4
562 296 1
562 2579 3
562 3710 5
562 3808 4
562 4437 4
562 699 5
562 4822 4
562 847 1
562 905 3
562 6957 3
562 1359 5
562 1635 2
562 2157 3
562 2164 3
562 2204 4
562 2236 1
563 2326 2
563 343 4
563 3141 3
563 3219 4
563 3276 5
563 3277 4
563 3278 3
563 3775 2
563 4114 5
563 4120 4
563 4121 5
563 981 1
563 1099 4
563 6811 1
563 1744 3
563 1917 4
563 1926 4
563 2184 2
563 2309 4
564 303 5
564 3232 4
564 3396 4
564 3400 5
564 460 1
564 4134 5
564 4261 2
564 640 5
564 4876 5
564 821 3
564 5147 5
564 981 4
564 1038 4
564 1143 1
564 1144 2
564 1219 4
564 108 2
564 7105 4
564 7106 5
564 1915 5
564 1982 2
564 2127 4
565 2786 3
565 2997 5
565 3831 5
565 503 4
565 3928 1
565 5204 1
565 1337 1
565 1534 4
565 1982 5
566 2388 3
566 2629 4
566 2673 3
566 2690 3
566 2695 2
566 3426 4
566 39 3
566 462 5
566 4321 2
566 650 1
566 690 2
566 726 3
566 5320 4
566 5473 4
566 1039 3
566 1150 2
566 1151 5
566 1152 5
566 1153 3
566 1155 5
566 1160 5
566 1544 5
566 1545 2
566 1650 3
566 1651 4
566 1654 1
566 1826 3
566 1857 3
566 1972 4
566 2255 5
567 2321 3
567 2322 3
567 2323 3
567 2324 3
567 2325 4
567 2326 2
567 2327 2
567 2447 1
567 2452 3
567 2462 4
567 291 3
567 292 1
567 295 2
567 296 2
567 297 3
567 298 5
567 2485 2
567 2541 3
567 2572 2
567 2573 1
567 2630 3
567 342 2
567 2690 5
567 2705 3
567 2721 4
567 2722 2
567 354 5
567 2767 2
567 2830 2
567 2887 3
567 20 5
567 2892 5
567 2894 4
567 2906 4
567 2999 5
567 3003 5
567 3085 3
567 3117 3
567 3163 4
567 3167 3
567 3173 4
567 3178 5
567 3186 5
567 3188 2
567 3189 2
567 3195 2
567 3197 2
567 3396 4
567 3460 4
567 3509 3
567 3522 4
567 3524 4
567 3530 4
567 3700 5
567 3717 5
567 3724 5
567 3747 5
567 488 4
567 3793 5
567 3797 2
567 492 5
567 498 4
567 3832 5
567 3842 3
567 3843 3
567 3871 3
567 507 5
567 508 3
567 3888 2
567 509 3
567 510 5
567 511 4
567 512 5
567 513 3
567 514 4
567 3897 5
567 3898 5
567 3923 2
567 3924 3
567 3925 2
567 3926 4
567 3949 5
567 4077 5
567 4080 2
567 4082 3
567 4192 3
567 4216 3
567 4240 4
567 4278 4
567 4282 4
567 4284 1
567 4286 3
567 4288 4
567 4290 4
567 4314 3
567 4315 3
567 598 3
567 4363 5
567 4395 3
567 4396 2
567 639 3
567 640 3
567 641 3
567 642 4
567 643 3
567 645 4
567 647 3
567 4437 5
567 648 4
567 4450 2
567 669 2
567 672 4
567 678 4
567 4582 3
567 4592 5
567 690 2
567 695 4
567 699 5
567 700 4
567 701 5
567 703 4
567 704 4
567 707 4
567 708 3
567 711 3
567 713 2
567 714 5
567 717 3
567 718 2
567 721 2
567 4674 4
567 722 4
567 4677 1
567 726 5
567 739 4
567 740 1
567 4725 5
567 4726 3
567 4733 4
567 4742 3
567 4771 3
567 4772 5
567 4775 3
567 4780 1
567 4781 3
567 4809 5
567 4829 2
567 4918 3
567 4919 5
567 763 2
567 764 4
567 765 5
567 768 4
567 769 3
567 772 2
567 773 5
567 775 1
567 4964 3
567 5006 4
567 5018 3
567 815 3
567 843 5
567 5079 2
567 847 1
567 874 5
567 5146 5
567 5147 3
567 5153 4
567 5158 5
567 5161 5
567 5178 4
567 5179 3
567 5182 3
567 5303 2
567 5339 4
567 5391 2
567 5393 3
567 980 3
567 981 1
567 982 3
567 990 5
567 991 5
567 1038 3
567 1039 4
567 1041 5
567 1042 4
567 5571 5
567 5770 3
567 5772 4
567 5776 3
567 79 5
567 80 4
567 1122 4
567 1138 4
567 1139 3
567 1143 5
567 1144 4
567 1145 5
567 1147 3
567 1150 5
567 1152 4
567 1167 3
567 1182 3
567 1192 3
567 1193 5
567 1195 3
567 1196 5
567 1197 3
567 1198 4
567 1207 4
567 6268 3
567 6269 2
567 6480 4
567 6520 3
567 6634 5
567 6793 1
567 6898 2
567 6965 4
567 6970 3
567 6999 2
567 7057 3
567 7072 2
567 7107 4
567 7108 3
567 7109 1
567 7110 5
567 1451 5
567 1500 4
567 1505 3
567 1508 3
567 1509 3
567 1543 5
567 1545 3
567 1558 4
567 1571 5
567 1624 4
567 1625 3
567 1628 5
567 1629 2
567 1632 3
567 1634 2
567 1635 3
567 1636 4
567 1638 5
567 1639 4
567 1645 5
567 1646 2
567 1647 2
567 1650 3
567 1658 4
567 1659 5
567 178 5
567 1811 2
567 1845 3
567 207 5
567 208 2
567 1855 5
567 1861 3
567 1864 4
567 1978 4
567 227 3
567 2047 5
567 2048 4
567 2066 4
567 2068 5
567 2069 3
567 2148 5
567 2157 4
567 233 2
567 2164 3
567 2166 3
567 2168 5
567 2201 2
567 2202 5
567 2236 4
567 2237 5
567 2238 2
567 2239 3
567 2269 4
567 2303 4
568 3097 5
568 3578 4
568 3711 4
568 4030 5
568 51 4
568 719 2
568 5401 5
568 1038 4
568 1141 2
568 1152 2
568 7111 5
568 7112 4
568 1538 3
568 1624 5
568 1632 4
568 1769 5
568 2148 5
569 2399 2
569 321 5
569 2793 5
569 3319 5
569 456 4
569 474 2
569 3867 5
569 4108 5
569 4406 1
569 4832 3
569 5011 5
569 837 1
569 5249 4
569 5360 1
569 6700 5
569 6741 4
569 6769 3
569 6901 5
569 1347 3
569 7113 5
569 7114 4
569 178 5
569 2019 3
570 12 5
570 2538 2
570 2587 4
570 2644 4
570 2893 5
570 2918 2
570 3236 2
570 3602 1
570 3633 4
570 456 5
570 3821 2
570 3946 2
570 4029 4
570 805 5
570 821 5
570 5036 4
570 5055 5
570 5433 5
570 970 1
570 5445 2
570 6260 3
570 1271 4
570 6343 3
570 6621 4
570 6624 5
570 6644 4
570 7078 4
571 255 4
571 2469 4
571 2620 4
571 3066 2
571 3401 5
571 4119 5
571 4265 2
571 4330 1
571 6086 1
571 6149 2
571 127 4
571 1337 2
571 178 1
571 1922 3
571 1982 2
571 2065 4
571 2213 4
572 3177 4
572 456 3
572 4324 5
572 4397 4
572 4584 4
572 687 3
572 5051 5
572 5171 5
572 5373 5
572 1138 5
572 1358 5
572 7115 4
572 178 3
572 1844 5
572 2204 5
573 289 2
573 2583 3
573 3094 5
573 375 3
573 462 4
573 495 5
573 3870 4
573 4243 2
573 4249 3
573 4251 4
573 628 4
573 4901 4
573 4978 4
573 778 1
573 5144 5
573 954 4
573 1095 3
573 6204 4
573 95 3
573 7005 3
573 7006 1
573 7007 3
573 7008 2
573 7009 1
573 7116 1
573 7117 5
573 7118 3
573 7119 5
573 7120 2
573 1447 5
573 214 4
573 1948 5
573 1949 4
573 2096 2
573 2112 4
574 2436 1
574 2728 5
574 2841 4
574 983 3
574 6763 5
574 178 4
574 2168 4
574 2214 5
575 2339 1
575 2340 3
575 2442 2
575 298 5
575 2510 2
575 339 1
575 2695 5
575 2830 1
575 1 3
575 2993 2
575 3159 5
575 3165 5
575 3194 3
575 3197 1
575 3832 5
575 507 1
575 3888 1
575 4226 3
575 4257 1
575 4258 4
575 597 1
575 4355 5
575 733 1
575 735 2
575 736 3
575 737 2
575 755 5
575 756 5
575 757 5
575 758 4
575 759 1
575 764 1
575 769 5
575 772 4
575 4962 1
575 5222 4
575 948 3
575 1041 2
575 1117 5
575 1118 1
575 1119 3
575 1152 2
575 1197 1
575 1213 3
575 6267 1
575 4 5
575 1350 1
575 1543 5
575 1550 5
575 1551 4
575 1553 5
575 1555 1
575 1559 1
575 1561 2
575 1562 4
575 1599 4
575 6 4
575 1645 2
575 1646 2
575 1805 2
575 1811 2
575 7 1
575 1863 4
575 1963 5
575 229 3
575 2144 5
575 234 1
575 2222 5
575 2227 5
575 2241 3
575 2243 3
575 2249 5
575 239 1
575 240 1
575 242 2
575 243 5
575 244 4
575 245 3
575 246 1
575 2291 2
575 2295 1
575 2296 1
576 263 1
576 285 2
576 2819 4
576 2885 4
576 3433 1
576 3656 3
576 458 5
576 44 2
576 3920 4
576 4182 4
576 4243 1
576 4267 3
576 610 5
576 4428 4
576 4609 1
576 739 4
576 4887 3
576 5139 4
576 1220 4
576 6254 4
576 6638 4
576 6850 3
576 6907 5
576 7072 3
576 7121 1
576 1468 5
576 1606 5
576 178 5
576 223 5
577 2318 5
577 2324 5
577 263 4
577 2373 4
577 2540 5
577 2747 4
577 2913 3
577 3308 3
577 3311 4
577 3515 5
577 436 2
577 3659 1
577 3845 4
577 4229 4
577 4243 1
577 4315 4
577 645 5
577 691 5
577 4816 5
577 5036 5
577 891 1
577 897 1
577 981 5
577 1006 5
577 1018 4
577 1021 5
577 1065 5
577 69 4
577 5845 4
577 1267 4
577 7029 4
577 7052 5
577 1475 5
577 1481 5
577 1542 5
577 1590 5
577 1746 5
577 178 5
577 182 1
577 183 4
577 1871 3
577 217 5
577 223 5
577 2232 5
577 2236 5
577 2237 5
578 2349 3
578 2445 1
578 2767 1
578 2781 5
578 3151 5
578 3191 1
578 3341 4
578 3344 5
578 3531 5
578 4030 4
578 4094 4
578 4396 4
578 647 4
578 763 3
578 768 3
578 5042 3
578 846 3
578 925 5
578 1219 4
578 6205 5
578 1260 4
578 7001 4
578 7031 5
578 1337 5
578 178 4
578 2002 5
579 350 1
579 351 5
579 608 3
579 610 5
579 841 1
579 5101 5
579 1038 4
579 1050 1
579 89 5
579 6023 4
579 6257 1
579 6549 4
579 103 3
579 6881 3
579 7122 4
579 7123 5
579 7124 3
579 1871 1
579 1997 2
579 2040 3
579 2111 5
579 2157 4
580 2927 4
580 3631 3
580 3870 4
580 4160 4
580 661 2
580 678 5
580 2301 1
581 321 5
581 2817 5
581 2821 5
581 3044 5
581 3052 5
581 4334 2
581 746 4
581 5055 5
581 5099 5
581 5249 5
581 6230 4
581 98 4
581 1377 5
581 1628 5
581 178 4
581 180 5
581 187 3
581 1858 5
581 2030 3
581 2115 5
582 3094 4
582 3806 5
582 4088 5
582 4976 4
582 5243 4
582 5400 5
582 974 5
582 5673 3
582 1224 5
582 1226 4
582 1261 5
582 123 5
582 2274 5
583 2329 3
583 465 4
583 3850 5
583 4262 3
583 4780 1
583 4915 2
583 4918 4
583 4975 3
583 5838 4
583 1127 5
583 1213 3
583 178 4
583 1975 2
583 2105 5
584 2326 1
584 2458 5
584 297 3
584 2710 3
584 2722 5
584 2894 2
584 2906 5
584 2982 4
584 3084 1
584 3085 5
584 3117 5
584 3185 5
584 3193 3
584 3194 1
584 3195 2
584 3286 2
584 3293 5
584 27 4
584 3711 1
584 3733 2
584 3744 3
584 3787 3
584 3798 4
584 492 3
584 496 4
584 3842 4
584 3843 5
584 3871 4
584 509 1
584 3925 4
584 4019 1
584 4258 2
584 4283 4
584 4284 3
584 4286 3
584 4293 4
584 4412 5
584 643 5
584 644 4
584 645 5
584 646 3
584 647 3
584 4590 1
584 4592 1
584 4593 3
584 701 3
584 707 2
584 711 2
584 714 5
584 715 4
584 739 3
584 740 2
584 4750 3
584 4774 2
584 4775 3
584 4776 5
584 4777 5
584 4779 5
584 4925 5
584 4935 5
584 764 2
584 765 4
584 769 4
584 4969 4
584 4970 4
584 847 2
584 5178 3
584 5180 3
584 5182 5
584 5340 4
584 5391 3
584 970 1
584 982 1
584 1038 3
584 1046 2
584 1063 5
584 1139 3
584 1142 4
584 1167 2
584 1196 5
584 1208 3
584 6377 4
584 6811 3
584 7125 3
584 1468 4
584 1508 2
584 1585 4
584 1629 3
584 1632 2
584 1635 2
584 1638 2
584 1642 4
584 1645 4
584 1647 3
584 178 4
584 1811 4
584 1824 3
584 1835 4
584 1836 4
584 1847 5
584 222 3
584 1967 4
584 2051 2
584 233 3
584 2236 4
584 2239 2
584 2284 3
584 2303 4
585 3287 5
585 4361 5
585 4499 5
585 701 5
585 4756 4
585 65 5
585 1224 5
585 6357 4
585 7127 5
585 7128 5
585 1578 5
586 3093 5
586 3104 1
586 4263 5
586 607 5
586 625 5
586 4587 5
586 4896 5
586 821 4
586 6592 5
586 6617 5
586 1989 5
587 321 5
587 2755 5
587 2768 4
587 2769 3
587 2945 5
587 360 4
587 3039 4
587 3040 3
587 3318 4
587 3436 5
587 419 4
587 3537 1
587 3543 5
587 3550 5
587 3558 4
587 3565 4
587 3579 4
587 3583 4
587 3917 4
587 599 3
587 4383 5
587 4384 5
587 4452 4
587 4499 5
587 4672 2
587 4866 5
587 4872 3
587 4978 4
587 783 4
587 816 5
587 902 5
587 5286 2
587 5288 5
587 5289 4
587 5486 1
587 1020 5
587 5601 5
587 5750 5
587 5835 4
587 5899 5
587 1177 4
587 5972 3
587 6026 5
587 1216 4
587 6376 5
587 6548 5
587 6627 1
587 6656 5
587 6724 5
587 6899 5
587 6905 2
587 127 5
587 1337 5
587 7040 5
587 7129 5
587 7130 5
587 7131 5
587 7132 5
587 1710 4
587 1729 4
587 1732 4
587 178 5
587 2075 5
587 2152 5
588 254 5
588 2478 5
588 2532 5
588 2968 5
588 3074 5
588 3077 5
588 368 5
588 3547 5
588 3548 5
588 3610 4
588 790 5
588 5085 5
588 902 4
588 5531 5
588 5697 5
588 5800 5
588 5818 5
588 5848 5
588 5999 5
588 1205 5
588 1235 2
588 6485 5
588 1291 5
588 165 5
588 178 5
588 2074 4
589 2324 3
589 2327 4
589 2498 4
589 2528 4
589 2539 4
589 337 3
589 343 3
589 2715 5
589 2912 1
589 2992 3
589 3050 5
589 3084 2
589 3085 4
589 3128 4
589 3194 3
589 3195 2
589 3400 4
589 3503 4
589 3524 4
589 3528 4
589 3711 5
589 456 3
589 458 2
589 462 3
589 3730 1
589 3811 2
589 3843 5
589 3869 4
589 511 2
589 4019 3
589 4057 5
589 4194 4
589 4314 4
589 4383 5
589 645 3
589 647 4
589 4449 3
589 4554 5
589 690 3
589 704 4
589 710 2
589 711 2
589 713 1
589 714 4
589 722 3
589 726 4
589 739 2
589 4772 5
589 4817 4
589 4820 4
589 756 5
589 768 2
589 820 3
589 828 5
589 829 5
589 5145 4
589 5158 4
589 5238 5
589 980 3
589 982 3
589 1039 3
589 1043 3
589 1139 3
589 1144 3
589 1145 3
589 1196 2
589 1199 2
589 1201 4
589 1218 4
589 1226 5
589 1227 5
589 1248 5
589 6164 4
589 1251 5
589 1258 5
589 6267 3
589 1260 2
589 6520 5
589 6602 4
589 6643 5
589 6811 4
589 1337 5
589 7133 5
589 1474 2
589 1509 1
589 1543 5
589 1612 3
589 1635 2
589 1636 3
589 1639 3
589 1640 1
589 1645 2
589 178 4
589 1823 1
589 1952 5
589 1957 3
589 1966 2
589 2148 4
589 2154 5
589 2236 4
589 2239 2
589 2269 2
590 2425 2
590 2612 4
590 2620 3
590 3644 2
590 448 4
590 4232 5
590 554 2
590 4344 5
590 632 5
590 4601 4
590 700 4
590 4789 4
590 5172 5
590 5185 4
590 5628 4
590 1218 5
590 1234 5
590 6219 3
590 6440 5
590 6865 5
590 120 5
590 1337 5
590 7134 1
590 7135 3
590 7136 5
590 7137 5
590 1720 5
590 178 4
590 2100 4
591 2661 4
591 3755 4
591 3774 5
591 3956 4
591 4704 3
591 737 4
591 5107 4
591 5108 4
591 5215 4
591 935 4
591 1099 3
591 1100 1
591 1111 3
591 1160 5
591 1180 5
591 6947 3
591 7138 4
591 1806 5
591 231 4
591 2184 3
591 242 3
592 251 4
592 2313 5
592 272 4
592 2475 5
592 318 5
592 345 4
592 2764 5
592 2777 3
592 2855 5
592 2934 2
592 2935 5
592 3036 4
592 3044 4
592 3080 4
592 368 5
592 3083 3
592 3151 5
592 3186 5
592 3189 3
592 3300 4
592 3327 4
592 434 5
592 460 4
592 462 4
592 516 3
592 3914 3
592 3919 5
592 3943 4
592 3975 3
592 4155 2
592 4172 3
592 4174 4
592 4175 4
592 4194 3
592 543 5
592 562 4
592 571 5
592 578 5
592 4287 2
592 4393 4
592 4395 5
592 697 3
592 708 4
592 4715 2
592 4727 3
592 745 4
592 746 3
592 4910 4
592 771 3
592 794 1
592 821 3
592 836 5
592 840 5
592 5083 4
592 5086 4
592 848 5
592 874 5
592 878 5
592 5179 2
592 5201 2
592 909 3
592 5263 5
592 5302 4
592 5403 5
592 981 4
592 5510 3
592 1041 5
592 5686 4
592 5701 5
592 5750 5
592 5753 4
592 77 4
592 78 4
592 5886 5
592 1145 5
592 1152 2
592 5908 4
592 1168 2
592 5965 4
592 1184 5
592 1185 4
592 5985 4
592 5992 4
592 1215 5
592 6098 4
592 6219 4
592 6269 4
592 6290 5
592 1275 1
592 6453 4
592 6520 5
592 6527 5
592 6608 5
592 6703 5
592 6704 5
592 6769 4
592 6843 5
592 1337 4
592 7044 4
592 7139 5
592 1505 5
592 1546 2
592 1635 5
592 1690 1
592 1705 5
592 1736 4
592 1997 4
592 2007 4
592 2075 5
592 2132 4
592 233 3
592 2299 3
593 287 4
593 20 4
593 3085 4
593 3158 5
593 3461 4
593 3719 4
593 488 5
593 3900 4
593 643 4
593 4592 5
593 700 4
593 714 4
593 715 4
593 4736 5
593 4951 5
593 4995 5
593 5006 4
593 5017 4
593 5391 3
593 1039 3
593 79 5
593 1123 5
593 6161 4
593 1318 5
593 121 5
593 1374 5
593 7110 4
593 1588 5
593 1624 3
593 1632 5
593 1635 3
593 2221 5
593 2237 5
593 2238 4
593 2246 4
594 2514 5
594 2710 4
594 3014 5
594 3317 5
594 3734 2
594 519 4
594 3899 4
594 4322 5
594 51 5
594 646 1
594 672 4
594 4772 4
594 5182 4
594 904 5
594 1004 5
594 1158 2
594 1165 5
594 1214 4
594 109 4
594 6972 3
594 7070 5
594 1543 5
594 1544 4
594 1667 5
594 175 4
594 218 4
594 1949 5
594 2041 5
594 2092 5
594 2204 5
594 2289 5
595 2373 4
595 2913 2
595 3349 4
595 3476 4
595 452 4
595 3778 5
595 608 2
595 893 1
595 898 3
595 5302 4
595 988 1
595 7140 4
596 2537 5
596 2573 2
596 2671 5
596 2726 4
596 2830 3
596 2906 4
596 3016 3
596 3182 5
596 3281 1
596 38 2
596 3664 2
596 462 5
596 488 5
596 3844 1
596 3868 5
596 507 5
596 4282 3
596 645 4
596 648 5
596 704 4
596 710 4
596 711 3
596 714 5
596 739 2
596 4860 5
596 768 3
596 769 5
596 4968 5
596 847 3
596 5173 4
596 5178 4
596 990 2
596 1039 3
596 1118 3
596 1125 3
596 1150 4
596 1180 2
596 1197 4
596 1218 2
596 6267 3
596 6329 1
596 6534 2
596 6758 2
596 6911 5
596 6978 5
596 6979 5
596 7141 1
596 178 1
596 1916 3
596 1921 4
596 2236 5
596 2237 5
596 2238 3
596 2301 1
597 293 2
597 295 5
597 2588 4
597 2602 4
597 2662 5
597 2722 2
597 2804 5
597 3396 4
597 3704 4
597 642 1
597 645 2
597 697 2
597 4885 5
597 5005 5
597 819 1
597 5105 2
597 5442 2
597 1127 5
597 1180 4
597 1195 5
597 6811 1
597 7142 4
597 7143 5
597 7144 5
597 1442 5
597 1624 5
597 178 5
597 1912 5
597 1982 2
597 2216 4
598 3193 1
598 3382 4
598 3466 5
598 460 5
598 4009 2
598 4532 5
598 767 1
598 914 5
598 917 4
598 923 3
598 924 4
598 927 4
598 929 4
598 946 5
598 994 1
598 6498 5
598 6499 4
598 6500 3
598 6806 5
598 1312 5
598 7131 3
598 7135 1
598 1629 2
598 1717 3
598 178 5
598 1959 3
598 1982 1
598 2126 1
598 2172 5
599 2421 4
599 2589 4
599 2619 5
599 2624 5
599 2734 4
599 3025 5
599 3041 4
599 3098 5
599 3099 2
599 3149 5
599 3195 2
599 3468 5
599 3631 4
599 468 5
599 508 5
599 4061 4
599 4176 5
599 640 5
599 707 4
599 712 4
599 4855 3
599 4870 4
599 752 4
599 828 4
599 847 4
599 848 5
599 898 4
599 905 2
599 965 3
599 89 4
599 110 1
599 7145 4
599 1632 5
599 1634 4
599 160 5
599 1731 3
599 1732 5
599 178 4
599 2051 5
599 234 3
599 2253 4
600 303 5
600 316 4
600 2504 5
600 338 5
600 3029 5
600 3068 5
600 3069 3
600 3195 3
600 3472 5
600 3700 5
600 456 5
600 507 4
600 509 4
600 3902 5
600 4264 3
600 4282 4
600 4286 4
600 589 5
600 602 5
600 4426 5
600 4427 4
600 641 2
600 648 3
600 689 3
600 701 5
600 707 2
600 4773 2
600 4812 5
600 4820 5
600 4838 2
600 764 1
600 4953 3
600 777 5
600 5016 4
600 5178 3
600 5311 5
600 986 5
600 1038 4
600 1039 3
600 1066 5
600 67 2
600 1136 4
600 1144 3
600 1189 5
600 6040 5
600 6215 5
600 6216 5
600 6217 4
600 6223 4
600 6609 5
600 6999 4
600 7146 4
600 7147 4
600 1635 4
600 160 2
600 1872 5
600 1879 5
600 1899 5
600 1953 3
600 2070 4
601 2462 5
601 298 5
601 2720 3
601 2751 4
601 3021 4
601 3159 4
601 3193 3
601 4375 4
601 4383 4
601 4589 4
601 701 4
601 4725 4
601 4799 2
601 769 4
601 981 1
601 1065 4
601 6138 4
601 1439 5
601 7148 3
601 1619 4
601 207 5
601 1955 4
601 1987 5
601 2237 4
601 2255 5
601 2302 4
602 2396 5
602 2398 1
602 2469 4
602 3664 5
602 4068 4
602 4253 4
602 609 2
602 4695 1
602 4851 5
602 5004 5
602 841 5
602 5062 4
602 985 4
602 1280 5
602 6480 4
602 7044 1
602 1469 3
602 1767 5
602 1815 5
602 2019 1
602 2050 5
602 2073 5
602 2115 5
602 2233 5
602 2234 1
602 2274 4
603 2486 5
603 2894 3
603 3062 5
603 3209 5
603 3413 4
603 588 4
603 643 5
603 5151 2
603 6350 5
603 7149 4
603 1814 4
603 223 5
604 287 4
604 2574 4
604 460 4
604 3790 3
604 498 4
604 3848 1
604 4018 5
604 4191 3
604 645 3
604 4640 4
604 4846 4
604 828 2
604 1045 2
604 1101 1
604 1218 2
604 1280 3
604 6413 1
604 6764 1
604 7150 5
604 1612 3
604 7 3
604 1968 4
605 2436 4
605 2644 4
605 2736 4
605 2759 5
605 2944 5
605 3050 3
605 3099 2
605 3130 5
605 3346 5
605 3646 1
605 490 2
605 51 4
605 4413 3
605 661 3
605 4841 4
605 5094 3
605 5212 5
605 961 3
605 5445 4
605 5451 5
605 6164 3
605 1251 1
605 6212 2
605 6728 4
605 6748 1
605 118 5
605 120 3
605 127 2
605 1332 2
605 7151 3
605 7152 5
605 7153 4
605 7154 5
605 160 3
605 177 5
605 178 3
605 2001 1
605 2272 5
606 2371 2
606 2617 4
606 2902 5
606 2949 4
606 3134 4
606 3917 4
606 4176 4
606 613 4
606 4404 5
606 4672 5
606 726 5
606 826 4
606 898 3
606 5205 4
606 5478 5
606 1125 2
606 1207 5
606 6539 5
606 6625 5
606 1340 4
606 7095 5
606 7155 5
606 1543 4
606 1663 4
606 182 2
606 223 5
606 2024 4
606 2303 5
607 263 5
607 2911 5
607 3033 2
607 3587 5
607 3686 2
607 3812 5
607 3907 3
607 4328 4
607 4348 2
607 773 4
607 981 1
607 5465 4
607 5489 4
607 5848 3
607 6101 5
607 6449 4
607 216 5
607 2001 5
607 2019 2
607 2149 3
607 2276 5
608 2396 4
608 2404 1
608 2426 5
608 3044 4
608 3202 2
608 449 1
608 455 4
608 607 5
608 4443 5
608 4672 5
608 4685 4
608 4759 3
608 1007 5
608 5571 5
608 83 5
608 123 4
608 1333 4
608 1425 5
608 160 5
608 224 3
609 2473 5
609 2492 5
609 2596 5
609 363 4
609 367 5
609 3451 5
609 3457 3
609 4020 5
609 4034 5
609 4040 4
609 4044 5
609 4045 5
609 529 4
609 4433 4
609 4908 5
609 5197 5
609 5511 3
609 5767 5
609 5924 2
609 5951 1
609 6002 5
609 6055 2
609 6086 5
610 2473 5
610 2488 4
610 2696 5
610 2701 4
610 366 5
610 3632 4
610 4849 4
610 5598 4
610 6619 5
610 1287 1
610 146 1
611 470 5
611 5445 5
611 1275 1
611 6520 5
611 6532 5
611 224 3
611 2085 2
612 2460 3
612 2594 4
612 2598 5
612 2690 5
612 2706 5
612 2708 5
612 2711 5
612 3369 1
612 4226 4
612 4257 3
612 758 4
612 1117 5
612 1118 3
612 1119 3
612 1553 5
612 1554 5
612 1557 1
612 1558 4
612 1670 4
612 229 3
612 2243 1
612 243 5
612 2290 4
612 2293 3
612 2296 4
613 3157 3
613 464 2
613 3827 1
613 729 4
613 223 5
613 1982 3
613 230 5
614 2371 5
614 2471 5
614 2696 4
614 2710 5
614 2955 5
614 3199 2
614 3315 5
614 3445 5
614 3485 4
614 3632 5
614 3897 3
614 615 5
614 4453 4
614 4690 5
614 769 2
614 5139 4
614 5441 4
614 5667 5
614 1150 4
614 1216 4
614 1231 5
614 6254 5
614 6441 5
614 1337 5
614 1645 4
614 2025 5
615 2477 5
615 318 5
615 2775 5
615 2795 4
615 2904 5
615 2967 4
615 2987 3
615 3034 4
615 3079 4
615 3332 3
615 3463 3
615 402 5
615 3485 4
615 3560 3
615 3567 3
615 3576 4
615 3916 5
615 3943 5
615 4035 5
615 4041 5
615 4194 5
615 536 2
615 543 5
615 546 5
615 549 5
615 550 2
615 4405 4
615 4632 5
615 4641 1
615 729 5
615 821 5
615 839 3
615 5066 5
615 856 5
615 887 5
615 5482 1
615 1005 2
615 5520 5
615 5529 5
615 5583 5
615 5640 3
615 5695 5
615 5723 5
615 5724 4
615 5753 5
615 5761 5
615 5770 5
615 5777 4
615 5779 5
615 5866 4
615 5878 5
615 85 4
615 5996 2
615 6008 4
615 6068 3
615 6098 4
615 6109 5
615 6601 2
615 6900 3
615 1374 5
615 7156 5
615 7157 3
615 7158 5
615 7159 4
615 167 5
615 1698 5
615 1704 5
615 199 5
615 224 4
616 2473 5
616 3008 1
616 3064 5
616 3942 2
616 4054 1
616 4409 5
616 5216 4
616 5512 3
616 5841 5
616 1175 5
616 6556 5
617 4400 3
617 5114 5
617 1117 4
617 1550 5
617 1551 2
617 1552 5
617 1665 4
617 1667 4
617 1809 5
617 2242 4
618 3309 5
618 3806 5
618 4047 2
618 4141 4
618 4173 4
618 656 1
618 4859 4
618 5400 5
618 67 4
618 1261 4
618 6354 5
618 6505 3
618 7161 5
619 2788 5
619 2989 5
619 395 4
619 3479 5
619 478 1
619 667 5
619 4558 5
619 4870 5
619 4920 5
619 836 5
619 842 5
619 5229 5
619 5672 5
619 75 4
619 5848 5
619 5896 5
619 5912 5
619 5913 5
619 1227 5
619 1228 5
619 6078 5
619 6133 5
619 6398 5
619 6628 5
619 6707 5
619 6719 5
619 6896 4
619 112 5
619 1740 5
619 178 5
619 215 5
620 540 5
620 900 5
620 1005 5
620 5534 5
620 1141 5
620 6485 5
620 6656 5
620 136 5
620 7162 5
620 7163 5
620 149 4
620 151 4
620 1987 5
620 2114 5
621 3173 5
621 3507 5
621 4077 5
621 675 4
621 4802 5
621 4803 5
621 4992 5
621 5162 5
621 6405 5
621 1553 4
621 1571 5
621 1751 5
621 2255 4
622 2690 4
622 346 4
622 2776 4
622 3199 4
622 3475 2
622 3966 5
622 54 5
622 4369 5
622 55 4
622 57 2
622 5128 2
622 5130 5
622 5131 5
622 5462 4
622 1068 5
622 1069 4
622 1076 5
622 1118 5
622 84 4
622 5932 4
622 5954 4
622 129 5
622 1512 4
622 7165 4
622 1822 5
622 243 4
622 2286 2
623 3833 4
623 4173 2
623 4479 2
623 4787 5
623 5217 4
623 6671 5
623 1814 5
624 345 4
624 2916 4
624 2918 5
624 3053 5
624 3099 3
624 3410 4
624 434 5
624 3679 5
624 461 4
624 3739 5
624 4142 4
624 4744 4
624 782 5
624 822 5
624 878 5
624 889 4
624 987 5
624 1014 3
624 1034 4
624 5558 4
624 68 5
624 6032 5
624 1219 4
624 6400 4
624 6547 4
624 6643 5
624 119 5
624 132 5
624 1511 5
624 178 4
624 1813 5
624 219 5
624 2001 3
624 2013 5
624 228 5
624 2285 5
625 2894 5
625 374 3
625 3735 3
625 3808 5
625 3890 5
625 632 5
625 661 4
625 746 5
625 5273 4
625 5334 5
625 962 5
625 984 5
625 5488 2
625 5834 4
625 6031 3
625 1267 5
625 6828 1
625 7092 3
625 1370 5
625 7166 4
625 213 2
625 2103 4
625 2303 5
626 2408 4
626 2428 4
626 2527 5
626 2574 4
626 2607 5
626 2661 5
626 2796 5
626 2849 4
626 2885 4
626 3355 5
626 3395 5
626 3716 4
626 459 5
626 3755 5
626 497 5
626 3843 1
626 3923 5
626 4182 4
626 4186 3
626 4187 4
626 4206 5
626 563 2
626 4278 4
626 4533 5
626 4728 5
626 787 4
626 821 1
626 5107 4
626 5108 5
626 5109 4
626 873 2
626 5212 5
626 5216 3
626 5280 3
626 940 4
626 5392 4
626 948 5
626 981 2
626 997 4
626 1026 5
626 1090 4
626 1100 2
626 1101 5
626 1102 4
626 1104 5
626 1108 4
626 1115 2
626 1116 5
626 1122 5
626 1141 2
626 1181 4
626 1261 5
626 6408 1
626 101 4
626 6759 5
626 6766 2
626 6871 3
626 1393 5
626 7167 3
626 7168 1
626 7169 5
626 1602 5
626 1626 5
626 1632 5
626 1634 5
626 1796 3
626 182 1
626 1816 4
626 231 5
626 2148 5
626 232 4
626 2268 3
627 2641 4
627 2823 2
627 2824 3
627 2825 4
627 3995 5
627 3999 5
627 4577 5
627 787 5
627 5437 5
627 7170 4
627 7171 4
627 7172 1
627 7173 2
627 1762 4
627 1769 3
627 1772 5
627 1774 4
627 1777 5
627 1778 5
628 307 4
628 2477 4
628 375 2
628 4096 5
628 603 4
628 4398 4
628 4691 5
628 896 4
628 1002 5
628 1184 4
628 6422 5
628 6835 4
628 110 1
628 7174 3
629 2780 5
629 3533 3
629 540 5
629 5494 4
629 5641 5
629 5700 5
629 5712 5
629 5914 5
629 5994 4
629 6140 4
629 147 5
629 7175 1
629 1992 5
630 2386 4
630 3447 5
630 410 5
630 3500 1
630 425 5
630 3570 5
630 3571 5
630 471 5
630 4297 5
630 612 5
630 4616 4
630 4758 5
630 4879 5
630 5069 3
630 855 4
630 5638 5
630 5810 5
630 6069 5
630 6083 4
630 6091 4
630 1640 2
630 216 1
631 2833 3
631 3221 5
631 3928 4
631 46 3
631 4036 4
631 799 4
631 892 3
631 896 4
631 1152 1
631 1155 5
631 104 5
631 1538 3
631 1560 4
631 154 4
631 2013 5
631 2247 4
631 2253 3
632 2477 5
632 3062 4
632 366 3
632 3442 3
632 3455 4
632 3457 3
632 3940 5
632 4077 5
632 4325 4
632 608 4
632 5081 3
632 5197 4
632 5504 5
632 5926 5
632 6543 5
632 7176 3
632 1649 3
632 1671 4
633 2527 5
633 2796 5
633 2866 5
633 2937 3
633 22 5
633 3055 5
633 3407 4
633 414 5
633 427 5
633 3572 5
633 3574 4
633 3631 5
633 465 3
633 3750 5
633 3853 4
633 3856 5
633 3857 5
633 3973 5
633 4032 3
633 532 5
633 536 2
633 553 5
633 563 4
633 612 5
633 4497 5
633 660 5
633 4507 5
633 4523 5
633 4545 5
633 4572 5
633 4691 5
633 4870 5
633 4898 5
633 4990 5
633 809 5
633 5069 4
633 5075 5
633 5141 5
633 874 5
633 887 5
633 896 4
633 5214 2
633 5264 5
633 5564 5
633 5582 5
633 5592 5
633 1073 5
633 1074 5
633 1075 5
633 1077 5
633 1079 5
633 1080 5
633 1083 5
633 1084 5
633 1085 5
633 5723 5
633 5729 5
633 5797 5
633 5798 5
633 5822 3
633 80 5
633 83 4
633 5906 3
633 5963 5
633 1178 5
633 5978 5
633 6021 5
633 6042 3
633 1218 5
633 1237 5
633 6272 4
633 6273 5
633 1271 5
633 6392 1
633 6407 5
633 6470 5
633 6586 2
633 1299 5
633 6772 5
633 6812 5
633 6857 5
633 6861 5
633 1327 5
633 128 5
633 6982 5
633 130 3
633 131 5
633 1388 5
633 1424 4
633 1491 5
633 1519 4
633 1545 4
633 1627 5
633 1654 5
633 1817 4
633 1838 5
633 198 5
633 1982 3
633 2089 5
633 2212 5
633 2240 5
634 2386 5
634 2492 5
634 2534 4
634 333 5
634 2625 5
634 2755 5
634 2767 4
634 3120 5
634 3296 1
634 3396 4
634 3407 5
634 412 5
634 3674 5
634 476 5
634 3804 1
634 4082 5
634 540 5
634 543 2
634 560 5
634 4494 1
634 4511 5
634 664 5
634 4561 5
634 4659 5
634 717 1
634 4690 5
634 4699 4
634 4758 5
634 4869 5
634 783 5
634 836 5
634 5059 4
634 5111 5
634 855 5
634 875 4
634 5245 5
634 5497 1
634 1019 5
634 5518 5
634 5528 5
634 5549 5
634 5589 5
634 67 4
634 5655 5
634 5683 5
634 5698 5
634 5742 5
634 5760 4
634 76 5
634 5786 5
634 5789 4
634 5804 1
634 5879 5
634 1141 5
634 1174 5
634 5997 4
634 6041 5
634 1216 5
634 6069 1
634 6076 5
634 6120 5
634 1243 5
634 6397 5
634 6524 5
634 95 5
634 1295 5
634 6883 5
634 7059 5
634 7149 4
634 1515 5
634 7177 5
634 7178 3
634 1669 5
634 1689 5
634 215 5
634 2133 3
635 2412 4
635 4405 4
635 1057 3
635 6003 5
635 97 5
635 1337 4
635 1834 4
635 218 5
636 2350 5
636 2351 2
636 2707 4
636 826 2
636 1227 5
636 1260 5
636 112 5
636 2054 5
637 2374 4
637 2621 4
637 2701 4
637 2907 3
637 3498 5
637 3818 4
637 3986 1
637 782 4
637 821 2
637 5241 3
637 5964 4
637 6169 5
637 6173 4
637 6190 4
637 6202 2
637 6432 4
637 6773 5
637 128 5
637 7091 4
637 7179 5
637 178 4
637 179 4
637 223 5
638 2408 5
638 2443 4
638 2629 5
638 2689 1
638 2959 1
638 2994 4
638 3171 5
638 3318 5
638 31 4
638 3509 5
638 3734 5
638 485 5
638 4023 5
638 4192 4
638 4228 5
638 4447 4
638 4540 5
638 737 4
638 4731 5
638 4819 5
638 759 2
638 4957 5
638 4997 5
638 5222 4
638 6685 5
638 1315 4
638 1327 5
638 6985 3
638 6986 5
638 7051 5
638 7138 5
638 7180 5
638 1541 5
638 1653 5
638 2255 4
639 2408 5
639 2758 4
639 527 4
639 5242 2
639 1188 4
639 1260 5
639 1661 3
640 2449 3
640 2946 5
640 3112 5
640 3469 5
640 3924 4
640 554 5
640 4327 4
640 4383 2
640 4445 5
640 710 1
640 715 4
640 4708 2
640 800 5
640 64 5
640 1122 5
640 1208 5
640 1216 5
640 6972 5
640 7181 2
640 1720 4
640 1814 4
640 212 4
640 2148 4
640 2237 4
641 271 5
641 273 3
641 2482 3
641 2625 4
641 3031 4
641 3153 4
641 451 4
641 458 3
641 460 5
641 467 5
641 3757 5
641 4173 4
641 50 4
641 607 4
641 625 5
641 4434 4
641 4691 3
641 4716 5
641 4850 4
641 4927 5
641 779 3
641 820 4
641 829 3
641 841 4
641 5305 4
641 1004 3
641 1005 4
641 1007 5
641 5569 1
641 5584 3
641 5660 4
641 6085 4
641 6149 3
641 6188 4
641 6449 4
641 6503 2
641 103 5
641 6833 5
641 7027 3
641 1332 4
641 7109 5
641 7182 4
641 1661 2
641 182 4
641 1832 4
641 1983 3
641 1995 4
641 2083 4
641 2312 3
642 293 4
642 317 2
642 321 5
642 2686 5
642 3175 4
642 3462 2
642 3501 5
642 3567 4
642 3606 5
642 3690 4
642 460 4
642 3965 2
642 4049 5
642 4149 5
642 4160 5
642 608 5
642 4479 5
642 4533 2
642 809 5
642 826 5
642 5098 5
642 1004 5
642 1036 5
642 1037 5
642 1048 1
642 1054 5
642 5679 5
642 5819 4
642 88 4
642 5975 3
642 1219 3
642 6145 5
642 6192 5
642 6262 5
642 6409 5
642 6594 5
642 6637 4
642 6709 5
642 108 2
642 6844 5
642 7004 5
642 1371 3
642 1399 5
642 1410 5
642 7158 3
642 1506 5
642 1833 3
642 215 4
642 2046 5
642 2279 5
643 2730 5
643 2989 5
643 3469 5
643 420 5
643 3633 3
643 3639 4
643 3950 3
643 3989 4
643 969 5
643 974 5
643 5457 5
643 5583 5
643 5952 4
643 6047 5
643 6074 4
643 1256 5
643 1366 5
643 2010 5
644 301 5
644 321 5
644 2918 3
644 3025 5
644 376 1
644 3449 5
644 3483 5
644 472 3
644 3791 5
644 4242 4
644 4359 5
644 4493 5
644 729 5
644 4910 5
644 830 5
644 5547 4
644 5583 5
644 1057 2
644 85 4
644 1290 5
644 1521 5
644 1526 5
644 7183 5
644 7184 2
644 7185 5
644 1704 4
644 1996 5
645 2613 3
645 2625 5
645 3120 5
645 3122 3
645 3660 5
645 539 5
645 546 4
645 549 3
645 4990 4
645 5263 4
645 5534 4
645 5600 4
645 5726 4
645 5781 3
645 6053 4
645 6159 5
645 6375 4
645 156 4
645 160 5
645 2240 5
645 2298 4
646 2370 5
646 2371 1
646 3057 5
646 3065 5
646 3459 2
646 3792 5
646 4048 4
646 4402 2
646 4408 5
646 4435 1
646 4710 5
646 5506 2
646 5851 4
646 5930 3
646 6100 5
646 6503 4
646 6670 4
646 143 5
646 1675 4
647 2833 3
647 2854 5
647 623 5
647 726 5
647 4922 4
647 821 3
647 5327 5
647 932 5
647 942 4
647 944 4
647 997 5
647 1202 5
647 6174 5
647 6372 4
647 6440 4
647 1545 1
647 7187 5
647 7188 5
647 1653 5
647 182 4
647 2037 5
647 2254 4
648 2453 4
648 2833 2
648 2916 4
648 3932 5
648 3933 5
648 4079 5
648 5068 4
648 5089 4
648 5292 1
648 1065 5
648 6587 3
648 6775 5
648 1374 5
648 139 5
648 1451 5
649 2888 4
649 4218 5
649 5341 2
649 5488 5
649 5932 5
649 6346 5
649 6617 2
650 3606 1
650 484 3
650 4200 5
650 579 5
650 608 3
650 4760 4
650 864 1
650 5541 3
650 5942 1
650 5973 4
650 6140 4
650 6789 3
650 7015 5
650 7189 3
650 220 4
651 2344 1
651 2371 5
651 265 5
651 2398 1
651 2477 5
651 318 5
651 331 5
651 2680 1
651 2879 5
651 2974 5
651 2979 5
651 2985 1
651 3074 5
651 3078 5
651 3405 2
651 3410 5
651 3437 5
651 405 5
651 406 5
651 418 5
651 3568 1
651 427 5
651 3590 5
651 3600 5
651 3680 5
651 449 3
651 464 5
651 3905 4
651 4159 5
651 4436 5
651 4494 5
651 4632 5
651 4641 5
651 4692 5
651 4694 5
651 4877 5
651 789 5
651 800 5
651 836 5
651 5084 5
651 858 5
651 881 5
651 891 5
651 893 1
651 896 3
651 5276 5
651 5317 5
651 5422 1
651 5469 5
651 5512 5
651 5557 5
651 5559 1
651 5589 5
651 5627 5
651 67 3
651 5678 4
651 5812 5
651 85 5
651 5959 5
651 6047 5
651 1243 5
651 6189 5
651 6327 5
651 6375 5
651 6449 5
651 6511 5
651 97 5
651 6637 5
651 6698 5
651 6709 5
651 7011 5
651 1342 1
651 7088 5
651 1410 5
651 141 5
651 7129 5
651 7162 5
651 1519 2
651 7190 1
651 1706 5
651 178 2
651 1832 1
651 200 5
651 2059 5
651 2074 5
651 2120 5
652 297 5
652 304 5
652 2495 5
652 2598 5
652 2674 3
652 2708 5
652 2753 4
652 3056 5
652 3191 4
652 26 4
652 380 4
652 390 4
652 424 5
652 3511 3
652 3546 5
652 3558 4
652 3569 5
652 3573 3
652 36 4
652 38 5
652 3641 5
652 448 3
652 3720 5
652 3975 4
652 4082 1
652 4160 5
652 4199 5
652 578 5
652 4326 5
652 650 5
652 4508 4
652 60 5
652 708 4
652 739 5
652 4785 3
652 4827 5
652 826 5
652 5070 5
652 858 4
652 875 4
652 896 1
652 5226 4
652 5245 5
652 5310 5
652 5322 4
652 5534 5
652 5601 4
652 1088 4
652 5837 4
652 5859 4
652 1128 4
652 1141 4
652 1147 5
652 97 5
652 101 5
652 6704 4
652 6983 5
652 1337 1
652 7054 5
652 7064 5
652 1459 5
652 1484 5
652 1511 3
652 7191 4
652 1596 5
652 1635 5
652 1645 3
652 1650 3
652 1725 5
652 1750 4
652 213 5
652 2255 5
652 2294 5
653 304 4
653 3013 3
653 3487 5
653 3635 5
653 479 4
653 4727 5
653 4908 4
653 826 5
653 902 4
653 5506 5
653 5687 5
653 6035 5
653 1216 5
653 6676 1
653 1337 5
654 314 5
654 2776 2
654 3546 4
654 37 5
654 490 4
654 515 3
654 4064 4
654 4558 4
654 809 4
654 896 2
654 997 4
654 5614 5
654 76 3
654 6432 4
654 1337 5
654 1722 5
654 1996 5
654 2024 5
655 2495 4
655 2686 4
655 2755 5
655 2756 5
655 2916 5
655 2933 5
655 2960 5
655 3036 4
655 3197 5
655 3399 5
655 380 3
655 3492 4
655 3679 4
655 3722 5
655 4072 5
655 4151 5
655 4152 5
655 52 5
655 723 3
655 4719 5
655 4872 5
655 4901 5
655 827 5
655 5044 5
655 5070 4
655 5514 5
655 5752 5
655 5779 5
655 5896 5
655 1211 5
655 1279 5
655 6458 5
655 6468 5
655 6511 3
655 97 5
655 6777 3
655 7087 5
655 1368 5
655 1418 3
655 1440 4
655 1449 5
655 1517 5
655 7192 5
655 7193 4
655 2115 5
655 2117 5
656 3416 5
656 3483 4
656 3570 5
656 536 5
656 4399 3
656 4881 4
656 4924 1
656 5362 5
656 5538 5
656 5878 5
656 1217 4
656 7194 5
657 2422 3
657 2522 5
657 2531 4
657 3550 1
657 4184 4
657 5864 5
657 132 3
658 323 5
658 3064 5
658 3065 5
658 3455 4
658 4399 5
658 4407 5
658 4434 1
658 5924 1
658 5954 2
658 6078 4
658 1679 4
659 321 5
659 324 4
659 2602 5
659 2611 3
659 2616 2
659 3351 4
659 3352 4
659 3366 5
659 3590 4
659 3591 4
659 3592 3
659 3599 4
659 3726 5
659 474 1
659 3979 4
659 4014 2
659 4015 4
659 4229 4
659 4265 3
659 4338 5
659 4349 3
659 610 5
659 4832 4
659 4930 4
659 891 4
659 5241 4
659 5249 2
659 85 1
659 88 4
659 6176 5
659 6314 4
659 6359 4
659 6484 2
659 6529 5
659 6741 2
659 6874 4
659 1340 3
659 1342 4
659 1344 3
659 133 4
659 7113 5
659 7195 5
659 7196 5
659 7197 3
659 178 2
659 185 5
659 223 5
659 2019 1
659 2060 1
659 2115 5
659 2116 5
659 2155 5
659 2301 1
660 2867 5
660 3039 5
660 3435 5
660 3534 3
660 3641 5
660 3690 1
660 3848 3
660 4072 5
660 4128 5
660 4384 5
660 4386 5
660 4690 4
660 5688 5
660 5804 4
660 5812 1
660 5899 5
660 6438 2
660 6527 5
660 97 5
660 6801 5
660 7198 5
661 2385 3
661 308 2
661 3095 5
661 3314 5
661 3348 5
661 3678 5
661 460 4
661 3853 4
661 4031 2
661 4238 5
661 51 4
661 54 5
661 818 5
661 821 3
661 840 3
661 885 4
661 1004 5
661 1007 5
661 1065 5
661 5822 4
661 5834 2
661 1219 5
661 100 4
661 110 1
661 111 3
661 7106 4
661 7139 4
661 1519 1
661 7199 5
661 219 2
661 2100 4
662 2329 3
662 2484 1
662 336 4
662 2563 2
662 3210 3
662 3734 4
662 3833 5
662 515 3
662 649 3
662 60 4
662 726 5
662 727 3
662 4782 3
662 5048 5
662 1043 2
662 1165 5
662 101 5
662 6978 5
662 1372 5
662 7155 5
662 1546 3
662 1650 4
662 1855 5
662 2001 5
663 2415 5
663 374 5
663 380 4
663 3500 2
663 3979 5
663 4015 2
663 4050 5
663 726 5
663 5027 4
663 821 4
663 836 5
663 5502 5
663 67 5
663 74 4
663 6005 5
663 6113 5
663 6372 3
663 6597 5
663 7002 5
663 132 5
663 1344 1
663 1384 5
663 1431 5
663 1676 5
663 217 5
663 223 5
663 224 4
664 2484 4
664 324 4
664 2528 5
664 2545 3
664 2546 2
664 2547 1
664 2697 4
664 2805 5
664 2812 5
664 2878 2
664 3197 1
664 3368 3
664 3577 5
664 3722 5
664 3844 1
664 649 4
664 650 2
664 659 5
664 666 5
664 4551 4
664 4577 5
664 4581 4
664 714 5
664 723 4
664 726 5
664 772 2
664 773 5
664 980 4
664 5460 5
664 80 5
664 1145 5
664 1150 4
664 1151 5
664 6018 1
664 6688 2
664 6693 5
664 1545 5
664 7200 1
664 7201 1
664 1649 4
664 1650 4
664 1792 5
664 198 5
665 27 5
665 3769 5
665 498 3
665 3832 4
665 4355 5
665 4425 5
665 640 4
665 1143 5
665 6305 5
665 1308 5
665 6915 5
665 1715 5
666 2421 4
666 3028 5
666 3379 4
666 3616 5
666 456 5
666 460 5
666 3975 4
666 4175 5
666 4315 4
666 714 5
666 781 4
666 826 1
666 847 3
666 850 4
666 5204 3
666 1045 1
666 1105 5
666 6042 4
666 1216 4
666 95 5
666 7202 4
666 178 5
666 182 4
666 2120 3
667 2392 5
667 2401 4
667 273 5
667 326 4
667 345 4
667 3037 4
667 3590 4
667 3893 5
667 4479 4
667 4710 4
667 1009 5
667 5522 5
667 5593 4
667 5704 5
667 224 4
667 2085 3
668 316 4
668 321 5
668 3590 4
668 3745 2
668 528 5
668 791 5
668 823 5
668 5382 5
668 5433 4
668 1005 4
668 1041 4
668 5830 4
668 5928 4
668 1184 4
668 6149 5
668 6324 5
668 6536 5
668 6832 5
668 178 5
669 2399 4
669 306 3
669 308 3
669 310 4
669 321 5
669 2727 5
669 3006 5
669 3016 4
669 3066 1
669 3113 5
669 3358 3
669 3599 4
669 465 4
669 472 5
669 3808 5
669 3869 5
669 4031 5
669 4129 4
669 800 4
669 5100 5
669 5858 5
669 1239 5
669 6130 4
669 111 4
669 1717 5
669 178 4
669 187 5
669 1821 5
669 224 5
669 2103 4
669 2104 5
670 772 3
670 1154 3
670 6904 2
670 1546 2
670 1564 5
670 7203 4
670 1711 4
670 2148 4
671 2762 4
671 2940 4
671 361 3
671 3004 5
671 3052 5
671 374 5
671 3348 4
671 385 4
671 399 5
671 470 3
671 3792 5
671 3845 5
671 3938 5
671 4036 4
671 4050 4
671 4763 5
671 5056 5
671 5226 4
671 5399 4
671 5553 5
671 1056 5
671 1057 5
671 5756 4
671 5767 5
671 5840 4
671 5854 4
671 1145 5
671 5937 5
671 1230 3
671 1231 4
671 1232 4
671 6151 5
671 6252 5
671 6424 5
671 6554 4
671 6578 5
671 6697 5
671 6926 3
671 7082 5
671 7139 5
671 7204 5
671 1675 5
671 1691 5
671 199 5
671 2055 5
671 2299 5
671 2303 5
672 2657 5
672 346 4
672 2973 4
672 361 5
672 3124 4
672 424 4
672 4184 5
672 540 1
672 582 5
672 723 2
672 782 5
672 839 2
672 902 5
672 5532 5
672 5761 4
672 5911 5
672 5949 5
672 6000 5
672 6001 3
672 1197 4
672 6131 5
672 6246 5
672 6740 1
672 1518 5
672 160 5
672 202 5
672 1999 5
673 278 5
673 2447 2
673 2449 4
673 2484 4
673 310 5
673 2487 5
673 315 5
673 318 3
673 321 5
673 2543 3
673 2546 3
673 2563 4
673 2574 3
673 2577 1
673 2690 4
673 2710 5
673 2715 5
673 2734 4
673 2771 5
673 2830 4
673 2863 4
673 2886 5
673 2906 2
673 2917 5
673 2950 5
673 22 5
673 3097 5
673 3166 1
673 3191 5
673 3197 4
673 3207 5
673 3211 4
673 3486 5
673 3510 5
673 436 5
673 3646 5
673 3648 5
673 3665 5
673 3678 5
673 448 3
673 3736 5
673 43 4
673 3834 4
673 3853 5
673 3887 4
673 3917 5
673 3948 5
673 3949 5
673 3972 4
673 4025 5
673 4192 5
673 4251 5
673 4258 2
673 51 5
673 615 5
673 639 4
673 641 2
673 648 2
673 4545 5
673 726 4
673 4731 5
673 4808 4
673 4813 5
673 4824 5
673 765 4
673 4948 4
673 5253 5
673 5442 5
673 983 4
673 990 5
673 1005 4
673 5527 5
673 5570 5
673 1062 5
673 1065 5
673 5674 5
673 83 5
673 1151 2
673 1155 4
673 1158 2
673 5936 5
673 1192 3
673 1214 5
673 1270 5
673 6344 5
673 6373 5
673 6468 4
673 6639 5
673 101 4
673 6876 5
673 111 5
673 6986 4
673 1348 4
673 1457 5
673 1468 5
673 1508 4
673 1509 4
673 1512 4
673 1527 5
673 1543 5
673 1544 1
673 1545 4
673 1547 4
673 1548 5
673 1558 4
673 1571 5
673 7205 4
673 7206 5
673 7207 5
673 1585 5
673 1624 4
673 1632 5
673 1644 3
673 1648 3
673 1658 4
673 1745 5
673 181 4
673 1799 5
673 182 4
673 1813 5
673 1828 4
673 206 5
673 1857 4
673 1998 5
673 2052 5
673 2111 5
673 2131 3
673 2148 5
673 2217 5
673 2253 3
674 314 4
674 2532 4
674 344 4
674 2743 4
674 2772 5
674 2946 4
674 3365 3
674 3578 4
674 3806 5
674 4224 5
674 4231 5
674 4710 2
674 821 3
674 5326 4
674 5370 5
674 5400 4
674 5565 5
674 5770 3
674 1183 4
674 1260 4
674 1261 4
674 6346 5
674 6467 4
674 6656 4
674 111 3
674 7026 5
674 1515 4
674 7208 5
674 7209 4
674 2283 4
675 2374 3
675 2821 4
675 3638 4
675 4266 3
675 4317 5
675 5001 3
675 5229 5
675 949 5
675 5480 5
675 6040 5
675 6096 5
675 6172 4
675 6230 5
675 1278 5
675 7210 5
675 178 5
675 223 5
675 224 4
675 2070 5
676 2383 5
676 2495 4
676 2791 5
676 2887 3
676 2987 1
676 3427 3
676 430 4
676 464 4
676 4170 5
676 544 5
676 54 5
676 4523 5
676 4614 4
676 4616 5
676 4766 5
676 798 4
676 809 4
676 5055 5
676 5060 5
676 5062 4
676 5066 5
676 857 3
676 858 3
676 5547 5
676 5592 5
676 67 3
676 5630 5
676 5739 1
676 5877 5
676 5908 5
676 5975 4
676 6093 5
676 6115 4
676 6133 1
676 6543 5
676 7024 4
676 1392 5
676 1405 3
676 1503 3
676 1510 3
676 1524 3
676 7211 5
676 1691 5
676 169 4
676 200 4
677 2321 4
677 2393 5
677 275 1
677 2744 2
677 3817 4
677 570 5
677 578 5
677 607 2
677 4714 4
677 5323 5
677 5465 5
677 1012 5
677 5878 5
677 85 1
677 1273 5
677 6745 4
677 6785 5
677 1425 5
677 1491 5
677 1493 5
678 294 5
678 2542 4
678 2821 2
678 3069 4
678 3354 4
678 378 4
678 407 5
678 3844 1
678 513 3
678 3978 4
678 618 4
678 711 4
678 4689 5
678 4708 4
678 769 3
678 794 3
678 836 4
678 850 5
678 67 4
678 5698 4
678 6172 5
678 6381 2
678 97 5
678 6748 3
678 1447 5
678 7212 4
678 1645 2
678 185 3
678 2015 3
679 2368 5
679 2597 5
679 358 2
679 386 5
679 3447 5
679 3555 1
679 536 4
679 4335 5
679 4501 5
679 4921 5
679 5072 5
679 5075 5
679 5310 4
679 5638 5
679 5640 2
679 5737 3
679 5738 5
679 76 1
679 6043 2
679 6079 3
679 6083 5
679 6115 5
679 6244 5
679 6521 5
679 1673 2
679 1677 5
679 197 4
680 2440 4
680 342 4
680 2833 4
680 2960 4
680 2969 2
680 361 4
680 389 2
680 390 5
680 395 4
680 3488 5
680 3553 2
680 427 4
680 437 2
680 3721 4
680 4159 4
680 4271 5
680 726 5
680 4790 4
680 4845 2
680 765 4
680 839 5
680 5062 3
680 902 4
680 5520 4
680 5635 4
680 5820 5
680 5869 4
680 5908 5
680 5962 4
680 6863 3
680 1426 2
680 7132 4
680 1510 4
680 7213 4
680 1732 5
680 1987 3
681 2487 5
681 3208 3
681 3211 3
681 375 5
681 4251 5
681 822 5
681 906 5
681 109 3
681 142 5
681 7194 5
681 2005 1
682 369 5
682 374 5
682 4047 5
682 701 5
682 4719 5
682 4727 4
682 4828 3
682 5934 3
682 5967 4
682 6159 5
682 6482 4
682 6507 4
682 1356 5
682 1362 3
682 1381 5
682 160 4
683 2909 5
683 2960 2
683 3067 5
683 3501 5
683 4053 1
683 543 2
683 5498 4
683 5653 5
683 5886 5
683 1273 4
683 1493 5
683 1498 5
684 2451 2
684 2710 4
684 2735 3
684 2776 4
684 2831 1
684 2918 2
684 365 4
684 3122 3
684 3289 4
684 3461 1
684 3693 3
684 3736 4
684 471 4
684 513 3
684 3897 4
684 3907 4
684 4192 3
684 4399 2
684 4663 4
684 726 2
684 4699 2
684 4758 4
684 4867 3
684 4970 5
684 778 5
684 5058 5
684 5228 2
684 987 5
684 5534 2
684 5636 2
684 5659 4
684 5788 5
684 5896 4
684 5976 3
684 1217 5
684 6075 4
684 6092 4
684 6366 5
684 6368 4
684 6525 3
684 6548 4
684 98 4
684 6844 5
684 122 5
684 133 2
684 7176 4
684 1543 5
684 7214 4
684 156 4
684 1645 4
684 1649 1
684 1651 3
684 178 5
684 1855 4
684 2080 5
684 2298 4
685 3061 5
685 3305 4
685 3735 1
685 484 5
685 3966 5
685 4990 5
685 1174 5
685 6036 5
685 6334 4
685 6631 4
685 2016 5
686 2314 5
686 2420 5
686 295 2
686 2504 5
686 318 5
686 2567 5
686 2658 1
686 2863 2
686 2957 5
686 3083 4
686 3197 1
686 3506 5
686 3643 5
686 3992 5
686 4085 5
686 4542 4
686 4590 2
686 4592 5
686 4736 5
686 4810 4
686 4812 5
686 4994 5
686 844 5
686 5144 5
686 904 5
686 906 4
686 5246 4
686 5410 5
686 1041 5
686 5778 5
686 1151 4
686 1170 3
686 1214 4
686 6330 5
686 6513 5
686 6540 5
686 6748 4
686 1447 5
686 1512 5
686 1542 5
686 1543 5
686 1547 3
686 1549 5
686 1584 5
686 1593 5
686 1635 4
686 1720 5
686 1746 5
686 178 2
686 2041 5
686 2052 4
686 2200 5
686 2237 2
686 2255 4
687 2327 4
687 2563 4
687 2575 2
687 2723 5
687 2906 1
687 22 4
687 3001 2
687 23 5
687 3164 5
687 3170 5
687 3178 5
687 3193 4
687 3195 1
687 3469 5
687 3506 5
687 3507 5
687 3704 4
687 3722 4
687 3732 1
687 3735 4
687 3736 4
687 3747 4
687 509 2
687 511 3
687 512 5
687 4019 4
687 4272 5
687 4279 1
687 4282 3
687 4283 1
687 4284 2
687 4291 2
687 4295 4
687 4333 4
687 4357 4
687 645 2
687 647 3
687 648 4
687 670 4
687 4590 1
687 707 4
687 714 3
687 721 1
687 722 5
687 739 4
687 740 1
687 4750 4
687 4774 4
687 4776 4
687 4778 4
687 4780 5
687 4811 5
687 4825 5
687 754 5
687 775 2
687 4997 5
687 5017 3
687 821 1
687 840 5
687 5115 4
687 5161 5
687 5162 5
687 5178 4
687 5180 1
687 5417 4
687 1038 1
687 1039 2
687 79 5
687 1139 5
687 1143 4
687 1147 2
687 1148 4
687 1151 4
687 1152 3
687 1197 3
687 1213 3
687 101 4
687 6810 4
687 1330 3
687 6974 3
687 1508 2
687 1509 3
687 1535 5
687 1543 4
687 1569 4
687 1607 3
687 1635 1
687 1636 5
687 1638 2
687 1644 5
687 1663 5
687 1745 5
687 1805 5
687 1970 5
687 2051 4
687 2148 4
687 2225 4
687 248 5
688 2323 4
688 2325 4
688 2745 4
688 3069 4
688 3674 4
688 3877 4
688 509 5
688 3926 3
688 4194 4
688 590 3
688 608 3
688 643 4
688 644 2
688 4534 5
688 691 1
688 4601 4
688 699 4
688 701 5
688 717 4
688 4720 4
688 818 4
688 821 3
688 5108 3
688 5268 4
688 1091 4
688 1185 4
688 1246 4
688 6138 5
688 1430 5
688 1431 4
688 1505 4
688 1794 4
688 1881 4
688 2244 4
689 271 4
689 3498 5
689 4766 5
689 5048 5
689 5532 4
689 1058 1
689 6492 4
689 1527 1
690 3519 4
690 3734 5
690 4327 5
690 647 5
690 648 2
690 822 5
690 871 5
690 1033 5
690 5936 4
690 6372 4
690 6632 5
690 107 3
690 6836 4
690 117 5
690 7215 5
690 1648 2
690 160 5
690 216 2
691 3320 5
691 3322 5
691 3458 5
691 3807 5
691 3936 4
691 4095 5
691 836 5
691 837 4
691 5288 5
691 5886 5
691 2075 5
692 2392 5
692 307 2
692 312 5
692 314 5
692 345 5
692 2734 4
692 2906 1
692 2921 5
692 3337 3
692 3371 5
692 377 3
692 509 5
692 4107 3
692 4137 4
692 4201 5
692 4225 5
692 536 5
692 701 5
692 4903 5
692 4989 5
692 781 5
692 799 1
692 825 5
692 5086 5
692 5119 5
692 867 5
692 5152 2
692 5374 4
692 5532 5
692 5621 5
692 67 5
692 5776 5
692 85 3
692 1216 5
692 1218 3
692 6059 5
692 6313 4
692 6398 5
692 6455 5
692 6837 3
692 111 1
692 6921 5
692 1357 5
692 7093 5
692 7156 5
692 7190 5
692 7216 5
692 7217 5
692 7218 5
692 160 5
692 1707 3
692 177 5
692 2067 5
692 2161 5
692 2200 5
693 2540 5
693 2968 5
693 3056 5
693 3300 4
693 3322 5
693 3606 5
693 3962 5
693 4033 5
693 4044 3
693 4047 5
693 4048 5
693 4049 5
693 4083 5
693 4267 1
693 4270 5
693 4307 5
693 604 5
693 605 5
693 613 5
693 4913 5
693 833 5
693 839 5
693 5122 4
693 896 5
693 5288 5
693 974 5
693 5462 5
693 1012 5
693 5606 5
693 5631 4
693 5739 5
693 5864 5
693 5918 5
693 5984 3
693 6375 5
693 6424 5
693 7014 4
693 1331 5
693 7219 5
693 7220 5
693 165 5
693 1710 3
693 172 5
693 1820 5
693 201 3
693 224 5
694 267 5
694 2745 4
694 3013 4
694 3121 4
694 3151 4
694 3199 5
694 435 4
694 4142 3
694 4267 3
694 4330 1
694 4375 5
694 4727 1
694 4973 2
694 1057 1
694 5603 5
694 67 4
694 6385 3
694 7221 5
694 2237 4
695 280 5
695 2453 5
695 2455 3
695 2598 4
695 2690 4
695 2711 2
695 354 5
695 2830 3
695 2885 5
695 3161 5
695 3722 5
695 43 4
695 46 1
695 4323 2
695 4324 5
695 597 1
695 4339 4
695 739 5
695 4747 5
695 4782 2
695 4787 5
695 4795 4
695 948 4
695 5437 5
695 1117 4
695 1118 5
695 1145 5
695 1146 1
695 1150 4
695 1155 5
695 1160 5
695 1161 5
695 1178 4
695 1309 4
695 7054 4
695 1468 5
695 1545 4
695 1606 5
695 7222 3
695 7223 2
695 1619 5
695 1624 3
695 1658 4
695 1661 3
695 1663 5
695 173 3
695 176 5
695 1828 3
695 1884 5
695 1957 5
695 1978 4
695 2032 4
696 314 4
696 2495 5
696 3054 5
696 3745 1
696 778 1
696 781 4
696 5346 4
696 1122 4
696 6276 5
696 6538 5
696 6555 2
696 97 4
696 6819 4
696 1337 5
696 1358 4
696 1361 5
697 295 3
697 3442 5
697 486 5
697 4560 4
697 1060 5
697 1124 5
697 1389 5
697 7224 4
698 2890 2
698 4211 4
698 646 2
698 898 4
698 956 2
698 85 1
698 6694 4
698 6773 3
698 193 5
698 1871 5
698 2040 5
699 2366 4
699 2371 5
699 305 5
699 2474 5
699 2605 4
699 361 4
699 3004 4
699 3113 5
699 3410 2
699 399 5
699 3501 5
699 424 5
699 3585 5
699 4071 5
699 700 2
699 4657 5
699 4667 5
699 4755 2
699 783 1
699 787 5
699 796 5
699 902 4
699 1038 1
699 5651 3
699 76 4
699 6051 2
699 6415 5
699 1301 4
699 1392 5
699 1425 5
699 160 5
699 1701 5
700 2368 4
700 2657 5
700 2934 4
700 2968 5
700 361 2
700 3040 5
700 3049 5
700 3051 5
700 401 5
700 402 5
700 3576 5
700 3917 5
700 4102 5
700 536 2
700 4243 4
700 540 5
700 542 5
700 548 5
700 549 5
700 551 5
700 660 5
700 4651 5
700 4666 5
700 4698 4
700 4973 4
700 5003 4
700 822 5
700 5542 4
700 5583 5
700 1065 5
700 5681 5
700 5863 5
700 5869 5
700 86 4
700 5974 4
700 5977 5
700 1219 5
700 6374 5
700 112 5
700 7176 5
700 1702 5
700 1706 5
701 2656 1
701 365 5
701 3498 5
701 3502 5
701 3557 5
701 3565 3
701 526 5
701 562 5
701 571 5
701 4694 5
701 4699 5
701 5071 5
701 5076 5
701 867 3
701 5471 5
701 5551 5
701 5581 5
701 5636 2
701 1122 5
701 5894 4
701 5914 5
701 5918 5
701 5997 5
701 6015 5
701 6027 5
701 6038 5
701 6049 5
701 1235 1
701 6083 4
701 6133 2
701 1279 5
701 6627 4
701 6744 5
701 7062 3
701 7225 1
701 1690 2
701 169 3
701 1821 5
702 2395 4
702 3195 2
702 509 5
702 4741 1
702 5342 3
702 958 5
702 981 1
702 1064 4
702 1065 5
702 5922 5
702 6138 5
702 2050 5
703 2386 5
703 2399 2
703 327 1
703 2602 5
703 2616 2
703 2699 5
703 2715 5
703 2742 5
703 2746 3
703 2785 5
703 2887 5
703 2987 1
703 3078 5
703 3149 5
703 3226 2
703 3308 5
703 3408 5
703 378 1
703 3420 5
703 3433 1
703 395 5
703 413 5
703 3538 3
703 3576 5
703 3588 4
703 456 1
703 457 5
703 459 5
703 461 3
703 469 5
703 3818 5
703 3903 5
703 3969 5
703 3990 5
703 4108 5
703 4131 3
703 4221 5
703 4244 5
703 563 5
703 4265 5
703 569 5
703 4308 5
703 610 5
703 620 5
703 4363 5
703 4456 5
703 4506 5
703 4626 1
703 4649 5
703 4659 4
703 4674 5
703 4874 5
703 778 5
703 780 1
703 782 1
703 790 5
703 817 1
703 821 3
703 828 5
703 833 5
703 5125 4
703 868 5
703 895 1
703 5165 5
703 5537 5
703 5616 5
703 5750 5
703 5762 5
703 5818 5
703 85 1
703 88 5
703 5978 5
703 5992 4
703 5995 4
703 6012 3
703 1216 5
703 1217 3
703 6051 5
703 1239 5
703 1246 1
703 1268 5
703 6439 5
703 6462 3
703 6467 5
703 6725 5
703 6771 5
703 7003 5
703 7025 5
703 1338 5
703 1339 5
703 1409 5
703 1414 5
703 1449 5
703 1454 5
703 1577 5
703 7212 5
703 7226 5
703 7227 5
703 7228 5
703 160 5
703 174 1
703 1722 5
703 178 5
703 182 3
703 190 1
703 191 5
703 198 5
703 202 5
703 223 5
703 224 5
703 226 4
703 2020 5
703 2116 5
703 2136 3
704 263 5
704 2386 5
704 2401 1
704 2405 2
704 316 4
704 324 2
704 2963 5
704 3101 5
704 3121 5
704 3284 5
704 3306 4
704 3435 5
704 3441 5
704 405 5
704 406 5
704 3591 2
704 434 5
704 3622 5
704 3625 5
704 3659 1
704 3676 4
704 474 1
704 3833 4
704 3873 5
704 3884 5
704 3916 5
704 3974 1
704 4077 5
704 4142 5
704 4218 5
704 4345 1
704 4372 5
704 4425 5
704 675 5
704 4729 5
704 4817 5
704 4822 5
704 4904 5
704 778 1
704 5033 5
704 892 2
704 5157 5
704 5162 5
704 896 4
704 5247 5
704 5378 5
704 949 1
704 5477 5
704 5661 5
704 5810 5
704 1178 5
704 6151 4
704 1251 1
704 6256 1
704 6463 4
704 6802 5
704 6864 4
704 1337 5
704 178 5
704 200 5
704 222 4
704 2042 4
705 2371 4
705 2395 4
705 321 5
705 3081 5
705 3099 4
705 375 1
705 397 4
705 462 4
705 472 4
705 4141 5
705 4250 5
705 4376 5
705 4432 4
705 778 1
705 893 1
705 5560 2
705 1056 2
705 77 4
705 1230 5
705 6096 5
705 6249 5
705 6330 4
705 6376 4
705 6527 5
705 93 5
705 1289 5
705 6782 3
705 7040 5
705 7229 4
706 254 5
706 2392 5
706 305 2
706 316 2
706 321 5
706 324 2
706 2584 4
706 2634 5
706 2686 4
706 355 3
706 2788 5
706 2820 4
706 3074 5
706 3100 5
706 3201 5
706 3211 4
706 3216 4
706 3299 4
706 3354 4
706 3356 5
706 377 4
706 3419 4
706 3499 5
706 3513 4
706 3534 2
706 3622 5
706 457 3
706 506 4
706 3896 5
706 3962 4
706 3966 2
706 3975 4
706 3988 4
706 4016 1
706 4035 5
706 4265 4
706 4746 4
706 4875 5
706 4938 4
706 5002 3
706 783 3
706 790 5
706 809 5
706 828 4
706 861 5
706 5247 5
706 5287 4
706 5376 4
706 1005 4
706 5708 4
706 5850 4
706 5896 5
706 5934 5
706 1205 4
706 6110 5
706 1246 2
706 6525 4
706 6548 5
706 6705 4
706 6858 4
706 1313 4
706 7093 2
706 1384 4
706 151 4
706 152 4
706 7216 2
706 7219 4
706 158 3
706 7230 5
706 7231 5
706 7232 4
706 7233 5
706 178 2
706 1766 2
706 182 3
706 185 4
706 191 4
706 1832 3
706 2078 5
706 2121 4
706 2129 4
707 2382 5
707 268 5
707 291 2
707 2915 5
707 3317 5
707 3399 5
707 3531 3
707 3617 3
707 493 5
707 495 4
707 497 2
707 498 4
707 3877 5
707 4251 5
707 4497 2
707 5094 2
707 5101 5
707 5230 5
707 5333 5
707 5493 5
707 6204 3
707 6730 3
707 7119 5
707 1528 3
707 1949 5
708 2364 5
708 321 4
708 328 5
708 2646 5
708 2935 1
708 3057 4
708 3100 4
708 3101 4
708 3693 3
708 479 4
708 3908 5
708 4000 5
708 4032 5
708 4042 2
708 4065 5
708 558 4
708 4283 3
708 4454 4
708 4624 3
708 4715 2
708 746 4
708 893 3
708 5272 5
708 1019 5
708 5600 4
708 5601 5
708 1089 5
708 5668 4
708 5698 4
708 5852 5
708 85 2
708 5886 3
708 86 5
708 6268 5
708 6270 5
708 6436 5
708 6559 3
708 6656 5
708 6769 1
708 7064 4
708 1348 5
708 2116 5
709 2400 2
709 2421 4
709 2516 4
709 2680 4
709 2742 5
709 3099 5
709 3100 4
709 3146 4
709 3151 5
709 378 1
709 3588 1
709 3646 5
709 462 5
709 466 5
709 3826 5
709 3835 2
709 3846 4
709 3860 4
709 4079 5
709 555 5
709 597 5
709 4363 4
709 623 5
709 4516 4
709 680 4
709 691 2
709 730 3
709 4736 5
709 828 5
709 891 2
709 67 2
709 5654 5
709 5702 2
709 5839 4
709 6005 5
709 6430 5
709 6440 2
709 6450 4
709 95 5
709 6660 5
709 6886 5
709 6895 5
709 7080 4
709 1384 5
709 1412 4
709 1417 5
709 7234 5
709 1722 4
709 1848 4
709 1982 5
709 2085 3
709 2109 4
709 2268 1
709 2274 5
709 2276 1
710 307 3
710 2496 5
710 2772 5
710 3345 5
710 3676 3
710 4030 5
710 4225 5
710 4251 5
710 822 5
710 5048 5
710 5079 5
710 5133 4
710 6425 3
710 6527 5
710 6642 1
710 6853 1
710 7049 5
711 2471 5
711 2881 5
711 20 5
711 2918 1
711 3140 4
711 3237 4
711 3268 5
711 3269 4
711 3270 5
711 3272 4
711 3274 4
711 3342 4
711 3544 5
711 4249 2
711 5411 3
711 6295 4
711 6365 4
711 6842 4
711 7005 5
711 7006 3
711 7007 4
711 7008 1
711 7009 4
711 7118 3
711 7235 5
711 2134 5
712 2596 5
712 3468 5
712 3905 5
712 4385 4
712 4398 5
712 4597 5
712 4883 3
712 5003 3
712 781 2
712 800 5
712 831 5
712 5602 3
712 66 4
712 5698 5
712 5815 5
712 1172 5
712 5946 5
712 7064 4
712 1986 5
712 2200 2
713 2383 5
713 2602 5
713 2655 5
713 2965 5
713 2967 5
713 3552 4
713 3572 4
713 3685 1
713 474 1
713 3951 5
713 3980 5
713 536 4
713 568 4
713 4269 4
713 604 5
713 4493 5
713 4497 4
713 660 5
713 4627 4
713 5075 5
713 889 2
713 899 3
713 5282 4
713 5410 5
713 5413 1
713 5442 1
713 5496 4
713 5537 5
713 5581 5
713 67 1
713 5695 5
713 5700 5
713 5701 4
713 73 5
713 5988 4
713 6016 5
713 6043 5
713 6111 4
713 6115 5
713 6129 4
713 6156 2
713 7036 5
713 7090 4
713 1366 5
713 1400 5
713 7236 1
713 7237 5
713 1685 5
713 168 2
713 169 5
713 174 4
713 178 1
713 181 4
713 198 5
713 224 5
713 2272 1
714 2350 4
714 2352 4
714 2453 4
714 313 3
714 2513 1
714 2517 5
714 2538 2
714 2605 5
714 3044 1
714 3097 5
714 3136 2
714 3349 5
714 392 2
714 3588 1
714 3600 5
714 3642 2
714 448 4
714 452 4
714 3931 5
714 4301 3
714 623 5
714 653 5
714 764 2
714 768 3
714 787 5
714 5152 4
714 1006 5
714 63 5
714 1065 4
714 80 5
714 85 4
714 1218 2
714 6646 5
714 112 4
714 7013 5
714 1343 3
714 7164 5
714 7223 1
714 1635 4
714 7238 4
714 7239 4
714 178 4
714 219 5
714 224 4
714 2237 5
715 2517 3
715 2574 4
715 2575 2
715 2576 1
715 2722 5
715 2906 3
715 3080 5
715 3097 5
715 3153 5
715 3171 5
715 3324 5
715 3335 4
715 3596 4
715 3730 3
715 3819 2
715 3973 5
715 4372 4
715 641 2
715 4589 5
715 4590 3
715 739 4
715 764 4
715 765 5
715 5030 1
715 821 1
715 896 2
715 5271 1
715 5319 2
715 1035 4
715 5825 4
715 102 3
715 1481 5
715 1505 5
715 7219 4
715 7240 5
[truncated: 1,347,246 more chars]
