# Supplementary material for: Information Filtering on Coupled Social Networks
Source: PLoS One. 2014 Jul 8;9(7):e101675. doi: 10.1371/journal.pone.0101675 (PMC4086959; doi:10.1371/journal.pone.0101675)
Supplement: Data S1 — Datasets. (ZIP) [file pone.0101675.s001.zip › epinions/social_data.txt]

1710 3390 1
1710 3927 1
1710 2271 1
1710 1482 1
1710 3394 1
1710 1715 1
1710 3343 1
1710 263 1
1710 2565 1
1710 3722 1
1710 2269 1
1710 107 1
1710 2725 1
1710 1050 1
1710 331 1
1710 447 1
1710 1014 1
1710 3297 1
1710 3391 1
1710 2635 1
1710 2726 1
1710 2557 1
1710 2935 1
1710 2317 1
1710 3026 1
1710 3577 1
1710 542 1
1710 3214 1
1710 2691 1
1710 3535 1
1710 2558 1
1710 3928 1
1710 3740 1
1710 601 1
1710 3922 1
1710 709 1
1710 1293 1
1710 3258 1
3055 357 1
3055 1472 1
3055 1403 1
3055 2658 1
3055 1697 1
3055 2461 1
3055 1469 1
3055 578 1
3055 2774 1
3055 315 1
3055 148 1
3055 923 1
3055 364 1
3055 753 1
3055 1772 1
3055 1794 1
3055 2220 1
3055 541 1
3055 755 1
3055 326 1
3055 1103 1
3055 189 1
3055 765 1
3055 267 1
3055 514 1
3055 1139 1
3055 879 1
3055 3086 1
3055 183 1
3055 2046 1
3055 625 1
3055 543 1
3055 1796 1
3055 313 1
3055 2105 1
3055 442 1
3055 1063 1
3055 1098 1
3055 572 1
3055 345 1
3055 748 1
3055 1479 1
3055 2176 1
3055 259 1
3055 2356 1
3055 283 1
3055 337 1
3055 2215 1
3055 1038 1
3055 9 1
3055 383 1
3055 3750 1
3055 780 1
3055 3593 1
3055 1465 1
3055 319 1
3055 1926 1
3055 686 1
3055 502 1
3055 361 1
3055 1077 1
3055 1519 1
3055 469 1
3055 193 1
3055 271 1
3055 477 1
3055 501 1
3055 7 1
3055 158 1
3055 305 1
3055 103 1
3055 1523 1
2105 3409 1
2105 2824 1
2105 1091 1
2105 1339 1
2105 1956 1
2105 350 1
2105 1908 1
2105 267 1
2105 2212 1
2105 2342 1
2105 2846 1
2105 337 1
2105 175 1
2105 64 1
2105 182 1
2105 383 1
2105 2076 1
2105 542 1
2105 386 1
2105 761 1
2105 3253 1
2105 1830 1
2105 2033 1
2105 1121 1
2105 2517 1
2105 343 1
2105 3970 1
2105 3033 1
3670 3028 1
3670 1101 1
3670 3574 1
3670 3519 1
3670 3047 1
3670 2471 1
3670 4013 1
3670 2273 1
3670 3525 1
3670 2367 1
3670 1719 1
3670 1928 1
3670 378 1
3670 2725 1
3670 3118 1
3670 2134 1
3670 2232 1
3670 931 1
3670 4027 1
3670 822 1
3670 3654 1
3670 2707 1
3670 3216 1
3670 1623 1
3670 4045 1
3670 3226 1
3670 742 1
3670 3530 1
3670 2317 1
3670 3529 1
3670 834 1
3670 502 1
3670 3527 1
3670 3814 1
3670 866 1
3670 3176 1
3670 3999 1
3670 3495 1
1467 669 1
1467 1833 1
1467 93 1
1467 865 1
1467 229 1
1467 1797 1
1467 1037 1
1467 191 1
1467 980 1
1467 763 1
1467 1640 1
1467 1653 1
1467 1491 1
1467 478 1
1467 224 1
1467 1822 1
1467 879 1
1467 1310 1
1467 685 1
1467 331 1
1467 113 1
1467 1581 1
1467 543 1
1467 1796 1
1467 335 1
1467 30 1
1467 235 1
1467 203 1
1467 471 1
1467 1046 1
1467 1460 1
1467 2435 1
1467 1063 1
1467 195 1
1467 2781 1
1467 1501 1
1467 175 1
1467 265 1
1467 1735 1
1467 342 1
1467 279 1
1467 9 1
1467 1164 1
1467 293 1
1467 221 1
1467 542 1
1467 761 1
1467 495 1
1467 567 1
1467 1193 1
1467 2983 1
1467 743 1
1467 439 1
1467 355 1
1467 125 1
1467 3137 1
1467 741 1
1467 1827 1
1467 1326 1
1467 1350 1
1467 455 1
1467 7 1
1467 305 1
1467 103 1
1467 1016 1
1467 2143 1
1467 2100 1
1467 343 1
1467 233 1
1467 895 1
1467 173 1
1467 1652 1
1467 393 1
1467 73 1
1467 1950 1
1467 350 1
1467 876 1
1467 116 1
1467 1364 1
1467 1752 1
1467 3662 1
1467 721 1
1467 152 1
1467 114 1
1467 2535 1
1467 587 1
1467 154 1
1467 1392 1
1467 380 1
1467 673 1
1467 273 1
1467 156 1
1467 1348 1
1467 291 1
1467 537 1
1467 575 1
1467 905 1
1467 108 1
1467 554 1
1467 317 1
1467 839 1
1467 2596 1
1467 756 1
1467 487 1
1467 442 1
1467 1211 1
1467 1053 1
1467 481 1
1467 461 1
1467 396 1
1467 547 1
1467 739 1
1467 383 1
1467 311 1
1467 550 1
1467 1545 1
1467 834 1
1467 686 1
1467 319 1
1467 499 1
1467 540 1
1467 180 1
1467 1062 1
1467 420 1
1467 361 1
1467 524 1
1467 128 1
1467 149 1
1467 922 1
1467 473 1
1467 171 1
1333 668 1
1333 1788 1
1333 436 1
1333 685 1
1333 270 1
1333 47 1
1333 974 1
1333 30 1
1333 195 1
1333 275 1
1333 1059 1
1333 694 1
1333 583 1
1333 703 1
1333 455 1
1333 1956 1
1333 350 1
1333 1772 1
1333 792 1
1333 849 1
1333 179 1
1333 442 1
1333 1681 1
1333 260 1
1333 1826 1
1333 686 1
1333 904 1
1333 963 1
1333 2099 1
1333 1455 1
3866 72 1
3866 3161 1
3866 4020 1
3866 2415 1
3866 4021 1
3866 4016 1
3866 2500 1
3866 3944 1
3866 3297 1
3866 1365 1
3866 4019 1
3866 3964 1
3866 3176 1
229 248 1
229 1289 1
229 565 1
229 536 1
229 774 1
229 1469 1
229 93 1
229 1775 1
229 1636 1
229 75 1
229 577 1
229 596 1
229 229 1
229 1627 1
229 191 1
229 1596 1
229 326 1
229 263 1
229 590 1
229 267 1
229 224 1
229 409 1
229 595 1
229 604 1
229 1598 1
229 288 1
229 589 1
229 281 1
229 118 1
229 1028 1
229 168 1
229 352 1
229 235 1
229 203 1
229 1373 1
229 72 1
229 292 1
229 489 1
229 531 1
229 2208 1
229 174 1
229 1460 1
229 104 1
229 781 1
229 254 1
229 208 1
229 205 1
229 195 1
229 1007 1
229 283 1
229 2206 1
229 440 1
229 560 1
229 1059 1
229 67 1
229 221 1
229 562 1
229 563 1
229 542 1
229 1278 1
229 960 1
229 861 1
229 226 1
229 167 1
229 827 1
229 1300 1
229 252 1
229 583 1
229 743 1
229 1955 1
229 479 1
229 866 1
229 36 1
229 1590 1
229 741 1
229 377 1
229 81 1
229 1350 1
229 305 1
229 250 1
229 602 1
229 97 1
229 977 1
229 775 1
229 86 1
229 1415 1
229 747 1
229 568 1
229 862 1
229 1066 1
229 578 1
229 73 1
229 231 1
229 820 1
229 185 1
229 1375 1
229 116 1
229 214 1
229 165 1
229 219 1
229 1591 1
229 702 1
229 201 1
229 950 1
229 341 1
229 1387 1
229 166 1
229 1316 1
229 183 1
229 117 1
229 575 1
229 958 1
229 839 1
229 1 1
229 218 1
229 1439 1
229 442 1
229 172 1
229 135 1
229 38 1
229 1495 1
229 1021 1
229 2207 1
229 2209 1
229 387 1
229 831 1
229 311 1
229 909 1
229 834 1
229 847 1
229 144 1
229 42 1
229 686 1
229 499 1
229 180 1
229 859 1
229 1351 1
229 130 1
229 194 1
229 128 1
229 584 1
229 829 1
229 149 1
229 992 1
229 898 1
229 138 1
229 127 1
229 207 1
229 1286 1
229 473 1
3 248 1
3 242 1
3 443 1
3 75 1
3 212 1
3 148 1
3 143 1
3 191 1
3 186 1
3 422 1
3 326 1
3 66 1
3 436 1
3 419 1
3 224 1
3 137 1
3 397 1
3 438 1
3 288 1
3 431 1
3 47 1
3 310 1
3 281 1
3 302 1
3 235 1
3 30 1
3 203 1
3 292 1
3 434 1
3 256 1
3 68 1
3 421 1
3 208 1
3 259 1
3 423 1
3 427 1
3 437 1
3 45 1
3 132 1
3 175 1
3 265 1
3 440 1
3 279 1
3 293 1
3 221 1
3 290 1
3 226 1
3 252 1
3 225 1
3 439 1
3 222 1
3 426 1
3 246 1
3 416 1
3 213 1
3 7 1
3 441 1
3 153 1
3 333 1
3 103 1
3 318 1
3 418 1
3 87 1
3 136 1
3 29 1
3 425 1
3 298 1
3 417 1
3 94 1
3 393 1
3 429 1
3 169 1
3 220 1
3 315 1
3 26 1
3 217 1
3 176 1
3 435 1
3 430 1
3 84 1
3 152 1
3 219 1
3 154 1
3 433 1
3 37 1
3 200 1
3 432 1
3 264 1
3 108 1
3 139 1
3 1 1
3 218 1
3 442 1
3 179 1
3 172 1
3 216 1
3 133 1
3 408 1
3 396 1
3 387 1
3 424 1
3 182 1
3 238 1
3 210 1
3 34 1
3 420 1
3 199 1
3 215 1
3 428 1
3 232 1
3 320 1
3 171 1
3555 3956 1
3555 3587 1
3555 3897 1
3555 3898 1
3555 3958 1
3555 3402 1
3555 1046 1
3555 3021 1
3555 2028 1
3555 3401 1
3555 2466 1
3555 3895 1
3555 3953 1
3555 3954 1
3555 4002 1
3555 3955 1
3555 3307 1
3555 442 1
3555 706 1
3555 1882 1
3555 3957 1
3555 2749 1
3555 3896 1
3555 2955 1
3555 2574 1
3428 32 1
3428 2273 1
3428 2354 1
3428 761 1
3428 2293 1
3428 2795 1
3428 1955 1
3428 1982 1
3428 758 1
3428 2074 1
3428 1309 1
3428 759 1
3428 2401 1
3428 284 1
3428 1509 1
2089 1287 1
2089 458 1
2089 2079 1
2089 1744 1
2089 364 1
2089 701 1
2089 281 1
2089 588 1
2089 68 1
2089 337 1
2089 265 1
2089 2052 1
2089 9 1
2089 2033 1
2089 115 1
2089 7 1
2089 501 1
2089 1931 1
2089 692 1
2089 1294 1
2089 876 1
2089 2047 1
2089 177 1
2089 704 1
2089 291 1
2089 1760 1
2089 92 1
2089 892 1
2089 454 1
2089 1385 1
2089 387 1
2089 3236 1
2089 1325 1
2089 182 1
2089 383 1
2089 2076 1
2089 445 1
2089 686 1
2089 180 1
2089 414 1
2089 1878 1
2089 1365 1
2089 312 1
2089 361 1
2089 1203 1
2089 727 1
2089 1650 1
2089 360 1
1903 596 1
1903 590 1
1903 1910 1
1903 626 1
1903 912 1
1903 352 1
1903 2135 1
1903 3083 1
1903 9 1
1903 823 1
1903 1898 1
1903 1293 1
1903 153 1
1903 2100 1
1903 357 1
1903 977 1
1903 775 1
1903 692 1
1903 747 1
1903 722 1
1903 287 1
1903 715 1
1903 1174 1
1903 2913 1
91 1188 1
91 581 1
91 126 1
91 841 1
91 1627 1
91 845 1
91 1630 1
91 90 1
91 261 1
91 1631 1
91 206 1
91 531 1
91 1626 1
91 1623 1
91 1625 1
91 1202 1
91 1290 1
91 464 1
91 1618 1
91 350 1
91 990 1
91 1263 1
91 1255 1
91 976 1
91 40 1
91 1102 1
91 1628 1
91 575 1
91 1237 1
91 1327 1
91 178 1
91 786 1
91 1624 1
91 89 1
91 460 1
91 1629 1
91 149 1
91 907 1
1674 224 1
1674 107 1
1674 561 1
1674 1562 1
1674 2883 1
1674 132 1
1674 252 1
1674 43 1
1674 246 1
1674 1338 1
1674 1947 1
1674 8 1
1674 1789 1
1674 177 1
1674 796 1
1674 533 1
1674 432 1
1674 183 1
1674 1962 1
1674 48 1
1674 172 1
1674 1053 1
1674 776 1
1674 180 1
1674 1823 1
3617 3986 1
3617 3763 1
3617 3006 1
3617 1517 1
3617 3587 1
3617 2552 1
3617 3870 1
3617 2719 1
3617 1912 1
3617 1986 1
3617 1209 1
3617 2023 1
3617 3616 1
3617 2730 1
3617 2819 1
3617 3681 1
3617 3876 1
3617 1519 1
3617 2838 1
3617 501 1
3617 3685 1
3617 1780 1
3617 3988 1
3617 350 1
3617 2227 1
3617 3609 1
3617 3872 1
3617 3262 1
3617 3614 1
3617 3470 1
3617 3873 1
3617 3116 1
3617 2217 1
3617 2280 1
3617 3797 1
3617 3710 1
3617 2070 1
3617 2181 1
3617 1496 1
3617 3977 1
3617 3002 1
3617 3434 1
3617 2050 1
3617 3545 1
3617 299 1
3617 3821 1
3617 1926 1
3617 3812 1
3617 3044 1
3617 3959 1
3617 2729 1
3617 2555 1
3617 3596 1
3617 3590 1
3617 2156 1
3617 2775 1
3158 1253 1
3158 841 1
3158 229 1
3158 1478 1
3158 2139 1
3158 3056 1
3158 837 1
3158 1059 1
3158 1354 1
3158 2399 1
3158 3111 1
3158 2321 1
3158 287 1
3158 433 1
3158 843 1
3158 2856 1
3158 442 1
3158 454 1
3158 2387 1
3158 540 1
3158 340 1
3158 149 1
252 1188 1
252 1051 1
252 1201 1
252 848 1
252 197 1
252 75 1
252 607 1
252 1560 1
252 620 1
252 191 1
252 376 1
252 267 1
252 83 1
252 1167 1
252 288 1
252 2183 1
252 60 1
252 270 1
252 294 1
252 680 1
252 88 1
252 164 1
252 302 1
252 30 1
252 807 1
252 2213 1
252 1646 1
252 256 1
252 237 1
252 781 1
252 254 1
252 280 1
252 421 1
252 259 1
252 1242 1
252 45 1
252 2287 1
252 695 1
252 440 1
252 1236 1
252 1668 1
252 221 1
252 49 1
252 1900 1
252 583 1
252 43 1
252 390 1
252 1677 1
252 1303 1
252 455 1
252 305 1
252 103 1
252 202 1
252 1430 1
252 855 1
252 250 1
252 418 1
252 314 1
252 357 1
252 1870 1
252 234 1
252 1566 1
252 173 1
252 1896 1
252 217 1
252 771 1
252 257 1
252 1847 1
252 652 1
252 152 1
252 888 1
252 708 1
252 1035 1
252 2236 1
252 154 1
252 433 1
252 648 1
252 156 1
252 291 1
252 851 1
252 179 1
252 1211 1
252 1477 1
252 80 1
252 1561 1
252 62 1
252 675 1
252 1015 1
252 1644 1
252 28 1
252 956 1
252 238 1
252 210 1
252 42 1
252 686 1
252 2282 1
252 414 1
252 850 1
252 312 1
252 1848 1
252 1106 1
252 128 1
252 907 1
252 207 1
252 769 1
252 951 1
252 534 1
252 248 1
252 126 1
252 243 1
252 954 1
252 841 1
252 1506 1
252 242 1
252 852 1
252 239 1
252 212 1
252 918 1
252 148 1
252 1553 1
252 817 1
252 911 1
252 800 1
252 326 1
252 16 1
252 1363 1
252 224 1
252 316 1
252 516 1
252 1396 1
252 438 1
252 1227 1
252 561 1
252 626 1
252 1039 1
252 2255 1
252 447 1
252 634 1
252 235 1
252 1026 1
252 757 1
252 292 1
252 72 1
252 389 1
252 145 1
252 205 1
252 195 1
252 1202 1
252 726 1
252 2290 1
252 293 1
252 563 1
252 1436 1
252 225 1
252 970 1
252 896 1
252 1305 1
252 1123 1
252 222 1
252 244 1
252 866 1
252 1147 1
252 1620 1
252 621 1
252 333 1
252 19 1
252 105 1
252 318 1
252 1453 1
252 181 1
252 640 1
252 298 1
252 632 1
252 373 1
252 429 1
252 220 1
252 998 1
252 1212 1
252 1466 1
252 1173 1
252 1360 1
252 678 1
252 189 1
252 308 1
252 1020 1
252 966 1
252 950 1
252 240 1
252 1674 1
252 227 1
252 37 1
252 1961 1
252 575 1
252 1180 1
252 622 1
252 1643 1
252 172 1
252 133 1
252 223 1
252 1141 1
252 892 1
252 1218 1
252 260 1
252 1157 1
252 299 1
252 662 1
252 882 1
252 909 1
252 446 1
252 386 1
252 301 1
252 340 1
252 12 1
252 2201 1
252 10 1
252 325 1
252 961 1
252 2115 1
252 1104 1
252 2178 1
252 171 1
252 1821 1
252 71 1
252 525 1
252 886 1
252 229 1
252 1124 1
252 2289 1
252 186 1
252 496 1
252 66 1
252 1266 1
252 419 1
252 1822 1
252 685 1
252 90 1
252 286 1
252 281 1
252 1183 1
252 203 1
252 588 1
252 531 1
252 104 1
252 1307 1
252 51 1
252 1451 1
252 978 1
252 427 1
252 132 1
252 265 1
252 2286 1
252 671 1
252 1421 1
252 279 1
252 2096 1
252 623 1
252 266 1
252 515 1
252 1019 1
252 3 1
252 1685 1
252 253 1
252 637 1
252 213 1
252 501 1
252 656 1
252 2100 1
252 87 1
252 1127 1
252 417 1
252 169 1
252 1397 1
252 185 1
252 711 1
252 718 1
252 875 1
252 435 1
252 1694 1
252 899 1
252 415 1
252 1139 1
252 673 1
252 432 1
252 151 1
252 1316 1
252 330 1
252 1182 1
252 537 1
252 688 1
252 108 1
252 255 1
252 1 1
252 487 1
252 1036 1
252 481 1
252 1308 1
252 2261 1
252 396 1
252 665 1
252 182 1
252 606 1
252 779 1
252 180 1
252 34 1
252 89 1
252 420 1
252 1656 1
252 793 1
252 530 1
252 130 1
252 460 1
252 1609 1
252 215 1
252 1306 1
252 149 1
252 1284 1
252 449 1
252 320 1
252 85 1
252 1200 1
252 657 1
252 774 1
252 638 1
252 93 1
252 915 1
252 962 1
252 95 1
252 668 1
252 143 1
252 804 1
252 947 1
252 1246 1
252 1377 1
252 573 1
252 1107 1
252 1215 1
252 1299 1
252 551 1
252 1658 1
252 1276 1
252 431 1
252 47 1
252 613 1
252 1370 1
252 120 1
252 471 1
252 748 1
252 208 1
252 964 1
252 140 1
252 535 1
252 175 1
252 1003 1
252 767 1
252 655 1
252 67 1
252 519 1
252 290 1
252 861 1
252 101 1
252 459 1
252 36 1
252 1982 1
252 703 1
252 193 1
252 246 1
252 1265 1
252 464 1
252 1457 1
252 7 1
252 153 1
252 1315 1
252 791 1
252 1778 1
252 1676 1
252 29 1
252 1338 1
252 123 1
252 862 1
252 94 1
252 73 1
252 231 1
252 1034 1
252 483 1
252 1570 1
252 1179 1
252 84 1
252 1191 1
252 219 1
252 976 1
252 177 1
252 388 1
252 891 1
252 704 1
252 1568 1
252 653 1
252 2186 1
252 200 1
252 2288 1
252 264 1
252 958 1
252 2285 1
252 317 1
252 21 1
252 218 1
252 216 1
252 706 1
252 776 1
252 1619 1
252 1021 1
252 58 1
252 147 1
252 170 1
252 178 1
252 635 1
252 387 1
252 424 1
252 786 1
252 677 1
252 647 1
252 860 1
252 361 1
252 1158 1
252 1384 1
252 2132 1
252 2262 1
252 1423 1
252 157 1
252 2039 1
542 1517 1
542 191 1
542 513 1
542 358 1
542 543 1
542 1014 1
542 742 1
542 1992 1
542 583 1
542 250 1
542 775 1
542 753 1
542 3160 1
542 514 1
542 544 1
542 1105 1
542 1053 1
542 383 1
542 1970 1
542 601 1
542 126 1
542 536 1
542 1893 1
542 1949 1
542 411 1
542 263 1
542 331 1
542 206 1
542 1353 1
542 757 1
542 195 1
542 3161 1
542 1735 1
542 864 1
542 810 1
542 125 1
542 866 1
542 1172 1
542 820 1
542 1296 1
542 1908 1
542 721 1
542 1049 1
542 905 1
542 442 1
542 64 1
542 592 1
542 1068 1
542 1851 1
542 1287 1
542 2968 1
542 229 1
542 570 1
542 1587 1
542 1736 1
542 1085 1
542 213 1
542 747 1
542 393 1
542 341 1
542 843 1
542 931 1
542 756 1
542 766 1
542 547 1
542 555 1
542 502 1
542 910 1
542 149 1
542 3162 1
542 1228 1
542 1037 1
542 573 1
542 1107 1
542 107 1
542 1460 1
542 572 1
542 2176 1
542 208 1
542 567 1
542 984 1
542 439 1
542 475 1
542 7 1
542 158 1
542 538 1
542 1344 1
542 350 1
542 706 1
542 1327 1
542 776 1
542 387 1
542 834 1
542 1991 1
542 3125 1
542 1726 1
542 1114 1
1693 358 1
1693 543 1
1693 1796 1
1693 1014 1
1693 2359 1
1693 259 1
1693 1354 1
1693 455 1
1693 103 1
1693 247 1
1693 509 1
1693 759 1
1693 514 1
1693 268 1
1693 1348 1
1693 291 1
1693 1053 1
1693 2209 1
1693 383 1
1693 1082 1
1693 248 1
1693 263 1
1693 326 1
1693 867 1
1693 331 1
1693 447 1
1693 195 1
1693 726 1
1693 511 1
1693 1735 1
1693 2996 1
1693 721 1
1693 905 1
1693 442 1
1693 892 1
1693 311 1
1693 592 1
1693 171 1
1693 1881 1
1693 2421 1
1693 1044 1
1693 281 1
1693 279 1
1693 1088 1
1693 393 1
1693 718 1
1693 108 1
1693 931 1
1693 48 1
1693 555 1
1693 499 1
1693 319 1
1693 539 1
1693 910 1
1693 356 1
1693 1418 1
1693 865 1
1693 143 1
1693 364 1
1693 573 1
1693 1460 1
1693 68 1
1693 703 1
1693 350 1
1693 2536 1
1693 776 1
1693 387 1
1693 863 1
1693 1991 1
1693 1055 1
6 543 1
6 546 1
6 544 1
6 454 1
6 545 1
6 126 1
6 536 1
6 112 1
6 541 1
6 263 1
6 552 1
6 206 1
6 235 1
6 293 1
6 189 1
6 558 1
6 273 1
6 549 1
6 554 1
6 548 1
6 550 1
6 386 1
6 540 1
6 265 1
6 542 1
6 553 1
6 557 1
6 556 1
6 537 1
6 108 1
6 1 1
6 547 1
6 555 1
6 539 1
6 364 1
6 551 1
6 120 1
6 535 1
6 9 1
6 475 1
6 36 1
6 7 1
6 538 1
6 350 1
6 559 1
6 219 1
6 380 1
6 304 1
6 200 1
6 317 1
671 267 1
671 302 1
671 30 1
671 492 1
671 259 1
671 252 1
671 314 1
671 357 1
671 300 1
671 334 1
671 312 1
671 242 1
671 148 1
671 326 1
671 331 1
671 235 1
671 195 1
671 293 1
671 1278 1
671 225 1
671 299 1
671 311 1
671 904 1
671 735 1
671 262 1
671 419 1
671 889 1
671 997 1
671 978 1
671 427 1
671 279 1
671 3 1
671 501 1
671 417 1
671 287 1
671 752 1
671 108 1
671 408 1
671 396 1
671 182 1
671 2248 1
671 47 1
671 658 1
671 1312 1
671 655 1
671 226 1
671 723 1
671 703 1
671 464 1
671 7 1
671 153 1
671 350 1
671 231 1
671 493 1
671 467 1
671 704 1
671 653 1
671 317 1
671 1021 1
671 387 1
671 780 1
671 199 1
1711 2633 1
1711 599 1
1711 3569 1
1711 2556 1
1711 994 1
1711 542 1
1711 1625 1
1711 3208 1
1213 669 1
1213 679 1
1213 1441 1
1213 270 1
1213 302 1
1213 115 1
1213 295 1
1213 642 1
1213 652 1
1213 300 1
1213 1204 1
1213 291 1
1213 2550 1
1213 284 1
1213 1217 1
1213 686 1
1213 1878 1
1213 312 1
1213 2193 1
1213 326 1
1213 316 1
1213 313 1
1213 292 1
1213 293 1
1213 373 1
1213 678 1
1213 308 1
1213 587 1
1213 37 1
1213 273 1
1213 684 1
1213 442 1
1213 523 1
1213 119 1
1213 311 1
1213 2238 1
1213 877 1
1213 701 1
1213 478 1
1213 685 1
1213 279 1
1213 1736 1
1213 501 1
1213 1219 1
1213 1011 1
1213 752 1
1213 1139 1
1213 556 1
1213 330 1
1213 408 1
1213 693 1
1213 1634 1
1213 182 1
1213 215 1
1213 633 1
1213 2185 1
1213 681 1
1213 674 1
1213 1214 1
1213 1782 1
1213 1512 1
1213 439 1
1213 36 1
1213 219 1
1213 317 1
1213 1207 1
1213 387 1
1213 361 1
3580 2231 1
3580 358 1
3580 2543 1
3580 1724 1
3580 1302 1
3580 1465 1
3580 1710 1
3580 1801 1
3580 1069 1
3580 2348 1
3580 851 1
3580 1823 1
3580 1949 1
3580 1103 1
3580 389 1
3580 1735 1
3580 125 1
3580 4006 1
3580 2232 1
3580 442 1
3580 1062 1
3580 3080 1
3580 3461 1
3580 1431 1
3580 3394 1
3580 165 1
3580 1182 1
3580 931 1
3580 881 1
3580 3548 1
3580 1981 1
3580 2278 1
1691 35 1
1691 543 1
1691 990 1
1691 951 1
1691 52 1
1691 416 1
1691 119 1
1691 1945 1
1691 1452 1
1691 1022 1
1691 108 1
1691 1964 1
1691 102 1
1691 93 1
1691 519 1
1691 1939 1
1691 524 1
2296 191 1
2296 1240 1
2296 440 1
2296 1193 1
2296 234 1
2296 576 1
2296 1806 1
2296 1467 1
2296 497 1
2296 16 1
2296 489 1
2296 434 1
2296 1429 1
2296 970 1
2296 343 1
2296 97 1
2296 2664 1
2296 491 1
2296 240 1
2296 575 1
2296 119 1
2296 260 1
2296 5 1
2296 289 1
2296 460 1
2296 633 1
2296 1418 1
2296 964 1
2296 535 1
2296 283 1
2296 439 1
2296 1009 1
2296 834 1
2008 2927 1
2008 1719 1
2008 91 1
2008 543 1
2008 3736 1
2008 983 1
2008 168 1
2008 991 1
2008 3387 1
2008 125 1
2008 3254 1
2008 3425 1
2008 816 1
2008 350 1
2008 1696 1
2008 863 1
2008 1270 1
1506 336 1
1506 191 1
1506 35 1
1506 813 1
1506 1014 1
1506 1046 1
1506 1197 1
1506 694 1
1506 252 1
1506 305 1
1506 357 1
1506 2422 1
1506 1697 1
1506 514 1
1506 70 1
1506 544 1
1506 1105 1
1506 1410 1
1506 383 1
1506 815 1
1506 1094 1
1506 981 1
1506 850 1
1506 754 1
1506 1840 1
1506 490 1
1506 1639 1
1506 541 1
1506 263 1
1506 883 1
1506 447 1
1506 206 1
1506 991 1
1506 489 1
1506 1426 1
1506 1997 1
1506 205 1
1506 3161 1
1506 3132 1
1506 920 1
1506 181 1
1506 1733 1
1506 429 1
1506 1950 1
1506 2416 1
1506 905 1
1506 1601 1
1506 909 1
1506 1471 1
1506 1068 1
1506 228 1
1506 1391 1
1506 1352 1
1506 995 1
1506 113 1
1506 833 1
1506 741 1
1506 2494 1
1506 1088 1
1506 3254 1
1506 165 1
1506 825 1
1506 1591 1
1506 1102 1
1506 1316 1
1506 1642 1
1506 766 1
1506 48 1
1506 816 1
1506 969 1
1506 989 1
1506 1418 1
1506 443 1
1506 573 1
1506 1107 1
1506 1731 1
1506 572 1
1506 153 1
1506 136 1
1506 1066 1
1506 73 1
1506 350 1
1506 1009 1
1506 219 1
1506 702 1
1506 183 1
1506 1355 1
1506 834 1
1506 863 1
1506 1384 1
1506 1726 1
761 607 1
761 83 1
761 30 1
761 256 1
761 2000 1
761 1197 1
761 49 1
761 103 1
761 775 1
761 152 1
761 70 1
761 414 1
761 1823 1
761 1757 1
761 867 1
761 316 1
761 206 1
761 235 1
761 293 1
761 1176 1
761 181 1
761 587 1
761 548 1
761 2168 1
761 172 1
761 892 1
761 1068 1
761 477 1
761 2178 1
761 171 1
761 55 1
761 3428 1
761 1183 1
761 266 1
761 764 1
761 393 1
761 415 1
761 729 1
761 17 1
761 547 1
761 130 1
761 149 1
761 102 1
761 449 1
761 633 1
761 1665 1
761 359 1
761 208 1
761 932 1
761 655 1
761 567 1
761 439 1
761 246 1
761 464 1
761 7 1
761 350 1
761 715 1
761 704 1
761 304 1
761 1981 1
761 780 1
761 361 1
1433 603 1
1433 1167 1
1433 960 1
1433 583 1
1433 1677 1
1433 1336 1
1433 234 1
1433 128 1
1433 1828 1
1433 1464 1
1433 224 1
1433 1177 1
1433 438 1
1433 168 1
1433 195 1
1433 2620 1
1433 262 1
1433 203 1
1433 1136 1
1433 1451 1
1433 1590 1
1433 1139 1
1433 396 1
1433 590 1
1433 208 1
1433 704 1
1433 2900 1
1433 147 1
2402 543 1
2402 2939 1
2402 2477 1
2402 2901 1
2402 2962 1
2402 2209 1
2402 1739 1
2402 2235 1
2402 326 1
2402 3137 1
2402 2371 1
2402 558 1
2402 2117 1
2402 2902 1
2402 2140 1
2402 1251 1
2402 2080 1
2402 2048 1
2402 3270 1
2402 350 1
2402 2218 1
2004 1936 1
2004 543 1
2004 1944 1
2004 247 1
2004 2399 1
2004 990 1
2004 2154 1
2004 1705 1
2004 347 1
2004 815 1
2004 2895 1
2004 2637 1
2004 2113 1
2004 1103 1
2004 867 1
2004 224 1
2004 869 1
2004 757 1
2004 1426 1
2004 3132 1
2004 1108 1
2004 868 1
2004 692 1
2004 2343 1
2004 2232 1
2004 1023 1
2004 575 1
2004 905 1
2004 172 1
2004 260 1
2004 64 1
2004 2158 1
2004 1851 1
2004 596 1
2004 2556 1
2004 286 1
2004 1044 1
2004 113 1
2004 3299 1
2004 3637 1
2004 2034 1
2004 1375 1
2004 2641 1
2004 2320 1
2004 555 1
2004 319 1
2004 502 1
2004 1365 1
2004 968 1
2004 3597 1
2004 2407 1
2004 2732 1
2004 865 1
2004 674 1
2004 1107 1
2004 2431 1
2004 567 1
2004 1995 1
2004 2903 1
2004 2878 1
2004 1832 1
2004 387 1
2004 1726 1
2845 1051 1
2845 191 1
2845 2249 1
2845 35 1
2845 270 1
2845 1343 1
2845 543 1
2845 30 1
2845 492 1
2845 1181 1
2845 2253 1
2845 49 1
2845 1435 1
2845 1465 1
2845 1350 1
2845 1190 1
2845 759 1
2845 1777 1
2845 957 1
2845 2997 1
2845 936 1
2845 839 1
2845 284 1
2845 1271 1
2845 454 1
2845 1882 1
2845 2076 1
2845 907 1
2845 4065 1
2845 2444 1
2845 1010 1
2845 126 1
2845 841 1
2845 327 1
2845 577 1
2845 2083 1
2845 800 1
2845 331 1
2845 235 1
2845 195 1
2845 726 1
2845 1138 1
2845 1283 1
2845 125 1
2845 2252 1
2845 868 1
2845 1589 1
2845 1023 1
2845 575 1
2845 1180 1
2845 1359 1
2845 1342 1
2845 119 1
2845 892 1
2845 3508 1
2845 260 1
2845 3203 1
2845 299 1
2845 311 1
2845 882 1
2845 909 1
2845 446 1
2845 365 1
2845 1892 1
2845 2585 1
2845 2824 1
2845 478 1
2845 203 1
2845 588 1
2845 542 1
2845 2819 1
2845 515 1
2845 3474 1
2845 39 1
2845 2454 1
2845 899 1
2845 2999 1
2845 673 1
2845 843 1
2845 537 1
2845 729 1
2845 108 1
2845 849 1
2845 481 1
2845 665 1
2845 547 1
2845 969 1
2845 989 1
2845 460 1
2845 1306 1
2845 1434 1
2845 674 1
2845 3092 1
2845 345 1
2845 465 1
2845 535 1
2845 175 1
2845 655 1
2845 1329 1
2845 439 1
2845 464 1
2845 7 1
2845 153 1
2845 350 1
2845 836 1
2845 1772 1
2845 976 1
2845 1222 1
2845 218 1
3660 2231 1
3660 2471 1
3660 3658 1
3660 288 1
3660 2888 1
3660 3787 1
3660 3074 1
3660 1300 1
3660 1096 1
3660 1065 1
3660 3242 1
3660 2348 1
3660 454 1
3660 2209 1
3660 3347 1
3660 2637 1
3660 3073 1
3660 3607 1
3660 511 1
3660 3355 1
3660 3685 1
3660 2441 1
3660 4040 1
3660 2337 1
3660 4041 1
3660 3354 1
3660 3121 1
3660 746 1
3660 4039 1
3660 1914 1
3660 2833 1
3660 3918 1
3660 3659 1
3660 3890 1
3660 3345 1
3660 3591 1
3660 3430 1
3660 3315 1
3660 3352 1
3660 3682 1
3660 2788 1
3660 3382 1
3660 3351 1
3660 2801 1
3660 2334 1
3660 3844 1
3660 3661 1
3660 3350 1
3660 3543 1
3660 2436 1
3660 3523 1
3660 3650 1
3660 3599 1
3660 2698 1
3660 3778 1
3660 3902 1
3660 3900 1
3660 3904 1
3660 2948 1
3660 3171 1
3660 3678 1
3660 2353 1
3660 1588 1
3660 2663 1
3660 2351 1
3660 3190 1
3660 2442 1
3660 380 1
3660 3687 1
3660 3842 1
3660 1113 1
3660 2352 1
3660 1502 1
3660 1055 1
3660 2162 1
3062 725 1
3062 2742 1
3062 1300 1
3062 2074 1
3062 300 1
3062 1217 1
3062 410 1
3062 2056 1
3062 235 1
3062 313 1
3062 342 1
3062 692 1
3062 2181 1
3062 311 1
3062 477 1
3062 2388 1
3062 1785 1
3062 556 1
3062 445 1
3062 319 1
3062 499 1
3062 2390 1
3062 215 1
3062 2082 1
3062 364 1
3062 335 1
3062 283 1
3062 9 1
3062 2546 1
3062 538 1
3062 380 1
3062 2432 1
2325 472 1
2325 267 1
2325 358 1
2325 543 1
2325 1014 1
2325 2359 1
2325 3074 1
2325 1801 1
2325 983 1
2325 514 1
2325 2308 1
2325 1410 1
2325 454 1
2325 263 1
2325 1103 1
2325 331 1
2325 206 1
2325 1353 1
2325 313 1
2325 4044 1
2325 3452 1
2325 558 1
2325 442 1
2325 172 1
2325 1008 1
2325 1851 1
2325 2556 1
2325 203 1
2325 3183 1
2325 542 1
2325 213 1
2325 2454 1
2325 747 1
2325 1482 1
2325 2418 1
2325 1431 1
2325 1182 1
2325 816 1
2325 319 1
2325 2407 1
2325 2774 1
2325 801 1
2325 364 1
2325 2669 1
2325 350 1
2325 1083 1
2325 1186 1
4013 2639 1
4013 3670 1
4013 737 1
4013 3713 1
4013 3359 1
4013 3306 1
4013 3367 1
4013 2073 1
4013 1343 1
4013 4025 1
4013 1014 1
4013 1923 1
4013 3761 1
4013 2359 1
4013 1693 1
4013 3074 1
4013 2892 1
4013 3736 1
4013 3182 1
4013 3242 1
4013 3365 1
4013 3915 1
4013 2651 1
4013 4021 1
4013 4016 1
4013 4017 1
4013 3944 1
4013 2317 1
4013 454 1
4013 2209 1
4013 4048 1
4013 1576 1
4013 282 1
4013 1868 1
4013 3983 1
4013 3377 1
4013 2906 1
4013 1103 1
4013 2798 1
4013 3199 1
4013 447 1
4013 2569 1
4013 206 1
4013 757 1
4013 1353 1
4013 3984 1
4013 3436 1
4013 738 1
4013 511 1
4013 2586 1
4013 3362 1
4013 3324 1
4013 271 1
4013 3824 1
4013 343 1
4013 2415 1
4013 2840 1
4013 3330 1
4013 1296 1
4013 721 1
4013 2722 1
4013 2337 1
4013 2181 1
4013 1008 1
4013 3366 1
4013 1926 1
4013 746 1
4013 1937 1
4013 4019 1
4013 3690 1
4013 3369 1
4013 2340 1
4013 2156 1
4013 1851 1
4013 3379 1
4013 4061 1
4013 2696 1
4013 3981 1
4013 3361 1
4013 3652 1
4013 2058 1
4013 3352 1
4013 3222 1
4013 2417 1
4013 4015 1
4013 542 1
4013 3357 1
4013 1698 1
4013 2841 1
4013 1326 1
4013 3911 1
4013 3376 1
4013 747 1
4013 1482 1
4013 2641 1
4013 3370 1
4013 2910 1
4013 4060 1
4013 816 1
4013 1762 1
4013 319 1
4013 3124 1
4013 1228 1
4013 3648 1
4013 801 1
4013 3284 1
4013 2273 1
4013 3414 1
4013 3378 1
4013 2786 1
4013 3649 1
4013 3760 1
4013 3374 1
4013 4052 1
4013 1625 1
4013 2791 1
4013 3320 1
4013 3026 1
4013 4020 1
4013 3671 1
4013 1946 1
4013 3364 1
4013 2361 1
4013 3728 1
4013 193 1
4013 3802 1
4013 3748 1
4013 2363 1
4013 2442 1
4013 3739 1
4013 350 1
4013 2946 1
4013 4056 1
4013 1083 1
4013 3767 1
4013 3411 1
4013 380 1
4013 2588 1
4013 3726 1
4013 2560 1
4013 3793 1
4013 3866 1
4013 834 1
4013 3994 1
4013 3375 1
4013 3372 1
4013 3360 1
3455 2542 1
3455 3563 1
3455 3496 1
3455 2558 1
3455 3028 1
3455 1353 1
3455 1837 1
3455 820 1
3455 2170 1
3455 542 1
3455 2494 1
3455 2277 1
3455 3698 1
3455 2159 1
2568 1174 1
2568 411 1
2568 757 1
2568 337 1
2568 1643 1
2568 1047 1
2568 1266 1
2568 515 1
2568 481 1
2568 332 1
2568 2052 1
2568 67 1
1460 513 1
1460 742 1
1460 221 1
1460 1693 1
1460 1348 1
1460 1467 1
1460 1499 1
1460 1125 1
1460 235 1
1460 293 1
1460 233 1
1460 587 1
1460 1281 1
1460 442 1
1460 735 1
1460 171 1
1460 1199 1
1460 229 1
1460 496 1
1460 203 1
1460 279 1
1460 747 1
1460 432 1
1460 48 1
1460 319 1
1460 1418 1
1460 7 1
1460 73 1
1460 2470 1
1460 1079 1
1460 361 1
1609 252 1
1609 771 1
1609 124 1
1609 907 1
1609 626 1
1609 591 1
1609 938 1
1609 963 1
1609 132 1
1609 528 1
1609 153 1
1609 1030 1
1609 786 1
1609 524 1
507 569 1
507 1046 1
507 1181 1
507 1366 1
507 583 1
507 1836 1
507 86 1
507 1652 1
507 1769 1
507 328 1
507 291 1
507 1545 1
507 874 1
507 901 1
507 1345 1
507 605 1
507 2684 1
507 659 1
507 1842 1
507 503 1
507 343 1
507 1155 1
507 373 1
507 2680 1
507 354 1
507 806 1
507 491 1
507 558 1
507 273 1
507 575 1
507 2424 1
507 461 1
507 1351 1
507 5 1
507 584 1
507 826 1
507 923 1
507 113 1
507 697 1
507 2032 1
507 3016 1
507 2248 1
507 1418 1
507 1089 1
507 1835 1
507 964 1
507 3060 1
507 464 1
507 350 1
507 483 1
507 1267 1
507 1751 1
507 2152 1
507 194 1
507 199 1
507 1114 1
2640 513 1
2640 1014 1
2640 1263 1
2640 2174 1
2640 2558 1
2640 626 1
2640 206 1
2640 1353 1
2640 1997 1
2640 442 1
2640 542 1
2640 3425 1
2640 2320 1
2640 1495 1
2640 816 1
2640 535 1
2640 567 1
2640 977 1
2640 1355 1
2640 919 1
569 3012 1
569 1580 1
569 1598 1
569 259 1
569 1181 1
569 725 1
569 2024 1
569 1777 1
569 291 1
569 1217 1
569 2111 1
569 414 1
569 312 1
569 954 1
569 2533 1
569 1386 1
569 595 1
569 118 1
569 757 1
569 562 1
569 3022 1
569 1229 1
569 2181 1
569 2247 1
569 311 1
569 1471 1
569 229 1
569 923 1
569 1027 1
569 281 1
569 2465 1
569 1326 1
569 899 1
569 2026 1
569 1760 1
569 499 1
569 180 1
569 1365 1
569 420 1
569 1203 1
569 580 1
569 674 1
569 494 1
569 748 1
569 1059 1
569 495 1
569 439 1
569 493 1
569 219 1
569 715 1
569 704 1
569 380 1
569 2030 1
569 317 1
569 1222 1
569 2042 1
1212 1188 1
1212 91 1
1212 88 1
1212 1702 1
1212 45 1
1212 1018 1
1212 1236 1
1212 49 1
1212 252 1
1212 1571 1
1212 116 1
1212 257 1
1212 956 1
1212 2102 1
1212 1253 1
1212 126 1
1212 242 1
1212 841 1
1212 2205 1
1212 326 1
1212 78 1
1212 118 1
1212 489 1
1212 787 1
1212 1202 1
1212 2206 1
1212 1834 1
1212 343 1
1212 37 1
1212 1023 1
1212 223 1
1212 480 1
1212 90 1
1212 261 1
1212 2246 1
1212 132 1
1212 542 1
1212 1192 1
1212 432 1
1212 843 1
1212 1365 1
1212 89 1
1212 664 1
1212 149 1
1212 449 1
1212 450 1
1212 535 1
1212 1059 1
1212 861 1
1212 1618 1
1212 798 1
1212 153 1
1212 350 1
1212 483 1
1212 1255 1
1212 976 1
1212 21 1
1212 218 1
1212 178 1
1212 245 1
1212 361 1
1212 157 1
1603 472 1
1603 1242 1
1603 3146 1
1603 86 1
1603 775 1
1603 2452 1
1603 224 1
1603 561 1
1603 381 1
1603 591 1
1603 563 1
1603 575 1
1603 325 1
1603 262 1
1603 2409 1
1603 1788 1
1603 2246 1
1603 1152 1
1603 1591 1
1603 1762 1
1603 180 1
1603 565 1
1603 1625 1
1603 350 1
1603 836 1
1603 776 1
1892 618 1
1892 3677 1
1892 492 1
1892 2542 1
1892 1687 1
1892 454 1
1892 248 1
1892 1103 1
1892 293 1
1892 1347 1
1892 1379 1
1892 1013 1
1892 3327 1
1892 108 1
1892 502 1
1892 1365 1
1892 2523 1
1892 1904 1
1892 1658 1
1892 3454 1
1892 1946 1
1892 723 1
1892 153 1
1892 602 1
1892 3177 1
1892 1060 1
3698 1343 1
3698 3529 1
3698 1585 1
3698 3519 1
3698 544 1
3698 3028 1
3698 536 1
3698 1103 1
3698 719 1
3698 1353 1
3698 3668 1
3698 1937 1
3698 3342 1
3698 3455 1
3698 3425 1
3698 816 1
3698 1624 1
3698 1604 1
3698 3171 1
3698 1625 1
3698 984 1
3698 1584 1
3698 1255 1
3698 1270 1
3538 1014 1
3538 2691 1
3538 1050 1
3538 3577 1
3538 3622 1
3538 994 1
3538 542 1
3538 3394 1
3538 1604 1
3538 3522 1
2534 1188 1
2534 1877 1
2534 49 1
2534 455 1
2534 1361 1
2534 234 1
2534 383 1
2534 414 1
2534 907 1
2534 326 1
2534 293 1
2534 959 1
2534 1020 1
2534 37 1
2534 963 1
2534 1007 1
2534 2463 1
2534 330 1
2534 108 1
2534 1130 1
2534 449 1
2534 655 1
2534 123 1
2534 773 1
2534 350 1
2534 1939 1
2534 776 1
3991 1041 1
3991 813 1
3991 30 1
3991 384 1
3991 1972 1
3991 1697 1
3991 3403 1
3991 1970 1
3991 541 1
3991 206 1
3991 3161 1
3991 511 1
3991 760 1
3991 2380 1
3991 868 1
3991 820 1
3991 354 1
3991 2556 1
3991 995 1
3991 1698 1
3991 2494 1
3991 1482 1
3991 2305 1
3991 556 1
3991 319 1
3991 1024 1
3991 1425 1
3991 350 1
3991 1042 1
3654 3670 1
3654 1984 1
3654 3658 1
3654 3756 1
3654 778 1
3654 3359 1
3654 3929 1
3654 3675 1
3654 1302 1
3654 1693 1
3654 3951 1
3654 3696 1
3654 1383 1
3654 1705 1
3654 2209 1
3654 1077 1
3654 3225 1
3654 3444 1
3654 1099 1
3654 2165 1
3654 1725 1
3654 2419 1
3654 3216 1
3654 866 1
3654 271 1
3654 2626 1
3654 2168 1
3654 3048 1
3654 3354 1
3654 1937 1
3654 2929 1
3654 1238 1
3654 2696 1
3654 2421 1
3654 1626 1
3654 3430 1
3654 3530 1
3654 542 1
3654 2420 1
3654 2332 1
3654 3474 1
3654 3376 1
3654 747 1
3654 1156 1
3654 3525 1
3654 2716 1
3654 931 1
3654 2792 1
3654 1762 1
3654 319 1
3654 1418 1
3654 3206 1
3654 2407 1
3654 2774 1
3654 3414 1
3654 3018 1
3654 3760 1
3654 3026 1
3654 158 1
3654 3002 1
3654 3836 1
3654 3050 1
3654 2159 1
3654 3294 1
717 1374 1
717 191 1
717 267 1
717 302 1
717 492 1
717 1900 1
717 2074 1
717 152 1
717 3082 1
717 675 1
717 383 1
717 312 1
717 1498 1
717 2193 1
717 1510 1
717 1455 1
717 2778 1
717 326 1
717 705 1
717 292 1
717 434 1
717 1063 1
717 293 1
717 1278 1
717 125 1
717 1462 1
717 469 1
717 2697 1
717 273 1
717 442 1
717 882 1
717 735 1
717 310 1
717 2208 1
717 2293 1
717 2466 1
717 96 1
717 1331 1
717 287 1
717 1387 1
717 1760 1
717 1005 1
717 108 1
717 1439 1
717 48 1
717 547 1
717 182 1
717 1365 1
717 130 1
717 2676 1
717 581 1
717 1228 1
717 1797 1
717 143 1
717 551 1
717 431 1
717 494 1
717 296 1
717 345 1
717 1329 1
717 464 1
717 7 1
717 926 1
717 1324 1
717 1267 1
717 317 1
717 1700 1
717 361 1
1338 1188 1
1338 781 1
1338 440 1
1338 221 1
1338 252 1
1338 1126 1
1338 708 1
1338 300 1
1338 156 1
1338 686 1
1338 42 1
1338 772 1
1338 242 1
1338 32 1
1338 224 1
1338 561 1
1338 331 1
1338 293 1
1338 563 1
1338 125 1
1338 1173 1
1338 273 1
1338 684 1
1338 892 1
1338 64 1
1338 662 1
1338 310 1
1338 265 1
1338 321 1
1338 1022 1
1338 1591 1
1338 182 1
1338 319 1
1338 180 1
1338 130 1
1338 215 1
1338 633 1
1338 1286 1
1338 1246 1
1338 1866 1
1338 1658 1
1338 47 1
1338 68 1
1338 175 1
1338 795 1
1338 1424 1
1338 567 1
1338 439 1
1338 1179 1
1338 706 1
1338 776 1
1338 178 1
1338 524 1
1338 1006 1
1513 1188 1
1513 191 1
1513 2319 1
1513 543 1
1513 2281 1
1513 1197 1
1513 695 1
1513 1909 1
1513 510 1
1513 250 1
1513 819 1
1513 394 1
1513 156 1
1513 2154 1
1513 454 1
1513 347 1
1513 3236 1
1513 3302 1
1513 1475 1
1513 383 1
1513 2519 1
1513 769 1
1513 126 1
1513 577 1
1513 595 1
1513 235 1
1513 195 1
1513 1766 1
1513 125 1
1513 469 1
1513 1842 1
1513 2343 1
1513 3084 1
1513 273 1
1513 1023 1
1513 442 1
1513 1989 1
1513 1008 1
1513 2589 1
1513 138 1
1513 171 1
1513 1047 1
1513 229 1
1513 1881 1
1513 496 1
1513 2008 1
1513 912 1
1513 588 1
1513 441 1
1513 2100 1
1513 967 1
1513 1102 1
1513 432 1
1513 1760 1
1513 1795 1
1513 1308 1
1513 1964 1
1513 319 1
1513 1365 1
1513 130 1
1513 1121 1
1513 1284 1
1513 633 1
1513 1418 1
1513 3092 1
1513 1904 1
1513 1959 1
1513 459 1
1513 1982 1
1513 464 1
1513 1189 1
1513 926 1
1513 2643 1
1513 1852 1
1513 73 1
1513 350 1
1513 976 1
1513 199 1
1513 1726 1
1513 844 1
1513 1067 1
1733 1517 1
1733 2785 1
1733 2400 1
1733 267 1
1733 1310 1
1733 91 1
1733 1796 1
1733 1014 1
1733 582 1
1733 855 1
1733 357 1
1733 1525 1
1733 434 1
1733 389 1
1733 760 1
1733 293 1
1733 558 1
1733 273 1
1733 2232 1
1733 1989 1
1733 171 1
1733 1469 1
1733 1776 1
1733 321 1
1733 542 1
1733 1161 1
1733 2494 1
1733 2641 1
1733 1760 1
1733 1935 1
1733 1286 1
1733 1418 1
1733 1228 1
1733 1627 1
1733 143 1
1733 364 1
1733 1276 1
1733 594 1
1733 1084 1
1733 464 1
1733 1344 1
1733 350 1
1733 3764 1
1733 2173 1
1733 1726 1
1733 1067 1
3008 1975 1
3008 267 1
3008 270 1
3008 3945 1
3008 486 1
3008 2223 1
3008 1354 1
3008 1300 1
3008 583 1
3008 1611 1
3008 375 1
3008 154 1
3008 2834 1
3008 2660 1
3008 2309 1
3008 2056 1
3008 293 1
3008 1278 1
3008 1593 1
3008 1294 1
3008 2362 1
3008 1450 1
3008 587 1
3008 2938 1
3008 2178 1
3008 1660 1
3008 87 1
3008 48 1
3008 1634 1
3008 547 1
3008 585 1
3008 215 1
3008 443 1
3008 1037 1
3008 2273 1
3008 296 1
3008 1460 1
3008 1329 1
3008 464 1
3008 2643 1
3008 1009 1
3008 696 1
3008 1816 1
3008 304 1
3008 1550 1
3008 1384 1
1669 679 1
1669 1310 1
1669 3056 1
1669 43 1
1669 1611 1
1669 1175 1
1669 268 1
1669 414 1
1669 312 1
1669 488 1
1669 666 1
1669 1180 1
1669 1342 1
1669 3067 1
1669 923 1
1669 396 1
1669 184 1
1669 2194 1
1669 283 1
1669 9 1
1669 98 1
1669 439 1
1669 1645 1
1669 2981 1
292 191 1
292 737 1
292 35 1
292 1653 1
292 267 1
292 513 1
292 397 1
292 270 1
292 294 1
292 680 1
292 302 1
292 30 1
292 492 1
292 421 1
292 322 1
292 259 1
292 1602 1
292 45 1
292 440 1
292 221 1
292 520 1
292 252 1
292 115 1
292 392 1
292 2147 1
292 426 1
292 103 1
292 855 1
292 250 1
292 202 1
292 314 1
292 775 1
292 173 1
292 391 1
292 973 1
292 2449 1
292 217 1
292 116 1
292 214 1
292 152 1
292 201 1
292 300 1
292 708 1
292 648 1
292 1701 1
292 517 1
292 284 1
292 238 1
292 272 1
292 686 1
292 414 1
292 1667 1
292 248 1
292 242 1
292 646 1
292 212 1
292 148 1
292 326 1
292 277 1
292 717 1
292 235 1
292 313 1
292 174 1
292 160 1
292 389 1
292 145 1
292 195 1
292 726 1
292 1278 1
292 225 1
292 222 1
292 333 1
292 318 1
292 97 1
292 425 1
292 181 1
292 298 1
292 220 1
292 315 1
292 354 1
292 876 1
292 176 1
292 308 1
292 796 1
292 273 1
292 887 1
292 684 1
292 74 1
292 442 1
292 172 1
292 119 1
292 223 1
292 64 1
292 311 1
292 904 1
292 301 1
292 458 1
292 877 1
292 525 1
292 229 1
292 1578 1
292 186 1
292 66 1
292 2446 1
292 419 1
292 289 1
292 310 1
292 203 1
292 297 1
292 104 1
292 423 1
292 437 1
292 265 1
292 279 1
292 2448 1
292 1863 1
292 3 1
292 96 1
292 253 1
292 441 1
292 619 1
292 452 1
292 417 1
292 393 1
292 1213 1
292 415 1
292 40 1
292 1392 1
292 556 1
292 108 1
292 255 1
292 17 1
292 396 1
292 196 1
292 779 1
292 34 1
292 420 1
292 150 1
292 215 1
292 2002 1
292 102 1
292 320 1
292 1434 1
292 184 1
292 1301 1
292 681 1
292 443 1
292 143 1
292 276 1
292 551 1
292 57 1
292 431 1
292 47 1
292 613 1
292 1370 1
292 359 1
292 616 1
292 68 1
292 161 1
292 748 1
292 208 1
292 465 1
292 175 1
292 655 1
292 290 1
292 226 1
292 567 1
292 7 1
292 136 1
292 231 1
292 1034 1
292 2447 1
292 900 1
292 405 1
292 269 1
292 704 1
292 653 1
292 304 1
292 2186 1
292 200 1
292 317 1
292 216 1
292 1021 1
292 58 1
292 170 1
292 1151 1
292 424 1
292 649 1
292 199 1
71 848 1
71 302 1
71 520 1
71 948 1
71 314 1
71 924 1
71 214 1
71 300 1
71 23 1
71 42 1
71 406 1
71 769 1
71 954 1
71 242 1
71 148 1
71 942 1
71 224 1
71 516 1
71 561 1
71 626 1
71 1039 1
71 205 1
71 591 1
71 560 1
71 293 1
71 278 1
71 19 1
71 79 1
71 917 1
71 99 1
71 189 1
71 796 1
71 299 1
71 311 1
71 232 1
71 171 1
71 66 1
71 412 1
71 203 1
71 230 1
71 531 1
71 51 1
71 132 1
71 265 1
71 142 1
71 213 1
71 163 1
71 169 1
71 185 1
71 1316 1
71 797 1
71 1 1
71 48 1
71 529 1
71 182 1
71 1166 1
71 180 1
71 530 1
71 395 1
71 102 1
71 782 1
71 1301 1
71 774 1
71 915 1
71 947 1
71 110 1
71 67 1
71 519 1
71 246 1
71 84 1
71 177 1
71 958 1
71 21 1
71 218 1
71 925 1
71 147 1
71 170 1
71 178 1
71 786 1
913 1954 1
913 848 1
913 768 1
913 109 1
913 43 1
913 521 1
913 771 1
913 23 1
913 933 1
913 940 1
913 224 1
913 516 1
913 857 1
913 935 1
913 19 1
913 99 1
913 938 1
913 446 1
913 1670 1
913 858 1
913 937 1
913 132 1
913 939 1
913 528 1
913 797 1
913 150 1
913 943 1
913 944 1
913 915 1
913 2202 1
913 110 1
913 67 1
913 36 1
913 786 1
913 846 1
913 245 1
913 860 1
2982 2658 1
2982 3723 1
2982 684 1
2982 2724 1
2982 2017 1
2982 501 1
2982 3868 1
2982 3630 1
1909 1366 1
1909 300 1
1909 2136 1
1909 1513 1
1909 315 1
1909 2393 1
1909 905 1
1909 599 1
1909 1578 1
1909 506 1
1909 2681 1
1909 114 1
1909 1196 1
1909 1346 1
1909 120 1
1909 567 1
1909 153 1
1909 350 1
1909 473 1
2465 1330 1
2465 1018 1
2465 2125 1
2465 1105 1
2465 817 1
2465 575 1
2465 1471 1
2465 604 1
2465 1121 1
2465 1309 1
2465 773 1
2465 1751 1
2465 473 1
1169 191 1
1169 35 1
1169 513 1
1169 1197 1
1169 695 1
1169 855 1
1169 1361 1
1169 1190 1
1169 70 1
1169 686 1
1169 907 1
1169 918 1
1169 911 1
1169 800 1
1169 224 1
1169 561 1
1169 500 1
1169 72 1
1169 160 1
1169 787 1
1169 591 1
1169 560 1
1169 1176 1
1169 806 1
1169 575 1
1169 172 1
1169 10 1
1169 978 1
1169 132 1
1169 515 1
1169 747 1
1169 1182 1
1169 537 1
1169 797 1
1169 529 1
1169 150 1
1169 93 1
1169 1370 1
1169 1059 1
1169 519 1
1169 567 1
1169 1338 1
1169 1191 1
1169 958 1
1169 218 1
1169 147 1
1169 1163 1
1169 524 1
2715 1630 1
2715 1944 1
2715 908 1
2715 1126 1
2715 578 1
2715 514 1
2715 154 1
2715 268 1
2715 454 1
2715 3665 1
2715 1949 1
2715 3071 1
2715 1997 1
2715 1472 1
2715 315 1
2715 3564 1
2715 549 1
2715 1427 1
2715 1038 1
2715 736 1
2715 547 1
2715 555 1
2715 319 1
2715 865 1
2715 801 1
2715 283 1
2715 2709 1
2715 2374 1
2715 3582 1
2715 1349 1
2715 2162 1
1144 75 1
1144 1877 1
1144 1240 1
1144 1430 1
1144 1703 1
1144 394 1
1144 466 1
1144 1644 1
1144 1243 1
1144 1650 1
1144 2974 1
1144 2826 1
1144 242 1
1144 1553 1
1144 800 1
1144 879 1
1144 3041 1
1144 292 1
1144 1522 1
1144 195 1
1144 3507 1
1144 225 1
1144 1572 1
1144 1147 1
1144 469 1
1144 666 1
1144 1180 1
1144 3508 1
1144 5 1
1144 478 1
1144 1321 1
1144 1395 1
1144 978 1
1144 2859 1
1144 1128 1
1144 1139 1
1144 1681 1
1144 1308 1
1144 34 1
1144 1130 1
1144 1790 1
1144 2002 1
1144 85 1
1144 2214 1
1144 1246 1
1144 1140 1
1144 551 1
1144 1679 1
1144 655 1
1144 464 1
1144 7 1
1144 1676 1
1144 1340 1
1144 1030 1
1144 94 1
1144 231 1
1144 1651 1
1144 1645 1
1144 704 1
1144 2288 1
1144 1729 1
1144 317 1
1144 894 1
1144 1826 1
3324 3713 1
3324 3359 1
3324 4023 1
3324 3367 1
3324 2554 1
3324 4025 1
3324 3910 1
3324 2930 1
3324 3007 1
3324 3182 1
3324 3365 1
3324 4024 1
3324 4016 1
3324 4021 1
3324 4017 1
3324 713 1
3324 4048 1
3324 1576 1
3324 3983 1
3324 3377 1
3324 2798 1
3324 3373 1
3324 3893 1
3324 2586 1
3324 3362 1
3324 343 1
3324 2415 1
3324 2840 1
3324 4013 1
3324 3366 1
3324 1926 1
3324 4019 1
3324 3369 1
3324 2156 1
3324 3379 1
3324 3981 1
3324 3652 1
3324 3909 1
3324 2356 1
3324 4015 1
3324 3357 1
3324 3151 1
3324 2593 1
3324 2841 1
3324 3376 1
3324 3370 1
3324 4060 1
3324 3629 1
3324 3124 1
3324 3284 1
3324 3378 1
3324 3371 1
3324 2431 1
3324 3649 1
3324 4018 1
3324 3320 1
3324 4020 1
3324 3364 1
3324 3728 1
3324 3748 1
3324 3739 1
3324 3726 1
3324 4014 1
3324 3372 1
3324 3360 1
1341 1051 1
1341 807 1
1341 960 1
1341 43 1
1341 103 1
1341 234 1
1341 166 1
1341 207 1
1341 248 1
1341 212 1
1341 205 1
1341 278 1
1341 222 1
1341 105 1
1341 1858 1
1341 181 1
1341 133 1
1341 909 1
1341 446 1
1341 229 1
1341 51 1
1341 1007 1
1341 132 1
1341 77 1
1341 324 1
1341 108 1
1341 255 1
1341 48 1
1341 134 1
1341 258 1
1341 93 1
1341 143 1
1341 409 1
1341 608 1
1341 884 1
1341 140 1
1341 209 1
1341 795 1
1341 519 1
1341 290 1
1341 136 1
1341 123 1
1341 958 1
1341 147 1
1341 635 1
1341 649 1
1341 194 1
1341 199 1
127 35 1
127 513 1
127 813 1
127 221 1
127 960 1
127 583 1
127 1801 1
127 391 1
127 214 1
127 546 1
127 166 1
127 936 1
127 1105 1
127 1073 1
127 815 1
127 128 1
127 566 1
127 497 1
127 127 1
127 951 1
127 402 1
127 845 1
127 263 1
127 595 1
127 1001 1
127 168 1
127 174 1
127 205 1
127 864 1
127 562 1
127 105 1
127 97 1
127 950 1
127 1804 1
127 558 1
127 1803 1
127 575 1
127 1452 1
127 1351 1
127 1068 1
127 229 1
127 1637 1
127 1802 1
127 66 1
127 113 1
127 1590 1
127 1016 1
127 564 1
127 185 1
127 8 1
127 1346 1
127 48 1
127 547 1
127 1678 1
127 989 1
127 404 1
127 565 1
127 93 1
127 580 1
127 801 1
127 1596 1
127 573 1
127 409 1
127 589 1
127 594 1
127 572 1
127 571 1
127 101 1
127 567 1
127 158 1
127 538 1
127 862 1
127 1635 1
127 1186 1
127 194 1
127 61 1
127 470 1
726 2188 1
726 3331 1
726 3332 1
726 270 1
726 807 1
726 1831 1
726 280 1
726 1465 1
726 1693 1
726 1830 1
726 252 1
726 583 1
726 33 1
726 699 1
726 759 1
726 1728 1
726 576 1
726 1932 1
726 154 1
726 1149 1
726 648 1
726 3051 1
726 1029 1
726 2519 1
726 1878 1
726 850 1
726 1739 1
726 2151 1
726 360 1
726 1010 1
726 1091 1
726 56 1
726 1004 1
726 1444 1
726 1605 1
726 2989 1
726 1463 1
726 235 1
726 757 1
726 292 1
726 434 1
726 2135 1
726 3333 1
726 337 1
726 1278 1
726 2252 1
726 469 1
726 503 1
726 3329 1
726 2371 1
726 2839 1
726 3111 1
726 3330 1
726 897 1
726 1296 1
726 2705 1
726 1320 1
726 491 1
726 3262 1
726 2976 1
726 1023 1
726 1180 1
726 785 1
726 442 1
726 1359 1
726 2385 1
726 1385 1
726 592 1
726 301 1
726 1901 1
726 735 1
726 2275 1
726 2021 1
726 1540 1
726 1934 1
726 525 1
726 1914 1
726 923 1
726 701 1
726 436 1
726 685 1
726 2395 1
726 2208 1
726 2388 1
726 1164 1
726 1863 1
726 2593 1
726 3250 1
726 2059 1
726 764 1
726 2022 1
726 2736 1
726 1600 1
726 2587 1
726 1795 1
726 499 1
726 2676 1
726 2407 1
726 1012 1
726 2273 1
726 2251 1
726 1215 1
726 431 1
726 1370 1
726 965 1
726 359 1
726 208 1
726 465 1
726 1003 1
726 175 1
726 1334 1
726 2052 1
726 700 1
726 98 1
726 439 1
726 355 1
726 703 1
726 7 1
726 1734 1
726 3228 1
726 1030 1
726 559 1
726 493 1
726 219 1
726 704 1
726 3282 1
726 2845 1
726 2347 1
726 2737 1
726 1991 1
726 2429 1
726 2668 1
726 2505 1
726 473 1
726 470 1
1036 30 1
1036 1046 1
1036 49 1
1036 252 1
1036 305 1
1036 103 1
1036 250 1
1036 1650 1
1036 447 1
1036 757 1
1036 235 1
1036 189 1
1036 2333 1
1036 1218 1
1036 386 1
1036 325 1
1036 132 1
1036 741 1
1036 564 1
1036 330 1
1036 108 1
1036 638 1
1036 95 1
1036 600 1
1036 567 1
1036 1292 1
1036 7 1
1036 317 1
1036 361 1
1036 524 1
2730 1975 1
2730 3856 1
2730 3606 1
2730 2219 1
2730 3886 1
2730 3784 1
2730 4054 1
2730 2023 1
2730 3681 1
2730 3617 1
2730 3846 1
2730 3601 1
2730 3723 1
2730 3725 1
2730 2773 1
2730 3847 1
2730 2308 1
2730 4033 1
2730 3708 1
2730 2806 1
2730 3977 1
2730 2050 1
2730 3821 1
2730 3596 1
2730 2637 1
2730 3986 1
2730 3006 1
2730 3781 1
2730 3618 1
2730 2312 1
2730 2569 1
2730 1522 1
2730 3594 1
2730 3611 1
2730 1735 1
2730 3750 1
2730 3593 1
2730 3950 1
2730 1648 1
2730 2441 1
2730 3116 1
2730 2181 1
2730 4028 1
2730 2913 1
2730 3117 1
2730 1715 1
2730 281 1
2730 1965 1
2730 3591 1
2730 3561 1
2730 3844 1
2730 3661 1
2730 4008 1
2730 3076 1
2730 3817 1
2730 752 1
2730 3873 1
2730 2436 1
2730 3657 1
2730 1760 1
2730 3189 1
2730 816 1
2730 2375 1
2730 3628 1
2730 3870 1
2730 3845 1
2730 2719 1
2730 1912 1
2730 1209 1
2730 3644 1
2730 3791 1
2730 1519 1
2730 3903 1
2730 3609 1
2730 3992 1
2730 3792 1
2730 3726 1
2730 3710 1
2730 3177 1
2730 1502 1
2730 2159 1
2639 2888 1
2639 3855 1
2639 3347 1
2639 282 1
2639 2163 1
2639 3354 1
2639 2178 1
2639 3352 1
2639 2552 1
2639 3671 1
2639 930 1
2639 2162 1
2722 336 1
2722 2554 1
2722 543 1
2722 3910 1
2722 2930 1
2722 1082 1
2722 4037 1
2722 634 1
2722 1296 1
2722 2337 1
2722 442 1
2722 3647 1
2722 2412 1
2722 741 1
2722 2494 1
2722 3115 1
2722 319 1
2722 3374 1
2722 1356 1
2722 3075 1
3231 543 1
3231 1796 1
3231 514 1
3231 2308 1
3231 268 1
3231 544 1
3231 454 1
3231 536 1
3231 1103 1
3231 1075 1
3231 331 1
3231 447 1
3231 206 1
3231 1353 1
3231 757 1
3231 2404 1
3231 1997 1
3231 125 1
3231 820 1
3231 558 1
3231 922 1
3231 2182 1
3231 321 1
3231 542 1
3231 213 1
3231 747 1
3231 1482 1
3231 3425 1
3231 931 1
3231 48 1
3231 816 1
3231 1365 1
3231 364 1
3231 573 1
3231 1625 1
3231 567 1
3231 1025 1
3231 984 1
3231 538 1
3231 350 1
3231 2726 1
3231 1270 1
2903 1046 1
2903 1354 1
2903 582 1
2903 433 1
2903 1094 1
2903 901 1
2903 1735 1
2903 1351 1
2903 596 1
2903 843 1
2903 1121 1
2903 1072 1
2903 304 1
2903 1327 1
2903 834 1
2903 2004 1
545 2256 1
545 2506 1
545 358 1
545 1796 1
545 1014 1
545 1263 1
545 2594 1
545 291 1
545 2136 1
545 1413 1
545 985 1
545 815 1
545 1647 1
545 2151 1
545 451 1
545 1289 1
545 490 1
545 2109 1
545 263 1
545 1491 1
545 1345 1
545 561 1
545 2134 1
545 331 1
545 206 1
545 313 1
545 743 1
545 469 1
545 1842 1
545 503 1
545 971 1
545 2996 1
545 1057 1
545 2307 1
545 2976 1
545 1359 1
545 1741 1
545 2247 1
545 909 1
545 2768 1
545 55 1
545 745 1
545 1405 1
545 1352 1
545 3088 1
545 427 1
545 542 1
545 1128 1
545 20 1
545 1323 1
545 1346 1
545 843 1
545 547 1
545 1966 1
545 969 1
545 1121 1
545 149 1
545 3169 1
545 283 1
545 700 1
545 1025 1
545 475 1
545 350 1
545 1255 1
545 3005 1
545 831 1
545 1055 1
545 1270 1
545 1262 1
3922 3052 1
3922 1014 1
3922 1586 1
3922 2209 1
3922 327 1
3922 1949 1
3922 3533 1
3922 224 1
3922 3199 1
3922 1353 1
3922 2313 1
3922 125 1
3922 1937 1
3922 922 1
3922 995 1
3922 542 1
3922 2801 1
3922 3474 1
3922 2272 1
3922 3425 1
3922 3832 1
3922 3722 1
3922 1625 1
3922 984 1
3922 3102 1
394 2231 1
394 398 1
394 2940 1
394 191 1
394 603 1
394 569 1
394 1330 1
394 83 1
394 1673 1
394 1014 1
394 2149 1
394 2939 1
394 440 1
394 1302 1
394 221 1
394 486 1
394 1830 1
394 1185 1
394 520 1
394 1193 1
394 1432 1
394 252 1
394 33 1
394 1126 1
394 1895 1
394 455 1
394 1595 1
394 314 1
394 1112 1
394 663 1
394 1652 1
394 578 1
394 116 1
394 505 1
394 1777 1
394 152 1
394 2336 1
394 300 1
394 407 1
394 385 1
394 400 1
394 1217 1
394 1029 1
394 2169 1
394 383 1
394 686 1
394 2331 1
394 1054 1
394 1467 1
394 651 1
394 410 1
394 754 1
394 579 1
394 248 1
394 852 1
394 577 1
394 1639 1
394 148 1
394 2368 1
394 867 1
394 1491 1
394 719 1
394 224 1
394 879 1
394 1747 1
394 118 1
394 1028 1
394 168 1
394 2056 1
394 235 1
394 2051 1
394 1522 1
394 1419 1
394 1426 1
394 195 1
394 1513 1
394 1735 1
394 293 1
394 1278 1
394 222 1
394 1123 1
394 333 1
394 2765 1
394 503 1
394 233 1
394 2264 1
394 568 1
394 373 1
394 315 1
394 1296 1
394 876 1
394 666 1
394 950 1
394 1268 1
394 1961 1
394 549 1
394 684 1
394 139 1
394 442 1
394 172 1
394 2674 1
394 1774 1
394 892 1
394 260 1
394 1008 1
394 311 1
394 847 1
394 446 1
394 1062 1
394 2938 1
394 735 1
394 262 1
394 138 1
394 477 1
394 1934 1
394 171 1
394 1199 1
394 399 1
394 877 1
394 1239 1
394 228 1
394 229 1
394 701 1
394 496 1
394 146 1
394 685 1
394 310 1
394 281 1
394 912 1
394 104 1
394 2789 1
394 275 1
394 1164 1
394 761 1
394 515 1
394 3 1
394 1076 1
394 213 1
394 2100 1
394 87 1
394 619 1
394 747 1
394 452 1
394 1156 1
394 393 1
394 1397 1
394 718 1
394 967 1
394 435 1
394 2531 1
394 2032 1
394 697 1
394 1387 1
394 151 1
394 593 1
394 688 1
394 108 1
394 17 1
394 1308 1
394 1495 1
394 182 1
394 682 1
394 499 1
394 502 1
394 180 1
394 34 1
394 420 1
394 2941 1
394 1203 1
394 460 1
394 155 1
394 356 1
394 1121 1
394 215 1
394 898 1
394 1277 1
394 774 1
394 2882 1
394 2407 1
394 580 1
394 143 1
394 2662 1
394 2251 1
394 551 1
394 431 1
394 1370 1
394 120 1
394 471 1
394 1460 1
394 68 1
394 345 1
394 1144 1
394 208 1
394 2802 1
394 140 1
394 600 1
394 586 1
394 226 1
394 98 1
394 36 1
394 703 1
394 464 1
394 7 1
394 2643 1
394 977 1
394 29 1
394 895 1
394 73 1
394 129 1
394 1009 1
394 1034 1
394 1074 1
394 559 1
394 2401 1
394 1772 1
394 1090 1
394 2942 1
394 2536 1
394 2618 1
394 21 1
394 218 1
394 1550 1
394 135 1
394 216 1
394 1021 1
394 1826 1
394 170 1
394 387 1
394 361 1
394 524 1
394 1158 1
394 473 1
394 22 1
893 398 1
893 75 1
893 288 1
893 164 1
893 543 1
893 2213 1
893 221 1
893 295 1
893 314 1
893 234 1
893 1221 1
893 179 1
893 1561 1
893 383 1
893 414 1
893 651 1
893 212 1
893 2817 1
893 235 1
893 1026 1
893 757 1
893 389 1
893 195 1
893 244 1
893 632 1
893 315 1
893 2427 1
893 308 1
893 37 1
893 1180 1
893 223 1
893 892 1
893 1218 1
893 299 1
893 2585 1
893 2095 1
893 685 1
893 286 1
893 423 1
893 427 1
893 3 1
893 452 1
893 435 1
893 1213 1
893 899 1
893 432 1
893 151 1
893 108 1
893 17 1
893 2947 1
893 182 1
893 2861 1
893 606 1
893 779 1
893 34 1
893 968 1
893 215 1
893 633 1
893 638 1
893 1866 1
893 600 1
893 98 1
893 136 1
893 306 1
893 1568 1
893 653 1
893 448 1
893 218 1
893 635 1
893 387 1
893 834 1
893 361 1
2688 1984 1
2688 853 1
2688 511 1
2688 2145 1
2688 827 1
2688 868 1
2688 315 1
2688 442 1
2688 3952 1
2688 1437 1
2688 3354 1
2688 746 1
2688 281 1
2688 1657 1
2688 747 1
2688 1591 1
2688 1760 1
2688 3599 1
2688 3124 1
2688 1503 1
2688 2882 1
2688 2552 1
2688 1209 1
2688 9 1
2688 350 1
3330 3915 1
3330 726 1
3330 2722 1
3330 3981 1
3330 3361 1
3330 2593 1
3330 1209 1
3330 3364 1
3330 3748 1
3671 2639 1
3671 3658 1
3671 2439 1
3671 3784 1
3671 3074 1
3671 1300 1
3671 426 1
3671 1111 1
3671 3855 1
3671 3347 1
3671 4003 1
3671 282 1
3671 2056 1
3671 3355 1
3671 3619 1
3671 2437 1
3671 3668 1
3671 2178 1
3671 3085 1
3671 3603 1
3671 3918 1
3671 3352 1
3671 2417 1
3671 3351 1
3671 2420 1
3671 2334 1
3671 3076 1
3671 3629 1
3671 2552 1
3671 3919 1
3671 538 1
3671 2341 1
3671 3640 1
3671 834 1
3671 3673 1
3840 1721 1
3840 990 1
3840 1263 1
3840 544 1
3840 2633 1
3840 3441 1
3840 2317 1
3840 3214 1
3840 206 1
3840 3161 1
3840 3639 1
3840 866 1
3840 1490 1
3840 2499 1
3840 3134 1
3840 3636 1
3840 1711 1
3840 321 1
3840 542 1
3840 3254 1
3840 1482 1
3840 3425 1
3840 2716 1
3840 3830 1
3840 816 1
3840 1762 1
3840 1365 1
3840 1107 1
3840 3341 1
3840 158 1
3840 3827 1
3840 1079 1
3840 2341 1
3840 1996 1
3881 3825 1
3881 3886 1
3881 3882 1
3881 3529 1
3881 3696 1
3881 3365 1
3881 2551 1
3881 3442 1
3881 3122 1
3881 2404 1
3881 3663 1
3881 2362 1
3881 2827 1
3881 3789 1
3881 3603 1
3881 3884 1
3881 1520 1
3881 3885 1
3881 3815 1
3881 3694 1
3881 2683 1
3881 3489 1
3881 3397 1
3881 3879 1
1653 1300 1
1653 314 1
1653 300 1
1653 869 1
1653 292 1
1653 160 1
1653 97 1
1653 181 1
1653 2434 1
1653 902 1
1653 299 1
1653 1390 1
1653 1578 1
1653 289 1
1653 2059 1
1653 1600 1
1653 547 1
1653 356 1
1653 2248 1
1653 1913 1
1653 2435 1
1653 283 1
1653 175 1
1653 571 1
1653 1025 1
1653 538 1
1653 1055 1
1877 1188 1
1877 259 1
1877 1465 1
1877 252 1
1877 103 1
1877 1728 1
1877 1029 1
1877 2243 1
1877 233 1
1877 1180 1
1877 446 1
1877 877 1
1877 1133 1
1877 2534 1
1877 967 1
1877 1144 1
1877 153 1
3386 3009 1
3386 1796 1
3386 384 1
3386 383 1
3386 413 1
3386 754 1
3386 331 1
3386 1426 1
3386 2731 1
3386 1428 1
3386 2825 1
3386 1007 1
3386 1431 1
3386 547 1
3386 2546 1
3386 1025 1
3386 158 1
3386 538 1
3386 350 1
3386 380 1
3386 1516 1
3157 813 1
3157 1585 1
3157 544 1
3157 536 1
3157 1763 1
3157 787 1
3157 2738 1
3157 1194 1
3157 1176 1
3157 972 1
3157 3127 1
3157 816 1
3157 3706 1
3157 535 1
3157 1584 1
3157 1191 1
2139 191 1
2139 111 1
2139 513 1
2139 384 1
2139 775 1
2139 328 1
2139 546 1
2139 468 1
2139 754 1
2139 1386 1
2139 235 1
2139 837 1
2139 864 1
2139 568 1
2139 220 1
2139 902 1
2139 260 1
2139 1351 1
2139 229 1
2139 1164 1
2139 2482 1
2139 1016 1
2139 747 1
2139 165 1
2139 547 1
2139 2128 1
2139 420 1
2139 404 1
2139 1089 1
2139 2116 1
2139 580 1
2139 801 1
2139 1835 1
2139 594 1
2139 3548 1
2139 283 1
2139 567 1
2139 1034 1
2139 1943 1
2139 1751 1
2139 194 1
2139 199 1
2139 1006 1
2139 473 1
4012 1721 1
4012 3200 1
4012 1343 1
4012 543 1
4012 1710 1
4012 544 1
4012 2317 1
4012 3173 1
4012 2558 1
4012 536 1
4012 206 1
4012 1353 1
4012 760 1
4012 125 1
4012 2329 1
4012 1711 1
4012 2898 1
4012 2417 1
4012 2142 1
4012 542 1
4012 1326 1
4012 3311 1
4012 319 1
4012 2698 1
4012 3138 1
4012 3722 1
4012 3171 1
4012 1024 1
4012 567 1
4012 350 1
4012 3416 1
4012 1058 1
689 3289 1
689 2658 1
689 1300 1
689 2455 1
689 1358 1
689 1053 1
689 757 1
689 1173 1
689 887 1
689 701 1
689 1758 1
689 213 1
689 501 1
689 287 1
689 3095 1
689 356 1
689 633 1
689 7 1
689 380 1
689 2623 1
689 361 1
3181 618 1
3181 3458 1
3181 710 1
3181 328 1
3181 819 1
3181 383 1
3181 981 1
3181 1650 1
3181 1988 1
3181 3514 1
3181 541 1
3181 552 1
3181 2222 1
3181 2134 1
3181 2954 1
3181 868 1
3181 1538 1
3181 1281 1
3181 2549 1
3181 133 1
3181 1008 1
3181 2622 1
3181 1440 1
3181 1414 1
3181 2937 1
3181 1183 1
3181 755 1
3181 2716 1
3181 378 1
3181 341 1
3181 1387 1
3181 843 1
3181 729 1
3181 17 1
3181 756 1
3181 319 1
3181 149 1
3181 1460 1
3181 2816 1
3181 2514 1
3181 2310 1
3181 1536 1
3181 2510 1
3181 1252 1
1447 618 1
1447 669 1
1447 256 1
1447 259 1
1447 1552 1
1447 291 1
1447 383 1
1447 1243 1
1447 312 1
1447 212 1
1447 224 1
1447 3022 1
1447 1821 1
1447 1287 1
1447 1047 1
1447 1881 1
1447 437 1
1447 1827 1
1447 213 1
1447 533 1
1447 537 1
1447 1634 1
1447 471 1
1447 153 1
1447 926 1
1447 350 1
1447 900 1
1447 317 1
1447 218 1
1447 706 1
1447 776 1
1447 170 1
871 1043 1
871 543 1
871 2359 1
871 2209 1
871 867 1
871 757 1
871 2404 1
871 343 1
871 721 1
871 587 1
871 1989 1
871 442 1
871 1068 1
871 1070 1
871 1087 1
871 747 1
871 1762 1
871 319 1
871 3471 1
871 2830 1
871 1100 1
871 1460 1
871 567 1
871 15 1
871 1058 1
871 2512 1
695 191 1
695 35 1
695 267 1
695 91 1
695 221 1
695 252 1
695 250 1
695 418 1
695 1652 1
695 839 1
695 1682 1
695 1106 1
695 566 1
695 951 1
695 402 1
695 248 1
695 911 1
695 224 1
695 1177 1
695 434 1
695 160 1
695 2849 1
695 195 1
695 787 1
695 1513 1
695 591 1
695 1429 1
695 225 1
695 832 1
695 1453 1
695 189 1
695 1020 1
695 117 1
695 892 1
695 1169 1
695 5 1
695 10 1
695 262 1
695 525 1
695 55 1
695 203 1
695 230 1
695 1451 1
695 978 1
695 423 1
695 132 1
695 761 1
695 515 1
695 185 1
695 792 1
695 794 1
695 849 1
695 1678 1
695 1154 1
695 793 1
695 130 1
695 460 1
695 1284 1
695 1286 1
695 3163 1
695 93 1
695 1683 1
695 409 1
695 884 1
695 594 1
695 535 1
695 283 1
695 175 1
695 795 1
695 567 1
695 952 1
695 7 1
695 720 1
695 900 1
695 1651 1
695 976 1
695 147 1
695 786 1
695 863 1
695 975 1
1236 302 1
1236 49 1
1236 252 1
1236 1616 1
1236 217 1
1236 1061 1
1236 257 1
1236 956 1
1236 907 1
1236 126 1
1236 239 1
1236 326 1
1236 1202 1
1236 225 1
1236 1617 1
1236 959 1
1236 1212 1
1236 37 1
1236 1237 1
1236 1157 1
1236 90 1
1236 261 1
1236 912 1
1236 39 1
1236 1642 1
1236 330 1
1236 89 1
1236 449 1
1236 947 1
1236 861 1
1236 627 1
1236 350 1
1236 1255 1
1236 178 1
3370 2471 1
3370 3359 1
3370 4023 1
3370 3529 1
3370 3519 1
3370 3365 1
3370 4024 1
3370 4016 1
3370 4017 1
3370 3377 1
3370 2842 1
3370 3984 1
3370 3893 1
3370 2707 1
3370 738 1
3370 2586 1
3370 3324 1
3370 1508 1
3370 4013 1
3370 3913 1
3370 4058 1
3370 2379 1
3370 3527 1
3370 4019 1
3370 3369 1
3370 3379 1
3370 4061 1
3370 2725 1
3370 3909 1
3370 4045 1
3370 4015 1
3370 3357 1
3370 2841 1
3370 3376 1
3370 3911 1
3370 3941 1
3370 3525 1
3370 4060 1
3370 1257 1
3370 3982 1
3370 3648 1
3370 3047 1
3370 3414 1
3370 1928 1
3370 3371 1
3370 3649 1
3370 4018 1
3370 3320 1
3370 4020 1
3370 3728 1
3370 3524 1
3370 3739 1
3370 3793 1
3370 2364 1
3370 3372 1
3164 2682 1
3164 543 1
3164 3279 1
3164 357 1
3164 1697 1
3164 1475 1
3164 1224 1
3164 1666 1
3164 148 1
3164 1345 1
3164 195 1
3164 2795 1
3164 820 1
3164 792 1
3164 567 1
3164 1982 1
3164 538 1
3164 350 1
3164 1079 1
3164 1826 1
3164 2215 1
3164 1761 1
1454 3813 1
1454 70 1
1454 383 1
1454 870 1
1454 1680 1
1454 942 1
1454 235 1
1454 787 1
1454 337 1
1454 366 1
1454 670 1
1454 1416 1
1454 949 1
1454 2871 1
1454 1881 1
1454 1 1
1454 395 1
1454 102 1
1454 2228 1
1454 2138 1
1454 567 1
1454 123 1
1454 3282 1
961 848 1
961 191 1
961 35 1
961 252 1
961 583 1
961 948 1
961 217 1
961 179 1
961 210 1
961 126 1
961 239 1
961 845 1
961 72 1
961 160 1
961 195 1
961 787 1
961 225 1
961 416 1
961 220 1
961 189 1
961 240 1
961 575 1
961 172 1
961 961 1
961 146 1
961 203 1
961 185 1
961 108 1
961 794 1
961 396 1
961 1678 1
961 420 1
961 460 1
961 443 1
961 409 1
961 572 1
961 208 1
961 767 1
961 7 1
961 704 1
961 58 1
961 524 1
910 2522 1
910 513 1
910 358 1
910 1328 1
910 30 1
910 1014 1
910 259 1
910 1693 1
910 582 1
910 855 1
910 1697 1
910 990 1
910 514 1
910 1105 1
910 839 1
910 2414 1
910 1231 1
910 536 1
910 1949 1
910 817 1
910 447 1
910 2312 1
910 206 1
910 1353 1
910 757 1
910 837 1
910 1426 1
910 2492 1
910 866 1
910 1800 1
910 1347 1
910 721 1
910 796 1
910 575 1
910 442 1
910 2424 1
910 2504 1
910 1068 1
910 1045 1
910 1793 1
910 2968 1
910 1373 1
910 427 1
910 437 1
910 1038 1
910 542 1
910 2034 1
910 213 1
910 747 1
910 2160 1
910 1196 1
910 48 1
910 2425 1
910 1418 1
910 1037 1
910 573 1
910 2523 1
910 68 1
910 567 1
910 1025 1
910 158 1
910 538 1
910 1309 1
910 350 1
910 1079 1
910 776 1
910 834 1
2511 1707 1
2511 2249 1
2511 376 1
2511 267 1
2511 30 1
2511 2213 1
2511 822 1
2511 1695 1
2511 1650 1
2511 451 1
2511 32 1
2511 2926 1
2511 326 1
2511 2515 1
2511 489 1
2511 195 1
2511 1735 1
2511 2489 1
2511 2313 1
2511 659 1
2511 1462 1
2511 343 1
2511 2500 1
2511 2504 1
2511 477 1
2511 922 1
2511 1851 1
2511 2106 1
2511 2017 1
2511 2953 1
2511 764 1
2511 441 1
2511 169 1
2511 108 1
2511 102 1
2511 1418 1
2511 765 1
2511 329 1
2511 2928 1
2511 926 1
2511 1699 1
2511 1939 1
2511 706 1
2511 921 1
2511 834 1
2511 1270 1
2138 2592 1
2138 267 1
2138 1310 1
2138 2742 1
2138 1435 1
2138 520 1
2138 252 1
2138 214 1
2138 1410 1
2138 561 1
2138 626 1
2138 198 1
2138 591 1
2138 2648 1
2138 278 1
2138 866 1
2138 488 1
2138 3892 1
2138 19 1
2138 119 1
2138 223 1
2138 1845 1
2138 325 1
2138 262 1
2138 229 1
2138 51 1
2138 1007 1
2138 2293 1
2138 87 1
2138 747 1
2138 26 1
2138 1454 1
2138 2999 1
2138 432 1
2138 792 1
2138 849 1
2138 3069 1
2138 499 1
2138 779 1
2138 1530 1
2138 460 1
2138 3191 1
2138 3158 1
2138 2398 1
2138 2440 1
2138 703 1
2138 1556 1
2138 177 1
2138 925 1
2138 1745 1
2138 178 1
2138 524 1
2138 157 1
316 288 1
316 294 1
316 302 1
316 45 1
316 440 1
316 252 1
316 103 1
316 314 1
316 300 1
316 154 1
316 268 1
316 156 1
316 1211 1
316 248 1
316 32 1
316 148 1
316 112 1
316 331 1
316 313 1
316 195 1
316 318 1
316 308 1
316 587 1
316 1210 1
316 887 1
316 905 1
316 299 1
316 311 1
316 301 1
316 303 1
316 1881 1
316 701 1
316 310 1
316 281 1
316 297 1
316 187 1
316 265 1
316 761 1
316 213 1
316 619 1
316 417 1
316 432 1
316 556 1
316 108 1
316 1208 1
316 182 1
316 196 1
316 215 1
316 102 1
316 633 1
316 320 1
316 774 1
316 93 1
316 443 1
316 1215 1
316 120 1
316 283 1
316 655 1
316 567 1
316 439 1
316 7 1
316 306 1
316 405 1
316 219 1
316 177 1
316 1207 1
316 387 1
316 780 1
316 1055 1
316 361 1
316 524 1
3659 2231 1
3659 1560 1
3659 2439 1
3659 3606 1
3659 3074 1
3659 1300 1
3659 1096 1
3659 3198 1
3659 2761 1
3659 3046 1
3659 3355 1
3659 3186 1
3659 2437 1
3659 2337 1
3659 442 1
3659 2833 1
3659 3345 1
3659 3315 1
3659 2788 1
3659 3352 1
3659 2801 1
3659 3431 1
3659 2678 1
3659 3543 1
3659 2436 1
3659 2345 1
3659 3189 1
3659 3650 1
3659 2673 1
3659 3902 1
3659 3900 1
3659 3904 1
3659 2948 1
3659 3171 1
3659 3859 1
3659 3901 1
3659 3190 1
3659 2442 1
3659 380 1
3659 3842 1
3659 3002 1
3659 2352 1
3659 1355 1
3659 1502 1
3659 1055 1
3659 2162 1
1804 543 1
1804 2292 1
1804 2309 1
1804 127 1
1804 1949 1
1804 1103 1
1804 1842 1
1804 2168 1
1804 2768 1
1804 1068 1
1804 1657 1
1804 48 1
1804 130 1
1804 2523 1
1804 535 1
1804 932 1
1804 350 1
1804 707 1
1804 1058 1
3286 1188 1
3286 267 1
3286 680 1
3286 302 1
3286 256 1
3286 455 1
3286 514 1
3286 300 1
3286 648 1
3286 148 1
3286 1103 1
3286 552 1
3286 316 1
3286 1028 1
3286 1362 1
3286 337 1
3286 318 1
3286 97 1
3286 587 1
3286 684 1
3286 1180 1
3286 1359 1
3286 301 1
3286 2238 1
3286 1562 1
3286 978 1
3286 2859 1
3286 3 1
3286 501 1
3286 1392 1
3286 108 1
3286 182 1
3286 793 1
3286 1216 1
3286 1543 1
3286 653 1
3286 317 1
3286 218 1
219 2188 1
219 75 1
219 197 1
219 35 1
219 376 1
219 513 1
219 288 1
219 270 1
219 294 1
219 543 1
219 302 1
219 256 1
219 2071 1
219 259 1
219 45 1
219 440 1
219 2192 1
219 221 1
219 520 1
219 252 1
219 583 1
219 115 1
219 43 1
219 295 1
219 305 1
219 103 1
219 855 1
219 250 1
219 1230 1
219 314 1
219 1611 1
219 234 1
219 391 1
219 328 1
219 217 1
219 771 1
219 1221 1
219 642 1
219 214 1
219 652 1
219 152 1
219 201 1
219 708 1
219 300 1
219 1204 1
219 154 1
219 70 1
219 385 1
219 156 1
219 291 1
219 517 1
219 13 1
219 179 1
219 284 1
219 1217 1
219 454 1
219 686 1
219 210 1
219 1878 1
219 850 1
219 312 1
219 1224 1
219 128 1
219 1032 1
219 428 1
219 630 1
219 2193 1
219 207 1
219 2066 1
219 1031 1
219 248 1
219 954 1
219 242 1
219 841 1
219 239 1
219 212 1
219 577 1
219 32 1
219 148 1
219 1464 1
219 326 1
219 1875 1
219 316 1
219 438 1
219 1227 1
219 2015 1
219 1000 1
219 634 1
219 1362 1
219 757 1
219 235 1
219 313 1
219 174 1
219 389 1
219 205 1
219 195 1
219 50 1
219 787 1
219 726 1
219 560 1
219 1735 1
219 563 1
219 278 1
219 225 1
219 222 1
219 125 1
219 318 1
219 1453 1
219 79 1
219 343 1
219 425 1
219 1780 1
219 298 1
219 1347 1
219 429 1
219 220 1
219 1589 1
219 176 1
219 678 1
219 430 1
219 308 1
219 189 1
219 587 1
219 240 1
219 37 1
219 273 1
219 1210 1
219 684 1
219 575 1
219 905 1
219 172 1
219 119 1
219 892 1
219 1218 1
219 1385 1
219 1013 1
219 660 1
219 299 1
219 64 1
219 311 1
219 2189 1
219 386 1
219 301 1
219 262 1
219 949 1
219 171 1
219 303 1
219 229 1
219 192 1
219 1133 1
219 923 1
219 186 1
219 701 1
219 66 1
219 436 1
219 457 1
219 1758 1
219 286 1
219 1027 1
219 310 1
219 113 1
219 281 1
219 912 1
219 1183 1
219 203 1
219 588 1
219 1152 1
219 1307 1
219 51 1
219 423 1
219 427 1
219 132 1
219 265 1
219 279 1
219 275 1
219 1863 1
219 266 1
219 3 1
219 687 1
219 213 1
219 501 1
219 87 1
219 619 1
219 747 1
219 452 1
219 417 1
219 1219 1
219 1156 1
219 185 1
219 967 1
219 755 1
219 1213 1
219 899 1
219 287 1
219 40 1
219 415 1
219 752 1
219 1139 1
219 236 1
219 673 1
219 432 1
219 151 1
219 1316 1
219 2191 1
219 556 1
219 792 1
219 108 1
219 255 1
219 1 1
219 48 1
219 1308 1
219 1872 1
219 396 1
219 182 1
219 196 1
219 522 1
219 420 1
219 968 1
219 1203 1
219 793 1
219 150 1
219 130 1
219 215 1
219 633 1
219 449 1
219 102 1
219 320 1
219 1200 1
219 1301 1
219 1228 1
219 1869 1
219 143 1
219 1246 1
219 1215 1
219 296 1
219 329 1
219 120 1
219 1782 1
219 2091 1
219 208 1
219 2194 1
219 1770 1
219 175 1
219 1003 1
219 2190 1
219 655 1
219 290 1
219 226 1
219 1216 1
219 439 1
219 36 1
219 703 1
219 464 1
219 7 1
219 153 1
219 926 1
219 136 1
219 29 1
219 306 1
219 350 1
219 231 1
219 483 1
219 1772 1
219 84 1
219 219 1
219 2187 1
219 177 1
219 704 1
219 380 1
219 653 1
219 2027 1
219 304 1
219 200 1
219 264 1
219 317 1
219 1222 1
219 1207 1
219 218 1
219 1911 1
219 683 1
219 216 1
219 706 1
219 58 1
219 170 1
219 178 1
219 786 1
219 780 1
219 524 1
219 199 1
219 2195 1
219 473 1
841 91 1
841 252 1
841 268 1
841 907 1
841 126 1
841 787 1
841 1245 1
841 1047 1
841 1238 1
841 90 1
841 142 1
841 108 1
841 89 1
841 460 1
841 861 1
841 1255 1
841 178 1
841 786 1
2450 1295 1
2450 2478 1
2450 518 1
2450 294 1
2450 164 1
2450 1488 1
2450 302 1
2450 383 1
2450 1739 1
2450 953 1
2450 545 1
2450 2083 1
2450 541 1
2450 974 1
2450 2056 1
2450 2243 1
2450 1908 1
2450 1008 1
2450 877 1
2450 1301 1
2450 143 1
2450 296 1
2450 465 1
2450 1003 1
2450 780 1
2450 834 1
3520 1295 1
3520 1014 1
3520 2691 1
3520 983 1
3520 3343 1
3520 544 1
3520 536 1
3520 206 1
3520 3161 1
3520 1172 1
3520 785 1
3520 2968 1
3520 3704 1
3520 994 1
3520 542 1
3520 1024 1
3520 3026 1
3520 984 1
3520 1425 1
3520 2726 1
3520 1996 1
3182 1990 1
3182 4023 1
3182 2223 1
3182 3951 1
3182 1812 1
3182 3365 1
3182 4024 1
3182 4021 1
3182 4016 1
3182 4017 1
3182 4048 1
3182 2906 1
3182 2798 1
3182 3072 1
3182 3373 1
3182 2586 1
3182 3324 1
3182 2279 1
3182 2840 1
3182 4013 1
3182 3452 1
3182 3405 1
3182 554 1
3182 2433 1
3182 3366 1
3182 3379 1
3182 3981 1
3182 3652 1
3182 3909 1
3182 3849 1
3182 4015 1
3182 3357 1
3182 2593 1
3182 2841 1
3182 1402 1
3182 3376 1
3182 3237 1
3182 2656 1
3182 3982 1
3182 3378 1
3182 3371 1
3182 1604 1
3182 2786 1
3182 3649 1
3182 4018 1
3182 3320 1
3182 4020 1
3182 3364 1
3182 3912 1
3182 3802 1
3182 1079 1
3182 3372 1
2327 2366 1
2327 1126 1
2327 512 1
2327 1483 1
2327 263 1
2327 3625 1
2327 2324 1
2327 331 1
2327 447 1
2327 125 1
2327 1428 1
2327 2333 1
2327 1851 1
2327 2493 1
2327 1760 1
2327 931 1
2327 3523 1
2327 816 1
2327 2561 1
2327 3791 1
2327 538 1
2327 1344 1
2327 350 1
2327 3839 1
2327 2629 1
2327 3246 1
2327 3827 1
3171 1936 1
3171 2742 1
3171 2177 1
3171 1840 1
3171 2590 1
3171 2343 1
3171 2333 1
3171 3352 1
3171 747 1
3171 547 1
3171 1731 1
3171 2663 1
3171 2946 1
3171 2374 1
3171 1058 1
3171 834 1
3171 1055 1
3171 805 1
3726 1975 1
3726 634 1
3726 2883 1
3726 2771 1
3726 1759 1
3726 1931 1
3726 2049 1
3414 737 1
3414 1719 1
3414 3560 1
3414 3359 1
3414 4023 1
3414 2554 1
3414 730 1
3414 3120 1
3414 2359 1
3414 3910 1
3414 2930 1
3414 3007 1
3414 1812 1
3414 3915 1
3414 4024 1
3414 4016 1
3414 4021 1
3414 4017 1
3414 268 1
3414 3944 1
3414 3566 1
3414 1576 1
3414 3983 1
3414 4037 1
3414 3377 1
3414 3368 1
3414 1103 1
3414 2798 1
3414 3435 1
3414 3984 1
3414 313 1
3414 3893 1
3414 3362 1
3414 271 1
3414 3824 1
3414 343 1
3414 2415 1
3414 3330 1
3414 4013 1
3414 2722 1
3414 4058 1
3414 3647 1
3414 3366 1
3414 1926 1
3414 4019 1
3414 2412 1
3414 4026 1
3414 3369 1
3414 3379 1
3414 2409 1
3414 3358 1
3414 3981 1
3414 3652 1
3414 3909 1
3414 3654 1
3414 2356 1
3414 3576 1
3414 2417 1
3414 4015 1
3414 2593 1
3414 2841 1
3414 3376 1
3414 3844 1
3414 3828 1
3414 3115 1
3414 2493 1
3414 3370 1
3414 4036 1
3414 319 1
3414 3284 1
3414 3378 1
3414 3371 1
3414 3340 1
3414 2431 1
3414 3649 1
3414 3583 1
3414 3374 1
3414 4052 1
3414 4018 1
3414 3320 1
3414 4020 1
3414 3912 1
3414 4055 1
3414 3411 1
3414 4022 1
3414 3827 1
3414 1079 1
3414 4014 1
3414 2349 1
3414 3075 1
3414 3375 1
3414 1894 1
3414 3360 1
461 2281 1
461 582 1
461 305 1
461 509 1
461 2010 1
461 514 1
461 1467 1
461 507 1
461 360 1
461 327 1
461 942 1
461 224 1
461 438 1
461 511 1
461 333 1
461 105 1
461 971 1
461 3004 1
461 2499 1
461 92 1
461 260 1
461 1862 1
461 1471 1
461 5 1
461 1850 1
461 1775 1
461 132 1
461 1016 1
461 40 1
461 1196 1
461 324 1
461 1365 1
461 1121 1
461 573 1
461 329 1
461 602 1
461 350 1
461 2629 1
461 3005 1
461 22 1
1008 2175 1
1008 1374 1
1008 111 1
1008 778 1
1008 358 1
1008 1310 1
1008 288 1
1008 1043 1
1008 1929 1
1008 543 1
1008 1796 1
1008 730 1
1008 259 1
1008 2742 1
1008 2223 1
1008 33 1
1008 2628 1
1008 2399 1
1008 1697 1
1008 1263 1
1008 152 1
1008 514 1
1008 154 1
1008 1690 1
1008 853 1
1008 1968 1
1008 3545 1
1008 383 1
1008 3247 1
1008 1498 1
1008 360 1
1008 754 1
1008 1289 1
1008 411 1
1008 2131 1
1008 1004 1
1008 541 1
1008 326 1
1008 867 1
1008 1491 1
1008 3325 1
1008 719 1
1008 561 1
1008 2315 1
1008 331 1
1008 634 1
1008 757 1
1008 313 1
1008 489 1
1008 2419 1
1008 1426 1
1008 787 1
1008 511 1
1008 3544 1
1008 827 1
1008 743 1
1008 2423 1
1008 125 1
1008 3032 1
1008 181 1
1008 2321 1
1008 373 1
1008 1347 1
1008 721 1
1008 1281 1
1008 1057 1
1008 273 1
1008 2500 1
1008 905 1
1008 442 1
1008 1437 1
1008 2365 1
1008 1062 1
1008 2555 1
1008 2622 1
1008 1068 1
1008 138 1
1008 171 1
1008 1440 1
1008 1793 1
1008 229 1
1008 1266 1
1008 478 1
1008 113 1
1008 2675 1
1008 203 1
1008 297 1
1008 2867 1
1008 104 1
1008 1446 1
1008 542 1
1008 2293 1
1008 3253 1
1008 1116 1
1008 2733 1
1008 830 1
1008 747 1
1008 1331 1
1008 3254 1
1008 362 1
1008 931 1
1008 816 1
1008 547 1
1008 1762 1
1008 1732 1
1008 1365 1
1008 633 1
1008 2879 1
1008 2407 1
1008 1627 1
1008 763 1
1008 590 1
1008 2251 1
1008 2669 1
1008 2518 1
1008 296 1
1008 1460 1
1008 345 1
1008 2935 1
1008 2048 1
1008 2078 1
1008 1946 1
1008 2104 1
1008 439 1
1008 475 1
1008 3091 1
1008 377 1
1008 158 1
1008 602 1
1008 538 1
1008 1324 1
1008 2325 1
1008 350 1
1008 2946 1
1008 1074 1
1008 2718 1
1008 1783 1
1008 2370 1
1008 1267 1
1008 1079 1
1008 1516 1
1008 2207 1
1008 2215 1
1008 780 1
1008 834 1
1008 1055 1
1008 2093 1
1008 3102 1
1008 1270 1
1008 2505 1
1008 844 1
2007 302 1
2007 1561 1
2007 413 1
2007 646 1
2007 313 1
2007 293 1
2007 278 1
2007 299 1
2007 311 1
2007 303 1
2007 412 1
2007 889 1
2007 265 1
2007 266 1
2007 1555 1
2007 408 1
2007 405 1
2007 200 1
2007 780 1
2643 1517 1
2643 267 1
2643 1330 1
2643 812 1
2643 492 1
2643 1046 1
2643 781 1
2643 725 1
2643 1300 1
2643 115 1
2643 426 1
2643 2957 1
2643 1737 1
2643 2449 1
2643 1221 1
2643 576 1
2643 3160 1
2643 2336 1
2643 154 1
2643 394 1
2643 1701 1
2643 1211 1
2643 1053 1
2643 454 1
2643 2857 1
2643 383 1
2643 686 1
2643 2111 1
2643 2826 1
2643 579 1
2643 2113 1
2643 6 1
2643 2490 1
2643 1396 1
2643 1362 1
2643 2056 1
2643 2419 1
2643 353 1
2643 342 1
2643 3008 1
2643 1296 1
2643 2437 1
2643 2746 1
2643 549 1
2643 1342 1
2643 2181 1
2643 2385 1
2643 260 1
2643 2155 1
2643 311 1
2643 2189 1
2643 1390 1
2643 592 1
2643 2938 1
2643 826 1
2643 3287 1
2643 229 1
2643 2289 1
2643 1578 1
2643 701 1
2643 2106 1
2643 2621 1
2643 2293 1
2643 1827 1
2643 417 1
2643 1206 1
2643 2032 1
2643 1346 1
2643 2191 1
2643 1005 1
2643 1479 1
2643 3068 1
2643 2508 1
2643 499 1
2643 356 1
2643 1121 1
2643 1922 1
2643 581 1
2643 443 1
2643 551 1
2643 2971 1
2643 2576 1
2643 1030 1
2643 350 1
2643 1009 1
2643 559 1
2643 269 1
2643 380 1
2643 707 1
2643 1550 1
2643 706 1
2643 1751 1
2183 252 1
2183 426 1
2183 985 1
2183 383 1
2183 402 1
2183 796 1
2183 2984 1
2183 596 1
2183 1578 1
2183 186 1
2183 2389 1
2183 2465 1
2183 761 1
2183 2293 1
2183 1760 1
2183 2320 1
2183 255 1
2183 1479 1
2183 481 1
2183 1418 1
2183 93 1
2183 962 1
2183 1246 1
2183 9 1
2183 600 1
2183 1955 1
2183 218 1
2183 831 1
2183 786 1
2183 834 1
2183 211 1
2183 524 1
3969 3332 1
3969 4054 1
3969 1830 1
3969 1932 1
3969 154 1
3969 3985 1
3969 3721 1
3969 1080 1
3969 1914 1
3969 3930 1
3969 1920 1
3969 2257 1
3969 2733 1
3969 2736 1
3969 3592 1
3969 3582 1
3969 2350 1
3969 2737 1
3308 3877 1
3308 3319 1
3308 3317 1
3308 3322 1
3308 154 1
3308 713 1
3308 3314 1
3308 3313 1
3308 2906 1
3308 2569 1
3308 3893 1
3308 3316 1
3308 4066 1
3308 3321 1
3308 2362 1
3308 3085 1
3308 3318 1
3308 3724 1
3308 3310 1
3308 319 1
3308 3162 1
3308 2364 1
3308 3866 1
3308 3633 1
1996 1598 1
1996 1014 1
1996 2177 1
1996 1354 1
1996 1350 1
1996 247 1
1996 514 1
1996 268 1
1996 1348 1
1996 1410 1
1996 2209 1
1996 263 1
1996 1103 1
1996 719 1
1996 206 1
1996 2112 1
1996 1426 1
1996 1997 1
1996 3111 1
1996 905 1
1996 785 1
1996 442 1
1996 172 1
1996 1427 1
1996 1793 1
1996 2409 1
1996 1587 1
1996 2502 1
1996 104 1
1996 321 1
1996 213 1
1996 1196 1
1996 766 1
1996 555 1
1996 910 1
1996 1503 1
1996 443 1
1996 573 1
1996 1107 1
1996 2591 1
1996 2669 1
1996 1084 1
1996 68 1
1996 2176 1
1996 835 1
1996 1024 1
1996 567 1
1996 1025 1
1996 158 1
1996 538 1
1996 1355 1
1996 2162 1
1996 1509 1
3115 3584 1
3115 3359 1
3115 3481 1
3115 3007 1
3115 512 1
3115 3093 1
3115 4037 1
3115 2722 1
3115 2365 1
3115 3647 1
3115 2412 1
3115 4026 1
3115 2411 1
3115 2330 1
3115 2764 1
3115 2214 1
3115 3414 1
3115 4022 1
3115 4014 1
3115 3075 1
3093 3221 1
3093 302 1
3093 730 1
3093 1046 1
3093 3761 1
3093 725 1
3093 3951 1
3093 1701 1
3093 1410 1
3093 1464 1
3093 541 1
3093 1103 1
3093 1345 1
3093 2056 1
3093 2419 1
3093 2711 1
3093 2616 1
3093 1437 1
3093 311 1
3093 1926 1
3093 1062 1
3093 584 1
3093 2356 1
3093 542 1
3093 2420 1
3093 3115 1
3093 1511 1
3093 2792 1
3093 1632 1
3093 2088 1
3093 2676 1
3093 3018 1
3093 2709 1
3093 350 1
3093 2547 1
3093 780 1
3093 1055 1
3093 3447 1
2553 1895 1
2553 3472 1
2553 383 1
2553 32 1
2553 326 1
2553 1363 1
2553 595 1
2553 717 1
2553 489 1
2553 591 1
2553 1898 1
2553 260 1
2553 2843 1
2553 923 1
2553 542 1
2553 3014 1
2553 287 1
2553 843 1
2553 1170 1
2553 962 1
2553 580 1
2553 364 1
2553 1913 1
2553 964 1
2553 495 1
2553 926 1
2553 350 1
2553 380 1
2553 653 1
2431 336 1
2431 328 1
2431 514 1
2431 268 1
2431 1053 1
2431 1426 1
2431 343 1
2431 315 1
2431 905 1
2431 1351 1
2431 2412 1
2431 2409 1
2431 1116 1
2431 931 1
2431 547 1
2431 555 1
2431 319 1
2431 538 1
2431 350 1
2431 387 1
2431 1055 1
3911 778 1
3911 4023 1
3911 3120 1
3911 3910 1
3911 3689 1
3911 3496 1
3911 1576 1
3911 331 1
3911 2279 1
3911 4013 1
3911 4058 1
3911 3369 1
3911 3652 1
3911 3909 1
3911 2058 1
3911 3148 1
3911 3828 1
3911 3370 1
3911 1762 1
3911 3414 1
3911 3371 1
3911 3912 1
3911 1981 1
3911 3372 1
1775 229 1
1121 191 1
1121 513 1
1121 781 1
1121 305 1
1121 509 1
1121 1777 1
1121 839 1
1121 675 1
1121 686 1
1121 128 1
1121 874 1
1121 3013 1
1121 490 1
1121 577 1
1121 1533 1
1121 2989 1
1121 1408 1
1121 1386 1
1121 3156 1
1121 293 1
1121 1382 1
1121 1155 1
1121 806 1
1121 796 1
1121 64 1
1121 2465 1
1121 927 1
1121 2781 1
1121 1375 1
1121 1591 1
1121 533 1
1121 1102 1
1121 537 1
1121 1521 1
1121 180 1
1121 149 1
1121 1838 1
1121 594 1
1121 600 1
1121 495 1
1121 464 1
1121 2643 1
1121 1309 1
1121 304 1
1121 1783 1
1121 707 1
1121 1267 1
1121 840 1
1121 199 1
1121 1129 1
1239 91 1
1239 1646 1
1239 781 1
1239 1126 1
1239 128 1
1239 907 1
1239 841 1
1239 626 1
1239 1202 1
1239 90 1
1239 261 1
1239 39 1
1239 460 1
1239 664 1
1239 1675 1
1239 535 1
1239 976 1
1239 524 1
2238 302 1
2238 686 1
2238 312 1
2238 434 1
2238 684 1
2238 902 1
2238 119 1
2238 299 1
2238 685 1
2238 113 1
2238 236 1
2238 547 1
2238 93 1
2238 335 1
2238 296 1
2238 748 1
2238 283 1
2238 9 1
2238 36 1
2238 1309 1
2238 676 1
2238 1222 1
410 618 1
410 2498 1
410 137 1
410 294 1
410 302 1
410 30 1
410 1014 1
410 256 1
410 725 1
410 43 1
410 314 1
410 257 1
410 300 1
410 394 1
410 166 1
410 400 1
410 454 1
410 238 1
410 144 1
410 414 1
410 651 1
410 852 1
410 212 1
410 148 1
410 326 1
410 447 1
410 235 1
410 313 1
410 292 1
410 145 1
410 342 1
410 293 1
410 318 1
410 343 1
410 1593 1
410 315 1
410 1360 1
410 308 1
410 37 1
410 887 1
410 548 1
410 172 1
410 299 1
410 311 1
410 1930 1
410 2115 1
410 303 1
410 228 1
410 113 1
410 310 1
410 297 1
410 2031 1
410 213 1
410 417 1
410 393 1
410 378 1
410 1 1
410 17 1
410 396 1
410 547 1
410 182 1
410 319 1
410 356 1
410 215 1
410 102 1
410 320 1
410 120 1
410 140 1
410 283 1
410 1334 1
410 226 1
410 567 1
410 439 1
410 7 1
410 153 1
410 350 1
410 405 1
410 84 1
410 891 1
410 467 1
410 380 1
410 304 1
410 200 1
410 1207 1
410 216 1
410 245 1
410 194 1
2229 2578 1
2229 2522 1
2229 1343 1
2229 543 1
2229 1014 1
2229 1693 1
2229 2691 1
2229 3258 1
2229 3051 1
2229 1988 1
2229 527 1
2229 4037 1
2229 1103 1
2229 3747 1
2229 2569 1
2229 206 1
2229 1997 1
2229 3544 1
2229 271 1
2229 1428 1
2229 233 1
2229 2996 1
2229 3452 1
2229 4035 1
2229 2988 1
2229 2340 1
2229 2323 1
2229 1047 1
2229 1758 1
2229 3659 1
2229 2580 1
2229 3352 1
2229 321 1
2229 1628 1
2229 931 1
2229 48 1
2229 4036 1
2229 2508 1
2229 765 1
2229 3904 1
2229 538 1
2229 1344 1
2229 2325 1
2229 350 1
2229 3737 1
2229 3827 1
2229 1502 1
3493 426 1
3493 1111 1
3493 4004 1
3493 3625 1
3493 2490 1
3493 3619 1
3493 3804 1
3493 3920 1
3493 3880 1
3493 3919 1
3493 3805 1
3493 3613 1
3493 2643 1
3493 3921 1
3493 3673 1
3782 3363 1
3782 3367 1
3782 3725 1
3782 3197 1
3782 312 1
3782 3983 1
3782 3377 1
3782 2569 1
3782 743 1
3782 3824 1
3782 343 1
3782 3861 1
3782 1926 1
3782 1937 1
3782 2156 1
3782 3973 1
3782 3875 1
3782 2301 1
3782 3979 1
3782 3374 1
3782 4052 1
3782 1912 1
3782 4005 1
3782 2237 1
3782 3739 1
3782 4056 1
3782 3411 1
3782 3836 1
3782 3372 1
1731 336 1
1731 543 1
1731 384 1
1731 426 1
1731 775 1
1731 328 1
1731 514 1
1731 2308 1
1731 1073 1
1731 815 1
1731 1345 1
1731 206 1
1731 866 1
1731 796 1
1731 1351 1
1731 281 1
1731 1736 1
1731 542 1
1731 547 1
1731 709 1
1731 573 1
1731 158 1
1731 538 1
1731 1344 1
1731 350 1
2698 1623 1
2698 514 1
2698 2308 1
2698 347 1
2698 2309 1
2698 1103 1
2698 447 1
2698 206 1
2698 757 1
2698 1426 1
2698 3685 1
2698 2337 1
2698 4041 1
2698 3121 1
2698 746 1
2698 2199 1
2698 3379 1
2698 2833 1
2698 2580 1
2698 3352 1
2698 564 1
2698 1482 1
2698 2436 1
2698 2345 1
2698 709 1
2698 3722 1
2698 2948 1
2698 2176 1
2698 1356 1
2698 2442 1
2698 1355 1
2698 3185 1
2698 2162 1
2698 1996 1
266 75 1
266 607 1
266 267 1
266 137 1
266 288 1
266 302 1
266 30 1
266 45 1
266 103 1
266 250 1
266 314 1
266 652 1
266 152 1
266 300 1
266 154 1
266 291 1
266 284 1
266 238 1
266 210 1
266 414 1
266 312 1
266 282 1
266 954 1
266 242 1
266 239 1
266 212 1
266 32 1
266 148 1
266 112 1
266 326 1
266 224 1
266 634 1
266 447 1
266 389 1
266 195 1
266 222 1
266 333 1
266 318 1
266 425 1
266 181 1
266 429 1
266 220 1
266 176 1
266 308 1
266 273 1
266 628 1
266 1210 1
266 74 1
266 444 1
266 119 1
266 299 1
266 311 1
266 10 1
266 303 1
266 186 1
266 66 1
266 412 1
266 401 1
266 889 1
266 310 1
266 265 1
266 417 1
266 435 1
266 108 1
266 48 1
266 408 1
266 396 1
266 182 1
266 319 1
266 779 1
266 34 1
266 420 1
266 609 1
266 215 1
266 320 1
266 120 1
266 36 1
266 7 1
266 153 1
266 219 1
266 177 1
266 653 1
266 200 1
266 264 1
266 317 1
266 216 1
266 58 1
266 635 1
343 336 1
343 35 1
343 30 1
343 1165 1
343 775 1
343 1652 1
343 328 1
343 576 1
343 2010 1
343 514 1
343 268 1
343 413 1
343 901 1
343 263 1
343 716 1
343 160 1
343 195 1
343 659 1
343 97 1
343 315 1
343 1950 1
343 1173 1
343 37 1
343 548 1
343 902 1
343 299 1
343 662 1
343 1068 1
343 477 1
343 436 1
343 1115 1
343 310 1
343 614 1
343 104 1
343 1016 1
343 255 1
343 547 1
343 555 1
343 449 1
343 1335 1
343 572 1
343 2176 1
343 1592 1
343 495 1
343 567 1
343 1292 1
343 158 1
343 1344 1
343 824 1
343 84 1
343 219 1
343 304 1
343 1943 1
343 863 1
343 1006 1
644 1980 1
644 288 1
644 543 1
644 1014 1
644 742 1
644 1622 1
644 1398 1
644 314 1
644 1701 1
644 1410 1
644 454 1
644 3273 1
644 383 1
644 1970 1
644 2960 1
644 1082 1
644 1988 1
644 1949 1
644 148 1
644 1103 1
644 206 1
644 1063 1
644 511 1
644 2738 1
644 293 1
644 762 1
644 469 1
644 343 1
644 181 1
644 315 1
644 1296 1
644 1538 1
644 351 1
644 3245 1
644 311 1
644 599 1
644 303 1
644 1038 1
644 1164 1
644 515 1
644 2531 1
644 2716 1
644 2191 1
644 108 1
644 408 1
644 3274 1
644 1964 1
644 319 1
644 502 1
644 3275 1
644 1632 1
644 215 1
644 633 1
644 320 1
644 2339 1
644 2220 1
644 3257 1
644 335 1
644 296 1
644 1003 1
644 175 1
644 567 1
644 464 1
644 7 1
644 1734 1
644 306 1
644 231 1
644 900 1
644 348 1
644 2547 1
644 380 1
644 653 1
644 1222 1
644 1207 1
644 1021 1
644 863 1
2178 1517 1
2178 485 1
2178 1967 1
2178 221 1
2178 252 1
2178 328 1
2178 154 1
2178 433 1
2178 1739 1
2178 901 1
2178 754 1
2178 1345 1
2178 331 1
2178 206 1
2178 235 1
2178 2001 1
2178 2474 1
2178 293 1
2178 743 1
2178 970 1
2178 1527 1
2178 1752 1
2178 1173 1
2178 721 1
2178 2437 1
2178 2329 1
2178 887 1
2178 905 1
2178 442 1
2178 909 1
2178 1351 1
2178 584 1
2178 802 1
2178 1587 1
2178 478 1
2178 2117 1
2178 104 1
2178 2058 1
2178 927 1
2178 761 1
2178 1600 1
2178 162 1
2178 3149 1
2178 697 1
2178 547 1
2178 1935 1
2178 585 1
2178 2248 1
2178 364 1
2178 2552 1
2178 3671 1
2178 1040 1
2178 350 1
2178 304 1
2178 387 1
2178 307 1
2178 1006 1
2178 844 1
2117 2231 1
2117 618 1
2117 1374 1
2117 191 1
2117 485 1
2117 1967 1
2117 543 1
2117 2837 1
2117 1014 1
2117 2670 1
2117 2742 1
2117 1300 1
2117 1403 1
2117 328 1
2117 2672 1
2117 544 1
2117 1974 1
2117 1348 1
2117 1105 1
2117 1410 1
2117 62 1
2117 383 1
2117 3665 1
2117 1077 1
2117 870 1
2117 901 1
2117 2582 1
2117 1840 1
2117 126 1
2117 536 1
2117 841 1
2117 2205 1
2117 32 1
2117 1533 1
2117 263 1
2117 1444 1
2117 867 1
2117 1103 1
2117 828 1
2117 869 1
2117 206 1
2117 837 1
2117 1997 1
2117 1735 1
2117 293 1
2117 1436 1
2117 2145 1
2117 2314 1
2117 810 1
2117 125 1
2117 1462 1
2117 1428 1
2117 1472 1
2117 820 1
2117 722 1
2117 806 1
2117 558 1
2117 1674 1
2117 887 1
2117 905 1
2117 172 1
2117 3159 1
2117 133 1
2117 1672 1
2117 64 1
2117 550 1
2117 592 1
2117 1708 1
2117 2622 1
2117 1978 1
2117 2201 1
2117 2929 1
2117 477 1
2117 922 1
2117 2178 1
2117 596 1
2117 923 1
2117 745 1
2117 2875 1
2117 310 1
2117 344 1
2117 2413 1
2117 2788 1
2117 1038 1
2117 542 1
2117 185 1
2117 1431 1
2117 287 1
2117 2716 1
2117 2268 1
2117 48 1
2117 1500 1
2117 539 1
2117 1861 1
2117 149 1
2117 1170 1
2117 1418 1
2117 184 1
2117 2774 1
2117 364 1
2117 3772 1
2117 1100 1
2117 2754 1
2117 3722 1
2117 2431 1
2117 1581 1
2117 1478 1
2117 1322 1
2117 1599 1
2117 567 1
2117 2104 1
2117 355 1
2117 1526 1
2117 538 1
2117 1344 1
2117 1356 1
2117 1324 1
2117 773 1
2117 350 1
2117 2402 1
2117 2624 1
2117 3078 1
2117 1894 1
2933 2124 1
2933 1539 1
2933 259 1
2933 1468 1
2933 328 1
2933 383 1
2933 2076 1
2933 414 1
2933 2151 1
2933 389 1
2933 1735 1
2933 125 1
2933 469 1
2933 1229 1
2933 540 1
2933 2843 1
2933 2106 1
2933 1405 1
2933 997 1
2933 1373 1
2933 275 1
2933 2600 1
2933 1331 1
2933 899 1
2933 792 1
2933 2140 1
2933 2985 1
2933 1922 1
2933 143 1
2933 2138 1
2933 977 1
2933 1034 1
2933 380 1
2933 3002 1
3278 3331 1
3278 1126 1
3278 2773 1
3278 454 1
3278 1882 1
3278 2960 1
3278 640 1
3278 3280 1
3278 1180 1
3278 596 1
3278 1395 1
3278 792 1
3278 2064 1
3278 2080 1
3278 655 1
3278 2104 1
3278 350 1
3278 1034 1
3278 831 1
1094 1367 1
1094 1014 1
1094 49 1
1094 582 1
1094 759 1
1094 1053 1
1094 1496 1
1094 62 1
1094 739 1
1094 126 1
1094 2205 1
1094 32 1
1094 72 1
1094 3298 1
1094 31 1
1094 1057 1
1094 1672 1
1094 2504 1
1094 1070 1
1094 1587 1
1094 3299 1
1094 2413 1
1094 542 1
1094 515 1
1094 1085 1
1094 741 1
1094 747 1
1094 185 1
1094 838 1
1094 1418 1
1094 364 1
1094 572 1
1094 208 1
1094 1322 1
1094 1599 1
1094 1528 1
1094 1982 1
1094 1072 1
1094 348 1
1094 1079 1
1094 387 1
1094 829 1
1094 1841 1
289 680 1
289 259 1
289 115 1
289 295 1
289 652 1
289 154 1
289 291 1
289 284 1
289 1048 1
289 312 1
289 1667 1
289 282 1
289 2444 1
289 248 1
289 242 1
289 148 1
289 1026 1
289 292 1
289 160 1
289 293 1
289 225 1
289 692 1
289 315 1
289 678 1
289 308 1
289 1450 1
289 887 1
289 139 1
289 2062 1
289 446 1
289 55 1
289 2421 1
289 297 1
289 187 1
289 437 1
289 623 1
289 1590 1
289 96 1
289 656 1
289 755 1
289 40 1
289 673 1
289 556 1
289 408 1
289 319 1
289 779 1
289 356 1
289 1306 1
289 161 1
289 748 1
289 9 1
289 655 1
289 290 1
289 7 1
289 29 1
289 1034 1
289 2443 1
289 317 1
289 1207 1
289 216 1
289 387 1
289 649 1
289 361 1
3188 3584 1
3188 1919 1
3188 3856 1
3188 1923 1
3188 3588 1
3188 3197 1
3188 2997 1
3188 3585 1
3188 312 1
3188 3119 1
3188 1938 1
3188 1396 1
3188 3484 1
3188 743 1
3188 3862 1
3188 1917 1
3188 2070 1
3188 2181 1
3188 3044 1
3188 3600 1
3188 3965 1
3188 3117 1
3188 3356 1
3188 1064 1
3188 3875 1
3188 2301 1
3188 1931 1
3188 1915 1
3188 3604 1
3188 3592 1
3188 865 1
3188 3976 1
3188 3583 1
3188 1912 1
3188 3961 1
3188 3602 1
3188 3726 1
3188 3573 1
3188 3185 1
2942 1623 1
2942 1801 1
2942 855 1
2942 1475 1
2942 3535 1
2942 1103 1
2942 235 1
2942 2686 1
2942 271 1
2942 354 1
2942 575 1
2942 2499 1
2942 3245 1
2942 133 1
2942 2199 1
2942 229 1
2942 2580 1
2942 1470 1
2942 2122 1
2942 2100 1
2942 1495 1
2942 1815 1
2942 1964 1
2942 565 1
2942 93 1
2942 1134 1
2942 2791 1
2942 567 1
2942 1267 1
2942 1751 1
2557 3498 1
2557 543 1
2557 1014 1
2557 3209 1
2557 1944 1
2557 1710 1
2557 1350 1
2557 1383 1
2557 990 1
2557 3242 1
2557 1263 1
2557 1484 1
2557 544 1
2557 1105 1
2557 1271 1
2557 675 1
2557 3175 1
2557 1712 1
2557 601 1
2557 754 1
2557 2891 1
2557 841 1
2557 3199 1
2557 2515 1
2557 2315 1
2557 206 1
2557 757 1
2557 1997 1
2557 2876 1
2557 125 1
2557 3298 1
2557 1347 1
2557 2585 1
2557 2182 1
2557 1414 1
2557 1715 1
2557 994 1
2557 542 1
2557 213 1
2557 2160 1
2557 1482 1
2557 2305 1
2557 931 1
2557 1479 1
2557 2425 1
2557 3392 1
2557 3393 1
2557 3206 1
2557 801 1
2557 573 1
2557 1835 1
2557 107 1
2557 25 1
2557 1625 1
2557 1024 1
2557 2802 1
2557 1713 1
2557 1946 1
2557 567 1
2557 2302 1
2557 158 1
2557 350 1
2557 3416 1
2557 3826 1
2557 1696 1
2557 1079 1
2557 2896 1
2557 1355 1
2557 834 1
418 1041 1
418 1051 1
418 191 1
418 288 1
418 302 1
418 30 1
418 256 1
418 259 1
418 45 1
418 49 1
418 252 1
418 390 1
418 103 1
418 855 1
418 250 1
418 234 1
418 1896 1
418 116 1
418 257 1
418 154 1
418 291 1
418 28 1
418 686 1
418 414 1
418 1106 1
418 128 1
418 248 1
418 841 1
418 242 1
418 1779 1
418 212 1
418 32 1
418 148 1
418 800 1
418 326 1
418 224 1
418 552 1
418 2255 1
418 447 1
418 757 1
418 235 1
418 434 1
418 195 1
418 293 1
418 563 1
418 225 1
418 866 1
418 1620 1
418 298 1
418 998 1
418 1589 1
418 1466 1
418 1360 1
418 950 1
418 273 1
418 172 1
418 299 1
418 2961 1
418 262 1
418 886 1
418 281 1
418 203 1
418 531 1
418 427 1
418 1007 1
418 132 1
418 265 1
418 1019 1
418 3 1
418 213 1
418 1127 1
418 1397 1
418 875 1
418 967 1
418 415 1
418 673 1
418 1316 1
418 1182 1
418 108 1
418 48 1
418 396 1
418 182 1
418 319 1
418 180 1
418 420 1
418 215 1
418 1609 1
418 134 1
418 1284 1
418 85 1
418 1246 1
418 1107 1
418 1299 1
418 551 1
418 1370 1
418 9 1
418 290 1
418 439 1
418 703 1
418 246 1
418 1457 1
418 7 1
418 153 1
418 29 1
418 73 1
418 231 1
418 1274 1
418 219 1
418 177 1
418 704 1
418 790 1
418 317 1
418 218 1
418 216 1
418 147 1
418 170 1
418 424 1
15 197 1
15 83 1
15 855 1
15 250 1
15 173 1
15 328 1
15 514 1
15 872 1
15 839 1
15 870 1
15 239 1
15 263 1
15 867 1
15 869 1
15 72 1
15 24 1
15 864 1
15 871 1
15 866 1
15 868 1
15 315 1
15 796 1
15 442 1
15 172 1
15 570 1
15 185 1
15 638 1
15 865 1
15 770 1
15 572 1
15 567 1
15 809 1
15 15 1
15 863 1
2913 543 1
2913 2496 1
2913 514 1
2913 2136 1
2913 675 1
2913 1647 1
2913 1444 1
2913 867 1
2913 837 1
2913 2424 1
2913 1741 1
2913 1722 1
2913 2199 1
2913 1047 1
2913 1469 1
2913 923 1
2913 321 1
2913 2417 1
2913 2167 1
2913 2025 1
2913 2121 1
2913 2495 1
2913 2514 1
2913 2853 1
2913 464 1
2913 350 1
2913 483 1
2913 1772 1
2913 3005 1
2913 1058 1
2913 863 1
2913 2512 1
2913 473 1
2597 91 1
2597 1383 1
2597 3017 1
2597 1103 1
2597 337 1
2597 125 1
2597 866 1
2597 2847 1
2597 905 1
2597 351 1
2597 2557 1
2597 1008 1
2597 1821 1
2597 1793 1
2597 3157 1
2597 3426 1
2597 849 1
2597 980 1
2597 25 1
2597 350 1
2597 1079 1
2597 1270 1
536 513 1
536 1967 1
536 1796 1
536 1585 1
536 578 1
536 990 1
536 544 1
536 839 1
536 126 1
536 842 1
536 206 1
536 806 1
536 796 1
536 1070 1
536 596 1
536 229 1
536 48 1
536 910 1
536 992 1
536 835 1
536 567 1
536 1955 1
536 776 1
536 3125 1
1364 1051 1
1364 513 1
1364 91 1
1364 49 1
1364 252 1
1364 328 1
1364 2885 1
1364 334 1
1364 1467 1
1364 3024 1
1364 248 1
1364 1938 1
1364 212 1
1364 757 1
1364 469 1
1364 425 1
1364 959 1
1364 662 1
1364 55 1
1364 1136 1
1364 1654 1
1364 265 1
1364 619 1
1364 393 1
1364 26 1
1364 547 1
1364 95 1
1364 1658 1
1364 965 1
1364 535 1
1364 586 1
1364 1982 1
1364 1265 1
1364 464 1
1364 1734 1
1364 231 1
1364 976 1
1364 467 1
1364 218 1
1364 387 1
1364 424 1
1364 677 1
2705 2231 1
2705 3332 1
2705 221 1
2705 582 1
2705 1932 1
2705 154 1
2705 2806 1
2705 2205 1
2705 2001 1
2705 726 1
2705 1735 1
2705 125 1
2705 469 1
2705 1472 1
2705 3330 1
2705 2626 1
2705 592 1
2705 1471 1
2705 1540 1
2705 1934 1
2705 1092 1
2705 2593 1
2705 764 1
2705 1920 1
2705 2736 1
2705 718 1
2705 3334 1
2705 349 1
2705 1928 1
2705 714 1
2705 655 1
2705 475 1
2705 3969 1
2705 1222 1
2705 2350 1
2705 2737 1
857 848 1
857 197 1
857 109 1
857 521 1
857 771 1
857 940 1
857 935 1
857 938 1
857 1670 1
857 939 1
857 528 1
857 913 1
857 178 1
857 786 1
857 846 1
857 860 1
25 30 1
25 990 1
25 815 1
25 754 1
25 993 1
25 991 1
25 796 1
25 172 1
25 592 1
25 995 1
25 994 1
25 51 1
25 992 1
25 102 1
25 801 1
25 573 1
25 567 1
25 996 1
1495 111 1
1495 1703 1
1495 152 1
1495 394 1
1495 872 1
1495 3418 1
1495 383 1
1495 2520 1
1495 3829 1
1495 2259 1
1495 224 1
1495 832 1
1495 2114 1
1495 796 1
1495 1023 1
1495 1062 1
1495 229 1
1495 588 1
1495 3344 1
1495 741 1
1495 1624 1
1495 565 1
1495 2273 1
1495 590 1
1495 1716 1
1495 567 1
1495 377 1
1495 73 1
1495 2942 1
1495 1981 1
1495 834 1
782 1313 1
782 781 1
782 695 1
782 768 1
782 520 1
782 43 1
782 391 1
782 521 1
782 771 1
782 154 1
782 407 1
782 23 1
782 238 1
782 42 1
782 769 1
782 534 1
782 32 1
782 224 1
782 52 1
782 516 1
782 561 1
782 591 1
782 560 1
782 278 1
782 19 1
782 99 1
782 172 1
782 847 1
782 71 1
782 912 1
782 531 1
782 230 1
782 51 1
782 132 1
782 142 1
782 213 1
782 169 1
782 26 1
782 797 1
782 529 1
782 854 1
782 180 1
782 1166 1
782 530 1
782 130 1
782 395 1
782 150 1
782 915 1
782 947 1
782 110 1
782 67 1
782 209 1
782 795 1
782 519 1
782 246 1
782 218 1
782 147 1
782 178 1
782 786 1
782 916 1
20 778 1
20 91 1
20 855 1
20 257 1
20 23 1
20 326 1
20 224 1
20 489 1
20 24 1
20 278 1
20 920 1
20 605 1
20 222 1
20 315 1
20 491 1
20 922 1
20 923 1
20 255 1
20 1 1
20 130 1
20 219 1
20 921 1
20 170 1
20 361 1
20 919 1
1004 2752 1
1004 2439 1
1004 2342 1
1004 742 1
1004 1300 1
1004 314 1
1004 357 1
1004 699 1
1004 2449 1
1004 268 1
1004 1701 1
1004 1496 1
1004 1968 1
1004 454 1
1004 2857 1
1004 2169 1
1004 383 1
1004 2826 1
1004 579 1
1004 32 1
1004 1103 1
1004 867 1
1004 634 1
1004 726 1
1004 511 1
1004 1766 1
1004 1462 1
1004 1593 1
1004 315 1
1004 1950 1
1004 354 1
1004 1538 1
1004 549 1
1004 1774 1
1004 2887 1
1004 1008 1
1004 311 1
1004 1056 1
1004 1414 1
1004 701 1
1004 927 1
1004 279 1
1004 1002 1
1004 1085 1
1004 96 1
1004 764 1
1004 2494 1
1004 747 1
1004 393 1
1004 1956 1
1004 2003 1
1004 3543 1
1004 752 1
1004 2999 1
1004 2019 1
1004 556 1
1004 319 1
1004 2491 1
1004 2766 1
1004 1037 1
1004 2734 1
1004 2273 1
1004 364 1
1004 1100 1
1004 1604 1
1004 1003 1
1004 9 1
1004 2914 1
1004 1329 1
1004 3542 1
1004 676 1
1004 350 1
1004 900 1
1004 380 1
1004 1222 1
1004 706 1
1004 1021 1
1004 3292 1
1004 387 1
1004 1055 1
1004 361 1
1004 2980 1
1004 1270 1
1004 1114 1
3643 2790 1
3643 1014 1
3643 1465 1
3643 3074 1
3643 1300 1
3643 426 1
3643 357 1
3643 1078 1
3643 3403 1
3643 1705 1
3643 1103 1
3643 1353 1
3643 3238 1
3643 3636 1
3643 2744 1
3643 393 1
3643 556 1
3643 931 1
3643 2523 1
3643 3438 1
3643 2754 1
3643 2552 1
3643 2791 1
3643 3531 1
3258 3818 1
3258 1710 1
3258 1695 1
3258 1050 1
3258 3214 1
3258 601 1
3258 536 1
3258 125 1
3258 4044 1
3258 2725 1
3258 994 1
3258 542 1
3258 3148 1
3258 1182 1
3258 502 1
3258 3629 1
3258 3047 1
3258 2925 1
3258 765 1
3258 1718 1
3258 3722 1
3258 3026 1
3258 1584 1
3258 2143 1
3258 1355 1
2323 3213 1
2323 536 1
2323 263 1
2323 1353 1
2323 1834 1
2323 1428 1
2323 542 1
2323 350 1
2188 336 1
2188 2890 1
2188 1975 1
2188 2231 1
2188 3709 1
2188 669 1
2188 1456 1
2188 518 1
2188 737 1
2188 2108 1
2188 2682 1
2188 1330 1
2188 3553 1
2188 288 1
2188 1220 1
2188 270 1
2188 2092 1
2188 3256 1
2188 543 1
2188 30 1
2188 2071 1
2188 259 1
2188 2149 1
2188 440 1
2188 725 1
2188 3099 1
2188 3692 1
2188 115 1
2188 2477 1
2188 2455 1
2188 1126 1
2188 295 1
2188 1223 1
2188 305 1
2188 3427 1
2188 1230 1
2188 1611 1
2188 357 1
2188 2496 1
2188 663 1
2188 1403 1
2188 2024 1
2188 1263 1
2188 1221 1
2188 2651 1
2188 2047 1
2188 3263 1
2188 1932 1
2188 546 1
2188 2144 1
2188 300 1
2188 708 1
2188 1204 1
2188 1035 1
2188 385 1
2188 1690 1
2188 2217 1
2188 2488 1
2188 2551 1
2188 291 1
2188 2154 1
2188 284 1
2188 1217 1
2188 1053 1
2188 2050 1
2188 454 1
2188 512 1
2188 2381 1
2188 3985 1
2188 383 1
2188 1145 1
2188 686 1
2188 1878 1
2188 414 1
2188 312 1
2188 3535 1
2188 1473 1
2188 2036 1
2188 2472 1
2188 1224 1
2188 122 1
2188 1467 1
2188 3894 1
2188 1032 1
2188 1739 1
2188 1498 1
2188 1577 1
2188 2193 1
2188 2603 1
2188 2066 1
2188 2079 1
2188 126 1
2188 248 1
2188 2809 1
2188 954 1
2188 1949 1
2188 2085 1
2188 2083 1
2188 56 1
2188 1464 1
2188 541 1
2188 1103 1
2188 1916 1
2188 1408 1
2188 1875 1
2188 1345 1
2188 3072 1
2188 1227 1
2188 1725 1
2188 1000 1
2188 2315 1
2188 2915 1
2188 634 1
2188 118 1
2188 168 1
2188 434 1
2188 2014 1
2188 195 1
2188 1986 1
2188 337 1
2188 760 1
2188 726 1
2188 3487 1
2188 1138 1
2188 1735 1
2188 293 1
2188 1261 1
2188 920 1
2188 2038 1
2188 659 1
2188 125 1
2188 3233 1
2188 758 1
2188 3996 1
2188 1428 1
2188 692 1
2188 1780 1
2188 298 1
2188 1294 1
2188 1417 1
2188 2697 1
2188 806 1
2188 2416 1
2188 1320 1
2188 2016 1
2188 587 1
2188 2072 1
2188 227 1
2188 1268 1
2188 37 1
2188 3955 1
2188 273 1
2188 1229 1
2188 684 1
2188 2357 1
2188 905 1
2188 3500 1
2188 1359 1
2188 2616 1
2188 1601 1
2188 2988 1
2188 892 1
2188 1385 1
2188 2247 1
2188 2724 1
2188 299 1
2188 2922 1
2188 1008 1
2188 2062 1
2188 746 1
2188 2063 1
2188 1708 1
2188 2589 1
2188 1985 1
2188 477 1
2188 2238 1
2188 303 1
2188 2182 1
2188 1047 1
2188 877 1
2188 1775 1
2188 3453 1
2188 923 1
2188 3356 1
2188 701 1
2188 2833 1
2188 2556 1
2188 1405 1
2188 3659 1
2188 1758 1
2188 90 1
2188 2017 1
2188 1027 1
2188 310 1
2188 3497 1
2188 281 1
2188 1965 1
2188 588 1
2188 994 1
2188 1422 1
2188 265 1
2188 275 1
2188 279 1
2188 2417 1
2188 2031 1
2188 542 1
2188 2034 1
2188 2721 1
2188 1754 1
2188 2033 1
2188 3278 1
2188 764 1
2188 501 1
2188 2494 1
2188 1931 1
2188 452 1
2188 417 1
2188 1219 1
2188 899 1
2188 40 1
2188 2999 1
2188 533 1
2188 2019 1
2188 2812 1
2188 1760 1
2188 792 1
2188 931 1
2188 1544 1
2188 2947 1
2188 3274 1
2188 2049 1
2188 2053 1
2188 555 1
2188 1365 1
2188 3275 1
2188 420 1
2188 2544 1
2188 1203 1
2188 2045 1
2188 1951 1
2188 2491 1
2188 633 1
2188 102 1
2188 1838 1
2188 1859 1
2188 2882 1
2188 2407 1
2188 2228 1
2188 143 1
2188 2734 1
2188 276 1
2188 765 1
2188 2754 1
2188 2107 1
2188 551 1
2188 2044 1
2188 1731 1
2188 3192 1
2188 352 1
2188 3583 1
2188 296 1
2188 120 1
2188 1782 1
2188 2091 1
2188 748 1
2188 1811 1
2188 1225 1
2188 2048 1
2188 535 1
2188 1003 1
2188 2052 1
2188 2226 1
2188 9 1
2188 655 1
2188 2572 1
2188 2028 1
2188 1216 1
2188 439 1
2188 459 1
2188 36 1
2188 703 1
2188 377 1
2188 193 1
2188 1292 1
2188 7 1
2188 1952 1
2188 926 1
2188 1526 1
2188 3184 1
2188 3142 1
2188 350 1
2188 2447 1
2188 483 1
2188 3609 1
2188 405 1
2188 219 1
2188 3130 1
2188 380 1
2188 2027 1
2188 304 1
2188 2030 1
2188 264 1
2188 3710 1
2188 317 1
2188 1222 1
2188 1207 1
2188 2614 1
2188 218 1
2188 1911 1
2188 683 1
2188 706 1
2188 3002 1
2188 2564 1
2188 2945 1
2188 3185 1
2188 361 1
2188 3303 1
2188 2980 1
2188 3447 1
2188 2172 1
2188 3557 1
2188 3400 1
2188 2195 1
2188 473 1
2188 2242 1
1222 1051 1
1222 607 1
1222 191 1
1222 737 1
1222 2108 1
1222 288 1
1222 270 1
1222 259 1
1222 440 1
1222 695 1
1222 115 1
1222 510 1
1222 295 1
1222 455 1
1222 1336 1
1222 418 1
1222 2024 1
1222 476 1
1222 708 1
1222 300 1
1222 268 1
1222 291 1
1222 284 1
1222 1211 1
1222 454 1
1222 686 1
1222 312 1
1222 1106 1
1222 248 1
1222 954 1
1222 242 1
1222 32 1
1222 263 1
1222 326 1
1222 224 1
1222 235 1
1222 292 1
1222 160 1
1222 195 1
1222 787 1
1222 2489 1
1222 181 1
1222 220 1
1222 1173 1
1222 966 1
1222 950 1
1222 37 1
1222 273 1
1222 684 1
1222 625 1
1222 119 1
1222 1218 1
1222 299 1
1222 909 1
1222 904 1
1222 477 1
1222 701 1
1222 496 1
1222 436 1
1222 685 1
1222 286 1
1222 289 1
1222 1152 1
1222 1136 1
1222 265 1
1222 671 1
1222 279 1
1222 501 1
1222 452 1
1222 417 1
1222 1219 1
1222 287 1
1222 415 1
1222 1102 1
1222 697 1
1222 1642 1
1222 792 1
1222 108 1
1222 1137 1
1222 1681 1
1222 1308 1
1222 408 1
1222 396 1
1222 1964 1
1222 499 1
1222 215 1
1222 93 1
1222 681 1
1222 668 1
1222 1246 1
1222 409 1
1222 551 1
1222 589 1
1222 296 1
1222 120 1
1222 748 1
1222 655 1
1222 495 1
1222 567 1
1222 439 1
1222 459 1
1222 36 1
1222 1338 1
1222 405 1
1222 219 1
1222 177 1
1222 704 1
1222 304 1
1222 1729 1
1222 317 1
1222 1207 1
1222 218 1
1222 706 1
1222 683 1
1222 786 1
1222 361 1
1222 524 1
1222 199 1
2808 411 1
2808 1103 1
2808 2315 1
2808 2056 1
2808 1353 1
2808 3701 1
2808 1138 1
2808 1766 1
2808 3556 1
2808 2321 1
2808 1989 1
2808 2158 1
2808 592 1
2808 458 1
2808 1164 1
2808 1736 1
2808 2320 1
2808 182 1
2808 2948 1
2808 1588 1
2808 350 1
2808 3411 1
2808 1671 1
2808 2075 1
2808 2207 1
2808 387 1
1526 2790 1
1526 1515 1
1526 1300 1
1526 1348 1
1526 2520 1
1526 1289 1
1526 2368 1
1526 1103 1
1526 1994 1
1526 206 1
1526 2329 1
1526 1989 1
1526 1056 1
1526 171 1
1526 2199 1
1526 994 1
1526 1038 1
1526 542 1
1526 741 1
1526 1628 1
1526 931 1
1526 2774 1
1526 364 1
1526 2754 1
1526 335 1
1526 1982 1
1526 3641 1
1526 73 1
1526 2510 1
1526 2907 1
1526 2560 1
1526 2162 1
3155 1517 1
3155 2679 1
3155 1967 1
3155 1488 1
3155 2807 1
3155 1014 1
3155 1098 1
3155 1071 1
3155 3260 1
3155 268 1
3155 3433 1
3155 2174 1
3155 3753 1
3155 451 1
3155 326 1
3155 2056 1
3155 757 1
3155 353 1
3155 3436 1
3155 511 1
3155 3578 1
3155 3309 1
3155 1523 1
3155 2769 1
3155 2782 1
3155 2697 1
3155 2280 1
3155 1008 1
3155 3121 1
3155 1850 1
3155 1469 1
3155 2502 1
3155 423 1
3155 2356 1
3155 275 1
3155 2284 1
3155 1420 1
3155 2272 1
3155 533 1
3155 2917 1
3155 1387 1
3155 3310 1
3155 356 1
3155 443 1
3155 3138 1
3155 3244 1
3155 2523 1
3155 1731 1
3155 1486 1
3155 3398 1
3155 1547 1
3155 567 1
3155 1074 1
3155 2536 1
3155 1355 1
3155 387 1
3155 834 1
3155 1751 1
2192 1221 1
2192 291 1
2192 284 1
2192 331 1
2192 119 1
2192 299 1
2192 1027 1
2192 279 1
2192 2454 1
2192 417 1
2192 792 1
2192 3274 1
2192 547 1
2192 633 1
2192 143 1
2192 36 1
2192 219 1
2192 380 1
2192 1222 1
2192 1911 1
2192 706 1
1974 3221 1
1974 1630 1
1974 1046 1
1974 1126 1
1974 1415 1
1974 1403 1
1974 2336 1
1974 263 1
1974 1499 1
1974 634 1
1974 2056 1
1974 1426 1
1974 1278 1
1974 876 1
1974 2412 1
1974 1440 1
1974 1044 1
1974 1076 1
1974 1203 1
1974 364 1
1974 377 1
1974 350 1
1974 1222 1
620 288 1
620 302 1
620 252 1
620 314 1
620 300 1
620 291 1
620 284 1
620 414 1
620 242 1
620 148 1
620 263 1
620 447 1
620 389 1
620 293 1
620 429 1
620 119 1
620 265 1
620 266 1
620 108 1
620 48 1
620 215 1
620 7 1
620 219 1
620 304 1
620 264 1
620 317 1
620 216 1
1570 75 1
1570 1515 1
1570 302 1
1570 252 1
1570 510 1
1570 455 1
1570 103 1
1570 314 1
1570 990 1
1570 407 1
1570 385 1
1570 454 1
1570 1573 1
1570 1031 1
1570 1039 1
1570 1362 1
1570 298 1
1570 315 1
1570 1173 1
1570 678 1
1570 966 1
1570 950 1
1570 904 1
1570 2179 1
1570 55 1
1570 588 1
1570 279 1
1570 1164 1
1570 3 1
1570 3250 1
1570 741 1
1570 875 1
1570 667 1
1570 1316 1
1570 108 1
1570 481 1
1570 396 1
1570 665 1
1570 182 1
1570 1609 1
1570 633 1
1570 681 1
1570 674 1
1570 2251 1
1570 654 1
1570 208 1
1570 465 1
1570 655 1
1570 459 1
1570 703 1
1570 246 1
1570 7 1
1570 269 1
1570 2186 1
1570 317 1
1570 448 1
1570 218 1
1570 387 1
1570 677 1
1570 524 1
2050 1975 1
2050 1919 1
2050 2219 1
2050 3620 1
2050 3871 1
2050 3166 1
2050 3470 1
2050 2217 1
2050 3545 1
2050 3843 1
2050 2193 1
2050 2775 1
2050 1317 1
2050 3383 1
2050 2730 1
2050 3262 1
2050 2181 1
2050 2724 1
2050 299 1
2050 1926 1
2050 3106 1
2050 1899 1
2050 3874 1
2050 3978 1
2050 2819 1
2050 2733 1
2050 1771 1
2050 752 1
2050 1760 1
2050 2729 1
2050 1632 1
2050 3629 1
2050 3587 1
2050 2645 1
2050 3630 1
2050 3870 1
2050 2719 1
2050 1512 1
2050 1519 1
2050 3609 1
2050 3614 1
2050 3445 1
2050 3797 1
2050 1207 1
2050 3703 1
2050 3959 1
2050 2980 1
2050 805 1
3845 3395 1
3845 3306 1
3845 3232 1
3845 288 1
3845 742 1
3845 2811 1
3845 2543 1
3845 4011 1
3845 2308 1
3845 1974 1
3845 2136 1
3845 454 1
3845 512 1
3845 3304 1
3845 2209 1
3845 3924 1
3845 2660 1
3845 2309 1
3845 3753 1
3845 4003 1
3845 3638 1
3845 3429 1
3845 3450 1
3845 1103 1
3845 3325 1
3845 705 1
3845 1345 1
3845 3383 1
3845 1997 1
3845 2738 1
3845 2730 1
3845 271 1
3845 1743 1
3845 3794 1
3845 2232 1
3845 2168 1
3845 2884 1
3845 550 1
3845 746 1
3845 2158 1
3845 2744 1
3845 596 1
3845 2502 1
3845 2058 1
3845 3430 1
3845 1064 1
3845 3315 1
3845 1038 1
3845 542 1
3845 3431 1
3845 393 1
3845 2678 1
3845 718 1
3845 2910 1
3845 2268 1
3845 2436 1
3845 3975 1
3845 1182 1
3845 2747 1
3845 3189 1
3845 1365 1
3845 1861 1
3845 1935 1
3845 3537 1
3845 801 1
3845 590 1
3845 3421 1
3845 2948 1
3845 3454 1
3845 3632 1
3845 535 1
3845 567 1
3845 350 1
3845 3943 1
3845 3779 1
3845 3177 1
3845 1502 1
3845 361 1
3845 3075 1
3845 2162 1
3845 3305 1
3845 3045 1
3845 3878 1
3845 3123 1
2447 1653 1
2447 1488 1
2447 30 1
2447 725 1
2447 1069 1
2447 3051 1
2447 454 1
2447 1077 1
2447 292 1
2447 3932 1
2447 1541 1
2447 1469 1
2447 1578 1
2447 4008 1
2447 3599 1
2447 3842 1
2447 2215 1
2569 2229 1
2569 3306 1
2569 3915 1
2569 154 1
2569 454 1
2569 3273 1
2569 490 1
2569 235 1
2569 353 1
2569 195 1
2569 511 1
2569 2038 1
2569 343 1
2569 1965 1
2569 1304 1
2569 792 1
2569 756 1
2569 487 1
2569 499 1
2569 319 1
2569 332 1
2569 335 1
2569 345 1
2569 1003 1
2569 9 1
2569 380 1
2569 3375 1
3457 1630 1
3457 543 1
3457 1014 1
3457 822 1
3457 1623 1
3457 2670 1
3457 1693 1
3457 2308 1
3457 268 1
3457 544 1
3457 1053 1
3457 1491 1
3457 331 1
3457 2056 1
3457 1268 1
3457 905 1
3457 2833 1
3457 1587 1
3457 1758 1
3457 542 1
3457 764 1
3457 1493 1
3457 1387 1
3457 931 1
3457 48 1
3457 1280 1
3457 2882 1
3457 765 1
3457 2786 1
3457 1461 1
3457 1625 1
3457 283 1
3457 1356 1
3457 1090 1
3457 1327 1
3457 387 1
3457 1055 1
3752 1295 1
3752 543 1
3752 1695 1
3752 1105 1
3752 675 1
3752 3566 1
3752 3496 1
3752 2558 1
3752 2134 1
3752 206 1
3752 1353 1
3752 125 1
3752 2328 1
3752 599 1
3752 1764 1
3752 833 1
3752 542 1
3752 1482 1
3752 2861 1
3752 793 1
3752 3334 1
3752 1357 1
3752 3914 1
1380 111 1
1380 597 1
1380 1792 1
1380 2759 1
1380 3418 1
1380 383 1
1380 1231 1
1380 1498 1
1380 527 1
1380 126 1
1380 1289 1
1380 32 1
1380 3777 1
1380 842 1
1380 869 1
1380 591 1
1380 1800 1
1380 820 1
1380 3245 1
1380 299 1
1380 1008 1
1380 2622 1
1380 596 1
1380 229 1
1380 570 1
1380 1587 1
1380 51 1
1380 542 1
1380 1657 1
1380 598 1
1380 747 1
1380 185 1
1380 843 1
1380 1495 1
1380 838 1
1380 2128 1
1380 2407 1
1380 364 1
1380 1254 1
1380 377 1
1380 46 1
1380 602 1
1380 350 1
1380 2836 1
1380 2207 1
1380 2512 1
1428 336 1
1428 710 1
1428 1929 1
1428 30 1
1428 1992 1
1428 3386 1
1428 357 1
1428 642 1
1428 514 1
1428 3297 1
1428 62 1
1428 454 1
1428 732 1
1428 2558 1
1428 263 1
1428 1103 1
1428 331 1
1428 2315 1
1428 447 1
1428 206 1
1428 1353 1
1428 511 1
1428 864 1
1428 1278 1
1428 2731 1
1428 1472 1
1428 721 1
1428 2722 1
1428 549 1
1428 2329 1
1428 2337 1
1428 905 1
1428 548 1
1428 442 1
1428 1989 1
1428 3380 1
1428 746 1
1428 1978 1
1428 2929 1
1428 1427 1
1428 3224 1
1428 1068 1
1428 2340 1
1428 2323 1
1428 1352 1
1428 995 1
1428 1965 1
1428 542 1
1428 3586 1
1428 1326 1
1428 766 1
1428 2316 1
1428 2508 1
1428 539 1
1428 2659 1
1428 3772 1
1428 2431 1
1428 2546 1
1428 1025 1
1428 602 1
1428 538 1
1428 1356 1
1428 824 1
1428 350 1
1428 1349 1
1428 2634 1
1428 1055 1
1428 1060 1
1428 2162 1
223 848 1
223 398 1
223 75 1
223 197 1
223 1046 1
223 781 1
223 259 1
223 2200 1
223 440 1
223 221 1
223 43 1
223 390 1
223 250 1
223 234 1
223 771 1
223 152 1
223 201 1
223 154 1
223 156 1
223 1561 1
223 28 1
223 238 1
223 210 1
223 42 1
223 850 1
223 207 1
223 242 1
223 212 1
223 224 1
223 1177 1
223 626 1
223 168 1
223 292 1
223 205 1
223 195 1
223 198 1
223 1429 1
223 293 1
223 563 1
223 278 1
223 222 1
223 244 1
223 1212 1
223 240 1
223 119 1
223 223 1
223 893 1
223 311 1
223 386 1
223 232 1
223 961 1
223 71 1
223 229 1
223 186 1
223 66 1
223 90 1
223 261 1
223 203 1
223 230 1
223 132 1
223 265 1
223 1421 1
223 142 1
223 3 1
223 253 1
223 213 1
223 40 1
223 1206 1
223 432 1
223 1316 1
223 255 1
223 1 1
223 17 1
223 182 1
223 196 1
223 1166 1
223 34 1
223 420 1
223 89 1
223 530 1
223 130 1
223 150 1
223 134 1
223 102 1
223 93 1
223 1297 1
223 1299 1
223 409 1
223 431 1
223 47 1
223 161 1
223 208 1
223 2138 1
223 140 1
223 535 1
223 795 1
223 209 1
223 861 1
223 290 1
223 226 1
223 98 1
223 246 1
223 158 1
223 1425 1
223 862 1
223 219 1
223 218 1
223 135 1
223 1021 1
223 178 1
223 387 1
223 786 1
223 245 1
223 524 1
223 194 1
2861 680 1
2861 3083 1
2861 103 1
2861 2105 1
2861 383 1
2861 248 1
2861 717 1
2861 292 1
2861 366 1
2861 1766 1
2861 469 1
2861 79 1
2861 876 1
2861 1237 1
2861 74 1
2861 172 1
2861 893 1
2861 311 1
2861 1637 1
2861 2046 1
2861 437 1
2861 1365 1
2861 420 1
2861 565 1
2861 965 1
2861 655 1
2861 1040 1
2861 3752 1
2861 776 1
2861 387 1
409 1954 1
409 1636 1
409 91 1
409 781 1
409 597 1
409 221 1
409 583 1
409 173 1
409 391 1
409 116 1
409 1755 1
409 957 1
409 1690 1
409 166 1
409 1692 1
409 1318 1
409 118 1
409 205 1
409 198 1
409 24 1
409 105 1
409 568 1
409 950 1
409 442 1
409 223 1
409 262 1
409 2770 1
409 229 1
409 132 1
409 1590 1
409 747 1
409 564 1
409 185 1
409 1316 1
409 130 1
409 460 1
409 565 1
409 93 1
409 580 1
409 409 1
409 1337 1
409 589 1
409 861 1
409 226 1
409 567 1
409 101 1
409 36 1
409 862 1
409 231 1
409 493 1
409 1689 1
409 183 1
409 958 1
409 218 1
409 245 1
409 859 1
409 524 1
409 829 1
1982 191 1
1982 267 1
1982 1796 1
1982 504 1
1982 2823 1
1982 252 1
1982 510 1
1982 1126 1
1982 466 1
1982 981 1
1982 2282 1
1982 2111 1
1982 727 1
1982 282 1
1982 360 1
1982 2513 1
1982 206 1
1982 1522 1
1982 1063 1
1982 389 1
1982 1513 1
1982 1138 1
1982 832 1
1982 503 1
1982 1800 1
1982 2155 1
1982 2843 1
1982 171 1
1982 745 1
1982 2621 1
1982 3428 1
1982 2029 1
1982 104 1
1982 761 1
1982 3462 1
1982 1323 1
1982 1681 1
1982 1634 1
1982 992 1
1982 2642 1
1982 1913 1
1982 1034 1
1982 1364 1
1982 2481 1
1982 624 1
1982 218 1
1982 2606 1
731 2615 1
731 513 1
731 1830 1
731 1652 1
731 2336 1
731 383 1
731 1231 1
731 56 1
731 541 1
731 2315 1
731 2511 1
731 442 1
731 2221 1
731 1985 1
731 171 1
731 995 1
731 2580 1
731 441 1
731 2531 1
731 1005 1
731 1479 1
731 1624 1
731 2518 1
731 2928 1
731 464 1
731 7 1
731 348 1
731 2039 1
3993 3720 1
3993 1517 1
3993 737 1
3993 2908 1
3993 3846 1
3993 3785 1
3993 3915 1
3993 4021 1
3993 3872 1
3993 3843 1
3993 3985 1
3993 3596 1
3993 3377 1
3993 2368 1
3993 2798 1
3993 1735 1
3993 3593 1
3993 743 1
3993 3824 1
3993 343 1
3993 3685 1
3993 299 1
3993 3679 1
3993 1926 1
3993 3044 1
3993 3964 1
3993 2156 1
3993 3356 1
3993 3980 1
3993 2058 1
3993 3973 1
3993 2037 1
3993 2733 1
3993 1915 1
3993 3592 1
3993 319 1
3993 3863 1
3993 1203 1
3993 1922 1
3993 3763 1
3993 3587 1
3993 3049 1
3993 2754 1
3993 3018 1
3993 2719 1
3993 3374 1
3993 4052 1
3993 1912 1
3993 1209 1
3993 3136 1
3993 4005 1
3993 2237 1
3993 4056 1
3993 3411 1
3993 3246 1
3993 3792 1
3993 2341 1
3993 3573 1
3993 3703 1
3993 2735 1
3993 3372 1
3993 3590 1
1560 2231 1
1560 1051 1
1560 75 1
1560 2439 1
1560 3606 1
1560 3074 1
1560 1300 1
1560 252 1
1560 1096 1
1560 314 1
1560 300 1
1560 3847 1
1560 2317 1
1560 2761 1
1560 3607 1
1560 1063 1
1560 3355 1
1560 318 1
1560 308 1
1560 2337 1
1560 905 1
1560 299 1
1560 1008 1
1560 311 1
1560 746 1
1560 458 1
1560 2833 1
1560 3659 1
1560 3345 1
1560 297 1
1560 3591 1
1560 3315 1
1560 2788 1
1560 3352 1
1560 2801 1
1560 3431 1
1560 2334 1
1560 3543 1
1560 2436 1
1560 2345 1
1560 3189 1
1560 641 1
1560 3650 1
1560 1762 1
1560 180 1
1560 215 1
1560 258 1
1560 3902 1
1560 3900 1
1560 3904 1
1560 2948 1
1560 3192 1
1560 3901 1
1560 3903 1
1560 3190 1
1560 2442 1
1560 317 1
1560 3842 1
1560 21 1
1560 1113 1
1560 2352 1
1560 1355 1
1560 1502 1
1560 1055 1
1560 2162 1
1432 1051 1
1432 300 1
1432 552 1
1432 315 1
1432 1643 1
1432 1385 1
1432 1730 1
1432 1795 1
1432 2214 1
1432 1246 1
1432 2044 1
1432 471 1
2080 2054 1
2080 543 1
2080 1046 1
2080 3696 1
2080 291 1
2080 284 1
2080 1174 1
2080 1413 1
2080 383 1
2080 2519 1
2080 312 1
2080 1032 1
2080 3444 1
2080 841 1
2080 1396 1
2080 2056 1
2080 2139 1
2080 511 1
2080 342 1
2080 293 1
2080 125 1
2080 354 1
2080 806 1
2080 2437 1
2080 628 1
2080 2077 1
2080 92 1
2080 461 1
2080 2021 1
2080 1405 1
2080 542 1
2080 3278 1
2080 1760 1
2080 931 1
2080 396 1
2080 319 1
2080 1365 1
2080 2410 1
2080 1037 1
2080 3412 1
2080 494 1
2080 335 1
2080 345 1
2080 2091 1
2080 283 1
2080 9 1
2080 538 1
2080 177 1
2080 387 1
2080 1055 1
1595 288 1
1595 302 1
1595 259 1
1595 115 1
1595 103 1
1595 394 1
1595 385 1
1595 334 1
1595 238 1
1595 1833 1
1595 148 1
1595 342 1
1595 125 1
1595 425 1
1595 2427 1
1595 176 1
1595 273 1
1595 386 1
1595 10 1
1595 281 1
1595 515 1
1595 3 1
1595 87 1
1595 556 1
1595 85 1
1595 1460 1
1595 9 1
1595 2143 1
1595 1315 1
1595 361 1
1940 543 1
1940 2359 1
1940 259 1
1940 583 1
1940 1053 1
1940 2136 1
1940 413 1
1940 126 1
1940 1345 1
1940 1522 1
1940 1063 1
1940 1800 1
1940 1120 1
1940 329 1
1940 283 1
1940 1955 1
1940 355 1
940 848 1
940 109 1
940 521 1
940 771 1
940 23 1
940 451 1
940 769 1
940 32 1
940 224 1
940 857 1
940 935 1
940 591 1
940 560 1
940 79 1
940 938 1
940 847 1
940 1670 1
940 132 1
940 939 1
940 528 1
940 943 1
940 913 1
940 110 1
940 786 1
940 846 1
940 245 1
940 860 1
4031 1975 1
4031 3415 1
4031 1586 1
4031 3871 1
4031 544 1
4031 1970 1
4031 3888 1
4031 2181 1
4031 3106 1
4031 2585 1
4031 3223 1
4031 3141 1
4031 3139 1
4031 2273 1
4031 3865 1
4031 3812 1
2574 3956 1
2574 3897 1
2574 1310 1
2574 492 1
2574 3021 1
2574 3895 1
2574 2308 1
2574 3954 1
2574 3307 1
2574 334 1
2574 1882 1
2574 2955 1
2574 451 1
2574 757 1
2574 3555 1
2574 1278 1
2574 373 1
2574 3953 1
2574 3955 1
2574 3957 1
2574 457 1
2574 3898 1
2574 1548 1
2574 3958 1
2574 3401 1
2574 4002 1
2574 319 1
2574 2749 1
2574 3896 1
2574 3020 1
2574 143 1
2574 3587 1
2574 364 1
2574 335 1
2574 3402 1
2574 3800 1
2574 1003 1
2574 655 1
2574 2028 1
2574 1216 1
2574 84 1
2574 706 1
2574 2467 1
3117 543 1
3117 2074 1
3117 3725 1
3117 3166 1
3117 447 1
3117 1593 1
3117 354 1
3117 279 1
3117 1503 1
3117 676 1
3117 2638 1
2439 1560 1
2439 1767 1
2439 1300 1
2439 1004 1
2439 2437 1
2439 3479 1
2439 3269 1
2439 286 1
2439 2482 1
2439 3671 1
2877 1975 1
2877 2790 1
2877 3239 1
2877 288 1
2877 1014 1
2877 1623 1
2877 2295 1
2877 3876 1
2877 357 1
2877 1069 1
2877 1403 1
2877 578 1
2877 753 1
2877 1777 1
2877 2633 1
2877 1974 1
2877 2154 1
2877 3098 1
2877 383 1
2877 2558 1
2877 536 1
2877 1949 1
2877 541 1
2877 1103 1
2877 224 1
2877 206 1
2877 2056 1
2877 313 1
2877 1735 1
2877 832 1
2877 3794 1
2877 1428 1
2877 1800 1
2877 2321 1
2877 721 1
2877 4035 1
2877 2337 1
2877 905 1
2877 2626 1
2877 2168 1
2877 2557 1
2877 299 1
2877 2636 1
2877 1068 1
2877 1851 1
2877 2199 1
2877 1047 1
2877 1414 1
2877 1587 1
2877 1038 1
2877 1420 1
2877 441 1
2877 1088 1
2877 2625 1
2877 2631 1
2877 3254 1
2877 1760 1
2877 2320 1
2877 1634 1
2877 547 1
2877 555 1
2877 319 1
2877 1365 1
2877 2698 1
2877 3505 1
2877 3587 1
2877 379 1
2877 567 1
2877 7 1
2877 158 1
2877 1356 1
2877 350 1
2877 2510 1
2877 3651 1
2877 834 1
2877 3177 1
2877 2004 1
2877 1996 1
2877 1270 1
2877 1841 1
3332 1932 1
3332 154 1
3332 1925 1
3332 726 1
3332 2705 1
3332 592 1
3332 1934 1
3332 1914 1
3332 3586 1
3332 1920 1
3332 2736 1
3332 3592 1
3332 349 1
3332 1928 1
3332 3969 1
3332 2350 1
3332 1222 1
3332 2737 1
1712 267 1
1712 1873 1
1712 872 1
1712 1510 1
1712 536 1
1712 845 1
1712 986 1
1712 206 1
1712 1997 1
1712 866 1
1712 2557 1
1712 1008 1
1712 1713 1
1712 380 1
1145 2188 1
1145 2041 1
1145 1220 1
1145 288 1
1145 302 1
1145 2023 1
1145 1230 1
1145 973 1
1145 1221 1
1145 708 1
1145 466 1
1145 284 1
1145 334 1
1145 2599 1
1145 383 1
1145 414 1
1145 2472 1
1145 1032 1
1145 2974 1
1145 954 1
1145 1464 1
1145 263 1
1145 195 1
1145 337 1
1145 366 1
1145 293 1
1145 1142 1
1145 119 1
1145 892 1
1145 301 1
1145 2929 1
1145 698 1
1145 701 1
1145 2170 1
1145 1608 1
1145 1758 1
1145 2046 1
1145 265 1
1145 279 1
1145 1754 1
1145 2033 1
1145 1219 1
1145 1139 1
1145 2191 1
1145 1634 1
1145 34 1
1145 420 1
1145 633 1
1145 2214 1
1145 1794 1
1145 1246 1
1145 1215 1
1145 608 1
1145 465 1
1145 2190 1
1145 9 1
1145 1216 1
1145 439 1
1145 2057 1
1145 3693 1
1145 219 1
1145 177 1
1145 2027 1
1145 2560 1
1145 1911 1
1145 1700 1
1145 361 1
1145 524 1
1145 2039 1
1577 1220 1
1577 1240 1
1577 1489 1
1577 576 1
1577 300 1
1577 291 1
1577 1806 1
1577 675 1
1577 2151 1
1577 2066 1
1577 579 1
1577 867 1
1577 2404 1
1577 2020 1
1577 3084 1
1577 2009 1
1577 923 1
1577 478 1
1577 1027 1
1577 76 1
1577 1290 1
1577 542 1
1577 2022 1
1577 1600 1
1577 747 1
1577 2026 1
1577 752 1
1577 1544 1
1577 481 1
1577 408 1
1577 1744 1
1577 551 1
1577 1003 1
1577 9 1
1577 1059 1
1577 1592 1
1577 439 1
1577 1982 1
1577 703 1
1577 715 1
1577 177 1
1577 1768 1
1192 35 1
1192 91 1
1192 88 1
1192 1269 1
1192 1061 1
1192 257 1
1192 957 1
1192 907 1
1192 536 1
1192 841 1
1192 434 1
1192 160 1
1192 1202 1
1192 97 1
1192 959 1
1192 220 1
1192 1247 1
1192 1057 1
1192 575 1
1192 1245 1
1192 802 1
1192 90 1
1192 1275 1
1192 1642 1
1192 460 1
1192 149 1
1192 589 1
1192 567 1
1192 1265 1
1192 350 1
1192 1255 1
1192 976 1
1192 1153 1
1192 1448 1
1192 157 1
3806 2658 1
3806 1343 1
3806 3074 1
3806 2308 1
3806 2348 1
3806 291 1
3806 284 1
3806 2911 1
3806 3855 1
3806 1988 1
3806 1977 1
3806 3195 1
3806 883 1
3806 313 1
3806 195 1
3806 2230 1
3806 2314 1
3806 343 1
3806 1296 1
3806 354 1
3806 2782 1
3806 740 1
3806 549 1
3806 3116 1
3806 1342 1
3806 1248 1
3806 1414 1
3806 745 1
3806 3603 1
3806 2621 1
3806 2421 1
3806 588 1
3806 3315 1
3806 2417 1
3806 542 1
3806 2420 1
3806 3536 1
3806 931 1
3806 2757 1
3806 319 1
3806 1228 1
3806 3587 1
3806 2476 1
3806 431 1
3806 335 1
3806 9 1
3806 377 1
3806 3228 1
3806 3190 1
3806 350 1
3806 3240 1
3806 387 1
3806 780 1
3806 1055 1
635 1298 1
635 288 1
635 302 1
635 259 1
635 252 1
635 115 1
635 103 1
635 247 1
635 1341 1
635 314 1
635 300 1
635 238 1
635 414 1
635 953 1
635 212 1
635 293 1
635 244 1
635 425 1
635 625 1
635 1643 1
635 311 1
635 446 1
635 55 1
635 186 1
635 419 1
635 889 1
635 265 1
635 623 1
635 266 1
635 779 1
635 420 1
635 215 1
635 258 1
635 47 1
635 120 1
635 140 1
635 290 1
635 98 1
635 246 1
635 7 1
635 136 1
635 653 1
635 448 1
635 387 1
1942 543 1
1942 1197 1
1942 1873 1
1942 1354 1
1942 1949 1
1942 541 1
1942 224 1
1942 198 1
1942 2738 1
1942 373 1
1942 64 1
1942 2780 1
1942 2448 1
1942 1016 1
1942 673 1
1942 481 1
1942 581 1
1942 329 1
1942 345 1
1942 535 1
1942 567 1
1942 350 1
3963 1984 1
3963 2092 1
3963 1221 1
3963 634 1
3963 315 1
3963 1648 1
3963 1934 1
3963 3187 1
3963 2556 1
3963 752 1
3963 2676 1
3963 3018 1
3963 1912 1
3963 2048 1
3963 3816 1
3963 704 1
3963 361 1
2448 336 1
2448 440 1
2448 1185 1
2448 1193 1
2448 1165 1
2448 775 1
2448 1403 1
2448 292 1
2448 511 1
2448 293 1
2448 315 1
2448 1648 1
2448 548 1
2448 2077 1
2448 1942 1
2448 1422 1
2448 1600 1
2448 2032 1
2448 1280 1
2448 1684 1
2448 572 1
2448 1995 1
2448 304 1
269 775 1
269 391 1
269 214 1
269 546 1
269 815 1
269 870 1
269 242 1
269 434 1
269 416 1
269 436 1
269 1115 1
269 113 1
269 2413 1
269 423 1
269 1007 1
269 1016 1
269 324 1
269 48 1
269 102 1
269 594 1
269 572 1
269 1599 1
269 1424 1
269 1959 1
269 567 1
269 136 1
269 304 1
269 524 1
269 199 1
269 1114 1
3720 2298 1
3720 3681 1
3720 3725 1
3720 3166 1
3720 3669 1
3720 3960 1
3720 3593 1
3720 2626 1
3720 2181 1
3720 3966 1
3720 3973 1
3720 3875 1
3720 2301 1
3720 3780 1
3720 4032 1
3720 3587 1
3720 3018 1
3720 3246 1
1210 294 1
1210 302 1
1210 309 1
1210 295 1
1210 103 1
1210 314 1
1210 217 1
1210 300 1
1210 282 1
1210 242 1
1210 148 1
1210 224 1
1210 634 1
1210 389 1
1210 195 1
1210 318 1
1210 181 1
1210 429 1
1210 176 1
1210 308 1
1210 622 1
1210 311 1
1210 301 1
1210 186 1
1210 889 1
1210 265 1
1210 279 1
1210 673 1
1210 432 1
1210 48 1
1210 182 1
1210 196 1
1210 643 1
1210 319 1
1210 215 1
1210 296 1
1210 120 1
1210 208 1
1210 283 1
1210 519 1
1210 36 1
1210 405 1
1210 219 1
1210 891 1
1210 264 1
1210 218 1
1210 216 1
2333 358 1
2333 1967 1
2333 1929 1
2333 543 1
2333 1014 1
2333 492 1
2333 2281 1
2333 2567 1
2333 300 1
2333 268 1
2333 291 1
2333 454 1
2333 383 1
2333 1498 1
2333 1082 1
2333 1483 1
2333 263 1
2333 552 1
2333 2324 1
2333 331 1
2333 447 1
2333 2056 1
2333 235 1
2333 195 1
2333 511 1
2333 1898 1
2333 1472 1
2333 373 1
2333 1347 1
2333 2797 1
2333 721 1
2333 308 1
2333 548 1
2333 229 1
2333 2117 1
2333 132 1
2333 279 1
2333 2993 1
2333 747 1
2333 1482 1
2333 752 1
2333 2493 1
2333 108 1
2333 48 1
2333 3069 1
2333 319 1
2333 420 1
2333 149 1
2333 709 1
2333 2561 1
2333 1228 1
2333 364 1
2333 3899 1
2333 3171 1
2333 283 1
2333 9 1
2333 1946 1
2333 7 1
2333 538 1
2333 350 1
2333 405 1
2333 2565 1
2333 380 1
2333 317 1
2333 1979 1
2333 2564 1
2333 361 1
2333 1487 1
1158 83 1
1158 221 1
1158 252 1
1158 305 1
1158 855 1
1158 476 1
1158 70 1
1158 1053 1
1158 42 1
1158 428 1
1158 534 1
1158 954 1
1158 224 1
1158 195 1
1158 591 1
1158 1278 1
1158 1453 1
1158 315 1
1158 308 1
1158 905 1
1158 442 1
1158 1989 1
1158 119 1
1158 480 1
1158 113 1
1158 132 1
1158 265 1
1158 747 1
1158 8 1
1158 1962 1
1158 1964 1
1158 420 1
1158 329 1
1158 226 1
1158 350 1
1158 231 1
1158 177 1
1158 183 1
1158 1079 1
1158 218 1
1158 776 1
1158 786 1
1158 524 1
1790 1796 1
1790 2342 1
1790 1150 1
1790 1690 1
1790 124 1
1790 2599 1
1790 3302 1
1790 1148 1
1790 1445 1
1790 1039 1
1790 2852 1
1790 353 1
1790 389 1
1790 366 1
1790 1138 1
1790 373 1
1790 1752 1
1790 351 1
1790 882 1
1790 1750 1
1790 1321 1
1790 2992 1
1790 441 1
1790 1375 1
1790 2019 1
1790 673 1
1790 108 1
1790 547 1
1790 2545 1
1790 356 1
1790 709 1
1790 2676 1
1790 1277 1
1790 1144 1
1790 567 1
1790 723 1
1790 895 1
1790 350 1
1790 1151 1
896 679 1
896 75 1
896 302 1
896 256 1
896 1623 1
896 259 1
896 221 1
896 252 1
896 314 1
896 357 1
896 771 1
896 300 1
896 154 1
896 1701 1
896 291 1
896 42 1
896 686 1
896 639 1
896 414 1
896 907 1
896 248 1
896 242 1
896 646 1
896 212 1
896 32 1
896 148 1
896 263 1
896 224 1
896 1039 1
896 293 1
896 225 1
896 640 1
896 373 1
896 220 1
896 176 1
896 678 1
896 240 1
896 1237 1
896 92 1
896 892 1
896 299 1
896 311 1
896 386 1
896 904 1
896 301 1
896 949 1
896 171 1
896 71 1
896 889 1
896 997 1
896 310 1
896 132 1
896 265 1
896 142 1
896 417 1
896 673 1
896 432 1
896 255 1
896 17 1
896 180 1
896 779 1
896 89 1
896 130 1
896 215 1
896 1301 1
896 638 1
896 208 1
896 519 1
896 1424 1
896 226 1
896 7 1
896 136 1
896 895 1
896 862 1
896 306 1
896 231 1
896 317 1
896 218 1
896 524 1
623 1188 1
623 30 1
623 252 1
623 238 1
623 686 1
623 212 1
623 233 1
623 220 1
623 446 1
623 186 1
623 265 1
623 432 1
623 108 1
623 420 1
623 143 1
623 140 1
623 226 1
623 98 1
623 7 1
623 158 1
623 129 1
623 448 1
623 635 1
1505 3289 1
1505 2183 1
1505 1343 1
1505 543 1
1505 1695 1
1505 1801 1
1505 3854 1
1505 2074 1
1505 2422 1
1505 990 1
1505 1410 1
1505 2209 1
1505 601 1
1505 1840 1
1505 206 1
1505 1494 1
1505 1347 1
1505 721 1
1505 575 1
1505 905 1
1505 442 1
1505 1093 1
1505 2929 1
1505 1851 1
1505 2556 1
1505 542 1
1505 213 1
1505 1088 1
1505 718 1
1505 2320 1
1505 3853 1
1505 1460 1
1505 535 1
1505 3464 1
1505 1356 1
1505 73 1
1505 702 1
1505 1079 1
1505 834 1
1505 1991 1
2907 1014 1
2907 2196 1
2907 1426 1
2907 181 1
2907 721 1
2907 2365 1
2907 2199 1
2907 2502 1
2907 1762 1
2907 2754 1
2907 158 1
663 302 1
663 492 1
663 742 1
663 440 1
663 1336 1
663 990 1
663 414 1
663 428 1
663 817 1
663 1039 1
663 195 1
663 293 1
663 1173 1
663 684 1
663 892 1
663 446 1
663 685 1
663 437 1
663 265 1
663 673 1
663 108 1
663 48 1
663 396 1
663 2410 1
663 420 1
663 356 1
663 215 1
663 668 1
663 1424 1
663 567 1
663 439 1
663 7 1
663 405 1
663 704 1
663 863 1
663 524 1
3432 2758 1
3432 543 1
3432 1014 1
3432 3675 1
3432 2742 1
3432 3074 1
3432 2892 1
3432 3915 1
3432 3353 1
3432 1925 1
3432 3193 1
3432 2916 1
3432 3377 1
3432 2906 1
3432 837 1
3432 1281 1
3432 3783 1
3432 4009 1
3432 1427 1
3432 3356 1
3432 2356 1
3432 3868 1
3432 2273 1
3432 364 1
3432 3438 1
3432 3374 1
3432 3613 1
3432 350 1
3432 3267 1
3432 2341 1
3432 2215 1
3432 3360 1
2572 1948 1
2572 543 1
2572 576 1
2572 514 1
2572 343 1
2572 1296 1
2572 558 1
2572 311 1
2572 2770 1
2572 229 1
2572 701 1
2572 542 1
2572 537 1
2572 555 1
2572 969 1
2572 149 1
2572 1596 1
2572 2435 1
2572 2052 1
2572 2310 1
2572 350 1
2572 2501 1
2572 834 1
2572 863 1
2572 1726 1
2572 844 1
3904 2231 1
3904 454 1
3904 3607 1
3904 511 1
3904 3355 1
3904 4041 1
3904 3121 1
3904 746 1
3904 2833 1
3904 3659 1
3904 3890 1
3904 3352 1
3904 3382 1
3904 2801 1
3904 2334 1
3904 3661 1
3904 3350 1
3904 2436 1
3904 1503 1
3904 3900 1
3904 2791 1
3904 1502 1
3904 1055 1
2041 3553 1
2041 3692 1
2041 1221 1
2041 3089 1
2041 385 1
2041 2488 1
2041 284 1
2041 2036 1
2041 2472 1
2041 195 1
2041 1138 1
2041 2020 1
2041 659 1
2041 37 1
2041 905 1
2041 311 1
2041 1416 1
2041 303 1
2041 1608 1
2041 1554 1
2041 2033 1
2041 1219 1
2041 2019 1
2041 556 1
2041 1760 1
2041 1365 1
2041 1228 1
2041 865 1
2041 1797 1
2041 2080 1
2041 2052 1
2041 36 1
2041 3136 1
2041 1009 1
2041 177 1
2041 2027 1
2041 3589 1
2041 317 1
2041 1222 1
2041 1911 1
2041 706 1
2041 2735 1
2041 3400 1
221 1051 1
221 848 1
221 197 1
221 191 1
221 35 1
221 83 1
221 710 1
221 294 1
221 302 1
221 1014 1
221 237 1
221 254 1
221 2196 1
221 259 1
221 695 1
221 440 1
221 221 1
221 520 1
221 1300 1
221 252 1
221 583 1
221 392 1
221 295 1
221 948 1
221 305 1
221 855 1
221 250 1
221 314 1
221 1687 1
221 391 1
221 521 1
221 217 1
221 771 1
221 214 1
221 1777 1
221 201 1
221 708 1
221 300 1
221 394 1
221 166 1
221 156 1
221 1105 1
221 251 1
221 851 1
221 839 1
221 179 1
221 1211 1
221 1053 1
221 28 1
221 238 1
221 144 1
221 981 1
221 686 1
221 210 1
221 639 1
221 414 1
221 850 1
221 128 1
221 870 1
221 127 1
221 207 1
221 282 1
221 951 1
221 126 1
221 248 1
221 242 1
221 239 1
221 1579 1
221 212 1
221 918 1
221 263 1
221 326 1
221 224 1
221 1177 1
221 1000 1
221 1039 1
221 168 1
221 235 1
221 313 1
221 72 1
221 160 1
221 389 1
221 205 1
221 195 1
221 631 1
221 787 1
221 293 1
221 225 1
221 896 1
221 222 1
221 2129 1
221 1617 1
221 416 1
221 621 1
221 333 1
221 318 1
221 105 1
221 298 1
221 1593 1
221 429 1
221 1950 1
221 220 1
221 998 1
221 917 1
221 176 1
221 678 1
221 430 1
221 946 1
221 189 1
221 950 1
221 240 1
221 273 1
221 628 1
221 117 1
221 887 1
221 575 1
221 442 1
221 172 1
221 133 1
221 119 1
221 223 1
221 892 1
221 260 1
221 53 1
221 1157 1
221 2101 1
221 909 1
221 386 1
221 540 1
221 301 1
221 232 1
221 325 1
221 2178 1
221 171 1
221 303 1
221 399 1
221 525 1
221 228 1
221 229 1
221 186 1
221 701 1
221 146 1
221 310 1
221 289 1
221 912 1
221 203 1
221 230 1
221 1422 1
221 427 1
221 132 1
221 265 1
221 671 1
221 279 1
221 1421 1
221 2096 1
221 3 1
221 2198 1
221 1590 1
221 687 1
221 501 1
221 77 1
221 619 1
221 1956 1
221 1156 1
221 169 1
221 185 1
221 718 1
221 8 1
221 967 1
221 162 1
221 114 1
221 287 1
221 1160 1
221 673 1
221 432 1
221 1316 1
221 121 1
221 537 1
221 108 1
221 255 1
221 1 1
221 48 1
221 1681 1
221 396 1
221 1964 1
221 182 1
221 606 1
221 180 1
221 1154 1
221 89 1
221 420 1
221 968 1
221 793 1
221 150 1
221 155 1
221 215 1
221 159 1
221 1200 1
221 774 1
221 2116 1
221 962 1
221 443 1
221 409 1
221 1276 1
221 654 1
221 329 1
221 1460 1
221 572 1
221 1195 1
221 748 1
221 208 1
221 140 1
221 535 1
221 767 1
221 67 1
221 209 1
221 519 1
221 1159 1
221 226 1
221 98 1
221 567 1
221 101 1
221 36 1
221 1376 1
221 246 1
221 7 1
221 720 1
221 29 1
221 1338 1
221 2197 1
221 350 1
221 129 1
221 73 1
221 231 1
221 219 1
221 702 1
221 177 1
221 264 1
221 958 1
221 1207 1
221 218 1
221 453 1
221 188 1
221 216 1
221 1619 1
221 1021 1
221 58 1
221 170 1
221 178 1
221 387 1
221 831 1
221 1458 1
221 307 1
221 1163 1
221 194 1
221 840 1
221 1158 1
221 199 1
221 157 1
1283 1796 1
1283 440 1
1283 514 1
1283 1073 1
1283 2596 1
1283 293 1
1283 125 1
1283 905 1
1283 260 1
1283 1116 1
1283 780 1
3244 1517 1
3244 813 1
3244 1792 1
3244 1354 1
3244 1350 1
3244 305 1
3244 514 1
3244 300 1
3244 3098 1
3244 62 1
3244 2111 1
3244 1988 1
3244 579 1
3244 148 1
3244 1396 1
3244 1747 1
3244 206 1
3244 2419 1
3244 1898 1
3244 1052 1
3244 758 1
3244 1842 1
3244 1733 1
3244 2877 1
3244 2665 1
3244 2777 1
3244 2626 1
3244 299 1
3244 592 1
3244 1351 1
3244 2556 1
3244 113 1
3244 203 1
3244 87 1
3244 574 1
3244 747 1
3244 165 1
3244 1591 1
3244 729 1
3244 1964 1
3244 420 1
3244 1121 1
3244 1627 1
3244 1744 1
3244 965 1
3244 208 1
3244 1322 1
3244 3398 1
3244 2440 1
3244 984 1
3244 1376 1
3244 1292 1
3244 773 1
3244 704 1
3244 2942 1
3244 834 1
3244 840 1
3244 1726 1
3244 473 1
3244 470 1
1251 62 1
1251 489 1
1251 2206 1
1251 1735 1
1251 868 1
1251 1800 1
1251 491 1
1251 1057 1
1251 2622 1
1251 1047 1
1251 741 1
1251 2494 1
1251 39 1
1251 130 1
1251 2339 1
1251 1376 1
1251 602 1
1251 2688 1
1251 350 1
1251 467 1
1251 844 1
2900 2965 1
2900 1043 1
2900 221 1
2900 2477 1
2900 582 1
2900 328 1
2900 2449 1
2900 990 1
2900 3242 1
2900 2047 1
2900 152 1
2900 1496 1
2900 454 1
2900 383 1
2900 1510 1
2900 1833 1
2900 536 1
2900 148 1
2900 235 1
2900 1063 1
2900 315 1
2900 721 1
2900 689 1
2900 1433 1
2900 905 1
2900 2179 1
2900 171 1
2900 2182 1
2900 1388 1
2900 286 1
2900 1092 1
2900 994 1
2900 2654 1
2900 747 1
2900 2813 1
2900 1387 1
2900 1760 1
2900 931 1
2900 1121 1
2900 149 1
2900 992 1
2900 368 1
2900 2273 1
2900 364 1
2900 1596 1
2900 765 1
2900 1946 1
2900 2143 1
2900 46 1
2900 1309 1
2900 350 1
2900 836 1
2900 380 1
2900 304 1
2900 1355 1
2900 2432 1
2900 840 1
2328 3211 1
2328 3232 1
2328 543 1
2328 1014 1
2328 742 1
2328 2149 1
2328 725 1
2328 3588 1
2328 3213 1
2328 1710 1
2328 1693 1
2328 2691 1
2328 3218 1
2328 1112 1
2328 1069 1
2328 2399 1
2328 983 1
2328 3343 1
2328 1048 1
2328 3566 1
2328 754 1
2328 3193 1
2328 3070 1
2328 2165 1
2328 2368 1
2328 541 1
2328 263 1
2328 326 1
2328 2798 1
2328 2915 1
2328 331 1
2328 828 1
2328 1353 1
2328 757 1
2328 2707 1
2328 3594 1
2328 2646 1
2328 2795 1
2328 3389 1
2328 271 1
2328 2839 1
2328 2267 1
2328 2416 1
2328 3118 1
2328 3116 1
2328 2626 1
2328 3962 1
2328 2884 1
2328 1008 1
2328 2155 1
2328 3241 1
2328 3459 1
2328 3504 1
2328 3087 1
2328 2929 1
2328 3106 1
2328 2340 1
2328 3299 1
2328 1064 1
2328 3222 1
2328 2835 1
2328 542 1
2328 2841 1
2328 764 1
2328 718 1
2328 3210 1
2328 3525 1
2328 2493 1
2328 3055 1
2328 2812 1
2328 2507 1
2328 2747 1
2328 2714 1
2328 180 1
2328 1365 1
2328 3053 1
2328 3191 1
2328 3510 1
2328 3334 1
2328 3667 1
2328 865 1
2328 1100 1
2328 3438 1
2328 2311 1
2328 3776 1
2328 2435 1
2328 4018 1
2328 3644 1
2328 7 1
2328 3752 1
2328 1083 1
2328 304 1
2328 1786 1
2328 3249 1
3124 2073 1
3124 2543 1
3124 3074 1
3124 3951 1
3124 3365 1
3124 4016 1
3124 4021 1
3124 4017 1
3124 2317 1
3124 713 1
3124 4048 1
3124 3373 1
3124 3893 1
3124 2586 1
3124 3971 1
3124 2851 1
3124 3324 1
3124 3691 1
3124 2415 1
3124 2840 1
3124 4013 1
3124 2337 1
3124 2711 1
3124 3366 1
3124 4019 1
3124 3369 1
3124 3379 1
3124 3981 1
3124 3361 1
3124 3652 1
3124 4015 1
3124 1117 1
3124 2593 1
3124 2841 1
3124 3376 1
3124 4060 1
3124 2377 1
3124 3629 1
3124 2367 1
3124 3378 1
3124 1581 1
3124 3649 1
3124 3320 1
3124 4020 1
3124 3364 1
3124 3728 1
3124 3802 1
3124 2688 1
3124 3739 1
3124 3372 1
3124 1894 1
1894 2615 1
1894 3086 1
1894 2823 1
1894 1300 1
1894 282 1
1894 2826 1
1894 2444 1
1894 2842 1
1894 2415 1
1894 2437 1
1894 1281 1
1894 2158 1
1894 2117 1
1894 2841 1
1894 3474 1
1894 1482 1
1894 3417 1
1894 1935 1
1894 3124 1
1894 2732 1
1894 1037 1
1894 3414 1
1894 765 1
1894 3340 1
1894 208 1
1894 465 1
1894 153 1
1894 3190 1
1894 2027 1
1894 3246 1
3728 737 1
3728 3713 1
3728 4023 1
3728 3367 1
3728 2554 1
3728 3365 1
3728 4021 1
3728 4017 1
3728 3983 1
3728 3377 1
3728 2798 1
3728 3373 1
3728 2586 1
3728 3362 1
3728 3324 1
3728 343 1
3728 2840 1
3728 4013 1
3728 1926 1
3728 4019 1
3728 3379 1
3728 3981 1
3728 3652 1
3728 3576 1
3728 4015 1
3728 3357 1
3728 2841 1
3728 3376 1
3728 3370 1
3728 4060 1
3728 3124 1
3728 3284 1
3728 3378 1
3728 3371 1
3728 3649 1
3728 3320 1
3728 4020 1
3728 3748 1
3728 3739 1
3728 4022 1
3728 3726 1
3728 4014 1
3728 2349 1
3728 3372 1
3728 3360 1
674 569 1
674 83 1
674 513 1
674 270 1
674 259 1
674 440 1
674 3279 1
674 699 1
674 375 1
674 708 1
674 154 1
674 284 1
674 414 1
674 360 1
674 951 1
674 242 1
674 160 1
674 2001 1
674 195 1
674 1429 1
674 293 1
674 959 1
674 1173 1
674 308 1
674 37 1
674 273 1
674 684 1
674 902 1
674 299 1
674 2179 1
674 701 1
674 685 1
674 3285 1
674 279 1
674 2466 1
674 501 1
674 747 1
674 452 1
674 1213 1
674 2026 1
674 2999 1
674 556 1
674 792 1
674 449 1
674 681 1
674 143 1
674 2091 1
674 175 1
674 439 1
674 703 1
674 7 1
674 350 1
674 1034 1
674 1651 1
674 317 1
674 1207 1
674 706 1
674 361 1
2224 2890 1
2224 2658 1
2224 1517 1
2224 1990 1
2224 294 1
2224 1354 1
2224 2336 1
2224 1081 1
2224 1610 1
2224 1413 1
2224 2671 1
2224 1739 1
2224 326 1
2224 1103 1
2224 3072 1
2224 743 1
2224 1743 1
2224 233 1
2224 3321 1
2224 315 1
2224 1296 1
2224 1294 1
2224 354 1
2224 4035 1
2224 740 1
2224 1268 1
2224 1281 1
2224 2665 1
2224 1008 1
2224 3679 1
2224 1985 1
2224 1056 1
2224 3187 1
2224 3443 1
2224 2208 1
2224 2667 1
2224 1005 1
2224 3478 1
2224 2491 1
2224 2676 1
2224 2659 1
2224 1228 1
2224 2774 1
2224 364 1
2224 763 1
2224 1100 1
2224 2645 1
2224 345 1
2224 1588 1
2224 9 1
2224 1411 1
2224 2061 1
2224 380 1
2224 1349 1
2224 2352 1
2224 2215 1
2224 2060 1
1243 2249 1
1243 1330 1
1243 358 1
1243 1328 1
1243 2804 1
1243 1796 1
1243 1014 1
1243 781 1
1243 2196 1
1243 1873 1
1243 49 1
1243 1185 1
1243 426 1
1243 1336 1
1243 509 1
1243 3732 1
1243 3689 1
1243 2105 1
1243 1473 1
1243 122 1
1243 577 1
1243 1463 1
1243 447 1
1243 206 1
1243 2595 1
1243 337 1
1243 2068 1
1243 1261 1
1243 1766 1
1243 743 1
1243 1462 1
1243 1743 1
1243 692 1
1243 298 1
1243 189 1
1243 558 1
1243 2581 1
1243 905 1
1243 2424 1
1243 2090 1
1243 2484 1
1243 2931 1
1243 2585 1
1243 1047 1
1243 525 1
1243 2968 1
1243 2844 1
1243 604 1
1243 2953 1
1243 1027 1
1243 588 1
1243 1442 1
1243 1007 1
1243 213 1
1243 2272 1
1243 747 1
1243 1482 1
1243 1139 1
1243 816 1
1243 1447 1
1243 2121 1
1243 682 1
1243 1365 1
1243 910 1
1243 356 1
1243 1119 1
1243 1246 1
1243 1486 1
1243 352 1
1243 3391 1
1243 1144 1
1243 2576 1
1243 464 1
1243 7 1
1243 153 1
1243 1425 1
1243 1072 1
1243 350 1
1243 2932 1
1243 836 1
1243 1671 1
1243 2536 1
1243 448 1
1243 906 1
1243 1991 1
1243 361 1
1243 199 1
1290 778 1
1290 221 1
1290 823 1
1290 86 1
1290 2010 1
1290 1372 1
1290 727 1
1290 870 1
1290 360 1
1290 561 1
1290 591 1
1290 866 1
1290 596 1
1290 1373 1
1290 51 1
1290 185 1
1290 1381 1
1290 593 1
1290 816 1
1290 1121 1
1290 565 1
1290 774 1
1290 980 1
1290 835 1
1290 535 1
1290 602 1
1290 183 1
1290 1186 1
1290 1751 1
3906 288 1
3906 63 1
3906 1611 1
3906 1406 1
3906 987 1
3906 3103 1
3906 1444 1
3906 2530 1
3906 2590 1
3906 883 1
3906 757 1
3906 1052 1
3906 343 1
3906 868 1
3906 491 1
3906 1180 1
3906 2424 1
3906 1388 1
3906 995 1
3906 90 1
3906 321 1
3906 515 1
3906 2122 1
3906 162 1
3906 2568 1
3906 1887 1
3906 130 1
3906 709 1
3906 231 1
3906 1179 1
3906 3102 1
3126 778 1
3126 855 1
3126 1777 1
3126 1655 1
3126 872 1
3126 3202 1
3126 985 1
3126 558 1
3126 3203 1
3126 801 1
3126 567 1
2659 1936 1
2659 294 1
2659 413 1
2659 1317 1
2659 2056 1
2659 342 1
2659 1472 1
2659 1268 1
2659 1926 1
2659 2412 1
2659 2421 1
2659 2493 1
2659 556 1
2659 1634 1
2659 547 1
2659 2491 1
2659 3020 1
2659 2662 1
2659 2224 1
2659 345 1
2659 2546 1
2659 538 1
2659 1356 1
2659 2218 1
55 191 1
55 35 1
55 267 1
55 288 1
55 30 1
55 256 1
55 237 1
55 259 1
55 855 1
55 250 1
55 173 1
55 217 1
55 576 1
55 300 1
55 70 1
55 156 1
55 686 1
55 42 1
55 651 1
55 148 1
55 326 1
55 313 1
55 434 1
55 278 1
55 416 1
55 220 1
55 315 1
55 273 1
55 446 1
55 1391 1
55 436 1
55 265 1
55 3 1
55 213 1
55 967 1
55 287 1
55 1392 1
55 255 1
55 1 1
55 408 1
55 606 1
55 34 1
55 130 1
55 215 1
55 102 1
55 208 1
55 209 1
55 7 1
55 153 1
55 1364 1
55 635 1
55 361 1
55 524 1
3481 267 1
3481 152 1
3481 514 1
3481 291 1
3481 1211 1
3481 413 1
3481 1032 1
3481 451 1
3481 360 1
3481 148 1
3481 326 1
3481 224 1
3481 2056 1
3481 2852 1
3481 389 1
3481 970 1
3481 105 1
3481 2264 1
3481 1180 1
3481 230 1
3481 2022 1
3481 1304 1
3481 3115 1
3481 108 1
3481 481 1
3481 408 1
3481 1365 1
3481 34 1
3481 2248 1
3481 85 1
3481 1228 1
3481 668 1
3481 2571 1
3481 350 1
3481 493 1
3481 317 1
236 1188 1
236 1051 1
236 75 1
236 1441 1
236 302 1
236 254 1
236 1784 1
236 629 1
236 115 1
236 1559 1
236 1303 1
236 305 1
236 314 1
236 217 1
236 652 1
236 517 1
236 414 1
236 1031 1
236 242 1
236 212 1
236 2015 1
236 1125 1
236 195 1
236 896 1
236 176 1
236 308 1
236 1210 1
236 1180 1
236 119 1
236 299 1
236 301 1
236 949 1
236 2238 1
236 303 1
236 877 1
236 701 1
236 452 1
236 1304 1
236 1397 1
236 1 1
236 182 1
236 606 1
236 395 1
236 215 1
236 633 1
236 638 1
236 681 1
236 1564 1
236 120 1
236 1003 1
236 175 1
236 285 1
236 439 1
236 7 1
236 2239 1
236 2237 1
236 350 1
2137 336 1
2137 1539 1
2137 2400 1
2137 513 1
2137 855 1
2137 1697 1
2137 328 1
2137 546 1
2137 901 1
2137 754 1
2137 327 1
2137 719 1
2137 3032 1
2137 416 1
2137 1672 1
2137 1807 1
2137 1427 1
2137 286 1
2137 1016 1
2137 2160 1
2137 2121 1
2137 130 1
2137 1753 1
2137 1481 1
2137 1683 1
2137 350 1
2137 1058 1
3402 3956 1
3402 3897 1
3402 3021 1
3402 3895 1
3402 3954 1
3402 2308 1
3402 3307 1
3402 1882 1
3402 2955 1
3402 757 1
3402 3555 1
3402 1541 1
3402 3953 1
3402 3955 1
3402 3957 1
3402 3898 1
3402 1548 1
3402 3958 1
3402 3299 1
3402 3401 1
3402 1591 1
3402 4002 1
3402 2749 1
3402 3896 1
3402 3587 1
3402 3800 1
3402 2028 1
3402 567 1
3402 1216 1
3402 706 1
3402 2574 1
258 256 1
258 1126 1
258 1341 1
258 1361 1
258 234 1
258 850 1
258 52 1
258 516 1
258 1452 1
258 446 1
258 1104 1
258 1133 1
258 412 1
258 230 1
258 2096 1
258 623 1
258 1555 1
258 1 1
258 854 1
258 258 1
258 1301 1
258 143 1
258 1658 1
258 795 1
258 246 1
258 21 1
258 448 1
258 147 1
258 635 1
258 157 1
166 197 1
166 35 1
166 781 1
166 173 1
166 391 1
166 771 1
166 201 1
166 127 1
166 207 1
166 224 1
166 516 1
166 168 1
166 160 1
166 205 1
166 560 1
166 563 1
166 225 1
166 19 1
166 105 1
166 97 1
166 220 1
166 99 1
166 575 1
166 909 1
166 1104 1
166 229 1
166 230 1
166 531 1
166 104 1
166 132 1
166 185 1
166 8 1
166 1 1
166 48 1
166 150 1
166 93 1
166 409 1
166 572 1
166 140 1
166 209 1
166 571 1
166 226 1
166 101 1
166 567 1
166 862 1
166 84 1
166 219 1
166 702 1
166 188 1
166 147 1
166 786 1
166 194 1
166 199 1
3938 1721 1
3938 3343 1
3938 3441 1
3938 2317 1
3938 3236 1
3938 3214 1
3938 2558 1
3938 1353 1
3938 3216 1
3938 3594 1
3938 866 1
3938 4043 1
3938 718 1
3938 2508 1
3938 2367 1
3938 3518 1
3938 1778 1
3938 350 1
3938 2946 1
3938 3002 1
3938 2075 1
2783 1343 1
2783 302 1
2783 3736 1
2783 357 1
2783 2309 1
2783 2337 1
2783 3690 1
2783 3356 1
2783 3468 1
2783 2356 1
2783 2448 1
2783 3300 1
2783 1771 1
2783 1257 1
2783 1503 1
2783 3648 1
2783 2791 1
2783 1344 1
2783 2784 1
2734 2785 1
2734 2916 1
2734 1004 1
2734 1363 1
2734 552 1
2734 2056 1
2734 235 1
2734 1023 1
2734 442 1
2734 2021 1
2734 1827 1
2734 2545 1
2734 349 1
2734 980 1
2734 3916 1
2734 2838 1
2734 715 1
2734 2609 1
2734 1055 1
4050 2471 1
4050 3211 1
4050 2073 1
4050 2366 1
4050 2567 1
4050 1302 1
4050 1710 1
4050 3074 1
4050 1801 1
4050 3196 1
4050 268 1
4050 3051 1
4050 454 1
4050 1103 1
4050 331 1
4050 447 1
4050 2333 1
4050 2340 1
4050 1851 1
4050 3654 1
4050 2058 1
4050 542 1
4050 2993 1
4050 3189 1
4050 2508 1
4050 3540 1
4050 1365 1
4050 2273 1
4050 3899 1
4050 2791 1
4050 2341 1
4050 2564 1
4050 834 1
4050 1487 1
2385 1980 1
2385 1517 1
2385 1984 1
2385 1630 1
2385 294 1
2385 730 1
2385 2888 1
2385 2383 1
2385 486 1
2385 1792 1
2385 426 1
2385 2074 1
2385 1403 1
2385 375 1
2385 152 1
2385 154 1
2385 3433 1
2385 1053 1
2385 454 1
2385 1413 1
2385 739 1
2385 1475 1
2385 1094 1
2385 2671 1
2385 2444 1
2385 579 1
2385 754 1
2385 577 1
2385 148 1
2385 263 1
2385 331 1
2385 235 1
2385 1063 1
2385 2883 1
2385 837 1
2385 726 1
2385 864 1
2385 367 1
2385 125 1
2385 1472 1
2385 31 1
2385 315 1
2385 1917 1
2385 2337 1
2385 442 1
2385 1672 1
2385 299 1
2385 1008 1
2385 1985 1
2385 1440 1
2385 1587 1
2385 2426 1
2385 203 1
2385 542 1
2385 213 1
2385 2764 1
2385 1482 1
2385 1431 1
2385 1771 1
2385 2493 1
2385 3149 1
2385 1005 1
2385 3189 1
2385 1280 1
2385 319 1
2385 1418 1
2385 2882 1
2385 2774 1
2385 338 1
2385 1037 1
2385 1731 1
2385 335 1
2385 345 1
2385 2048 1
2385 9 1
2385 2546 1
2385 355 1
2385 377 1
2385 158 1
2385 2643 1
2385 895 1
2385 350 1
2385 2374 1
2385 2146 1
2385 380 1
2385 183 1
2385 2560 1
2385 387 1
2385 2756 1
2385 840 1
2385 1509 1
2385 1996 1
709 543 1
709 1014 1
709 254 1
709 268 1
709 1231 1
709 263 1
709 326 1
709 331 1
709 447 1
709 1353 1
709 195 1
709 866 1
709 442 1
709 1469 1
709 525 1
709 994 1
709 747 1
709 2493 1
709 48 1
709 319 1
709 2508 1
709 502 1
709 180 1
709 2774 1
709 1731 1
709 335 1
709 1059 1
709 7 1
709 350 1
709 1034 1
709 834 1
901 336 1
901 1412 1
901 1330 1
901 513 1
901 1967 1
901 1796 1
901 1366 1
901 775 1
901 328 1
901 990 1
901 2899 1
901 1073 1
901 839 1
901 1413 1
901 815 1
901 507 1
901 2590 1
901 160 1
901 343 1
901 97 1
901 950 1
901 905 1
901 548 1
901 902 1
901 2189 1
901 1351 1
901 2137 1
901 2178 1
901 1070 1
901 614 1
901 2867 1
901 104 1
901 423 1
901 833 1
901 437 1
901 1007 1
901 1326 1
901 1196 1
901 593 1
901 1131 1
901 1798 1
901 18 1
901 555 1
901 1393 1
901 992 1
901 1418 1
901 1089 1
901 1835 1
901 589 1
901 964 1
901 283 1
901 932 1
901 1599 1
901 1309 1
901 824 1
901 350 1
901 2903 1
901 1191 1
901 304 1
901 906 1
901 1355 1
901 1818 1
901 834 1
901 194 1
901 1006 1
901 1726 1
901 805 1
901 1841 1
3863 3681 1
3863 3977 1
3863 4034 1
3863 3757 1
3863 3117 1
3863 3874 1
3863 3870 1
3863 3816 1
3863 3792 1
2329 384 1
2329 1014 1
2329 2359 1
2329 2455 1
2329 2548 1
2329 514 1
2329 2308 1
2329 268 1
2329 1105 1
2329 1053 1
2329 62 1
2329 1473 1
2329 1231 1
2329 754 1
2329 263 1
2329 719 1
2329 1725 1
2329 2312 1
2329 206 1
2329 1353 1
2329 2883 1
2329 760 1
2329 1735 1
2329 864 1
2329 1428 1
2329 373 1
2329 1020 1
2329 905 1
2329 690 1
2329 442 1
2329 892 1
2329 1985 1
2329 2201 1
2329 1068 1
2329 2178 1
2329 3101 1
2329 281 1
2329 994 1
2329 1088 1
2329 697 1
2329 1628 1
2329 48 1
2329 989 1
2329 2666 1
2329 774 1
2329 332 1
2329 765 1
2329 573 1
2329 2176 1
2329 567 1
2329 1025 1
2329 158 1
2329 982 1
2329 538 1
2329 1344 1
2329 350 1
2329 1349 1
2329 1355 1
2329 387 1
2329 805 1
3665 336 1
3665 2231 1
3665 1630 1
3665 384 1
3665 730 1
3665 2359 1
3665 1096 1
3665 1111 1
3665 154 1
3665 1701 1
3665 2834 1
3665 1970 1
3665 3093 1
3665 2309 1
3665 1231 1
3665 1833 1
3665 2842 1
3665 1605 1
3665 2715 1
3665 2586 1
3665 3042 1
3665 1472 1
3665 233 1
3665 3008 1
3665 315 1
3665 1950 1
3665 1080 1
3665 1985 1
3665 3269 1
3665 2117 1
3665 3382 1
3665 1088 1
3665 747 1
3665 2667 1
3665 319 1
3665 364 1
3665 1100 1
3665 3340 1
3665 335 1
3665 3748 1
3665 2374 1
3665 3726 1
3665 1894 1
95 30 1
95 1646 1
95 252 1
95 305 1
95 156 1
95 1647 1
95 327 1
95 32 1
95 326 1
95 591 1
95 225 1
95 260 1
95 1238 1
95 66 1
95 265 1
95 321 1
95 1 1
95 182 1
95 420 1
95 130 1
95 962 1
95 323 1
95 350 1
95 702 1
95 976 1
95 218 1
95 178 1
95 786 1
1725 1948 1
1725 3498 1
1725 288 1
1725 543 1
1725 1014 1
1725 1992 1
1725 990 1
1725 1484 1
1725 3343 1
1725 3297 1
1725 1410 1
1725 1231 1
1725 719 1
1725 2315 1
1725 2312 1
1725 1353 1
1725 2135 1
1725 3663 1
1725 2313 1
1725 125 1
1725 2380 1
1725 343 1
1725 2769 1
1725 1296 1
1725 820 1
1725 1057 1
1725 2919 1
1725 2329 1
1725 905 1
1725 2626 1
1725 442 1
1725 2168 1
1725 3521 1
1725 922 1
1725 1793 1
1725 1587 1
1725 3419 1
1725 994 1
1725 542 1
1725 1921 1
1725 3828 1
1725 1482 1
1725 931 1
1725 756 1
1725 816 1
1725 989 1
1725 3053 1
1725 2732 1
1725 1625 1
1725 982 1
1725 538 1
1725 350 1
1725 3826 1
1725 1355 1
3352 2231 1
3352 2639 1
3352 2524 1
3352 1984 1
3352 288 1
3352 2888 1
3352 3074 1
3352 1300 1
3352 1126 1
3352 454 1
3352 3444 1
3352 1103 1
3352 3073 1
3352 206 1
3352 511 1
3352 3355 1
3352 2441 1
3352 746 1
3352 2833 1
3352 2675 1
3352 3591 1
3352 3430 1
3352 2436 1
3352 3778 1
3352 3537 1
3352 3904 1
3352 3171 1
3352 1588 1
3352 3190 1
3352 2442 1
3352 2352 1
3352 1502 1
3352 1055 1
3352 2162 1
149 88 1
149 252 1
149 907 1
149 126 1
149 326 1
149 263 1
149 224 1
149 78 1
149 125 1
149 19 1
149 1020 1
149 442 1
149 260 1
149 802 1
149 229 1
149 496 1
149 261 1
149 132 1
149 39 1
149 747 1
149 163 1
149 1387 1
149 528 1
149 1 1
149 420 1
149 9 1
149 495 1
149 178 1
470 513 1
470 221 1
470 1354 1
470 1193 1
470 1695 1
470 855 1
470 546 1
470 156 1
470 1105 1
470 127 1
470 552 1
470 1039 1
470 235 1
470 195 1
470 726 1
470 511 1
470 416 1
470 343 1
470 575 1
470 550 1
470 5 1
470 584 1
470 1578 1
470 113 1
470 2293 1
470 747 1
470 287 1
470 1196 1
470 673 1
470 108 1
470 180 1
470 420 1
470 93 1
470 881 1
470 589 1
470 1913 1
470 594 1
470 964 1
470 567 1
470 464 1
470 7 1
470 1034 1
470 1222 1
470 834 1
470 361 1
470 1114 1
604 2532 1
604 1954 1
604 1330 1
604 1580 1
604 1242 1
604 3260 1
604 583 1
604 1361 1
604 1611 1
604 1703 1
604 3165 1
604 3263 1
604 2084 1
604 3264 1
604 334 1
604 2282 1
604 2111 1
604 1243 1
604 941 1
604 953 1
604 942 1
604 2533 1
604 2134 1
604 757 1
604 489 1
604 337 1
604 562 1
604 2428 1
604 1766 1
604 832 1
604 79 1
604 3262 1
604 2307 1
604 117 1
604 2699 1
604 1471 1
604 3261 1
604 584 1
604 826 1
604 2585 1
604 1821 1
604 1414 1
604 1881 1
604 229 1
604 1115 1
604 2465 1
604 833 1
604 1885 1
604 2454 1
604 747 1
604 165 1
604 555 1
604 2273 1
604 1604 1
604 1955 1
604 1855 1
604 153 1
604 467 1
604 1267 1
604 1524 1
604 1516 1
604 1832 1
604 1751 1
604 473 1
3749 3529 1
3749 2165 1
3749 3575 1
3749 1103 1
3749 1293 1
3749 1937 1
3749 3527 1
3749 1851 1
3749 3342 1
3749 1092 1
3749 3574 1
3749 718 1
3749 3948 1
3749 108 1
3749 3237 1
3749 1365 1
3749 2879 1
3749 3138 1
3749 350 1
3749 3631 1
427 270 1
427 302 1
427 30 1
427 256 1
427 259 1
427 440 1
427 49 1
427 252 1
427 43 1
427 103 1
427 202 1
427 418 1
427 314 1
427 217 1
427 300 1
427 433 1
427 156 1
427 238 1
427 248 1
427 242 1
427 212 1
427 148 1
427 112 1
427 235 1
427 293 1
427 222 1
427 333 1
427 318 1
427 315 1
427 176 1
427 273 1
427 905 1
427 909 1
427 886 1
427 1391 1
427 419 1
427 297 1
427 104 1
427 423 1
427 437 1
427 132 1
427 265 1
427 1022 1
427 3 1
427 213 1
427 747 1
427 435 1
427 151 1
427 108 1
427 48 1
427 408 1
427 396 1
427 47 1
427 68 1
427 175 1
427 290 1
427 567 1
427 1025 1
427 153 1
427 1315 1
427 136 1
427 94 1
427 219 1
427 264 1
427 1021 1
427 170 1
427 178 1
427 387 1
427 649 1
427 361 1
427 524 1
427 199 1
427 1509 1
427 61 1
1676 288 1
1676 1830 1
1676 252 1
1676 295 1
1676 250 1
1676 708 1
1676 2962 1
1676 42 1
1676 1667 1
1676 428 1
1676 954 1
1676 817 1
1676 1039 1
1676 1362 1
1676 2258 1
1676 1180 1
1676 1218 1
1676 171 1
1676 877 1
1676 685 1
1676 87 1
1676 2454 1
1676 875 1
1676 1316 1
1676 151 1
1676 420 1
1676 594 1
1676 1144 1
1676 7 1
1676 216 1
1841 336 1
1841 2400 1
1841 775 1
1841 2899 1
1841 815 1
1841 206 1
1841 1740 1
1841 1800 1
1841 558 1
1841 1068 1
1841 1007 1
1841 555 1
1841 1835 1
1841 2523 1
1841 572 1
1841 567 1
1841 1327 1
1841 1726 1
2072 2188 1
2072 1611 1
2072 2076 1
2072 1577 1
2072 1464 1
2072 2014 1
2072 195 1
2072 366 1
2072 2489 1
2072 2724 1
2072 457 1
2072 1027 1
2072 289 1
2072 2026 1
2072 1226 1
2072 2544 1
2072 3268 1
2072 633 1
2072 2226 1
2072 655 1
2072 720 1
2072 177 1
2072 704 1
2072 1222 1
2072 706 1
1234 2249 1
1234 91 1
1234 88 1
1234 257 1
1234 957 1
1234 156 1
1234 956 1
1234 874 1
1234 841 1
1234 327 1
1234 1444 1
1234 78 1
1234 2255 1
1234 837 1
1234 198 1
1234 959 1
1234 1237 1
1234 260 1
1234 1238 1
1234 66 1
1234 90 1
1234 261 1
1234 321 1
1234 142 1
1234 39 1
1234 163 1
1234 1192 1
1234 89 1
1234 793 1
1234 2094 1
1234 947 1
1234 1618 1
1234 790 1
1234 786 1
1234 1448 1
1234 157 1
732 1707 1
732 1980 1
732 822 1
732 2990 1
732 1623 1
732 1944 1
732 1992 1
732 1300 1
732 1695 1
732 247 1
732 1069 1
732 990 1
732 514 1
732 2348 1
732 2899 1
732 739 1
732 383 1
732 754 1
732 1317 1
732 326 1
732 1605 1
732 1491 1
732 1345 1
732 206 1
732 1353 1
732 760 1
732 871 1
732 1428 1
732 785 1
732 442 1
732 2557 1
732 2929 1
732 1056 1
732 3342 1
732 542 1
732 1076 1
732 2418 1
732 370 1
732 816 1
732 319 1
732 2673 1
732 910 1
732 102 1
732 2228 1
732 865 1
732 763 1
732 107 1
732 1731 1
732 283 1
732 3341 1
732 7 1
732 1356 1
732 900 1
732 348 1
732 2012 1
2824 1517 1
2824 267 1
2824 543 1
2824 30 1
2824 1014 1
2824 2105 1
2824 383 1
2824 206 1
2824 235 1
2824 293 1
2824 125 1
2824 1008 1
2824 542 1
2824 515 1
2824 364 1
2824 350 1
3841 2639 1
3841 288 1
3841 1014 1
3841 742 1
3841 2888 1
3841 3475 1
3841 1705 1
3841 454 1
3841 3347 1
3841 4003 1
3841 1949 1
3841 2906 1
3841 1103 1
3841 705 1
3841 313 1
3841 511 1
3841 2800 1
3841 3355 1
3841 743 1
3841 3564 1
3841 746 1
3841 2409 1
3841 2833 1
3841 3890 1
3841 1969 1
3841 3345 1
3841 1064 1
3841 2257 1
3841 2673 1
3841 1089 1
3841 3537 1
3841 1503 1
3841 1228 1
3841 1037 1
3841 364 1
3841 2754 1
3841 1581 1
3841 3171 1
3841 2627 1
3841 2914 1
3841 3644 1
3841 2617 1
3841 2838 1
3841 2510 1
3841 380 1
3841 4042 1
3841 863 1
3841 1502 1
2963 1046 1
2963 259 1
2963 385 1
2963 428 1
2963 998 1
2963 1173 1
2963 1023 1
2963 1180 1
2963 2275 1
2963 228 1
2963 2106 1
2963 1007 1
2963 2681 1
2963 108 1
2963 668 1
2963 143 1
2963 2138 1
2963 7 1
2963 177 1
2963 704 1
2963 1021 1
2963 361 1
406 1298 1
406 397 1
406 302 1
406 201 1
406 300 1
406 70 1
406 400 1
406 251 1
406 1561 1
406 651 1
406 282 1
406 224 1
406 293 1
406 278 1
406 99 1
406 444 1
406 299 1
406 311 1
406 386 1
406 303 1
406 71 1
406 399 1
406 66 1
406 412 1
406 401 1
406 310 1
406 281 1
406 266 1
406 87 1
406 417 1
406 393 1
406 1555 1
406 108 1
406 408 1
406 522 1
406 609 1
406 215 1
406 134 1
406 616 1
406 209 1
406 36 1
406 7 1
406 123 1
406 405 1
406 388 1
406 135 1
2076 2532 1
2076 3012 1
2076 603 1
2076 1539 1
2076 2478 1
2076 2498 1
2076 1856 1
2076 1767 1
2076 492 1
2076 1046 1
2076 2543 1
2076 725 1
2076 486 1
2076 115 1
2076 1895 1
2076 314 1
2076 1112 1
2076 1415 1
2076 1403 1
2076 2047 1
2076 753 1
2076 2336 1
2076 2933 1
2076 1690 1
2076 2633 1
2076 291 1
2076 3082 1
2076 2105 1
2076 1174 1
2076 3339 1
2076 739 1
2076 383 1
2076 981 1
2076 1467 1
2076 128 1
2076 651 1
2076 497 1
2076 360 1
2076 3013 1
2076 1253 1
2076 754 1
2076 490 1
2076 577 1
2076 1533 1
2076 2906 1
2076 326 1
2076 1363 1
2076 1227 1
2076 331 1
2076 634 1
2076 168 1
2076 757 1
2076 235 1
2076 313 1
2076 353 1
2076 195 1
2076 1513 1
2076 342 1
2076 2068 1
2076 1898 1
2076 271 1
2076 2680 1
2076 722 1
2076 1908 1
2076 1417 1
2076 354 1
2076 1294 1
2076 876 1
2076 2613 1
2076 587 1
2076 558 1
2076 1281 1
2076 549 1
2076 1229 1
2076 3949 1
2076 1643 1
2076 1989 1
2076 2221 1
2076 133 1
2076 260 1
2076 2887 1
2076 2724 1
2076 1008 1
2076 64 1
2076 909 1
2076 1390 1
2076 3135 1
2076 584 1
2076 1068 1
2076 2178 1
2076 171 1
2076 1440 1
2076 1414 1
2076 3622 1
2076 886 1
2076 596 1
2076 2844 1
2076 701 1
2076 1776 1
2076 496 1
2076 1910 1
2076 2621 1
2076 1405 1
2076 457 1
2076 261 1
2076 2017 1
2076 3080 1
2076 588 1
2076 104 1
2076 2058 1
2076 423 1
2076 427 1
2076 2356 1
2076 3549 1
2076 3694 1
2076 2619 1
2076 265 1
2076 671 1
2076 515 1
2076 2772 1
2076 1754 1
2076 1326 1
2076 1402 1
2076 501 1
2076 87 1
2076 1607 1
2076 1128 1
2076 747 1
2076 1785 1
2076 8 1
2076 287 1
2076 2003 1
2076 2026 1
2076 537 1
2076 2747 1
2076 1280 1
2076 547 1
2076 2049 1
2076 445 1
2076 319 1
2076 499 1
2076 1365 1
2076 420 1
2076 3293 1
2076 2045 1
2076 356 1
2076 1306 1
2076 1922 1
2076 364 1
2076 1246 1
2076 1904 1
2076 409 1
2076 2044 1
2076 68 1
2076 355 1
2076 1661 1
2076 703 1
2076 3060 1
2076 464 1
2076 508 1
2076 3077 1
2076 2143 1
2076 46 1
2076 1852 1
2076 3096 1
2076 350 1
2076 1034 1
2076 493 1
2076 1404 1
2076 1232 1
2076 467 1
2076 2481 1
2076 704 1
2076 1816 1
2076 380 1
2076 2212 1
2076 183 1
2076 1957 1
2076 1267 1
2076 2751 1
2076 929 1
2076 1021 1
2076 2152 1
2076 2093 1
2076 3102 1
2076 473 1
4043 1343 1
4043 1014 1
4043 1484 1
4043 3343 1
4043 2558 1
4043 2590 1
4043 1353 1
4043 125 1
4043 2847 1
4043 2562 1
4043 2502 1
4043 994 1
4043 1482 1
4043 3425 1
4043 3026 1
4043 158 1
4043 350 1
4043 3002 1
4004 2890 1
4004 2073 1
4004 3672 1
4004 2023 1
4004 1300 1
4004 3493 1
4004 3608 1
4004 3625 1
4004 2490 1
4004 2056 1
4004 3607 1
4004 3619 1
4004 3803 1
4004 3804 1
4004 3920 1
4004 2033 1
4004 2642 1
4004 4059 1
4004 3919 1
4004 1025 1
4004 3805 1
4004 3613 1
4004 3791 1
4004 3921 1
4004 3673 1
3641 1517 1
3641 1719 1
3641 3170 1
3641 3856 1
3641 1343 1
3641 1923 1
3641 2359 1
3641 1197 1
3641 2023 1
3641 2742 1
3641 1693 1
3641 3681 1
3641 2147 1
3641 3601 1
3641 3785 1
3641 753 1
3641 300 1
3641 2308 1
3641 2217 1
3641 3708 1
3641 2414 1
3641 3051 1
3641 2911 1
3641 62 1
3641 2050 1
3641 512 1
3641 383 1
3641 1077 1
3641 148 1
3641 541 1
3641 331 1
3641 2605 1
3641 206 1
3641 1522 1
3641 3757 1
3641 1997 1
3641 1924 1
3641 1735 1
3641 1278 1
3641 3309 1
3641 125 1
3641 318 1
3641 3950 1
3641 2267 1
3641 1648 1
3641 3116 1
3641 2626 1
3641 3962 1
3641 4058 1
3641 299 1
3641 3121 1
3641 1926 1
3641 462 1
3641 1427 1
3641 2446 1
3641 310 1
3641 3497 1
3641 281 1
3641 2898 1
3641 2208 1
3641 3885 1
3641 484 1
3641 1064 1
3641 542 1
3641 2059 1
3641 2301 1
3641 1431 1
3641 1493 1
3641 1771 1
3641 4000 1
3641 899 1
3641 3817 1
3641 752 1
3641 2716 1
3641 556 1
3641 1760 1
3641 1544 1
3641 48 1
3641 736 1
3641 1365 1
3641 1632 1
3641 2082 1
3641 2881 1
3641 1922 1
3641 3036 1
3641 1503 1
3641 494 1
3641 3397 1
3641 2719 1
3641 2091 1
3641 2194 1
3641 1912 1
3641 9 1
3641 3136 1
3641 1526 1
3641 2688 1
3641 1356 1
3641 1072 1
3641 1476 1
3641 350 1
3641 2982 1
3641 704 1
3641 380 1
3641 3719 1
3641 1768 1
3641 1207 1
3641 1911 1
3641 3002 1
3641 387 1
3641 2278 1
3641 844 1
3641 473 1
1608 2041 1
1608 3553 1
1608 1220 1
1608 3692 1
1608 234 1
1608 1932 1
1608 385 1
1608 2488 1
1608 1217 1
1608 1145 1
1608 2870 1
1608 312 1
1608 2036 1
1608 1224 1
1608 2079 1
1608 434 1
1608 293 1
1608 2020 1
1608 692 1
1608 298 1
1608 2072 1
1608 684 1
1608 1672 1
1608 2179 1
1608 303 1
1608 701 1
1608 1554 1
1608 501 1
1608 747 1
1608 1156 1
1608 899 1
1608 2999 1
1608 2019 1
1608 1544 1
1608 2049 1
1608 420 1
1608 1225 1
1608 2048 1
1608 1003 1
1608 9 1
1608 36 1
1608 3136 1
1608 1772 1
1608 219 1
1608 2061 1
1608 2027 1
1608 380 1
1608 3726 1
1608 1222 1
1608 1911 1
1608 706 1
1608 3400 1
351 1975 1
351 1517 1
351 2108 1
351 35 1
351 2400 1
351 1630 1
351 543 1
351 1796 1
351 384 1
351 730 1
351 2742 1
351 2455 1
351 357 1
351 1652 1
351 1525 1
351 652 1
351 2743 1
351 300 1
351 2608 1
351 2740 1
351 1806 1
351 383 1
351 468 1
351 1833 1
351 717 1
351 2056 1
351 1063 1
351 342 1
351 2 1
351 125 1
351 1428 1
351 181 1
351 568 1
351 1296 1
351 1648 1
351 308 1
351 2741 1
351 2441 1
351 549 1
351 1023 1
351 548 1
351 1989 1
351 540 1
351 2744 1
351 1722 1
351 1287 1
351 229 1
351 1881 1
351 1405 1
351 1087 1
351 1626 1
351 1007 1
351 1164 1
351 542 1
351 1019 1
351 2033 1
351 2739 1
351 2593 1
351 1323 1
351 644 1
351 1392 1
351 533 1
351 556 1
351 688 1
351 17 1
351 547 1
351 499 1
351 1624 1
351 1365 1
351 1790 1
351 1012 1
351 364 1
351 980 1
351 1100 1
351 352 1
351 296 1
351 1810 1
351 9 1
351 2460 1
351 355 1
351 1661 1
351 377 1
351 158 1
351 1543 1
351 676 1
351 350 1
351 559 1
351 467 1
351 2481 1
351 380 1
351 1349 1
351 1055 1
351 2745 1
351 2162 1
3585 3363 1
3585 1919 1
3585 3985 1
3585 3119 1
3585 3972 1
3585 3484 1
3585 1917 1
3585 3964 1
3585 1056 1
3585 1931 1
3585 3604 1
3585 3592 1
3585 3975 1
3585 3587 1
3585 2645 1
3585 3582 1
3585 3961 1
3585 3185 1
3888 1975 1
3888 3415 1
3888 1724 1
3888 3871 1
3888 1690 1
3888 1970 1
3888 757 1
3888 1997 1
3888 4031 1
3888 3223 1
3888 3141 1
3888 3139 1
3888 3865 1
3888 3812 1
2160 3498 1
2160 2558 1
2160 1977 1
2160 2315 1
2160 206 1
2160 2492 1
2160 2137 1
2160 542 1
2160 2793 1
2160 2958 1
2160 702 1
2160 1864 1
3778 288 1
3778 454 1
3778 3073 1
3778 3607 1
3778 511 1
3778 3578 1
3778 3660 1
3778 2675 1
3778 3352 1
3778 2788 1
3778 3382 1
3778 2334 1
3778 2436 1
3778 3190 1
502 336 1
502 1975 1
502 267 1
502 778 1
502 543 1
502 1796 1
502 1014 1
502 1623 1
502 2359 1
502 259 1
502 1693 1
502 1300 1
502 694 1
502 357 1
502 1263 1
502 514 1
502 2308 1
502 394 1
502 1050 1
502 268 1
502 1348 1
502 454 1
502 512 1
502 2209 1
502 739 1
502 383 1
502 1970 1
502 1231 1
502 754 1
502 536 1
502 1949 1
502 263 1
502 1103 1
502 1994 1
502 719 1
502 331 1
502 2315 1
502 447 1
502 206 1
502 757 1
502 1353 1
502 313 1
502 1799 1
502 2404 1
502 1997 1
502 3105 1
502 293 1
502 125 1
502 832 1
502 1523 1
502 181 1
502 3111 1
502 820 1
502 1296 1
502 558 1
502 2329 1
502 2626 1
502 548 1
502 1008 1
502 1926 1
502 3106 1
502 2199 1
502 1440 1
502 3109 1
502 784 1
502 1352 1
502 1758 1
502 994 1
502 1064 1
502 1038 1
502 2417 1
502 542 1
502 1698 1
502 213 1
502 2494 1
502 747 1
502 1482 1
502 718 1
502 2641 1
502 3108 1
502 1628 1
502 2812 1
502 330 1
502 931 1
502 48 1
502 1681 1
502 3110 1
502 816 1
502 547 1
502 555 1
502 539 1
502 1365 1
502 1935 1
502 709 1
502 2882 1
502 1869 1
502 2774 1
502 364 1
502 2311 1
502 1460 1
502 1625 1
502 2176 1
502 2791 1
502 2935 1
502 567 1
502 1025 1
502 7 1
502 538 1
502 1344 1
502 1356 1
502 73 1
502 350 1
502 3107 1
502 467 1
502 704 1
502 183 1
502 834 1
502 1502 1
502 361 1
502 2162 1
502 1726 1
3639 1343 1
3639 543 1
3639 1302 1
3639 3563 1
3639 1050 1
3639 2906 1
3639 1103 1
3639 331 1
3639 3455 1
3639 3530 1
3639 542 1
3639 2494 1
3639 378 1
3639 319 1
3639 801 1
3639 3464 1
3639 350 1
3639 1186 1
2604 543 1
2604 49 1
2604 544 1
2604 3033 1
2604 552 1
2604 337 1
2604 366 1
2604 343 1
2604 868 1
2604 2170 1
2604 1698 1
2604 2494 1
2604 843 1
2604 481 1
2604 3276 1
2604 2273 1
2604 3454 1
2604 1255 1
2604 1368 1
205 131 1
205 848 1
205 398 1
205 2175 1
205 35 1
205 83 1
205 1673 1
205 513 1
205 237 1
205 781 1
205 254 1
205 221 1
205 768 1
205 960 1
205 486 1
205 252 1
205 583 1
205 1559 1
205 1677 1
205 305 1
205 1341 1
205 234 1
205 1687 1
205 771 1
205 116 1
205 1847 1
205 152 1
205 70 1
205 1690 1
205 166 1
205 1692 1
205 853 1
205 1211 1
205 334 1
205 1561 1
205 124 1
205 2166 1
205 2174 1
205 2169 1
205 28 1
205 144 1
205 210 1
205 686 1
205 42 1
205 850 1
205 128 1
205 127 1
205 282 1
205 402 1
205 248 1
205 242 1
205 1506 1
205 852 1
205 239 1
205 212 1
205 32 1
205 148 1
205 263 1
205 326 1
205 224 1
205 52 1
205 1839 1
205 1396 1
205 118 1
205 168 1
205 1026 1
205 313 1
205 174 1
205 160 1
205 205 1
205 195 1
205 631 1
205 24 1
205 560 1
205 563 1
205 1278 1
205 1194 1
205 605 1
205 225 1
205 271 1
205 97 1
205 181 1
205 568 1
205 315 1
205 220 1
205 998 1
205 950 1
205 37 1
205 575 1
205 2168 1
205 223 1
205 909 1
205 386 1
205 462 1
205 232 1
205 325 1
205 262 1
205 138 1
205 949 1
205 71 1
205 399 1
205 858 1
205 229 1
205 1637 1
205 2170 1
205 1562 1
205 113 1
205 1373 1
205 230 1
205 104 1
205 1422 1
205 76 1
205 132 1
205 142 1
205 479 1
205 1590 1
205 253 1
205 441 1
205 1016 1
205 2171 1
205 1607 1
205 2167 1
205 747 1
205 564 1
205 185 1
205 939 1
205 165 1
205 432 1
205 151 1
205 1316 1
205 121 1
205 255 1
205 1 1
205 48 1
205 2121 1
205 180 1
205 89 1
205 1203 1
205 530 1
205 130 1
205 150 1
205 356 1
205 1284 1
205 404 1
205 565 1
205 774 1
205 93 1
205 638 1
205 1297 1
205 143 1
205 409 1
205 551 1
205 1337 1
205 1276 1
205 1370 1
205 471 1
205 140 1
205 209 1
205 226 1
205 567 1
205 101 1
205 81 1
205 246 1
205 158 1
205 136 1
205 1425 1
205 1357 1
205 862 1
205 1476 1
205 129 1
205 73 1
205 231 1
205 1689 1
205 219 1
205 1232 1
205 715 1
205 177 1
205 958 1
205 21 1
205 2006 1
205 218 1
205 135 1
205 188 1
205 1021 1
205 178 1
205 880 1
205 1058 1
205 1635 1
205 245 1
205 834 1
205 859 1
205 860 1
205 100 1
205 194 1
205 199 1
205 2173 1
205 2172 1
1748 1014 1
1748 305 1
1748 514 1
1748 300 1
1748 154 1
1748 1053 1
1748 148 1
1748 867 1
1748 447 1
1748 787 1
1748 511 1
1748 293 1
1748 1733 1
1748 905 1
1748 2247 1
1748 446 1
1748 592 1
1748 584 1
1748 923 1
1748 701 1
1748 281 1
1748 542 1
1748 1219 1
1748 165 1
1748 899 1
1748 114 1
1748 1760 1
1748 494 1
1748 345 1
1748 464 1
1748 982 1
1748 350 1
1748 2445 1
1748 706 1
1748 3002 1
1748 15 1
1748 844 1
1748 473 1
1468 1856 1
1468 1328 1
1468 2804 1
1468 492 1
1468 1181 1
1468 234 1
1468 2148 1
1468 2846 1
1468 1464 1
1468 205 1
1468 549 1
1468 2753 1
1468 2106 1
1468 1266 1
1468 1290 1
1468 114 1
1468 2553 1
1468 668 1
1468 1940 1
1468 703 1
1468 1855 1
1468 2143 1
1468 538 1
1468 73 1
1468 231 1
1468 836 1
1468 1939 1
1468 1751 1
1439 1829 1
1439 250 1
1439 514 1
1439 360 1
1439 1378 1
1439 595 1
1439 353 1
1439 1426 1
1439 195 1
1439 293 1
1439 367 1
1439 950 1
1439 1390 1
1439 229 1
1439 1373 1
1439 350 1
1439 1751 1
1904 2506 1
1904 518 1
1904 2498 1
1904 1288 1
1904 2758 1
1904 1014 1
1904 1046 1
1904 1693 1
1904 724 1
1904 1895 1
1904 357 1
1904 152 1
1904 1473 1
1904 1032 1
1904 507 1
1904 3033 1
1904 536 1
1904 954 1
1904 2083 1
1904 1533 1
1904 1898 1
1904 743 1
1904 488 1
1904 721 1
1904 1057 1
1904 575 1
1904 1989 1
1904 550 1
1904 1390 1
1904 1062 1
1904 3328 1
1904 1892 1
1904 997 1
1904 1373 1
1904 104 1
1904 2293 1
1904 515 1
1904 2198 1
1904 1326 1
1904 747 1
1904 2305 1
1904 2813 1
1904 2812 1
1904 792 1
1904 2121 1
1904 910 1
1904 356 1
1904 565 1
1904 364 1
1904 1913 1
1904 68 1
1904 208 1
1904 1664 1
1904 3398 1
1904 567 1
1904 984 1
1904 153 1
1904 1852 1
1904 350 1
1904 836 1
1904 1772 1
1904 448 1
1904 1474 1
1904 1751 1
1904 1006 1
1904 473 1
2606 543 1
2606 807 1
2606 597 1
2606 1256 1
2606 221 1
2606 1836 1
2606 1611 1
2606 1687 1
2606 2776 1
2606 466 1
2606 122 1
2606 3444 1
2606 1289 1
2606 3144 1
2606 879 1
2606 974 1
2606 634 1
2606 757 1
2606 2453 1
2606 389 1
2606 381 1
2606 337 1
2606 1138 1
2606 2648 1
2606 3555 1
2606 2038 1
2606 3011 1
2606 189 1
2606 887 1
2606 575 1
2606 1180 1
2606 548 1
2606 2692 1
2606 1248 1
2606 311 1
2606 550 1
2606 2589 1
2606 3261 1
2606 599 1
2606 1750 1
2606 1287 1
2606 71 1
2606 2968 1
2606 506 1
2606 2029 1
2606 2953 1
2606 2117 1
2606 912 1
2606 403 1
2606 2859 1
2606 96 1
2606 1885 1
2606 8 1
2606 1551 1
2606 1887 1
2606 1760 1
2606 2410 1
2606 1418 1
2606 1215 1
2606 2950 1
2606 2194 1
2606 1512 1
2606 535 1
2606 3398 1
2606 1982 1
2606 1661 1
2606 2576 1
2606 703 1
2606 1855 1
2606 1824 1
2606 1191 1
2606 2535 1
2606 467 1
2606 776 1
2606 1633 1
1413 1330 1
1413 358 1
1413 1929 1
1413 1796 1
1413 3056 1
1413 546 1
1413 3017 1
1413 1348 1
1413 1641 1
1413 62 1
1413 901 1
1413 719 1
1413 2312 1
1413 343 1
1413 1800 1
1413 1593 1
1413 373 1
1413 1527 1
1413 905 1
1413 570 1
1413 1022 1
1413 542 1
1413 2577 1
1413 1346 1
1413 555 1
1413 502 1
1413 992 1
1413 1418 1
1413 1119 1
1413 2176 1
1413 1927 1
1413 475 1
1413 2361 1
1413 350 1
1413 2374 1
1413 304 1
2910 3395 1
2910 3306 1
2910 1098 1
2910 2543 1
2910 3787 1
2910 3519 1
2910 2651 1
2910 4047 1
2910 3858 1
2910 3924 1
2910 3855 1
2910 3669 1
2910 3753 1
2910 3225 1
2910 3429 1
2910 3193 1
2910 1463 1
2910 1514 1
2910 3971 1
2910 1293 1
2910 3892 1
2910 4013 1
2910 4040 1
2910 1180 1
2910 1342 1
2910 3823 1
2910 3342 1
2910 3430 1
2910 3315 1
2910 3857 1
2910 3431 1
2910 2334 1
2910 1600 1
2910 2678 1
2910 3543 1
2910 2747 1
2910 1518 1
2910 4032 1
2910 539 1
2910 3599 1
2910 3047 1
2910 3902 1
2910 2372 1
2910 3845 1
2910 3678 1
2910 3860 1
2910 2547 1
2910 3943 1
2910 3737 1
2910 3719 1
2910 3842 1
2910 3177 1
2910 2349 1
2910 3305 1
2910 3878 1
2910 3123 1
484 1517 1
484 1046 1
484 2342 1
484 247 1
484 973 1
484 2336 1
484 708 1
484 2740 1
484 2169 1
484 739 1
484 383 1
484 468 1
484 686 1
484 2151 1
484 541 1
484 1499 1
484 705 1
484 883 1
484 235 1
484 1063 1
484 195 1
484 1950 1
484 721 1
484 587 1
484 1281 1
484 549 1
484 2232 1
484 442 1
484 2887 1
484 540 1
484 592 1
484 904 1
484 5 1
484 3087 1
484 735 1
484 1427 1
484 1899 1
484 1070 1
484 1352 1
484 203 1
484 1128 1
484 1846 1
484 755 1
484 481 1
484 396 1
484 555 1
484 420 1
484 1121 1
484 581 1
484 2774 1
484 865 1
484 1100 1
484 335 1
484 471 1
484 1460 1
484 208 1
484 2546 1
484 7 1
484 350 1
484 73 1
484 380 1
484 304 1
484 2470 1
484 1079 1
484 2445 1
484 387 1
484 361 1
484 1060 1
1655 813 1
1655 2342 1
1655 872 1
1655 941 1
1655 2150 1
1655 1176 1
1655 2182 1
1655 2246 1
1655 567 1
1655 1773 1
1655 177 1
1655 3208 1
1655 3125 1
3885 1515 1
3885 3881 1
3885 3825 1
3885 3886 1
3885 1586 1
3885 3442 1
3885 3444 1
3885 2404 1
3885 2827 1
3885 3645 1
3885 3884 1
3885 3815 1
3885 3694 1
3885 3883 1
3885 2436 1
3885 3489 1
3885 1503 1
3885 1037 1
3885 1876 1
3885 1055 1
426 1298 1
426 288 1
426 294 1
426 302 1
426 1014 1
426 259 1
426 45 1
426 440 1
426 309 1
426 1300 1
426 115 1
426 103 1
426 314 1
426 775 1
426 217 1
426 152 1
426 300 1
426 154 1
426 156 1
426 291 1
426 238 1
426 414 1
426 312 1
426 282 1
426 148 1
426 112 1
426 326 1
426 263 1
426 447 1
426 313 1
426 292 1
426 389 1
426 195 1
426 293 1
426 318 1
426 343 1
426 425 1
426 181 1
426 429 1
426 315 1
426 308 1
426 905 1
426 299 1
426 311 1
426 171 1
426 303 1
426 412 1
426 310 1
426 113 1
426 423 1
426 265 1
426 279 1
426 266 1
426 3 1
426 417 1
426 435 1
426 108 1
426 48 1
426 408 1
426 547 1
426 182 1
426 196 1
426 319 1
426 215 1
426 102 1
426 320 1
426 335 1
426 296 1
426 120 1
426 283 1
426 290 1
426 226 1
426 567 1
426 36 1
426 7 1
426 405 1
426 84 1
426 219 1
426 304 1
426 200 1
426 264 1
426 317 1
426 216 1
426 387 1
426 424 1
426 780 1
426 361 1
2352 336 1
2352 1014 1
2352 1693 1
2352 1126 1
2352 305 1
2352 505 1
2352 2308 1
2352 2209 1
2352 263 1
2352 206 1
2352 2404 1
2352 864 1
2352 293 1
2352 1428 1
2352 820 1
2352 2329 1
2352 2337 1
2352 905 1
2352 442 1
2352 171 1
2352 570 1
2352 542 1
2352 515 1
2352 747 1
2352 547 1
2352 989 1
2352 709 1
2352 2552 1
2352 2176 1
2352 283 1
2352 464 1
2352 7 1
2352 538 1
2352 1356 1
2352 2442 1
2352 350 1
2352 780 1
2352 2162 1
1352 1041 1
1352 358 1
1352 543 1
1352 2177 1
1352 514 1
1352 3166 1
1352 2899 1
1352 268 1
1352 334 1
1352 2209 1
1352 545 1
1352 2056 1
1352 206 1
1352 1419 1
1352 503 1
1352 1428 1
1352 2825 1
1352 995 1
1352 484 1
1352 321 1
1352 1326 1
1352 213 1
1352 48 1
1352 539 1
1352 567 1
1352 1344 1
1352 750 1
1352 380 1
1352 1079 1
1352 387 1
1352 473 1
3067 1975 1
3067 679 1
3067 267 1
3067 3498 1
3067 302 1
3067 3213 1
3067 1300 1
3067 33 1
3067 357 1
3067 3198 1
3067 2496 1
3067 990 1
3067 983 1
3067 268 1
3067 2550 1
3067 985 1
3067 3024 1
3067 2150 1
3067 1669 1
3067 3730 1
3067 719 1
3067 316 1
3067 3906 1
3067 1620 1
3067 343 1
3067 315 1
3067 1714 1
3067 666 1
3067 308 1
3067 3338 1
3067 1643 1
3067 3806 1
3067 299 1
3067 2480 1
3067 1926 1
3067 2744 1
3067 2156 1
3067 1199 1
3067 2182 1
3067 701 1
3067 496 1
3067 478 1
3067 275 1
3067 542 1
3067 3382 1
3067 2122 1
3067 2593 1
3067 1116 1
3067 501 1
3067 2171 1
3067 3141 1
3067 667 1
3067 931 1
3067 1544 1
3067 481 1
3067 816 1
3067 547 1
3067 182 1
3067 555 1
3067 319 1
3067 3540 1
3067 404 1
3067 3393 1
3067 474 1
3067 2657 1
3067 2958 1
3067 3020 1
3067 450 1
3067 2591 1
3067 3133 1
3067 2064 1
3067 296 1
3067 1625 1
3067 895 1
3067 2893 1
3067 3602 1
3067 780 1
3067 863 1
3067 919 1
3067 524 1
2038 270 1
2038 1230 1
2038 775 1
2038 2024 1
2038 1925 1
2038 1243 1
2038 326 1
2038 879 1
2038 2569 1
2038 298 1
2038 1023 1
2038 892 1
2038 457 1
2038 2029 1
2038 2600 1
2038 1219 1
2038 756 1
2038 481 1
2038 633 1
2038 2107 1
2038 2052 1
2038 483 1
2038 177 1
2038 1222 1
2038 218 1
2038 1502 1
2038 2980 1
1370 1188 1
1370 669 1
1370 1853 1
1370 267 1
1370 83 1
1370 543 1
1370 1829 1
1370 2000 1
1370 1197 1
1370 2287 1
1370 1150 1
1370 49 1
1370 252 1
1370 948 1
1370 1336 1
1370 103 1
1370 1430 1
1370 418 1
1370 819 1
1370 2010 1
1370 708 1
1370 888 1
1370 407 1
1370 394 1
1370 385 1
1370 1149 1
1370 648 1
1370 2885 1
1370 839 1
1370 1174 1
1370 956 1
1370 1318 1
1370 566 1
1370 3291 1
1370 1187 1
1370 1828 1
1370 360 1
1370 2079 1
1370 1031 1
1370 248 1
1370 1833 1
1370 1579 1
1370 1779 1
1370 577 1
1370 32 1
1370 224 1
1370 1386 1
1370 879 1
1370 1362 1
1370 235 1
1370 1026 1
1370 72 1
1370 292 1
1370 160 1
1370 2849 1
1370 205 1
1370 2686 1
1370 726 1
1370 225 1
1370 1825 1
1370 2423 1
1370 1572 1
1370 271 1
1370 1620 1
1370 97 1
1370 959 1
1370 298 1
1370 678 1
1370 1020 1
1370 950 1
1370 227 1
1370 37 1
1370 1023 1
1370 625 1
1370 575 1
1370 684 1
1370 1180 1
1370 442 1
1370 1342 1
1370 1013 1
1370 882 1
1370 1750 1
1370 877 1
1370 1802 1
1370 2621 1
1370 1758 1
1370 997 1
1370 1184 1
1370 1183 1
1370 2246 1
1370 1451 1
1370 978 1
1370 437 1
1370 132 1
1370 403 1
1370 2096 1
1370 1019 1
1370 3148 1
1370 3 1
1370 1685 1
1370 741 1
1370 687 1
1370 2171 1
1370 87 1
1370 747 1
1370 185 1
1370 967 1
1370 673 1
1370 108 1
1370 1308 1
1370 408 1
1370 2792 1
1370 547 1
1370 1964 1
1370 182 1
1370 241 1
1370 1166 1
1370 1732 1
1370 89 1
1370 130 1
1370 664 1
1370 1609 1
1370 215 1
1370 449 1
1370 1684 1
1370 943 1
1370 565 1
1370 2116 1
1370 2202 1
1370 668 1
1370 143 1
1370 450 1
1370 1246 1
1370 1665 1
1370 1781 1
1370 431 1
1370 654 1
1370 2971 1
1370 589 1
1370 345 1
1370 535 1
1370 1003 1
1370 1059 1
1370 567 1
1370 1025 1
1370 36 1
1370 703 1
1370 246 1
1370 7 1
1370 798 1
1370 153 1
1370 791 1
1370 1876 1
1370 1030 1
1370 350 1
1370 483 1
1370 653 1
1370 2186 1
1370 2456 1
1370 958 1
1370 218 1
1370 216 1
1370 906 1
1370 1021 1
1370 147 1
1370 424 1
1370 780 1
1370 834 1
1370 863 1
1448 1051 1
1448 83 1
1448 91 1
1448 1235 1
1448 88 1
1448 1615 1
1448 948 1
1448 257 1
1448 957 1
1448 1614 1
1448 907 1
1448 841 1
1448 69 1
1448 896 1
1448 1617 1
1448 1620 1
1448 119 1
1448 963 1
1448 71 1
1448 399 1
1448 261 1
1448 203 1
1448 515 1
1448 432 1
1448 108 1
1448 3069 1
1448 854 1
1448 89 1
1448 460 1
1448 102 1
1448 943 1
1448 861 1
1448 567 1
1448 1265 1
1448 1618 1
1448 790 1
1448 218 1
1448 178 1
1448 831 1
1448 786 1
1448 859 1
1448 524 1
1448 1158 1
1448 157 1
3183 2837 1
3183 730 1
3183 3218 1
3183 3820 1
3183 2317 1
3183 383 1
3183 1848 1
3183 3193 1
3183 2001 1
3183 2279 1
3183 554 1
3183 592 1
3183 1529 1
3183 2354 1
3183 499 1
3183 1228 1
3183 2228 1
3183 3340 1
3183 2372 1
3183 2786 1
3183 2325 1
608 75 1
608 267 1
608 256 1
608 259 1
608 43 1
608 314 1
608 154 1
608 70 1
608 291 1
608 517 1
608 1029 1
608 238 1
608 1145 1
608 42 1
608 312 1
608 954 1
608 148 1
608 112 1
608 326 1
608 16 1
608 224 1
608 434 1
608 195 1
608 293 1
608 333 1
608 298 1
608 220 1
608 315 1
608 240 1
608 273 1
608 74 1
608 172 1
608 119 1
608 260 1
608 301 1
608 303 1
608 71 1
608 310 1
608 281 1
608 203 1
608 1152 1
608 423 1
608 279 1
608 213 1
608 501 1
608 747 1
608 755 1
608 899 1
608 108 1
608 255 1
608 408 1
608 606 1
608 522 1
608 420 1
608 130 1
608 215 1
608 102 1
608 290 1
608 439 1
608 36 1
608 7 1
608 219 1
608 317 1
608 448 1
608 786 1
608 524 1
608 199 1
926 1374 1
926 818 1
926 1328 1
926 492 1
926 2670 1
926 486 1
926 1958 1
926 305 1
926 334 1
926 1475 1
926 383 1
926 2111 1
926 817 1
926 717 1
926 974 1
926 883 1
926 1362 1
926 195 1
926 125 1
926 469 1
926 271 1
926 1950 1
926 587 1
926 2393 1
926 1248 1
926 892 1
926 301 1
926 262 1
926 1821 1
926 1047 1
926 2653 1
926 229 1
926 1820 1
926 1027 1
926 203 1
926 265 1
926 515 1
926 441 1
926 1331 1
926 533 1
926 843 1
926 1447 1
926 1732 1
926 2248 1
926 449 1
926 3501 1
926 2044 1
926 345 1
926 2310 1
926 350 1
926 1034 1
926 900 1
926 1179 1
926 1516 1
926 2233 1
926 22 1
3638 2522 1
3638 1693 1
3638 3785 1
3638 1069 1
3638 3700 1
3638 514 1
3638 2348 1
3638 2209 1
3638 1868 1
3638 2906 1
3638 1103 1
3638 1353 1
3638 174 1
3638 2795 1
3638 2343 1
3638 442 1
3638 592 1
3638 1062 1
3638 2182 1
3638 3187 1
3638 570 1
3638 2725 1
3638 994 1
3638 542 1
3638 3148 1
3638 1698 1
3638 3344 1
3638 2167 1
3638 1482 1
3638 2812 1
3638 3215 1
3638 3523 1
3638 3237 1
3638 1393 1
3638 3191 1
3638 2879 1
3638 2727 1
3638 3845 1
3638 3026 1
3638 1959 1
3638 350 1
3638 2946 1
3638 2098 1
3638 3779 1
3638 1635 1
3638 780 1
3638 3177 1
3638 1726 1
3985 2188 1
3985 544 1
3985 3993 1
3985 3585 1
3985 3721 1
3985 3594 1
3985 3593 1
3985 743 1
3985 1917 1
3985 2181 1
3985 3964 1
3985 3930 1
3985 3875 1
3985 2733 1
3985 1931 1
3985 1156 1
3985 3587 1
3985 2273 1
3985 567 1
3985 3969 1
3985 4005 1
3985 3961 1
3985 3792 1
3985 3959 1
2421 1980 1
2421 2930 1
2421 1693 1
2421 514 1
2421 268 1
2421 1498 1
2421 1103 1
2421 1472 1
2421 3619 1
2421 2416 1
2421 1080 1
2421 3600 1
2421 171 1
2421 1044 1
2421 994 1
2421 2411 1
2421 931 1
2421 766 1
2421 48 1
2421 555 1
2421 865 1
2421 1731 1
2421 335 1
2421 824 1
3787 2231 1
3787 1984 1
3787 288 1
3787 3606 1
3787 543 1
3787 3784 1
3787 3074 1
3787 3848 1
3787 1126 1
3787 3846 1
3787 3601 1
3787 454 1
3787 3669 1
3787 3347 1
3787 3444 1
3787 2637 1
3787 1103 1
3787 3073 1
3787 3607 1
3787 1426 1
3787 511 1
3787 315 1
3787 3346 1
3787 2441 1
3787 3349 1
3787 3121 1
3787 746 1
3787 2744 1
3787 3660 1
3787 1914 1
3787 2556 1
3787 3918 1
3787 3591 1
3787 3430 1
3787 2356 1
3787 2788 1
3787 3352 1
3787 3431 1
3787 2257 1
3787 2334 1
3787 3661 1
3787 3076 1
3787 2910 1
3787 2345 1
3787 4032 1
3787 2676 1
3787 3171 1
3787 2353 1
3787 2547 1
3787 2218 1
3787 380 1
3787 3827 1
3787 2756 1
3787 1502 1
3787 2162 1
785 2804 1
785 1801 1
785 990 1
785 3242 1
785 2997 1
785 872 1
785 268 1
785 1105 1
785 3202 1
785 3441 1
785 383 1
785 686 1
785 601 1
785 1840 1
785 536 1
785 817 1
785 993 1
785 206 1
785 434 1
785 726 1
785 806 1
785 558 1
785 172 1
785 2768 1
785 1062 1
785 1629 1
785 2199 1
785 2871 1
785 2389 1
785 113 1
785 2502 1
785 2788 1
785 542 1
785 1156 1
785 34 1
785 2523 1
785 1309 1
785 177 1
785 706 1
785 1996 1
2120 288 1
2120 1677 1
2120 103 1
2120 851 1
2120 327 1
2120 326 1
2120 434 1
2120 315 1
2120 998 1
2120 189 1
2120 308 1
2120 37 1
2120 670 1
2120 299 1
2120 301 1
2120 1104 1
2120 261 1
2120 203 1
2120 297 1
2120 1007 1
2120 275 1
2120 3 1
2120 253 1
2120 687 1
2120 1609 1
2120 7 1
2120 350 1
2120 891 1
487 669 1
487 302 1
487 280 1
487 1668 1
487 2542 1
487 1622 1
487 252 1
487 455 1
487 103 1
487 234 1
487 328 1
487 3089 1
487 154 1
487 385 1
487 1149 1
487 268 1
487 291 1
487 179 1
487 238 1
487 1224 1
487 1455 1
487 248 1
487 552 1
487 168 1
487 235 1
487 1026 1
487 2001 1
487 389 1
487 1429 1
487 293 1
487 488 1
487 1360 1
487 678 1
487 442 1
487 523 1
487 172 1
487 1141 1
487 1013 1
487 1862 1
487 904 1
487 301 1
487 5 1
487 2238 1
487 1881 1
487 889 1
487 265 1
487 671 1
487 2482 1
487 96 1
487 87 1
487 1931 1
487 408 1
487 396 1
487 547 1
487 445 1
487 34 1
487 1130 1
487 1609 1
487 215 1
487 2002 1
487 449 1
487 681 1
487 1564 1
487 654 1
487 465 1
487 1003 1
487 655 1
487 703 1
487 1030 1
487 1034 1
487 1729 1
487 216 1
487 1745 1
487 1021 1
487 387 1
487 424 1
487 1006 1
3071 3601 1
3071 1697 1
3071 3777 1
3071 2423 1
3071 442 1
3071 2340 1
3071 478 1
3071 542 1
3071 931 1
3071 2635 1
3071 158 1
3071 1344 1
3071 2162 1
2299 1041 1
2299 1188 1
2299 1017 1
2299 288 1
2299 30 1
2299 1014 1
2299 822 1
2299 2359 1
2299 49 1
2299 1126 1
2299 855 1
2299 3563 1
2299 328 1
2299 514 1
2299 544 1
2299 981 1
2299 210 1
2299 414 1
2299 1647 1
2299 874 1
2299 907 1
2299 1289 1
2299 327 1
2299 490 1
2299 918 1
2299 263 1
2299 326 1
2299 224 1
2299 719 1
2299 316 1
2299 716 1
2299 447 1
2299 757 1
2299 195 1
2299 591 1
2299 125 1
2299 308 1
2299 684 1
2299 1180 1
2299 1385 1
2299 662 1
2299 963 1
2299 262 1
2299 2099 1
2299 1198 1
2299 192 1
2299 266 1
2299 3 1
2299 1590 1
2299 1346 1
2299 432 1
2299 108 1
2299 1681 1
2299 408 1
2299 130 1
2299 404 1
2299 1418 1
2299 226 1
2299 567 1
2299 475 1
2299 930 1
2299 1425 1
2299 350 1
2299 1179 1
2299 84 1
2299 776 1
2299 635 1
2233 191 1
2233 2196 1
2233 1432 1
2233 1303 1
2233 1149 1
2233 1224 1
2233 1463 1
2233 595 1
2233 235 1
2233 233 1
2233 1023 1
2233 1469 1
2233 923 1
2233 55 1
2233 478 1
2233 1027 1
2233 1164 1
2233 1331 1
2233 180 1
2233 2228 1
2233 1246 1
2233 551 1
2233 1664 1
2233 1778 1
4002 3956 1
4002 3897 1
4002 3021 1
4002 3895 1
4002 3954 1
4002 2955 1
4002 3555 1
4002 3953 1
4002 3955 1
4002 3957 1
4002 3898 1
4002 3958 1
4002 3401 1
4002 3896 1
4002 3587 1
4002 3402 1
4002 2028 1
4002 1216 1
4002 2574 1
3822 1014 1
3822 2691 1
3822 3686 1
3822 1585 1
3822 3343 1
3822 851 1
3822 3676 1
3822 2558 1
3822 125 1
3822 1834 1
3822 3950 1
3822 2499 1
3822 1715 1
3822 994 1
3822 1482 1
3822 931 1
3822 1479 1
3822 3192 1
3822 1912 1
3822 1519 1
3822 3967 1
3822 3531 1
2365 513 1
2365 1310 1
2365 288 1
2365 2281 1
2365 742 1
2365 725 1
2365 486 1
2365 1693 1
2365 1300 1
2365 1165 1
2365 3723 1
2365 2528 1
2365 152 1
2365 2899 1
2365 544 1
2365 2154 1
2365 2297 1
2365 284 1
2365 1705 1
2365 1053 1
2365 454 1
2365 512 1
2365 1475 1
2365 383 1
2365 3063 1
2365 468 1
2365 686 1
2365 1970 1
2365 3347 1
2365 2647 1
2365 1988 1
2365 2085 1
2365 32 1
2365 148 1
2365 2368 1
2365 541 1
2365 263 1
2365 353 1
2365 1997 1
2365 511 1
2365 293 1
2365 503 1
2365 343 1
2365 1472 1
2365 820 1
2365 2665 1
2365 3349 1
2365 442 1
2365 172 1
2365 3354 1
2365 1008 1
2365 2155 1
2365 746 1
2365 3328 1
2365 1629 1
2365 2208 1
2365 2058 1
2365 3315 1
2365 1038 1
2365 2819 1
2365 553 1
2365 2033 1
2365 1156 1
2365 3115 1
2365 435 1
2365 2716 1
2365 3035 1
2365 2666 1
2365 1632 1
2365 1121 1
2365 1418 1
2365 1101 1
2365 2339 1
2365 2407 1
2365 1797 1
2365 364 1
2365 2220 1
2365 1604 1
2365 2754 1
2365 1581 1
2365 1460 1
2365 3850 1
2365 2914 1
2365 46 1
2365 895 1
2365 1324 1
2365 350 1
2365 900 1
2365 1983 1
2365 2212 1
2365 1021 1
2365 1355 1
2365 1991 1
2365 1055 1
2365 361 1
2365 3994 1
2365 840 1
2365 3447 1
3232 3180 1
3232 2231 1
3232 1936 1
3232 3395 1
3232 1515 1
3232 1492 1
3232 1967 1
3232 1014 1
3232 2994 1
3232 1944 1
3232 2888 1
3232 2691 1
3232 2892 1
3232 1300 1
3232 1350 1
3232 426 1
3232 3951 1
3232 3785 1
3232 1585 1
3232 983 1
3232 2148 1
3232 3202 1
3232 1053 1
3232 454 1
3232 2174 1
3232 985 1
3232 2331 1
3232 1739 1
3232 754 1
3232 536 1
3232 2891 1
3232 1949 1
3232 32 1
3232 3790 1
3232 326 1
3232 1103 1
3232 705 1
3232 1725 1
3232 3204 1
3232 206 1
3232 1353 1
3232 757 1
3232 2404 1
3232 1426 1
3232 1997 1
3232 511 1
3232 2876 1
3232 1176 1
3232 2423 1
3232 125 1
3232 722 1
3232 558 1
3232 1281 1
3232 2357 1
3232 3219 1
3232 2884 1
3232 3203 1
3232 2365 1
3232 3121 1
3232 3786 1
3232 3459 1
3232 1629 1
3232 2585 1
3232 1045 1
3232 3290 1
3232 570 1
3232 2833 1
3232 3603 1
3232 994 1
3232 3591 1
3232 3815 1
3232 2788 1
3232 542 1
3232 2819 1
3232 3788 1
3232 2801 1
3232 2420 1
3232 1482 1
3232 1375 1
3232 3076 1
3232 2436 1
3232 556 1
3232 931 1
3232 816 1
3232 3069 1
3232 2377 1
3232 502 1
3232 1624 1
3232 1365 1
3232 2545 1
3232 2045 1
3232 709 1
3232 1838 1
3232 3414 1
3232 765 1
3232 573 1
3232 1107 1
3232 2754 1
3232 2591 1
3232 3257 1
3232 2948 1
3232 25 1
3232 1581 1
3232 3845 1
3232 3171 1
3232 3612 1
3232 1024 1
3232 567 1
3232 984 1
3232 3091 1
3232 158 1
3232 3184 1
3232 538 1
3232 1344 1
3232 1340 1
3232 3532 1
3232 2442 1
3232 1042 1
3232 1113 1
3232 3002 1
3232 2352 1
3232 3413 1
3232 1635 1
3232 3177 1
3232 1502 1
3232 2004 1
3232 2162 1
3232 1996 1
3232 1270 1
3232 3125 1
3232 3557 1
3232 1726 1
3232 1894 1
3994 513 1
3994 2366 1
3994 1263 1
3994 3810 1
3994 3855 1
3994 732 1
3994 3997 1
3994 181 1
3994 4013 1
3994 549 1
3994 3666 1
3994 2827 1
3994 2365 1
3994 2201 1
3994 370 1
3994 547 1
3994 3629 1
3994 1418 1
3994 1228 1
3994 3976 1
3994 1731 1
3994 345 1
3994 3613 1
3994 2709 1
3994 1356 1
3994 2374 1
3994 1983 1
3994 3673 1
306 679 1
306 267 1
306 270 1
306 294 1
306 302 1
306 440 1
306 295 1
306 314 1
306 708 1
306 300 1
306 312 1
306 32 1
306 224 1
306 316 1
306 195 1
306 293 1
306 225 1
306 318 1
306 181 1
306 298 1
306 678 1
306 308 1
306 273 1
306 119 1
306 892 1
306 299 1
306 303 1
306 701 1
306 310 1
306 297 1
306 132 1
306 265 1
306 279 1
306 501 1
306 417 1
306 108 1
306 182 1
306 196 1
306 643 1
306 319 1
306 130 1
306 320 1
306 1215 1
306 296 1
306 120 1
306 36 1
306 7 1
306 219 1
306 304 1
306 264 1
306 317 1
306 1207 1
306 387 1
2904 2256 1
2904 597 1
2904 582 1
2904 1378 1
2904 411 1
2904 32 1
2904 2513 1
2904 868 1
2904 820 1
2904 442 1
2904 3245 1
2904 1471 1
2904 2622 1
2904 1070 1
2904 596 1
2904 229 1
2904 1942 1
2904 1346 1
2904 1387 1
2904 537 1
2904 816 1
2904 2207 1
2904 2403 1
133 237 1
133 259 1
133 1615 1
133 440 1
133 221 1
133 1836 1
133 103 1
133 1341 1
133 234 1
133 291 1
133 853 1
133 1705 1
133 144 1
133 128 1
133 428 1
133 207 1
133 212 1
133 1162 1
133 52 1
133 235 1
133 313 1
133 145 1
133 1837 1
133 293 1
133 278 1
133 222 1
133 333 1
133 315 1
133 611 1
133 617 1
133 1360 1
133 139 1
133 1342 1
133 138 1
133 1104 1
133 171 1
133 399 1
133 1469 1
133 228 1
133 419 1
133 230 1
133 187 1
133 427 1
133 437 1
133 132 1
133 3 1
133 213 1
133 1156 1
133 435 1
133 151 1
133 255 1
133 1 1
133 1449 1
133 1365 1
133 420 1
133 1838 1
133 590 1
133 209 1
133 158 1
133 977 1
133 1425 1
133 29 1
133 1543 1
133 123 1
133 94 1
133 219 1
133 21 1
133 448 1
133 135 1
1824 778 1
1824 1046 1
1824 1552 1
1824 252 1
1824 263 1
1824 1499 1
1824 1000 1
1824 198 1
1824 558 1
1824 575 1
1824 442 1
1824 321 1
1824 533 1
1824 180 1
1824 567 1
1824 602 1
1824 129 1
1824 170 1
2340 3670 1
2340 3584 1
2340 3359 1
2340 2229 1
2340 2073 1
2340 1343 1
2340 2554 1
2340 543 1
2340 1014 1
2340 3209 1
2340 822 1
2340 742 1
2340 2543 1
2340 2366 1
2340 1693 1
2340 3074 1
2340 247 1
2340 1720 1
2340 1697 1
2340 990 1
2340 514 1
2340 268 1
2340 1705 1
2340 454 1
2340 383 1
2340 981 1
2340 1840 1
2340 3193 1
2340 1949 1
2340 3071 1
2340 326 1
2340 263 1
2340 1444 1
2340 1103 1
2340 2798 1
2340 1763 1
2340 2324 1
2340 331 1
2340 447 1
2340 168 1
2340 1353 1
2340 757 1
2340 313 1
2340 1997 1
2340 511 1
2340 271 1
2340 1428 1
2340 2343 1
2340 1296 1
2340 558 1
2340 3118 1
2340 2337 1
2340 905 1
2340 3349 1
2340 1672 1
2340 1008 1
2340 2768 1
2340 1062 1
2340 1351 1
2340 3495 1
2340 2744 1
2340 1851 1
2340 1587 1
2340 2920 1
2340 3342 1
2340 2898 1
2340 1092 1
2340 2058 1
2340 213 1
2340 2257 1
2340 1088 1
2340 747 1
2340 3574 1
2340 718 1
2340 1723 1
2340 556 1
2340 48 1
2340 3311 1
2340 3237 1
2340 2792 1
2340 555 1
2340 319 1
2340 1365 1
2340 910 1
2340 2425 1
2340 992 1
2340 3471 1
2340 3047 1
2340 3138 1
2340 1604 1
2340 1835 1
2340 2521 1
2340 1460 1
2340 1478 1
2340 1024 1
2340 1716 1
2340 567 1
2340 2361 1
2340 193 1
2340 158 1
2340 824 1
2340 1083 1
2340 405 1
2340 380 1
2340 3842 1
2340 2352 1
2340 1981 1
2340 2278 1
2340 834 1
2340 3624 1
2340 2162 1
2340 1726 1
2340 4050 1
823 778 1
823 1598 1
823 839 1
823 870 1
823 360 1
823 1533 1
823 595 1
823 160 1
823 787 1
823 575 1
823 442 1
823 826 1
823 1373 1
823 1290 1
823 801 1
823 572 1
823 602 1
823 958 1
823 1384 1
2083 543 1
2083 1796 1
2083 1046 1
2083 1873 1
2083 1221 1
2083 514 1
2083 3017 1
2083 544 1
2083 1053 1
2083 454 1
2083 383 1
2083 841 1
2083 1949 1
2083 2817 1
2083 263 1
2083 1444 1
2083 1103 1
2083 2954 1
2083 125 1
2083 868 1
2083 820 1
2083 2424 1
2083 462 1
2083 1793 1
2083 229 1
2083 542 1
2083 741 1
2083 213 1
2083 1482 1
2083 1182 1
2083 1439 1
2083 1795 1
2083 48 1
2083 149 1
2083 1418 1
2083 3020 1
2083 668 1
2083 364 1
2083 573 1
2083 1501 1
2083 567 1
2083 538 1
2083 1425 1
2083 123 1
2083 1349 1
2083 1355 1
2083 2093 1
2083 1384 1
1932 3526 1
1932 2322 1
1932 3332 1
1932 154 1
1932 3986 1
1932 705 1
1932 1345 1
1932 726 1
1932 2800 1
1932 864 1
1932 2705 1
1932 592 1
1932 1540 1
1932 1934 1
1932 995 1
1932 279 1
1932 3586 1
1932 1920 1
1932 2736 1
1932 1226 1
1932 816 1
1932 801 1
1932 349 1
1932 1928 1
1932 107 1
1932 1912 1
1932 567 1
1932 3969 1
1932 36 1
1932 1519 1
1932 2027 1
1932 1222 1
1932 2737 1
2171 3709 1
2171 1201 1
2171 2175 1
2171 1412 1
2171 1046 1
2171 781 1
2171 1242 1
2171 1944 1
2171 948 1
2171 86 1
2171 234 1
2171 819 1
2171 2010 1
2171 3255 1
2171 1094 1
2171 941 1
2171 248 1
2171 3071 1
2171 3199 1
2171 561 1
2171 205 1
2171 511 1
2171 562 1
2171 181 1
2171 2620 1
2171 1057 1
2171 273 1
2171 1023 1
2171 1180 1
2171 3219 1
2171 172 1
2171 2247 1
2171 1068 1
2171 1821 1
2171 2770 1
2171 436 1
2171 1152 1
2171 3025 1
2171 2850 1
2171 741 1
2171 185 1
2171 2568 1
2171 3422 1
2171 432 1
2171 108 1
2171 1962 1
2171 2140 1
2171 2128 1
2171 3035 1
2171 1365 1
2171 1609 1
2171 1859 1
2171 565 1
2171 681 1
2171 143 1
2171 573 1
2171 409 1
2171 2044 1
2171 1370 1
2171 1322 1
2171 1599 1
2171 2310 1
2171 602 1
2171 900 1
2171 3130 1
2171 177 1
2171 1389 1
2171 2006 1
2171 906 1
2171 2559 1
2171 786 1
2171 199 1
2171 1067 1
154 456 1
154 607 1
154 1936 1
154 1919 1
154 270 1
154 1929 1
154 302 1
154 30 1
154 256 1
154 1923 1
154 259 1
154 45 1
154 305 1
154 103 1
154 202 1
154 250 1
154 314 1
154 357 1
154 234 1
154 578 1
154 753 1
154 1932 1
154 544 1
154 648 1
154 291 1
154 466 1
154 238 1
154 1925 1
154 210 1
154 312 1
154 282 1
154 1828 1
154 1938 1
154 490 1
154 148 1
154 326 1
154 867 1
154 1103 1
154 1916 1
154 716 1
154 168 1
154 1924 1
154 726 1
154 293 1
154 743 1
154 222 1
154 244 1
154 429 1
154 876 1
154 176 1
154 1917 1
154 587 1
154 37 1
154 1268 1
154 1601 1
154 172 1
154 1080 1
154 299 1
154 1926 1
154 592 1
154 1937 1
154 1930 1
154 1056 1
154 1934 1
154 171 1
154 525 1
154 1914 1
154 186 1
154 457 1
154 279 1
154 266 1
154 1921 1
154 3 1
154 1920 1
154 1931 1
154 393 1
154 1915 1
154 287 1
154 1760 1
154 1 1
154 498 1
154 816 1
154 396 1
154 547 1
154 182 1
154 34 1
154 1935 1
154 102 1
154 449 1
154 1922 1
154 364 1
154 1928 1
154 1604 1
154 1913 1
154 1912 1
154 535 1
154 283 1
154 9 1
154 290 1
154 1927 1
154 355 1
154 377 1
154 7 1
154 1918 1
154 676 1
154 94 1
154 350 1
154 219 1
154 200 1
154 1079 1
154 317 1
154 448 1
154 1911 1
154 218 1
154 706 1
154 216 1
154 1933 1
154 780 1
154 524 1
154 199 1
2679 753 1
2679 2308 1
2679 512 1
2679 282 1
2679 757 1
2679 313 1
2679 1978 1
2679 1736 1
2679 542 1
2679 747 1
2679 547 1
2679 555 1
2679 283 1
2679 538 1
2679 1356 1
2679 1349 1
3044 1517 1
3044 2908 1
3044 4054 1
3044 725 1
3044 3617 1
3044 1069 1
3044 4033 1
3044 3708 1
3044 2050 1
3044 3596 1
3044 3383 1
3044 3757 1
3044 1986 1
3044 1735 1
3044 2839 1
3044 3116 1
3044 2070 1
3044 2181 1
3044 4028 1
3044 2724 1
3044 299 1
3044 1926 1
3044 3964 1
3044 477 1
3044 1934 1
3044 2376 1
3044 3978 1
3044 2037 1
3044 752 1
3044 3188 1
3044 2729 1
3044 3629 1
3044 3763 1
3044 3587 1
3044 3018 1
3044 3870 1
3044 2719 1
3044 1209 1
3044 1519 1
3044 704 1
3044 3445 1
3044 3703 1
3044 3590 1
2798 1936 1
2798 3560 1
2798 3359 1
2798 358 1
2798 4023 1
2798 1630 1
2798 1796 1
2798 730 1
2798 1014 1
2798 822 1
2798 1300 1
2798 3007 1
2798 3182 1
2798 2651 1
2798 753 1
2798 3197 1
2798 3872 1
2798 2308 1
2798 268 1
2798 512 1
2798 1970 1
2798 2309 1
2798 326 1
2798 1103 1
2798 2590 1
2798 757 1
2798 313 1
2798 271 1
2798 1296 1
2798 721 1
2798 3647 1
2798 1926 1
2798 2412 1
2798 2340 1
2798 2156 1
2798 745 1
2798 3419 1
2798 542 1
2798 2593 1
2798 931 1
2798 3110 1
2798 555 1
2798 1228 1
2798 3763 1
2798 3018 1
2798 3374 1
2798 3728 1
2798 4005 1
2798 1356 1
2798 350 1
2798 1090 1
2798 2349 1
3211 2563 1
3211 1719 1
3211 3905 1
3211 2837 1
3211 1014 1
3211 1812 1
3211 990 1
3211 3343 1
3211 3831 1
3211 1655 1
3211 872 1
3211 851 1
3211 3577 1
3211 3496 1
3211 2558 1
3211 2309 1
3211 3770 1
3211 4065 1
3211 754 1
3211 326 1
3211 2259 1
3211 719 1
3211 3751 1
3211 447 1
3211 757 1
3211 1799 1
3211 2492 1
3211 2684 1
3211 3387 1
3211 125 1
3211 1834 1
3211 1428 1
3211 2343 1
3211 3933 1
3211 558 1
3211 2441 1
3211 2333 1
3211 3500 1
3211 3134 1
3211 2557 1
3211 3203 1
3211 746 1
3211 3504 1
3211 1045 1
3211 808 1
3211 1715 1
3211 995 1
3211 3515 1
3211 2502 1
3211 994 1
3211 3426 1
3211 3352 1
3211 2619 1
3211 321 1
3211 2272 1
3211 1482 1
3211 3425 1
3211 2793 1
3211 2812 1
3211 3523 1
3211 48 1
3211 502 1
3211 539 1
3211 2698 1
3211 709 1
3211 3191 1
3211 1101 1
3211 1503 1
3211 3047 1
3211 3722 1
3211 2669 1
3211 2948 1
3211 2935 1
3211 3026 1
3211 3464 1
3211 3341 1
3211 538 1
3211 1344 1
3211 350 1
3211 1267 1
3211 2559 1
3211 3295 1
3211 2564 1
3211 2896 1
3211 988 1
3211 3208 1
230 131 1
230 197 1
230 695 1
230 221 1
230 520 1
230 43 1
230 392 1
230 103 1
230 855 1
230 250 1
230 391 1
230 924 1
230 1847 1
230 201 1
230 166 1
230 1015 1
230 210 1
230 42 1
230 207 1
230 239 1
230 212 1
230 918 1
230 224 1
230 52 1
230 174 1
230 205 1
230 204 1
230 222 1
230 244 1
230 79 1
230 1155 1
230 998 1
230 99 1
230 189 1
230 240 1
230 133 1
230 223 1
230 386 1
230 232 1
230 71 1
230 228 1
230 186 1
230 51 1
230 132 1
230 1421 1
230 185 1
230 40 1
230 533 1
230 1102 1
230 432 1
230 797 1
230 255 1
230 1 1
230 1447 1
230 1166 1
230 180 1
230 1154 1
230 530 1
230 150 1
230 1286 1
230 258 1
230 638 1
230 915 1
230 1297 1
230 409 1
230 67 1
230 795 1
230 209 1
230 519 1
230 81 1
230 193 1
230 246 1
230 791 1
230 862 1
230 219 1
230 218 1
230 135 1
230 188 1
230 170 1
230 863 1
230 194 1
230 1369 1
2153 513 1
2153 1410 1
2153 686 1
2153 2860 1
2153 206 1
2153 195 1
2153 637 1
2153 747 1
2153 1591 1
2153 1404 1
313 191 1
313 302 1
313 30 1
313 781 1
313 259 1
313 440 1
313 221 1
313 1300 1
313 314 1
313 268 1
313 1701 1
313 1561 1
313 815 1
313 686 1
313 248 1
313 242 1
313 212 1
313 263 1
313 168 1
313 235 1
313 292 1
313 205 1
313 24 1
313 864 1
313 293 1
313 278 1
313 225 1
313 318 1
313 181 1
313 298 1
313 373 1
313 220 1
313 315 1
313 1173 1
313 950 1
313 273 1
313 905 1
313 902 1
313 172 1
313 260 1
313 299 1
313 311 1
313 5 1
313 171 1
313 525 1
313 55 1
313 412 1
313 889 1
313 310 1
313 104 1
313 437 1
313 275 1
313 279 1
313 2007 1
313 185 1
313 1346 1
313 108 1
313 408 1
313 547 1
313 319 1
313 34 1
313 420 1
313 215 1
313 774 1
313 93 1
313 143 1
313 1215 1
313 551 1
313 589 1
313 965 1
313 658 1
313 571 1
313 226 1
313 101 1
313 98 1
313 158 1
313 231 1
313 1034 1
313 493 1
313 405 1
313 84 1
313 200 1
313 706 1
313 1021 1
313 58 1
313 780 1
313 199 1
1377 75 1
1377 781 1
1377 252 1
1377 583 1
1377 771 1
1377 28 1
1377 42 1
1377 534 1
1377 224 1
1377 516 1
1377 1283 1
1377 71 1
1377 51 1
1377 132 1
1377 163 1
1377 1 1
1377 529 1
1377 180 1
1377 530 1
1377 93 1
1377 1297 1
1377 613 1
1377 120 1
1377 140 1
1377 795 1
1377 141 1
1377 177 1
1377 200 1
1377 448 1
1377 218 1
1377 135 1
1377 170 1
1377 147 1
1466 60 1
1466 252 1
1466 418 1
1466 1896 1
1466 1477 1
1466 3535 1
1466 1499 1
1466 563 1
1466 558 1
1466 978 1
1466 1019 1
1466 479 1
1466 213 1
1466 108 1
1466 1312 1
1466 73 1
1466 776 1
1466 170 1
1466 1186 1
1466 1060 1
1019 669 1
1019 607 1
1019 60 1
1019 256 1
1019 45 1
1019 1552 1
1019 252 1
1019 418 1
1019 1896 1
1019 1477 1
1019 28 1
1019 224 1
1019 1499 1
1019 366 1
1019 563 1
1019 1825 1
1019 318 1
1019 298 1
1019 1466 1
1019 1023 1
1019 1180 1
1019 1897 1
1019 351 1
1019 92 1
1019 1845 1
1019 2871 1
1019 858 1
1019 1319 1
1019 66 1
1019 588 1
1019 978 1
1019 213 1
1019 1127 1
1019 711 1
1019 1694 1
1019 432 1
1019 215 1
1019 134 1
1019 1459 1
1019 1675 1
1019 1370 1
1019 140 1
1019 1312 1
1019 290 1
1019 700 1
1019 246 1
1019 1457 1
1019 1340 1
1019 2005 1
1019 1021 1
1019 58 1
1019 147 1
1019 170 1
1019 1826 1
1019 1818 1
3214 1041 1
3214 336 1
3214 1719 1
3214 778 1
3214 513 1
3214 3818 1
3214 2073 1
3214 543 1
3214 742 1
3214 2366 1
3214 3529 1
3214 1710 1
3214 2691 1
3214 3218 1
3214 3258 1
3214 3785 1
3214 2496 1
3214 1585 1
3214 3519 1
3214 990 1
3214 753 1
3214 1655 1
3214 872 1
3214 544 1
3214 851 1
3214 3297 1
3214 2317 1
3214 2381 1
3214 3496 1
3214 987 1
3214 601 1
3214 3028 1
3214 754 1
3214 536 1
3214 2891 1
3214 993 1
3214 719 1
3214 3090 1
3214 2134 1
3214 206 1
3214 1353 1
3214 757 1
3214 1799 1
3214 3216 1
3214 3161 1
3214 2492 1
3214 920 1
3214 2876 1
3214 2684 1
3214 3387 1
3214 866 1
3214 868 1
3214 1347 1
3214 2267 1
3214 2416 1
3214 796 1
3214 558 1
3214 2307 1
3214 2357 1
3214 905 1
3214 2500 1
3214 2499 1
3214 3048 1
3214 3134 1
3214 2557 1
3214 2884 1
3214 3203 1
3214 1937 1
3214 1629 1
3214 1068 1
3214 1045 1
3214 3569 1
3214 3622 1
3214 745 1
3214 2556 1
3214 784 1
3214 2269 1
3214 2725 1
3214 995 1
3214 2058 1
3214 4045 1
3214 3426 1
3214 321 1
3214 542 1
3214 2332 1
3214 3536 1
3214 2167 1
3214 3574 1
3214 3394 1
3214 2793 1
3214 2812 1
3214 48 1
3214 3523 1
3214 816 1
3214 555 1
3214 2508 1
3214 539 1
3214 989 1
3214 1365 1
3214 3705 1
3214 3599 1
3214 3629 1
3214 3191 1
3214 3938 1
3214 2958 1
3214 1228 1
3214 3047 1
3214 2273 1
3214 2367 1
3214 573 1
3214 1718 1
3214 2669 1
3214 2518 1
3214 1625 1
3214 3522 1
3214 3464 1
3214 3341 1
3214 3524 1
3214 538 1
3214 350 1
3214 3531 1
3214 3827 1
3214 3842 1
3214 3840 1
3214 2306 1
3214 988 1
3214 919 1
3214 1270 1
3214 1726 1
3390 1343 1
3390 1710 1
3390 3813 1
3390 2308 1
3390 2174 1
3390 3535 1
3390 1712 1
3390 2558 1
3390 527 1
3390 754 1
3390 536 1
3390 2315 1
3390 2312 1
3390 206 1
3390 757 1
3390 1997 1
3390 125 1
3390 2964 1
3390 2768 1
3390 2182 1
3390 2502 1
3390 2619 1
3390 1326 1
3390 213 1
3390 2272 1
3390 2160 1
3390 1482 1
3390 3394 1
3390 3425 1
3390 931 1
3390 539 1
3390 3392 1
3390 573 1
3390 107 1
3390 1731 1
3390 1024 1
3390 1713 1
3390 567 1
3390 350 1
3390 834 1
3390 919 1
3390 1996 1
622 75 1
622 35 1
622 45 1
622 440 1
622 252 1
622 234 1
622 328 1
622 300 1
622 248 1
622 954 1
622 212 1
622 626 1
622 634 1
622 235 1
622 313 1
622 160 1
622 225 1
622 240 1
622 1210 1
622 172 1
622 311 1
622 66 1
622 437 1
622 1421 1
622 1206 1
622 182 1
622 89 1
622 215 1
622 748 1
622 7 1
622 129 1
622 84 1
622 219 1
622 304 1
622 317 1
622 218 1
622 387 1
2036 2188 1
2036 2041 1
2036 3905 1
2036 2023 1
2036 1217 1
2036 2079 1
2036 879 1
2036 2489 1
2036 2765 1
2036 1180 1
2036 1608 1
2036 2033 1
2036 1128 1
2036 2026 1
2036 2214 1
2036 1225 1
2036 177 1
2036 2027 1
2036 2609 1
2036 1151 1
2255 1188 1
2255 83 1
2255 1240 1
2255 252 1
2255 1801 1
2255 250 1
2255 418 1
2255 907 1
2255 1828 1
2255 248 1
2255 954 1
2255 787 1
2255 1147 1
2255 963 1
2255 3000 1
2255 1451 1
2255 255 1
2255 1036 1
2255 1166 1
2255 1301 1
2255 774 1
2255 962 1
2255 567 1
2255 1556 1
2255 483 1
2255 219 1
1313 768 1
1313 392 1
1313 59 1
1313 54 1
1313 99 1
1313 399 1
1313 858 1
1313 393 1
1313 718 1
1313 854 1
1313 782 1
1313 110 1
1313 123 1
1313 245 1
1313 100 1
3541 3211 1
3541 1796 1
3541 1484 1
3541 3343 1
3541 2308 1
3541 2209 1
3541 2174 1
3541 326 1
3541 331 1
3541 206 1
3541 1997 1
3541 548 1
3541 2305 1
3541 3928 1
3541 2273 1
3541 364 1
3541 567 1
3541 3205 1
3541 3184 1
3541 538 1
3541 1079 1
3541 3125 1
1305 2322 1
1305 288 1
1305 1488 1
1305 45 1
1305 1710 1
1305 252 1
1305 1303 1
1305 771 1
1305 2759 1
1305 517 1
1305 2317 1
1305 981 1
1305 414 1
1305 1467 1
1305 1663 1
1305 942 1
1305 1345 1
1305 331 1
1305 206 1
1305 195 1
1305 758 1
1305 233 1
1305 273 1
1305 1180 1
1305 1717 1
1305 904 1
1305 301 1
1305 3735 1
1305 1587 1
1305 1027 1
1305 3558 1
1305 2411 1
1305 542 1
1305 213 1
1305 417 1
1305 1304 1
1305 2305 1
1305 875 1
1305 899 1
1305 931 1
1305 3629 1
1305 638 1
1305 654 1
1305 1254 1
1305 1588 1
1305 7 1
1305 231 1
1305 1568 1
1305 1671 1
1305 317 1
1305 706 1
1305 216 1
1305 58 1
1305 170 1
1305 859 1
1305 1726 1
2555 1929 1
2555 543 1
2555 1944 1
2555 2383 1
2555 753 1
2555 1974 1
2555 1970 1
2555 413 1
2555 411 1
2555 2083 1
2555 541 1
2555 224 1
2555 331 1
2555 313 1
2555 367 1
2555 692 1
2555 1800 1
2555 315 1
2555 299 1
2555 2155 1
2555 1926 1
2555 542 1
2555 1921 1
2555 1116 1
2555 1088 1
2555 287 1
2555 931 1
2555 766 1
2555 1439 1
2555 2121 1
2555 319 1
2555 2881 1
2555 1418 1
2555 2552 1
2555 2176 1
2555 283 1
2555 567 1
2555 2756 1
2555 780 1
2555 863 1
1678 1702 1
1678 1350 1
1678 455 1
1678 855 1
1678 234 1
1678 579 1
1678 198 1
1678 105 1
1678 220 1
1678 950 1
1678 575 1
1678 961 1
1678 1007 1
1678 1590 1
1678 324 1
1678 108 1
1678 460 1
1678 962 1
1678 1025 1
1678 906 1
1678 1597 1
1678 194 1
3341 3211 1
3341 2219 1
3341 2811 1
3341 3529 1
3341 3252 1
3341 3213 1
3341 3218 1
3341 2422 1
3341 3519 1
3341 3517 1
3341 2317 1
3341 3214 1
3341 2943 1
3341 732 1
3341 3193 1
3341 1483 1
3341 2134 1
3341 3226 1
3341 1917 1
3341 3527 1
3341 1706 1
3341 2271 1
3341 2269 1
3341 2725 1
3341 2246 1
3341 2902 1
3341 2354 1
3341 2033 1
3341 3536 1
3341 2140 1
3341 2693 1
3341 992 1
3341 3047 1
3341 2367 1
3341 3169 1
3341 3391 1
3341 2440 1
3341 3901 1
3341 2516 1
3341 3524 1
3341 2894 1
3341 1773 1
3341 3531 1
3341 3840 1
3341 2896 1
3341 2278 1
3341 3511 1
3341 1270 1
2317 2231 1
2317 3670 1
2317 2563 1
2317 3658 1
2317 3211 1
2317 1721 1
2317 288 1
2317 91 1
2317 3929 1
2317 1014 1
2317 822 1
2317 2359 1
2317 1724 1
2317 1710 1
2317 1693 1
2317 2691 1
2317 2892 1
2317 3258 1
2317 3410 1
2317 3696 1
2317 3196 1
2317 990 1
2317 1263 1
2317 1484 1
2317 3741 1
2317 514 1
2317 2912 1
2317 2308 1
2317 1050 1
2317 544 1
2317 1105 1
2317 3297 1
2317 2136 1
2317 3214 1
2317 3924 1
2317 2960 1
2317 1099 1
2317 3838 1
2317 754 1
2317 1840 1
2317 536 1
2317 2891 1
2317 2368 1
2317 263 1
2317 3199 1
2317 3751 1
2317 2315 1
2317 331 1
2317 447 1
2317 206 1
2317 1353 1
2317 757 1
2317 313 1
2317 1799 1
2317 3216 1
2317 3226 1
2317 511 1
2317 2492 1
2317 743 1
2317 1305 1
2317 125 1
2317 271 1
2317 1293 1
2317 1108 1
2317 4012 1
2317 1347 1
2317 1296 1
2317 3179 1
2317 1714 1
2317 2782 1
2317 3296 1
2317 2441 1
2317 2500 1
2317 442 1
2317 1008 1
2317 3366 1
2317 2768 1
2317 3238 1
2317 2340 1
2317 922 1
2317 2182 1
2317 3735 1
2317 1715 1
2317 1711 1
2317 2725 1
2317 230 1
2317 994 1
2317 2058 1
2317 3183 1
2317 3637 1
2317 2417 1
2317 542 1
2317 3351 1
2317 2420 1
2317 2993 1
2317 2334 1
2317 2257 1
2317 2167 1
2317 747 1
2317 3254 1
2317 3525 1
2317 3350 1
2317 3425 1
2317 931 1
2317 1500 1
2317 3311 1
2317 816 1
2317 1762 1
2317 2425 1
2317 2561 1
2317 3191 1
2317 3124 1
2317 1418 1
2317 2407 1
2317 2367 1
2317 590 1
2317 573 1
2317 1604 1
2317 2251 1
2317 1718 1
2317 3374 1
2317 1625 1
2317 1588 1
2317 3128 1
2317 495 1
2317 567 1
2317 3513 1
2317 984 1
2317 193 1
2317 3341 1
2317 2143 1
2317 3184 1
2317 538 1
2317 1356 1
2317 350 1
2317 3631 1
2317 4053 1
2317 2341 1
2317 776 1
2317 1826 1
2317 1058 1
2317 2634 1
2317 3866 1
2317 1502 1
2317 2162 1
2317 1726 1
2610 1406 1
2610 1174 1
2610 675 1
2610 327 1
2610 883 1
2610 591 1
2610 337 1
2610 558 1
2610 2424 1
2610 51 1
2610 1007 1
2610 1420 1
2610 1346 1
2610 547 1
2610 2121 1
2610 1228 1
2610 1037 1
2610 364 1
2610 535 1
2610 538 1
2610 836 1
2610 1772 1
2610 1864 1
2610 2207 1
2610 3102 1
2610 1384 1
1002 3331 1
1002 1517 1
1002 1856 1
1002 358 1
1002 1046 1
1002 291 1
1002 1211 1
1002 383 1
1002 1004 1
1002 1444 1
1002 366 1
1002 743 1
1002 271 1
1002 442 1
1002 698 1
1002 71 1
1002 2106 1
1002 2022 1
1002 1600 1
1002 2032 1
1002 682 1
1002 319 1
1002 143 1
1002 1794 1
1002 27 1
1002 2571 1
1002 329 1
1002 2979 1
1002 1543 1
1002 1009 1
1002 448 1
1002 706 1
1002 361 1
2387 1492 1
2387 288 1
2387 294 1
2387 543 1
2387 1796 1
2387 1046 1
2387 2383 1
2387 2742 1
2387 3990 1
2387 1300 1
2387 582 1
2387 1896 1
2387 375 1
2387 751 1
2387 2899 1
2387 1081 1
2387 454 1
2387 1467 1
2387 1082 1
2387 2444 1
2387 148 1
2387 541 1
2387 263 1
2387 331 1
2387 206 1
2387 2056 1
2387 235 1
2387 1063 1
2387 511 1
2387 1472 1
2387 315 1
2387 2665 1
2387 2221 1
2387 299 1
2387 615 1
2387 1930 1
2387 1427 1
2387 1068 1
2387 1056 1
2387 2744 1
2387 171 1
2387 1414 1
2387 1469 1
2387 2065 1
2387 2771 1
2387 437 1
2387 761 1
2387 2593 1
2387 1971 1
2387 2631 1
2387 899 1
2387 3095 1
2387 370 1
2387 556 1
2387 1634 1
2387 555 1
2387 319 1
2387 2035 1
2387 3158 1
2387 1228 1
2387 3020 1
2387 1731 1
2387 296 1
2387 2719 1
2387 748 1
2387 9 1
2387 355 1
2387 1411 1
2387 538 1
2387 350 1
2387 900 1
2387 750 1
2387 2146 1
2387 1404 1
2387 1349 1
2387 3640 1
2387 387 1
2387 780 1
2387 1055 1
2387 2060 1
1151 1636 1
1151 267 1
1151 358 1
1151 543 1
1151 1014 1
1151 2342 1
1151 742 1
1151 2742 1
1151 1150 1
1151 1958 1
1151 1398 1
1151 1350 1
1151 455 1
1151 418 1
1151 2449 1
1151 433 1
1151 1690 1
1151 1701 1
1151 3302 1
1151 383 1
1151 1243 1
1151 2036 1
1151 1739 1
1151 3291 1
1151 1031 1
1151 242 1
1151 1949 1
1151 577 1
1151 817 1
1151 326 1
1151 1362 1
1151 292 1
1151 1409 1
1151 1817 1
1151 105 1
1151 2862 1
1151 2964 1
1151 1023 1
1151 1180 1
1151 1342 1
1151 1879 1
1151 1141 1
1151 592 1
1151 462 1
1151 1750 1
1151 1287 1
1151 2824 1
1151 1469 1
1151 2808 1
1151 2106 1
1151 2170 1
1151 281 1
1151 2771 1
1151 1451 1
1151 427 1
1151 1446 1
1151 542 1
1151 2034 1
1151 2859 1
1151 2022 1
1151 2257 1
1151 2600 1
1151 87 1
1151 417 1
1151 2999 1
1151 370 1
1151 2812 1
1151 108 1
1151 487 1
1151 1308 1
1151 1805 1
1151 1815 1
1151 319 1
1151 34 1
1151 130 1
1151 1790 1
1151 335 1
1151 2018 1
1151 1810 1
1151 1661 1
1151 703 1
1151 1855 1
1151 1556 1
1151 7 1
1151 2143 1
1151 538 1
1151 350 1
1151 1645 1
1151 2464 1
1151 317 1
1151 1207 1
1151 624 1
1151 706 1
1151 2173 1
4042 3886 1
4042 3074 1
4042 3848 1
4042 1126 1
4042 3841 1
4042 4003 1
4042 511 1
4042 3355 1
4042 2441 1
4042 3349 1
4042 3354 1
4042 3121 1
4042 746 1
4042 2334 1
4042 2257 1
4042 3661 1
4042 2436 1
4042 3537 1
4042 1588 1
4042 3671 1
4042 3779 1
4042 1502 1
1606 618 1
1606 43 1
1606 2399 1
1606 708 1
1606 839 1
1606 454 1
1606 981 1
1606 1243 1
1606 428 1
1606 148 1
1606 626 1
1606 160 1
1606 796 1
1606 1899 1
1606 477 1
1606 599 1
1606 997 1
1606 310 1
1606 1965 1
1606 1662 1
1606 104 1
1606 427 1
1606 132 1
1606 1038 1
1606 1421 1
1606 2293 1
1606 3253 1
1606 2998 1
1606 87 1
1606 393 1
1606 1011 1
1606 1846 1
1606 435 1
1606 502 1
1606 1365 1
1606 130 1
1606 102 1
1606 2228 1
1606 3276 1
1606 1556 1
1606 405 1
1606 304 1
1606 387 1
1606 1384 1
1606 1067 1
3465 607 1
3465 288 1
3465 294 1
3465 302 1
3465 45 1
3465 49 1
3465 309 1
3465 201 1
3465 210 1
3465 850 1
3465 126 1
3465 148 1
3465 224 1
3465 626 1
3465 447 1
3465 318 1
3465 181 1
3465 430 1
3465 311 1
3465 2115 1
3465 297 1
3465 275 1
3465 196 1
3465 1215 1
3465 209 1
3465 7 1
3465 306 1
3462 1796 1
3462 1354 1
3462 2109 1
3462 1351 1
3462 1068 1
3462 113 1
3462 1085 1
3462 1102 1
3462 1596 1
3462 881 1
3462 350 1
3462 1355 1
3462 780 1
3462 844 1
2684 813 1
2684 30 1
2684 252 1
2684 1585 1
2684 1728 1
2684 507 1
2684 536 1
2684 3204 1
2684 3161 1
2684 2738 1
2684 3507 1
2684 864 1
2684 260 1
2684 741 1
2684 1127 1
2684 989 1
2684 801 1
2684 535 1
2684 567 1
2684 158 1
3615 1517 1
3615 2563 1
3615 3756 1
3615 3560 1
3615 2073 1
3615 1014 1
3615 3761 1
3615 2161 1
3615 3758 1
3615 517 1
3615 1970 1
3615 3810 1
3615 3770 1
3615 3765 1
3615 3488 1
3615 3754 1
3615 3730 1
3615 1507 1
3615 313 1
3615 2419 1
3615 1426 1
3615 3436 1
3615 3384 1
3615 2415 1
3615 3048 1
3615 1379 1
3615 3485 1
3615 3762 1
3615 2696 1
3615 2058 1
3615 3151 1
3615 2227 1
3615 885 1
3615 3570 1
3615 3714 1
3615 3129 1
3615 2693 1
3615 3437 1
3615 1228 1
3615 3769 1
3615 1299 1
3615 3760 1
3615 3490 1
3615 2791 1
3615 3755 1
3615 2078 1
3615 3613 1
3615 7 1
3615 2709 1
3615 3764 1
3615 3767 1
3615 1090 1
3615 3759 1
3615 3050 1
3615 3673 1
1492 2682 1
1492 267 1
1492 1929 1
1492 514 1
1492 2154 1
1492 383 1
1492 148 1
1492 1103 1
1492 2112 1
1492 1837 1
1492 721 1
1492 3459 1
1492 2421 1
1492 1164 1
1492 752 1
1492 1439 1
1492 555 1
1492 1797 1
1492 73 1
1492 1726 1
2499 321 1
2499 3464 1
2499 3827 1
3239 1636 1
3239 3579 1
3239 872 1
3239 1073 1
3239 62 1
3239 126 1
3239 1483 1
3239 1103 1
3239 705 1
3239 2877 1
3239 587 1
3239 592 1
3239 1587 1
3239 1626 1
3239 1088 1
3239 1182 1
3239 567 1
3239 3184 1
3239 1356 1
3239 2836 1
3239 183 1
3239 1981 1
3239 1058 1
3239 834 1
3239 863 1
356 83 1
356 270 1
356 302 1
356 221 1
356 510 1
356 663 1
356 1415 1
356 1777 1
356 300 1
356 433 1
356 291 1
356 312 1
356 195 1
356 1278 1
356 225 1
356 373 1
356 220 1
356 876 1
356 189 1
356 1020 1
356 1268 1
356 273 1
356 2777 1
356 684 1
356 905 1
356 892 1
356 299 1
356 584 1
356 171 1
356 229 1
356 496 1
356 289 1
356 281 1
356 978 1
356 741 1
356 637 1
356 501 1
356 1016 1
356 1600 1
356 1005 1
356 182 1
356 682 1
356 499 1
356 1215 1
356 594 1
356 1501 1
356 283 1
356 1338 1
356 73 1
356 493 1
356 380 1
356 448 1
356 2751 1
356 894 1
356 2152 1
356 199 1
3805 1407 1
3805 3672 1
3805 4004 1
3805 3493 1
3805 2630 1
3805 3608 1
3805 3625 1
3805 2490 1
3805 3619 1
3805 3803 1
3805 3804 1
3805 3920 1
3805 3076 1
3805 2642 1
3805 3880 1
3805 4059 1
3805 3919 1
3805 3613 1
3805 3921 1
3805 3673 1
3624 2270 1
3624 1014 1
3624 2359 1
3624 3787 1
3624 1126 1
3624 1801 1
3624 578 1
3624 1484 1
3624 268 1
3624 1271 1
3624 2209 1
3624 1868 1
3624 2569 1
3624 206 1
3624 1494 1
3624 3544 1
3624 866 1
3624 2847 1
3624 442 1
3624 3219 1
3624 1351 1
3624 10 1
3624 1068 1
3624 2182 1
3624 3569 1
3624 542 1
3624 747 1
3624 1431 1
3624 3237 1
3624 1365 1
3624 3937 1
3624 1107 1
3624 2176 1
3624 3522 1
3624 3030 1
3624 158 1
3624 2363 1
3624 814 1
3624 1079 1
3624 776 1
3624 3075 1
3624 1726 1
334 1188 1
334 2579 1
334 2578 1
334 1517 1
334 358 1
334 2527 1
334 270 1
334 2319 1
334 543 1
334 30 1
334 1240 1
334 492 1
334 322 1
334 1602 1
334 1873 1
334 1552 1
334 49 1
334 1366 1
334 724 1
334 455 1
334 1595 1
334 1230 1
334 2422 1
334 1403 1
334 257 1
334 152 1
334 2144 1
334 514 1
334 300 1
334 888 1
334 1372 1
334 268 1
334 1105 1
334 466 1
334 1029 1
334 985 1
334 383 1
334 1145 1
334 2451 1
334 2452 1
334 2519 1
334 2408 1
334 312 1
334 2582 1
334 545 1
334 360 1
334 126 1
334 841 1
334 32 1
334 2165 1
334 372 1
334 263 1
334 326 1
334 1103 1
334 224 1
334 552 1
334 879 1
334 500 1
334 974 1
334 206 1
334 2453 1
334 389 1
334 1997 1
334 205 1
334 195 1
334 337 1
334 1735 1
334 2068 1
334 562 1
334 278 1
334 1278 1
334 1898 1
334 225 1
334 2 1
334 659 1
334 125 1
334 866 1
334 469 1
334 425 1
334 1733 1
334 897 1
334 1296 1
334 1294 1
334 2575 1
334 558 1
334 1281 1
334 227 1
334 273 1
334 2581 1
334 2570 1
334 905 1
334 2040 1
334 548 1
334 1643 1
334 902 1
334 442 1
334 2090 1
334 2155 1
334 2583 1
334 963 1
334 2275 1
334 262 1
334 2585 1
334 2099 1
334 1750 1
334 55 1
334 66 1
334 1405 1
334 604 1
334 1352 1
334 2580 1
334 1044 1
334 912 1
334 2110 1
334 1244 1
334 1007 1
334 265 1
334 671 1
334 275 1
334 542 1
334 515 1
334 2466 1
334 1326 1
334 637 1
334 213 1
334 2494 1
334 501 1
334 441 1
334 2573 1
334 2167 1
334 747 1
334 452 1
334 1011 1
334 415 1
334 1139 1
334 1196 1
334 1346 1
334 2577 1
334 537 1
334 330 1
334 108 1
334 2507 1
334 48 1
334 1681 1
334 481 1
334 408 1
334 396 1
334 502 1
334 180 1
334 1365 1
334 793 1
334 149 1
334 633 1
334 404 1
334 1286 1
334 1418 1
334 143 1
334 2571 1
334 1335 1
334 2495 1
334 175 1
334 2052 1
334 1059 1
334 655 1
334 1040 1
334 2572 1
334 495 1
334 439 1
334 2384 1
334 703 1
334 2576 1
334 508 1
334 7 1
334 158 1
334 1734 1
334 153 1
334 926 1
334 1425 1
334 350 1
334 1009 1
334 900 1
334 1364 1
334 84 1
334 702 1
334 2584 1
334 2006 1
334 1355 1
334 610 1
334 786 1
334 834 1
334 1055 1
334 361 1
334 919 1
334 524 1
334 2162 1
334 1384 1
334 2574 1
2286 618 1
2286 2522 1
2286 543 1
2286 1796 1
2286 2213 1
2286 2542 1
2286 252 1
2286 33 1
2286 2455 1
2286 582 1
2286 3146 1
2286 544 1
2286 1974 1
2286 1073 1
2286 739 1
2286 815 1
2286 1970 1
2286 1289 1
2286 206 1
2286 2056 1
2286 1522 1
2286 1063 1
2286 810 1
2286 1057 1
2286 2424 1
2286 1440 1
2286 1793 1
2286 506 1
2286 1092 1
2286 321 1
2286 542 1
2286 553 1
2286 2494 1
2286 2566 1
2286 729 1
2286 319 1
2286 969 1
2286 149 1
2286 992 1
2286 1478 1
2286 1322 1
2286 9 1
2286 2572 1
2286 350 1
2286 863 1
2286 2512 1
2286 1067 1
2286 1368 1
3140 1465 1
3140 823 1
3140 407 1
3140 2901 1
3140 2300 1
3140 527 1
3140 1289 1
3140 3144 1
3140 2131 1
3140 2235 1
3140 326 1
3140 842 1
3140 757 1
3140 866 1
3140 105 1
3140 820 1
3140 1023 1
3140 3500 1
3140 596 1
3140 1910 1
3140 3025 1
3140 3014 1
3140 2293 1
3140 2654 1
3140 1127 1
3140 718 1
3140 1387 1
3140 1324 1
3140 1030 1
3140 350 1
3140 147 1
1470 513 1
1470 1350 1
1470 1585 1
1470 578 1
1470 3418 1
1470 383 1
1470 754 1
1470 263 1
1470 1351 1
1470 1629 1
1470 1184 1
1470 2959 1
1470 185 1
1470 287 1
1470 816 1
1470 3126 1
1470 821 1
1470 992 1
1470 1627 1
1470 1107 1
1470 535 1
1470 567 1
1470 1584 1
1470 538 1
1470 73 1
1470 2942 1
1470 1355 1
1470 2278 1
528 848 1
528 1242 1
528 109 1
528 43 1
528 933 1
528 454 1
528 42 1
528 126 1
528 940 1
528 32 1
528 224 1
528 516 1
528 561 1
528 78 1
528 857 1
528 935 1
528 19 1
528 79 1
528 54 1
528 99 1
528 172 1
528 938 1
528 1670 1
528 132 1
528 213 1
528 169 1
528 939 1
528 528 1
528 797 1
528 182 1
528 149 1
528 943 1
528 913 1
528 944 1
528 915 1
528 110 1
528 67 1
528 246 1
528 789 1
528 178 1
528 786 1
528 846 1
528 245 1
528 859 1
528 860 1
528 1448 1
528 1369 1
528 157 1
2360 336 1
2360 83 1
2360 1014 1
2360 2598 1
2360 2691 1
2360 1895 1
2360 2496 1
2360 1078 1
2360 983 1
2360 62 1
2360 383 1
2360 2558 1
2360 987 1
2360 3970 1
2360 536 1
2360 263 1
2360 1103 1
2360 206 1
2360 757 1
2360 3565 1
2360 2795 1
2360 3906 1
2360 373 1
2360 2329 1
2360 172 1
2360 1068 1
2360 542 1
2360 2167 1
2360 2305 1
2360 843 1
2360 931 1
2360 48 1
2360 816 1
2360 502 1
2360 989 1
2360 364 1
2360 2669 1
2360 1581 1
2360 158 1
2360 538 1
2360 350 1
2360 2726 1
2360 3125 1
1778 1188 1
1778 270 1
1778 280 1
1778 49 1
1778 1432 1
1778 252 1
1778 948 1
1778 116 1
1778 1050 1
1778 1705 1
1778 383 1
1778 981 1
1778 651 1
1778 1464 1
1778 800 1
1778 626 1
1778 447 1
1778 591 1
1778 1837 1
1778 864 1
1778 950 1
1778 442 1
1778 119 1
1778 1672 1
1778 2768 1
1778 1638 1
1778 1169 1
1778 963 1
1778 325 1
1778 1311 1
1778 2178 1
1778 923 1
1778 2106 1
1778 2246 1
1778 1451 1
1778 1127 1
1778 747 1
1778 967 1
1778 1387 1
1778 969 1
1778 460 1
1778 3191 1
1778 1434 1
1778 95 1
1778 471 1
1778 567 1
1778 862 1
1778 350 1
1778 218 1
1778 2233 1
1778 1826 1
1778 786 1
1778 649 1
3516 1343 1
3516 3929 1
3516 1014 1
3516 2691 1
3516 3686 1
3516 1484 1
3516 983 1
3516 2308 1
3516 1050 1
3516 3517 1
3516 2633 1
3516 2558 1
3516 719 1
3516 3199 1
3516 3751 1
3516 1725 1
3516 986 1
3516 2315 1
3516 206 1
3516 1353 1
3516 3387 1
3516 3194 1
3516 2500 1
3516 3783 1
3516 2768 1
3516 1045 1
3516 1706 1
3516 2271 1
3516 784 1
3516 2269 1
3516 995 1
3516 3515 1
3516 1470 1
3516 994 1
3516 3426 1
3516 542 1
3516 1698 1
3516 2160 1
3516 1482 1
3516 931 1
3516 2635 1
3516 816 1
3516 968 1
3516 3191 1
3516 2958 1
3516 1718 1
3516 3722 1
3516 3391 1
3516 1625 1
3516 2935 1
3516 3399 1
3516 3518 1
3516 350 1
3516 3826 1
3516 2726 1
3516 3295 1
3516 834 1
3516 919 1
3516 1996 1
3516 3125 1
1422 197 1
1422 855 1
1422 250 1
1422 839 1
1422 981 1
1422 207 1
1422 126 1
1422 160 1
1422 205 1
1422 1194 1
1422 827 1
1422 575 1
1422 213 1
1422 1346 1
1422 567 1
1764 91 1
1764 492 1
1764 2281 1
1764 509 1
1764 1777 1
1764 3027 1
1764 454 1
1764 383 1
1764 126 1
1764 883 1
1764 235 1
1764 489 1
1764 366 1
1764 1261 1
1764 416 1
1764 117 1
1764 887 1
1764 92 1
1764 260 1
1764 1047 1
1764 923 1
1764 2246 1
1764 2103 1
1764 3253 1
1764 1088 1
1764 330 1
1764 849 1
1764 356 1
1764 2958 1
1764 801 1
1764 352 1
1764 2384 1
1764 508 1
1764 3752 1
1764 350 1
1764 304 1
1764 3476 1
2549 485 1
2549 3181 1
2549 2281 1
2549 1789 1
2549 2308 1
2549 291 1
2549 1761 1
1167 1188 1
1167 35 1
1167 376 1
1167 358 1
1167 1598 1
1167 91 1
1167 288 1
1167 1829 1
1167 1197 1
1167 960 1
1167 252 1
1167 455 1
1167 948 1
1167 250 1
1167 257 1
1167 152 1
1167 514 1
1167 957 1
1167 394 1
1167 70 1
1167 936 1
1167 454 1
1167 907 1
1167 248 1
1167 242 1
1167 841 1
1167 1779 1
1167 224 1
1167 438 1
1167 626 1
1167 160 1
1167 1202 1
1167 337 1
1167 293 1
1167 1453 1
1167 721 1
1167 950 1
1167 1433 1
1167 575 1
1167 1180 1
1167 3245 1
1167 892 1
1167 2622 1
1167 1047 1
1167 229 1
1167 1562 1
1167 1183 1
1167 2103 1
1167 978 1
1167 1326 1
1167 87 1
1167 747 1
1167 185 1
1167 792 1
1167 108 1
1167 1872 1
1167 396 1
1167 968 1
1167 1609 1
1167 149 1
1167 449 1
1167 943 1
1167 474 1
1167 565 1
1167 535 1
1167 861 1
1167 226 1
1167 723 1
1167 2853 1
1167 773 1
1167 350 1
1167 706 1
1167 157 1
821 513 1
821 813 1
821 1992 1
821 582 1
821 514 1
821 268 1
821 1073 1
821 1705 1
821 512 1
821 1475 1
821 2671 1
821 2324 1
821 168 1
821 206 1
821 1353 1
821 757 1
821 2883 1
821 721 1
821 442 1
821 1351 1
821 1068 1
821 525 1
821 2580 1
821 747 1
821 711 1
821 2268 1
821 816 1
821 547 1
821 555 1
821 404 1
821 865 1
821 801 1
821 1037 1
821 573 1
821 3171 1
821 283 1
821 567 1
821 158 1
821 538 1
821 350 1
821 776 1
821 1114 1
2456 302 1
2456 30 1
2456 268 1
2456 42 1
2456 212 1
2456 1639 1
2456 1362 1
2456 2686 1
2456 2243 1
2456 2299 1
2456 1451 1
2456 619 1
2456 1304 1
2456 667 1
2456 415 1
2456 681 1
2456 1370 1
2456 296 1
2456 653 1
2456 1745 1
2456 524 1
3946 1188 1
3946 1051 1
3946 472 1
3946 1374 1
3946 2965 1
3946 358 1
3946 1014 1
3946 492 1
3946 259 1
3946 1181 1
3946 486 1
3946 582 1
3946 1336 1
3946 247 1
3946 2700 1
3946 509 1
3946 2962 1
3946 454 1
3946 383 1
3946 2451 1
3946 1243 1
3946 1467 1
3946 413 1
3946 3291 1
3946 1650 1
3946 126 1
3946 3144 1
3946 577 1
3946 326 1
3946 552 1
3946 331 1
3946 883 1
3946 118 1
3946 1362 1
3946 2056 1
3946 313 1
3946 1063 1
3946 195 1
3946 760 1
3946 1735 1
3946 2068 1
3946 343 1
3946 354 1
3946 2613 1
3946 2862 1
3946 491 1
3946 684 1
3946 909 1
3946 1062 1
3946 1469 1
3946 2106 1
3946 2117 1
3946 515 1
3946 1827 1
3946 2022 1
3946 747 1
3946 843 1
3946 108 1
3946 481 1
3946 319 1
3946 502 1
3946 1393 1
3946 215 1
3946 2248 1
3946 581 1
3946 1794 1
3946 471 1
3946 1460 1
3946 175 1
3946 495 1
3946 723 1
3946 2853 1
3946 926 1
3946 46 1
3946 624 1
3946 2207 1
3946 834 1
3946 361 1
3946 3102 1
3946 1384 1
1331 669 1
1331 3012 1
1331 1517 1
1331 2498 1
1331 1856 1
1331 513 1
1331 288 1
1331 1328 1
1331 302 1
1331 30 1
1331 1014 1
1331 492 1
1331 742 1
1331 1552 1
1331 2888 1
1331 725 1
1331 1480 1
1331 1366 1
1331 724 1
1331 2074 1
1331 1415 1
1331 509 1
1331 1652 1
1331 576 1
1331 1701 1
1331 3058 1
1331 454 1
1331 2209 1
1331 2169 1
1331 383 1
1331 1545 1
1331 2282 1
1331 2519 1
1331 713 1
1331 122 1
1331 2960 1
1331 953 1
1331 360 1
1331 3033 1
1331 411 1
1331 541 1
1331 867 1
1331 1363 1
1331 224 1
1331 1396 1
1331 595 1
1331 716 1
1331 717 1
1331 447 1
1331 168 1
1331 2056 1
1331 1494 1
1331 837 1
1331 1409 1
1331 3031 1
1331 342 1
1331 367 1
1331 2129 1
1331 125 1
1331 503 1
1331 373 1
1331 315 1
1331 354 1
1331 876 1
1331 684 1
1331 2040 1
1331 442 1
1331 2887 1
1331 1008 1
1331 311 1
1331 550 1
1331 340 1
1331 2622 1
1331 462 1
1331 477 1
1331 229 1
1331 2065 1
1331 496 1
1331 506 1
1331 478 1
1331 685 1
1331 1285 1
1331 2208 1
1331 1064 1
1331 2781 1
1331 265 1
1331 671 1
1331 279 1
1331 3025 1
1331 515 1
1331 3253 1
1331 2482 1
1331 741 1
1331 2100 1
1331 1128 1
1331 2167 1
1331 1785 1
1331 3034 1
1331 287 1
1331 114 1
1331 415 1
1331 729 1
1331 1760 1
1331 1005 1
1331 1964 1
1331 682 1
1331 1966 1
1331 969 1
1331 319 1
1331 1365 1
1331 1393 1
1331 3016 1
1331 149 1
1331 2082 1
1331 2676 1
1331 2987 1
1331 364 1
1331 1100 1
1331 494 1
1331 1679 1
1331 352 1
1331 329 1
1331 68 1
1331 283 1
1331 175 1
1331 495 1
1331 2104 1
1331 355 1
1331 703 1
1331 7 1
1331 1411 1
1331 926 1
1331 46 1
1331 350 1
1331 231 1
1331 493 1
1331 2005 1
1331 702 1
1331 1671 1
1331 2481 1
1331 380 1
1331 200 1
1331 1267 1
1331 777 1
1331 3005 1
1331 906 1
1331 2233 1
1331 1826 1
1331 780 1
1331 834 1
1331 1991 1
1331 2162 1
1331 2093 1
1331 470 1
116 1374 1
116 267 1
116 597 1
116 116 1
116 1755 1
116 708 1
116 300 1
116 291 1
116 312 1
116 451 1
116 1757 1
116 326 1
116 224 1
116 118 1
116 168 1
116 235 1
116 292 1
116 160 1
116 205 1
116 195 1
116 787 1
116 24 1
116 181 1
116 568 1
116 273 1
116 442 1
116 260 1
116 477 1
116 229 1
116 480 1
116 1758 1
116 281 1
116 1373 1
116 978 1
116 1759 1
116 1085 1
116 501 1
116 87 1
116 185 1
116 165 1
116 1756 1
116 792 1
116 1760 1
116 1 1
116 17 1
116 633 1
116 565 1
116 93 1
116 915 1
116 409 1
116 1337 1
116 589 1
116 1501 1
116 226 1
116 101 1
116 977 1
116 862 1
116 231 1
116 493 1
116 1689 1
116 380 1
116 304 1
116 183 1
116 135 1
116 1516 1
116 829 1
3699 1051 1
3699 358 1
3699 3074 1
3699 252 1
3699 28 1
3699 2671 1
3699 1106 1
3699 907 1
3699 248 1
3699 1000 1
3699 447 1
3699 1735 1
3699 1780 1
3699 315 1
3699 1527 1
3699 1342 1
3699 1999 1
3699 849 1
3699 460 1
3699 932 1
3699 600 1
3699 1865 1
3699 1884 1
3699 2012 1
33 485 1
33 823 1
33 305 1
33 1112 1
33 1111 1
33 648 1
33 1118 1
33 675 1
33 713 1
33 148 1
33 867 1
33 828 1
33 1028 1
33 313 1
33 434 1
33 1063 1
33 198 1
33 726 1
33 416 1
33 1110 1
33 575 1
33 172 1
33 119 1
33 1115 1
33 113 1
33 203 1
33 994 1
33 542 1
33 1117 1
33 1116 1
33 1016 1
33 393 1
33 287 1
33 40 1
33 688 1
33 794 1
33 1 1
33 555 1
33 1121 1
33 1119 1
33 1120 1
33 567 1
33 439 1
33 1034 1
33 483 1
33 219 1
33 1113 1
33 218 1
33 1006 1
33 1114 1
33 473 1
1547 2231 1
1547 2752 1
1547 1328 1
1547 2281 1
1547 2644 1
1547 1873 1
1547 1480 1
1547 486 1
1547 357 1
1547 152 1
1547 1610 1
1547 648 1
1547 1806 1
1547 1475 1
1547 383 1
1547 360 1
1547 1004 1
1547 118 1
1547 1997 1
1547 1278 1
1547 3022 1
1547 220 1
1547 1490 1
1547 2575 1
1547 684 1
1547 905 1
1547 1643 1
1547 2090 1
1547 1047 1
1547 3155 1
1547 279 1
1547 275 1
1547 2293 1
1547 87 1
1547 287 1
1547 2747 1
1547 1479 1
1547 499 1
1547 319 1
1547 581 1
1547 2766 1
1547 332 1
1547 1731 1
1547 359 1
1547 1460 1
1547 208 1
1547 175 1
1547 9 1
1547 355 1
1547 193 1
1547 862 1
1547 1030 1
1547 73 1
1547 1772 1
1547 1911 1
1547 1060 1
1547 840 1
1547 2162 1
1547 1996 1
1547 1384 1
813 2522 1
813 694 1
813 855 1
813 250 1
813 1585 1
813 1190 1
813 544 1
813 815 1
813 686 1
813 874 1
813 126 1
813 536 1
813 72 1
813 787 1
813 2738 1
813 1176 1
813 972 1
813 220 1
813 2267 1
813 2307 1
813 575 1
813 1045 1
813 596 1
813 55 1
813 1843 1
813 995 1
813 3157 1
813 1626 1
813 3127 1
813 1590 1
813 1182 1
813 589 1
813 329 1
813 1195 1
813 535 1
813 567 1
813 1191 1
813 702 1
813 3243 1
813 1186 1
813 1055 1
813 1991 1
1255 91 1
1255 1236 1
1255 1263 1
1255 907 1
1255 841 1
1255 1997 1
1255 1620 1
1255 1245 1
1255 1239 1
1255 90 1
1255 1678 1
1255 89 1
1255 460 1
1255 2094 1
1255 1255 1
1907 1856 1
1907 492 1
1907 2281 1
1907 1693 1
1907 514 1
1907 708 1
1907 1410 1
1907 454 1
1907 383 1
1907 1289 1
1907 954 1
1907 3562 1
1907 1396 1
1907 3161 1
1907 558 1
1907 1774 1
1907 1008 1
1907 1390 1
1907 599 1
1907 701 1
1907 1027 1
1907 2293 1
1907 718 1
1907 556 1
1907 2140 1
1907 319 1
1907 1203 1
1907 356 1
1907 1604 1
1907 494 1
1907 1322 1
1907 2889 1
1907 158 1
1907 153 1
1907 926 1
1907 2510 1
1907 1267 1
1907 1911 1
1907 834 1
1907 863 1
2116 1640 1
2116 221 1
2116 1150 1
2116 855 1
2116 839 1
2116 468 1
2116 527 1
2116 2139 1
2116 293 1
2116 575 1
2116 2780 1
2116 833 1
2116 1956 1
2116 1275 1
2116 2069 1
2116 593 1
2116 474 1
2116 184 1
2116 459 1
2116 1179 1
2116 2172 1
2187 1611 1
2187 3708 1
2187 851 1
2187 238 1
2187 3717 1
2187 1180 1
2187 858 1
2187 419 1
2187 3080 1
2187 393 1
2187 3036 1
2187 1459 1
2187 1334 1
2187 2028 1
2187 3136 1
2187 219 1
2759 30 1
2759 1046 1
2759 2149 1
2759 1190 1
2759 1077 1
2759 1735 1
2759 1743 1
2759 1296 1
2759 1538 1
2759 1062 1
2759 12 1
2759 515 1
2759 1380 1
2759 766 1
2759 969 1
2759 1100 1
2759 355 1
2759 7 1
2759 834 1
2759 1067 1
2970 1041 1
2970 1188 1
2970 518 1
2970 267 1
2970 1014 1
2970 492 1
2970 1534 1
2970 2136 1
2970 956 1
2970 312 1
2970 1837 1
2970 2068 1
2970 1752 1
2970 1601 1
2970 698 1
2970 1750 1
2970 1469 1
2970 2106 1
2970 261 1
2970 2022 1
2970 1399 1
2970 1397 1
2970 1551 1
2970 108 1
2970 665 1
2970 657 1
2970 654 1
2970 471 1
2970 2495 1
2970 285 1
2970 2983 1
2970 350 1
2970 1222 1
2811 778 1
2811 3700 1
2811 1383 1
2811 3242 1
2811 3831 1
2811 2209 1
2811 3777 1
2811 343 1
2811 820 1
2811 3690 1
2811 3426 1
2811 2417 1
2811 2600 1
2811 747 1
2811 2577 1
2811 2695 1
2811 3311 1
2811 1624 1
2811 3191 1
2811 2407 1
2811 1120 1
2811 573 1
2811 2311 1
2811 3671 1
2811 3341 1
2811 1778 1
2811 2363 1
2811 2886 1
2811 2341 1
2811 3947 1
2811 2159 1
2811 3305 1
2810 2124 1
2810 492 1
2810 1944 1
2810 582 1
2810 375 1
2810 815 1
2810 1094 1
2810 313 1
2810 1351 1
2810 437 1
2810 287 1
2810 2128 1
2810 2708 1
2810 1501 1
2810 2143 1
2810 1072 1
2810 1066 1
2810 304 1
2810 1751 1
1054 2679 1
1054 543 1
1054 2939 1
1054 1197 1
1054 394 1
1054 1701 1
1054 1048 1
1054 1988 1
1054 541 1
1054 1103 1
1054 1499 1
1054 2230 1
1054 1523 1
1054 31 1
1054 3349 1
1054 1708 1
1054 2484 1
1054 3419 1
1054 912 1
1054 484 1
1054 2835 1
1054 3570 1
1054 3571 1
1054 184 1
1054 364 1
1054 1337 1
1054 1781 1
1054 2624 1
1054 2146 1
1054 834 1
2371 3584 1
2371 3395 1
2371 3306 1
2371 1929 1
2371 543 1
2371 2295 1
2371 1836 1
2371 247 1
2371 1073 1
2371 1053 1
2371 3855 1
2371 3669 1
2371 3753 1
2371 3429 1
2371 3006 1
2371 2235 1
2371 263 1
2371 705 1
2371 595 1
2371 168 1
2371 206 1
2371 313 1
2371 1063 1
2371 726 1
2371 3544 1
2371 2800 1
2371 1735 1
2371 1791 1
2371 3892 1
2371 1296 1
2371 3338 1
2371 3645 1
2371 2070 1
2371 1930 1
2371 1070 1
2371 229 1
2371 3356 1
2371 2902 1
2371 3430 1
2371 1076 1
2371 2667 1
2371 3799 1
2371 1628 1
2371 3657 1
2371 2747 1
2371 2121 1
2371 4032 1
2371 910 1
2371 184 1
2371 1120 1
2371 2774 1
2371 865 1
2371 3138 1
2371 364 1
2371 765 1
2371 1460 1
2371 567 1
2371 475 1
2371 2363 1
2371 2442 1
2371 2402 1
2371 2547 1
2371 3943 1
2371 3582 1
2371 1090 1
2371 3719 1
2371 2341 1
2371 3002 1
2371 387 1
2371 2501 1
2371 2159 1
2371 1996 1
2371 2512 1
2371 3112 1
463 2478 1
463 1640 1
463 510 1
463 2700 1
463 454 1
463 1467 1
463 447 1
463 811 1
463 195 1
463 469 1
463 5 1
463 262 1
463 138 1
463 1047 1
463 614 1
463 265 1
463 108 1
463 319 1
463 380 1
463 317 1
463 706 1
463 361 1
2586 1936 1
2586 1517 1
2586 737 1
2586 3713 1
2586 3359 1
2586 3367 1
2586 3256 1
2586 543 1
2586 2359 1
2586 3910 1
2586 510 1
2586 3182 1
2586 1812 1
2586 3365 1
2586 4021 1
2586 4017 1
2586 3665 1
2586 1576 1
2586 3983 1
2586 3377 1
2586 3754 1
2586 2798 1
2586 3435 1
2586 2056 1
2586 313 1
2586 2230 1
2586 3362 1
2586 3324 1
2586 343 1
2586 2415 1
2586 2840 1
2586 4013 1
2586 2722 1
2586 2357 1
2586 1437 1
2586 3366 1
2586 1926 1
2586 4019 1
2586 3369 1
2586 3106 1
2586 2156 1
2586 3379 1
2586 3981 1
2586 3361 1
2586 1969 1
2586 3652 1
2586 2794 1
2586 4015 1
2586 3357 1
2586 2593 1
2586 2841 1
2586 3376 1
2586 3941 1
2586 3370 1
2586 4060 1
2586 2712 1
2586 3189 1
2586 319 1
2586 539 1
2586 3982 1
2586 3629 1
2586 3124 1
2586 2882 1
2586 3284 1
2586 3414 1
2586 3378 1
2586 3371 1
2586 2786 1
2586 3649 1
2586 4018 1
2586 3320 1
2586 4020 1
2586 3364 1
2586 3912 1
2586 3728 1
2586 3748 1
2586 2378 1
2586 3739 1
2586 900 1
2586 348 1
2586 4022 1
2586 3726 1
2586 2215 1
2586 3372 1
2586 3360 1
3215 2563 1
3215 1721 1
3215 3343 1
3215 1105 1
3215 2317 1
3215 2174 1
3215 3638 1
3215 3448 1
3215 3751 1
3215 206 1
3215 1997 1
3215 1428 1
3215 558 1
3215 575 1
3215 1717 1
3215 542 1
3215 3474 1
3215 48 1
3215 107 1
3215 567 1
3215 703 1
3215 538 1
3215 1357 1
3215 677 1
3215 199 1
2926 813 1
2926 30 1
2926 492 1
2926 305 1
2926 1415 1
2926 699 1
2926 116 1
2926 3255 1
2926 514 1
2926 708 1
2926 300 1
2926 1410 1
2926 675 1
2926 3236 1
2926 383 1
2926 686 1
2926 312 1
2926 727 1
2926 867 1
2926 634 1
2926 787 1
2926 125 1
2926 469 1
2926 503 1
2926 1417 1
2926 558 1
2926 2674 1
2926 540 1
2926 1351 1
2926 923 1
2926 457 1
2926 2058 1
2926 1754 1
2926 2026 1
2926 752 1
2926 537 1
2926 108 1
2926 1479 1
2926 693 1
2926 1365 1
2926 356 1
2926 2987 1
2926 474 1
2926 681 1
2926 3276 1
2926 494 1
2926 2048 1
2926 1742 1
2926 9 1
2926 700 1
2926 439 1
2926 703 1
2926 2057 1
2926 1556 1
2926 1030 1
2926 483 1
2926 405 1
2926 715 1
2926 2751 1
2926 706 1
2926 1991 1
2926 840 1
2926 473 1
1688 1017 1
1688 383 1
1688 1779 1
1688 3383 1
1688 2728 1
1688 917 1
1688 2189 1
1688 2376 1
1688 912 1
1688 3744 1
1688 752 1
1688 341 1
1688 1760 1
1688 1200 1
1688 2787 1
1688 177 1
1688 1671 1
3710 1919 1
3710 492 1
3710 2023 1
3710 3617 1
3710 1611 1
3710 3723 1
3710 2694 1
3710 300 1
3710 291 1
3710 4033 1
3710 3708 1
3710 284 1
3710 3821 1
3710 2870 1
3710 312 1
3710 2472 1
3710 2809 1
3710 3986 1
3710 3006 1
3710 3777 1
3710 195 1
3710 3750 1
3710 2730 1
3710 1780 1
3710 308 1
3710 3262 1
3710 3116 1
3710 701 1
3710 3443 1
3710 310 1
3710 281 1
3710 3561 1
3710 2033 1
3710 3474 1
3710 3988 1
3710 4008 1
3710 899 1
3710 556 1
3710 792 1
3710 3628 1
3710 296 1
3710 2719 1
3710 68 1
3710 1209 1
3710 1216 1
3710 3791 1
3710 36 1
3710 3136 1
3710 7 1
3710 317 1
3710 1207 1
3710 780 1
3710 844 1
849 1967 1
849 543 1
849 1944 1
849 1035 1
849 1704 1
849 3297 1
849 454 1
849 32 1
849 2404 1
849 195 1
849 1347 1
849 2746 1
849 887 1
849 662 1
849 1985 1
849 2494 1
849 3463 1
849 1684 1
849 3163 1
849 450 1
849 1675 1
849 409 1
849 283 1
849 567 1
849 158 1
849 350 1
849 2828 1
849 304 1
849 1222 1
703 2188 1
703 1188 1
703 669 1
703 848 1
703 1456 1
703 83 1
703 513 1
703 710 1
703 812 1
703 302 1
703 807 1
703 1240 1
703 2071 1
703 1829 1
703 781 1
703 2000 1
703 45 1
703 2287 1
703 695 1
703 49 1
703 1468 1
703 252 1
703 1958 1
703 1126 1
703 1223 1
703 305 1
703 250 1
703 1430 1
703 418 1
703 1611 1
703 234 1
703 1403 1
703 1769 1
703 173 1
703 699 1
703 217 1
703 1703 1
703 152 1
703 1175 1
703 154 1
703 70 1
703 385 1
703 394 1
703 544 1
703 156 1
703 1105 1
703 291 1
703 851 1
703 466 1
703 2846 1
703 334 1
703 675 1
703 3302 1
703 1545 1
703 2076 1
703 686 1
703 414 1
703 1667 1
703 1106 1
703 128 1
703 907 1
703 1577 1
703 727 1
703 1187 1
703 1828 1
703 1455 1
703 769 1
703 951 1
703 2809 1
703 954 1
703 1579 1
703 1317 1
703 2926 1
703 263 1
703 942 1
703 224 1
703 1345 1
703 2097 1
703 500 1
703 1039 1
703 206 1
703 757 1
703 434 1
703 811 1
703 195 1
703 337 1
703 726 1
703 1138 1
703 293 1
703 562 1
703 1194 1
703 225 1
703 469 1
703 298 1
703 2613 1
703 678 1
703 308 1
703 1450 1
703 950 1
703 37 1
703 227 1
703 1023 1
703 903 1
703 442 1
703 172 1
703 892 1
703 1250 1
703 260 1
703 299 1
703 64 1
703 662 1
703 847 1
703 540 1
703 904 1
703 1332 1
703 1708 1
703 2589 1
703 1169 1
703 262 1
703 477 1
703 171 1
703 1047 1
703 1881 1
703 229 1
703 2844 1
703 1871 1
703 2106 1
703 2170 1
703 1813 1
703 1910 1
703 436 1
703 1405 1
703 1115 1
703 1562 1
703 1027 1
703 203 1
703 1307 1
703 423 1
703 265 1
703 403 1
703 671 1
703 321 1
703 515 1
703 1827 1
703 637 1
703 213 1
703 501 1
703 87 1
703 619 1
703 452 1
703 417 1
703 2681 1
703 967 1
703 165 1
703 755 1
703 2003 1
703 415 1
703 533 1
703 673 1
703 432 1
703 792 1
703 108 1
703 849 1
703 1449 1
703 408 1
703 1964 1
703 182 1
703 682 1
703 319 1
703 1365 1
703 89 1
703 2544 1
703 793 1
703 664 1
703 356 1
703 215 1
703 2002 1
703 898 1
703 633 1
703 449 1
703 102 1
703 1286 1
703 1922 1
703 184 1
703 774 1
703 681 1
703 95 1
703 674 1
703 668 1
703 2164 1
703 1215 1
703 47 1
703 2971 1
703 1370 1
703 329 1
703 1782 1
703 471 1
703 2495 1
703 208 1
703 175 1
703 795 1
703 1424 1
703 567 1
703 439 1
703 2384 1
703 1661 1
703 246 1
703 464 1
703 1995 1
703 7 1
703 158 1
703 791 1
703 29 1
703 2655 1
703 350 1
703 2401 1
703 1772 1
703 219 1
703 715 1
703 177 1
703 1816 1
703 1699 1
703 1272 1
703 1911 1
703 218 1
703 216 1
703 1021 1
703 178 1
703 1151 1
703 786 1
703 1633 1
703 361 1
703 524 1
703 3303 1
703 199 1
703 157 1
1053 1374 1
1053 2927 1
1053 1984 1
1053 1967 1
1053 30 1
1053 1046 1
1053 221 1
1053 1992 1
1053 1693 1
1053 823 1
1053 583 1
1053 1748 1
1053 426 1
1053 247 1
1053 1415 1
1053 328 1
1053 152 1
1053 2308 1
1053 268 1
1053 1105 1
1053 839 1
1053 62 1
1053 1094 1
1053 2408 1
1053 1187 1
1053 126 1
1053 1289 1
1053 2205 1
1053 1949 1
1053 1483 1
1053 263 1
1053 1103 1
1053 52 1
1053 2590 1
1053 561 1
1053 331 1
1053 828 1
1053 757 1
1053 313 1
1053 2883 1
1053 1735 1
1053 864 1
1053 762 1
1053 827 1
1053 31 1
1053 315 1
1053 820 1
1053 1296 1
1053 689 1
1053 1320 1
1053 1674 1
1053 2329 1
1053 575 1
1053 905 1
1053 139 1
1053 1989 1
1053 172 1
1053 1902 1
1053 592 1
1053 1427 1
1053 1068 1
1053 3569 1
1053 525 1
1053 1587 1
1053 2421 1
1053 104 1
1053 3567 1
1053 542 1
1053 515 1
1053 741 1
1053 687 1
1053 3312 1
1053 1482 1
1053 185 1
1053 3210 1
1053 752 1
1053 1182 1
1053 931 1
1053 766 1
1053 3131 1
1053 665 1
1053 555 1
1053 2045 1
1053 1438 1
1053 992 1
1053 102 1
1053 3568 1
1053 2407 1
1053 443 1
1053 332 1
1053 364 1
1053 765 1
1053 2438 1
1053 1478 1
1053 1940 1
1053 1501 1
1053 283 1
1053 9 1
1053 1959 1
1053 2617 1
1053 1376 1
1053 7 1
1053 2787 1
1053 2643 1
1053 3184 1
1053 538 1
1053 1344 1
1053 1356 1
1053 1066 1
1053 350 1
1053 750 1
1053 2374 1
1053 1090 1
1053 1079 1
1053 1981 1
1053 2501 1
1053 834 1
1053 1055 1
1053 840 1
1053 844 1
3853 1515 1
3853 3882 1
3853 1923 1
3853 1724 1
3853 3696 1
3853 2551 1
3853 3689 1
3853 454 1
3853 1997 1
3853 3349 1
3853 2340 1
3853 2744 1
3853 2920 1
3853 3884 1
3853 3815 1
3853 542 1
3853 3883 1
3853 931 1
3853 3489 1
3853 1505 1
3853 404 1
3853 780 1
3853 1055 1
564 1954 1
564 513 1
564 1185 1
564 583 1
564 1801 1
564 234 1
564 1652 1
564 1190 1
564 1105 1
564 347 1
564 127 1
564 126 1
564 263 1
564 224 1
564 168 1
564 205 1
564 972 1
564 97 1
564 868 1
564 575 1
564 442 1
564 92 1
564 3238 1
564 1637 1
564 1587 1
564 995 1
564 51 1
564 1657 1
564 564 1
564 1182 1
564 537 1
564 48 1
564 1036 1
564 989 1
564 2698 1
564 404 1
564 565 1
564 93 1
564 801 1
564 1481 1
564 409 1
564 589 1
564 567 1
564 158 1
564 1309 1
564 73 1
564 702 1
564 958 1
564 988 1
564 1186 1
564 1114 1
2937 3181 1
2937 543 1
2937 1465 1
2937 514 1
2937 2633 1
2937 1348 1
2937 2174 1
2937 383 1
2937 126 1
2937 595 1
2937 1725 1
2937 2312 1
2937 3607 1
2937 1353 1
2937 343 1
2937 1527 1
2937 2379 1
2937 171 1
2937 542 1
2937 741 1
2937 2625 1
2937 393 1
2937 1493 1
2937 502 1
2937 1946 1
2937 2816 1
2937 1425 1
2937 350 1
2937 1074 1
2937 1864 1
2937 2233 1
4053 1853 1
4053 2543 1
4053 2287 1
4053 1697 1
4053 3519 1
4053 179 1
4053 512 1
4053 32 1
4053 866 1
4053 2839 1
4053 820 1
4053 1714 1
4053 2808 1
4053 2502 1
4053 3775 1
4053 711 1
4053 899 1
4053 816 1
4053 728 1
4053 1425 1
4053 2351 1
4053 361 1
2150 2892 1
2150 3831 1
2150 2891 1
2150 867 1
2150 1176 1
2150 3425 1
2150 816 1
2150 3191 1
2150 209 1
2150 3125 1
2136 2281 1
2136 514 1
2136 454 1
2136 837 1
2136 373 1
2136 2416 1
2136 442 1
2136 2424 1
2136 2913 1
2136 1722 1
2136 1047 1
2136 570 1
2136 927 1
2136 321 1
2136 542 1
2136 741 1
2136 747 1
2136 3254 1
2136 2121 1
2136 1940 1
2136 464 1
2136 3005 1
2136 2512 1
900 1517 1
900 2940 1
900 267 1
900 1310 1
900 543 1
900 384 1
900 1014 1
900 492 1
900 3120 1
900 742 1
900 2359 1
900 259 1
900 2939 1
900 2383 1
900 486 1
900 1622 1
900 1468 1
900 2125 1
900 426 1
900 295 1
900 2957 1
900 2074 1
900 509 1
900 1403 1
900 578 1
900 2449 1
900 2651 1
900 1703 1
900 152 1
900 2336 1
900 546 1
900 708 1
900 751 1
900 433 1
900 2899 1
900 1701 1
900 291 1
900 2414 1
900 1029 1
900 3493 1
900 2529 1
900 454 1
900 512 1
900 1475 1
900 383 1
900 312 1
900 732 1
900 1467 1
900 727 1
900 497 1
900 127 1
900 451 1
900 1082 1
900 32 1
900 2083 1
900 1483 1
900 541 1
900 326 1
900 867 1
900 224 1
900 1227 1
900 1039 1
900 2056 1
900 206 1
900 3404 1
900 235 1
900 292 1
900 1799 1
900 195 1
900 3113 1
900 511 1
900 293 1
900 2068 1
900 1278 1
900 2731 1
900 488 1
900 1428 1
900 315 1
900 220 1
900 722 1
900 876 1
900 2575 1
900 721 1
900 308 1
900 1538 1
900 2821 1
900 2441 1
900 273 1
900 2665 1
900 2964 1
900 3491 1
900 2626 1
900 1989 1
900 1359 1
900 2168 1
900 1342 1
900 2385 1
900 1437 1
900 2387 1
900 2365 1
900 550 1
900 2541 1
900 1850 1
900 2340 1
900 477 1
900 599 1
900 171 1
900 877 1
900 229 1
900 1587 1
900 478 1
900 2421 1
900 1758 1
900 281 1
900 203 1
900 2208 1
900 104 1
900 427 1
900 1022 1
900 2031 1
900 1076 1
900 2482 1
900 213 1
900 3492 1
900 2334 1
900 2667 1
900 2681 1
900 755 1
900 644 1
900 1392 1
900 2716 1
900 673 1
900 1760 1
900 1005 1
900 17 1
900 756 1
900 1439 1
900 3100 1
900 48 1
900 1447 1
900 547 1
900 665 1
900 555 1
900 499 1
900 502 1
900 34 1
900 420 1
900 2375 1
900 356 1
900 2491 1
900 2713 1
900 681 1
900 2220 1
900 763 1
900 765 1
900 2251 1
900 431 1
900 494 1
900 2080 1
900 1679 1
900 3494 1
900 1478 1
900 68 1
900 2495 1
900 2176 1
900 2935 1
900 535 1
900 1209 1
900 379 1
900 175 1
900 283 1
900 2928 1
900 9 1
900 567 1
900 723 1
900 1982 1
900 464 1
900 7 1
900 926 1
900 538 1
900 1344 1
900 1072 1
900 1066 1
900 2718 1
900 750 1
900 405 1
900 348 1
900 3130 1
900 2547 1
900 891 1
900 269 1
900 2218 1
900 704 1
900 380 1
900 1207 1
900 624 1
900 218 1
900 387 1
900 834 1
900 749 1
900 2349 1
900 361 1
900 1060 1
900 2152 1
900 2162 1
900 1006 1
3263 2188 1
3263 813 1
3263 1796 1
3263 2399 1
3263 1410 1
3263 1970 1
3263 803 1
3263 3070 1
3263 326 1
3263 1162 1
3263 2222 1
3263 561 1
3263 1353 1
3263 1538 1
3263 2557 1
3263 2884 1
3263 1813 1
3263 604 1
3263 1076 1
3263 2625 1
3263 3503 1
3263 843 1
3263 1624 1
3263 910 1
3263 1024 1
3263 1959 1
3263 475 1
3263 780 1
3929 1263 1
3929 125 1
3929 1715 1
3929 542 1
3929 3522 1
3929 3518 1
3929 1996 1
873 43 1
873 948 1
873 166 1
873 23 1
873 179 1
873 941 1
873 534 1
873 224 1
873 52 1
873 516 1
873 560 1
873 225 1
873 19 1
873 99 1
873 796 1
873 260 1
873 230 1
873 531 1
873 51 1
873 132 1
873 530 1
873 150 1
873 67 1
873 209 1
873 795 1
873 571 1
873 218 1
873 147 1
873 786 1
873 524 1
873 194 1
873 916 1
873 1158 1
873 1369 1
1462 267 1
1462 742 1
1462 252 1
1462 1126 1
1462 455 1
1462 250 1
1462 663 1
1462 578 1
1462 328 1
1462 514 1
1462 268 1
1462 1701 1
1462 1348 1
1462 1105 1
1462 2102 1
1462 907 1
1462 127 1
1462 954 1
1462 263 1
1462 595 1
1462 626 1
1462 292 1
1462 389 1
1462 1426 1
1462 195 1
1462 511 1
1462 293 1
1462 315 1
1462 678 1
1462 1020 1
1462 273 1
1462 548 1
1462 892 1
1462 299 1
1462 311 1
1462 171 1
1462 310 1
1462 1007 1
1462 265 1
1462 279 1
1462 747 1
1462 1387 1
1462 673 1
1462 849 1
1462 396 1
1462 969 1
1462 319 1
1462 180 1
1462 910 1
1462 801 1
1462 1037 1
1462 143 1
1462 335 1
1462 1460 1
1462 208 1
1462 283 1
1462 658 1
1462 495 1
1462 1025 1
1462 7 1
1462 926 1
1462 1344 1
1462 350 1
1462 73 1
1462 177 1
1462 467 1
1462 380 1
1462 906 1
1462 387 1
1462 780 1
1462 834 1
1203 1374 1
1203 1517 1
1203 569 1
1203 1046 1
1203 742 1
1203 259 1
1203 1415 1
1203 116 1
1203 300 1
1203 1974 1
1203 634 1
1203 205 1
1203 195 1
1203 293 1
1203 1743 1
1203 181 1
1203 373 1
1203 2664 1
1203 2665 1
1203 273 1
1203 1023 1
1203 1143 1
1203 299 1
1203 311 1
1203 746 1
1203 229 1
1203 701 1
1203 281 1
1203 265 1
1203 279 1
1203 747 1
1203 1365 1
1203 1632 1
1203 356 1
1203 149 1
1203 633 1
1203 1037 1
1203 364 1
1203 431 1
1203 9 1
1203 439 1
1203 36 1
1203 895 1
1203 350 1
1203 715 1
1203 380 1
1203 1222 1
1203 706 1
1203 1021 1
1203 863 1
1203 805 1
3821 2658 1
3821 1517 1
3821 3856 1
3821 543 1
3821 3617 1
3821 3723 1
3821 2297 1
3821 2689 1
3821 3986 1
3821 148 1
3821 3277 1
3821 1491 1
3821 2730 1
3821 3950 1
3821 3262 1
3821 1934 1
3821 203 1
3821 3988 1
3821 3817 1
3821 752 1
3821 1479 1
3821 3869 1
3821 2729 1
3821 3868 1
3821 3049 1
3821 3630 1
3821 3018 1
3821 1209 1
3821 1519 1
3821 538 1
3821 704 1
3821 1349 1
3821 780 1
3821 3963 1
195 679 1
195 75 1
195 197 1
195 2130 1
195 607 1
195 1017 1
195 191 1
195 267 1
195 83 1
195 91 1
195 270 1
195 302 1
195 30 1
195 256 1
195 237 1
195 259 1
195 45 1
195 440 1
195 221 1
195 49 1
195 1300 1
195 252 1
195 43 1
195 390 1
195 426 1
195 455 1
195 305 1
195 103 1
195 250 1
195 855 1
195 418 1
195 314 1
195 234 1
195 173 1
195 328 1
195 217 1
195 771 1
195 116 1
195 257 1
195 476 1
195 708 1
195 300 1
195 888 1
195 957 1
195 70 1
195 268 1
195 156 1
195 291 1
195 839 1
195 179 1
195 1211 1
195 124 1
195 956 1
195 210 1
195 686 1
195 312 1
195 850 1
195 907 1
195 207 1
195 282 1
195 402 1
195 248 1
195 1833 1
195 954 1
195 242 1
195 239 1
195 646 1
195 212 1
195 32 1
195 148 1
195 800 1
195 326 1
195 224 1
195 626 1
195 1039 1
195 331 1
195 118 1
195 634 1
195 447 1
195 168 1
195 235 1
195 313 1
195 72 1
195 292 1
195 205 1
195 631 1
195 787 1
195 1202 1
195 24 1
195 278 1
195 1278 1
195 970 1
195 225 1
195 222 1
195 125 1
195 2129 1
195 244 1
195 1462 1
195 416 1
195 488 1
195 1620 1
195 318 1
195 343 1
195 298 1
195 632 1
195 373 1
195 429 1
195 220 1
195 917 1
195 1173 1
195 1360 1
195 678 1
195 430 1
195 308 1
195 189 1
195 1020 1
195 491 1
195 240 1
195 37 1
195 273 1
195 1210 1
195 905 1
195 548 1
195 1237 1
195 172 1
195 119 1
195 223 1
195 938 1
195 892 1
195 299 1
195 64 1
195 311 1
195 301 1
195 961 1
195 303 1
195 877 1
195 228 1
195 886 1
195 229 1
195 186 1
195 701 1
195 496 1
195 66 1
195 436 1
195 90 1
195 261 1
195 997 1
195 203 1
195 614 1
195 297 1
195 531 1
195 1307 1
195 437 1
195 132 1
195 265 1
195 279 1
195 266 1
195 142 1
195 3 1
195 253 1
195 213 1
195 501 1
195 1016 1
195 2007 1
195 747 1
195 452 1
195 417 1
195 169 1
195 185 1
195 1555 1
195 435 1
195 287 1
195 415 1
195 673 1
195 1316 1
195 121 1
195 1182 1
195 537 1
195 108 1
195 255 1
195 1 1
195 849 1
195 48 1
195 18 1
195 396 1
195 182 1
195 196 1
195 319 1
195 241 1
195 180 1
195 34 1
195 420 1
195 89 1
195 130 1
195 395 1
195 356 1
195 215 1
195 1306 1
195 709 1
195 449 1
195 102 1
195 404 1
195 320 1
195 1418 1
195 1301 1
195 774 1
195 93 1
195 638 1
195 443 1
195 143 1
195 1246 1
195 551 1
195 47 1
195 296 1
195 120 1
195 471 1
195 748 1
195 208 1
195 140 1
195 175 1
195 1059 1
195 209 1
195 861 1
195 290 1
195 495 1
195 226 1
195 98 1
195 36 1
195 703 1
195 193 1
195 246 1
195 1292 1
195 158 1
195 153 1
195 1344 1
195 29 1
195 1425 1
195 895 1
195 306 1
195 73 1
195 231 1
195 483 1
195 84 1
195 219 1
195 976 1
195 891 1
195 1671 1
195 704 1
195 653 1
195 264 1
195 317 1
195 21 1
195 1207 1
195 218 1
195 448 1
195 216 1
195 706 1
195 58 1
195 170 1
195 147 1
195 178 1
195 786 1
195 780 1
195 524 1
195 1158 1
195 199 1
195 157 1
640 75 1
640 83 1
640 252 1
640 314 1
640 300 1
640 28 1
640 42 1
640 312 1
640 212 1
640 434 1
640 195 1
640 896 1
640 176 1
640 311 1
640 186 1
640 265 1
640 671 1
640 213 1
640 417 1
640 287 1
640 151 1
640 108 1
640 182 1
640 130 1
640 102 1
640 748 1
640 7 1
640 317 1
640 387 1
1118 2563 1
1118 267 1
1118 3498 1
1118 1343 1
1118 33 1
1118 514 1
1118 2308 1
1118 268 1
1118 2174 1
1118 2558 1
1118 1099 1
1118 1840 1
1118 1103 1
1118 1353 1
1118 1714 1
1118 3690 1
1118 478 1
1118 2675 1
1118 542 1
1118 1482 1
1118 2566 1
1118 931 1
1118 3478 1
1118 2774 1
1118 1100 1
1118 2251 1
1118 538 1
1118 350 1
1118 3416 1
1118 2162 1
3609 3681 1
3609 3617 1
3609 154 1
3609 3470 1
3609 2217 1
3609 2050 1
3609 3006 1
3609 1522 1
3609 3544 1
3609 3593 1
3609 2730 1
3609 3950 1
3609 3262 1
3609 1229 1
3609 4028 1
3609 299 1
3609 1926 1
3609 2555 1
3609 3600 1
3609 3443 1
3609 1969 1
3609 3874 1
3609 203 1
3609 2819 1
3609 2733 1
3609 1771 1
3609 1760 1
3609 1100 1
3609 3870 1
3609 2719 1
3609 1209 1
3609 9 1
3609 3136 1
3609 3614 1
1552 1598 1
1552 2804 1
1552 237 1
1552 597 1
1552 823 1
1552 1165 1
1552 510 1
1552 418 1
1552 1415 1
1552 1690 1
1552 156 1
1552 291 1
1552 1105 1
1552 839 1
1552 383 1
1552 312 1
1552 1467 1
1552 1122 1
1552 1533 1
1552 541 1
1552 500 1
1552 118 1
1552 235 1
1552 2453 1
1552 205 1
1552 1735 1
1552 562 1
1552 1278 1
1552 1541 1
1552 343 1
1552 568 1
1552 373 1
1552 1950 1
1552 1417 1
1552 1908 1
1552 1466 1
1552 2777 1
1552 1351 1
1552 2622 1
1552 584 1
1552 229 1
1552 281 1
1552 203 1
1552 588 1
1552 1889 1
1552 1019 1
1552 515 1
1552 213 1
1552 441 1
1552 1600 1
1552 1331 1
1552 185 1
1552 481 1
1552 1447 1
1552 555 1
1552 319 1
1552 180 1
1552 539 1
1552 1365 1
1552 420 1
1552 1203 1
1552 356 1
1552 149 1
1552 992 1
1552 565 1
1552 573 1
1552 572 1
1552 2487 1
1552 495 1
1552 567 1
1552 1824 1
1552 1309 1
1552 73 1
1552 380 1
1552 183 1
1552 1267 1
1552 706 1
1552 863 1
1552 1751 1
1552 1060 1
1552 194 1
1552 473 1
3744 2908 1
3744 3876 1
3744 2217 1
3744 2551 1
3744 3993 1
3744 2829 1
3744 2605 1
3744 3611 1
3744 1735 1
3744 2704 1
3744 3262 1
3744 299 1
3744 2155 1
3744 281 1
3744 2037 1
3744 1688 1
3744 2819 1
3744 752 1
3744 1760 1
3744 2035 1
3744 1203 1
3744 1632 1
3744 3049 1
3744 2754 1
3744 2719 1
3744 2194 1
3744 1512 1
3744 3445 1
3744 3797 1
3744 2470 1
3744 3703 1
3744 863 1
3744 805 1
501 270 1
501 302 1
501 259 1
501 221 1
501 252 1
501 314 1
501 116 1
501 708 1
501 300 1
501 291 1
501 686 1
501 414 1
501 312 1
501 282 1
501 954 1
501 242 1
501 32 1
501 148 1
501 326 1
501 224 1
501 331 1
501 634 1
501 118 1
501 313 1
501 195 1
501 293 1
501 318 1
501 315 1
501 308 1
501 587 1
501 37 1
501 273 1
501 119 1
501 299 1
501 311 1
501 301 1
501 171 1
501 303 1
501 701 1
501 310 1
501 203 1
501 265 1
501 279 1
501 747 1
501 185 1
501 287 1
501 432 1
501 108 1
501 182 1
501 319 1
501 215 1
501 449 1
501 320 1
501 296 1
501 748 1
501 283 1
501 36 1
501 7 1
501 306 1
501 405 1
501 177 1
501 317 1
501 1207 1
501 786 1
501 361 1
2867 267 1
2867 294 1
2867 2281 1
2867 781 1
2867 1165 1
2867 582 1
2867 1697 1
2867 1053 1
2867 815 1
2867 901 1
2867 867 1
2867 1491 1
2867 719 1
2867 1063 1
2867 1541 1
2867 1583 1
2867 1428 1
2867 558 1
2867 1351 1
2867 1047 1
2867 1388 1
2867 2959 1
2867 994 1
2867 833 1
2867 1657 1
2867 1591 1
2867 1102 1
2867 1387 1
2867 1762 1
2867 2656 1
2867 130 1
2867 2248 1
2867 992 1
2867 1089 1
2867 1627 1
2867 763 1
2867 590 1
2867 1195 1
2867 835 1
2867 567 1
2867 2310 1
2867 926 1
2867 2401 1
2867 1327 1
2867 1981 1
2867 2207 1
2867 1355 1
2867 1058 1
2867 834 1
2867 863 1
2867 2349 1
2867 1384 1
1568 1188 1
1568 75 1
1568 288 1
1568 270 1
1568 30 1
1568 1702 1
1568 440 1
1568 49 1
1568 252 1
1568 250 1
1568 383 1
1568 428 1
1568 954 1
1568 447 1
1568 195 1
1568 864 1
1568 293 1
1568 1023 1
1568 1229 1
1568 1180 1
1568 2961 1
1568 1750 1
1568 113 1
1568 2208 1
1568 265 1
1568 452 1
1568 417 1
1568 415 1
1568 1139 1
1568 1196 1
1568 673 1
1568 151 1
1568 108 1
1568 555 1
1568 130 1
1568 215 1
1568 102 1
1568 1684 1
1568 681 1
1568 1797 1
1568 431 1
1568 471 1
1568 748 1
1568 964 1
1568 535 1
1568 1955 1
1568 7 1
1568 231 1
1568 483 1
1568 304 1
1568 2470 1
1568 218 1
1568 387 1
1568 424 1
1568 780 1
1568 834 1
1568 361 1
1568 524 1
1908 1975 1
1908 618 1
1908 669 1
1908 472 1
1908 1374 1
1908 1517 1
1908 603 1
1908 191 1
1908 2478 1
1908 267 1
1908 358 1
1908 485 1
1908 1220 1
1908 288 1
1908 543 1
1908 1014 1
1908 2196 1
1908 1586 1
1908 1944 1
1908 1552 1
1908 2542 1
1908 725 1
1908 221 1
1908 1435 1
1908 1468 1
1908 1300 1
1908 694 1
1908 252 1
1908 1269 1
1908 2125 1
1908 43 1
1908 1895 1
1908 2957 1
1908 2074 1
1908 357 1
1908 234 1
1908 509 1
1908 152 1
1908 300 1
1908 544 1
1908 1105 1
1908 291 1
1908 1073 1
1908 466 1
1908 1406 1
1908 2105 1
1908 1217 1
1908 454 1
1908 2209 1
1908 3236 1
1908 383 1
1908 981 1
1908 2282 1
1908 713 1
1908 1970 1
1908 312 1
1908 2660 1
1908 451 1
1908 2603 1
1908 360 1
1908 3033 1
1908 754 1
1908 1289 1
1908 1938 1
1908 1091 1
1908 3070 1
1908 577 1
1908 911 1
1908 1533 1
1908 1444 1
1908 326 1
1908 1408 1
1908 224 1
1908 316 1
1908 1000 1
1908 974 1
1908 447 1
1908 757 1
1908 313 1
1908 489 1
1908 389 1
1908 381 1
1908 2474 1
1908 337 1
1908 1735 1
1908 293 1
1908 1898 1
1908 970 1
1908 125 1
1908 271 1
1908 1620 1
1908 1743 1
1908 503 1
1908 1947 1
1908 3084 1
1908 2575 1
1908 491 1
1908 1281 1
1908 1268 1
1908 575 1
1908 1229 1
1908 1643 1
1908 92 1
1908 260 1
1908 1385 1
1908 299 1
1908 2247 1
1908 1008 1
1908 540 1
1908 592 1
1908 3328 1
1908 274 1
1908 2201 1
1908 1629 1
1908 584 1
1908 1068 1
1908 262 1
1908 477 1
1908 2099 1
1908 599 1
1908 922 1
1908 1851 1
1908 2199 1
1908 1440 1
1908 1469 1
1908 3287 1
1908 596 1
1908 1578 1
1908 923 1
1908 1391 1
1908 2106 1
1908 496 1
1908 2029 1
1908 997 1
1908 310 1
1908 912 1
1908 1504 1
1908 588 1
1908 1136 1
1908 1446 1
1908 542 1
1908 2153 1
1908 2466 1
1908 1076 1
1908 2059 1
1908 2494 1
1908 441 1
1908 1088 1
1908 1607 1
1908 2463 1
1908 8 1
1908 1323 1
1908 287 1
1908 2003 1
1908 341 1
1908 1346 1
1908 330 1
1908 1005 1
1908 487 1
1908 48 1
1908 1681 1
1908 481 1
1908 1905 1
1908 1280 1
1908 182 1
1908 319 1
1908 1732 1
1908 1365 1
1908 356 1
1908 2248 1
1908 2676 1
1908 1277 1
1908 565 1
1908 1627 1
1908 143 1
1908 2326 1
1908 364 1
1908 763 1
1908 2044 1
1908 2064 1
1908 494 1
1908 2950 1
1908 352 1
1908 296 1
1908 68 1
1908 2091 1
1908 1625 1
1908 535 1
1908 9 1
1908 700 1
1908 495 1
1908 567 1
1908 439 1
1908 36 1
1908 2384 1
1908 1661 1
1908 464 1
1908 508 1
1908 982 1
1908 153 1
1908 926 1
1908 538 1
1908 323 1
1908 350 1
1908 405 1
1908 1772 1
1908 84 1
1908 177 1
1908 1816 1
1908 380 1
1908 304 1
1908 1389 1
1908 2443 1
1908 1267 1
1908 317 1
1908 706 1
1908 776 1
1908 1857 1
1908 2233 1
1908 1021 1
1908 387 1
1908 361 1
1908 199 1
1908 473 1
1572 75 1
1572 376 1
1572 88 1
1572 1701 1
1572 1174 1
1572 1029 1
1572 28 1
1572 1787 1
1572 1828 1
1572 242 1
1572 32 1
1572 148 1
1572 867 1
1572 2866 1
1572 1194 1
1572 1589 1
1572 2964 1
1572 1180 1
1572 446 1
1572 2170 1
1572 403 1
1572 1127 1
1572 26 1
1572 85 1
1572 1370 1
1572 965 1
1572 1144 1
1572 1265 1
1572 3480 1
1572 1034 1
1572 483 1
1572 786 1
1572 649 1
688 397 1
688 270 1
688 440 1
688 252 1
688 583 1
688 43 1
688 510 1
688 33 1
688 708 1
688 154 1
688 394 1
688 1211 1
688 454 1
688 769 1
688 577 1
688 263 1
688 942 1
688 224 1
688 516 1
688 500 1
688 434 1
688 293 1
688 970 1
688 1123 1
688 3137 1
688 105 1
688 503 1
688 315 1
688 220 1
688 722 1
688 117 1
688 172 1
688 92 1
688 133 1
688 64 1
688 311 1
688 1471 1
688 171 1
688 229 1
688 427 1
688 132 1
688 213 1
688 533 1
688 108 1
688 180 1
688 420 1
688 356 1
688 208 1
688 519 1
688 439 1
688 7 1
688 231 1
688 1034 1
688 1349 1
688 218 1
688 1058 1
2157 1051 1
2157 3200 1
2157 543 1
2157 1693 1
2157 103 1
2157 2628 1
2157 2694 1
2157 454 1
2157 224 1
2157 447 1
2157 206 1
2157 2230 1
2157 2684 1
2157 866 1
2157 203 1
2157 3610 1
2157 992 1
2157 2698 1
2157 2830 1
2157 2935 1
2157 153 1
2157 1309 1
2157 350 1
2157 958 1
2157 3002 1
2157 1055 1
2542 1330 1
2542 543 1
2542 1046 1
2542 3056 1
2542 2644 1
2542 2295 1
2542 1870 1
2542 3563 1
2542 1769 1
2542 1264 1
2542 578 1
2542 576 1
2542 152 1
2542 3017 1
2542 1477 1
2542 3273 1
2542 383 1
2542 981 1
2542 2076 1
2542 686 1
2542 2519 1
2542 941 1
2542 122 1
2542 2755 1
2542 536 1
2542 1378 1
2542 2540 1
2542 1463 1
2542 235 1
2542 757 1
2542 2089 1
2542 1986 1
2542 293 1
2542 827 1
2542 1791 1
2542 868 1
2542 1800 1
2542 1593 1
2542 1908 1
2542 1538 1
2542 3004 1
2542 1281 1
2542 2665 1
2542 1886 1
2542 461 1
2542 260 1
2542 2622 1
2542 584 1
2542 826 1
2542 229 1
2542 1587 1
2542 2286 1
2542 321 1
2542 2466 1
2542 2949 1
2542 479 1
2542 2100 1
2542 2654 1
2542 169 1
2542 2305 1
2542 1380 1
2542 843 1
2542 1182 1
2542 330 1
2542 1005 1
2542 2792 1
2542 420 1
2542 1121 1
2542 443 1
2542 1797 1
2542 765 1
2542 1251 1
2542 409 1
2542 770 1
2542 535 1
2542 2914 1
2542 2546 1
2542 2816 1
2542 495 1
2542 439 1
2542 1072 1
2542 350 1
2542 715 1
2542 1696 1
2542 2030 1
2542 1267 1
2542 1786 1
2542 706 1
2542 2207 1
2542 361 1
2542 2159 1
2542 2512 1
2542 1726 1
2542 2403 1
3196 543 1
3196 3784 1
3196 2295 1
3196 2691 1
3196 2317 1
3196 206 1
3196 1583 1
3196 1008 1
3196 2412 1
3196 2182 1
3196 3187 1
3196 3569 1
3196 994 1
3196 1064 1
3196 2420 1
3196 2593 1
3196 747 1
3196 557 1
3196 3189 1
3196 3237 1
3196 1120 1
3196 107 1
3196 1625 1
3196 2176 1
3196 1025 1
3196 158 1
3196 350 1
3196 921 1
3196 2341 1
939 848 1
939 1242 1
939 109 1
939 43 1
939 771 1
939 933 1
939 454 1
939 940 1
939 224 1
939 626 1
939 205 1
939 857 1
939 935 1
939 591 1
939 79 1
939 946 1
939 938 1
939 1670 1
939 528 1
939 943 1
939 913 1
939 944 1
939 945 1
939 861 1
939 218 1
939 786 1
939 846 1
939 245 1
939 859 1
939 860 1
1519 1975 1
1519 2658 1
1519 1517 1
1519 376 1
1519 3415 1
1519 2229 1
1519 2908 1
1519 3856 1
1519 1929 1
1519 1014 1
1519 1923 1
1519 3620 1
1519 3871 1
1519 3876 1
1519 3723 1
1519 3242 1
1519 1484 1
1519 1932 1
1519 514 1
1519 3552 1
1519 708 1
1519 3872 1
1519 2308 1
1519 2217 1
1519 2050 1
1519 2630 1
1519 3843 1
1519 3821 1
1519 3864 1
1519 1925 1
1519 2309 1
1519 3347 1
1519 3596 1
1519 2775 1
1519 2689 1
1519 2637 1
1519 1317 1
1519 3277 1
1519 1103 1
1519 3618 1
1519 3688 1
1519 3595 1
1519 3757 1
1519 1924 1
1519 3611 1
1519 2800 1
1519 2730 1
1519 3593 1
1519 3861 1
1519 1296 1
1519 721 1
1519 3862 1
1519 2626 1
1519 2070 1
1519 3867 1
1519 2181 1
1519 299 1
1519 1926 1
1519 3044 1
1519 2555 1
1519 2929 1
1519 3106 1
1519 1899 1
1519 1056 1
1519 1934 1
1519 2805 1
1519 1914 1
1519 3443 1
1519 3874 1
1519 2208 1
1519 542 1
1519 2819 1
1519 1921 1
1519 1076 1
1519 3875 1
1519 2733 1
1519 1431 1
1519 3817 1
1519 752 1
1519 3873 1
1519 1760 1
1519 498 1
1519 1479 1
1519 3189 1
1519 3869 1
1519 3863 1
1519 2729 1
1519 3868 1
1519 3036 1
1519 2407 1
1519 3763 1
1519 364 1
1519 3049 1
1519 3630 1
1519 3018 1
1519 3870 1
1519 1512 1
1519 1209 1
1519 3865 1
1519 3837 1
1519 3816 1
1519 7 1
1519 73 1
1519 3822 1
1519 704 1
1519 2370 1
1519 3614 1
1519 3719 1
1519 3002 1
1519 3703 1
1519 3866 1
3241 358 1
3241 1014 1
3241 63 1
3241 2161 1
3241 1350 1
3241 855 1
3241 2899 1
3241 62 1
3241 454 1
3241 739 1
3241 3302 1
3241 413 1
3241 326 1
3241 1103 1
3241 705 1
3241 447 1
3241 2056 1
3241 1924 1
3241 568 1
3241 2328 1
3241 1851 1
3241 1469 1
3241 1793 1
3241 1038 1
3241 1326 1
3241 1088 1
3241 1431 1
3241 502 1
3241 992 1
3241 2523 1
3241 2164 1
3241 193 1
3241 1425 1
3241 350 1
3241 2510 1
3241 199 1
2529 742 1
2529 1690 1
2529 291 1
2529 1806 1
2529 414 1
2529 2056 1
2529 235 1
2529 125 1
2529 1296 1
2529 1385 1
2529 746 1
2529 1351 1
2529 1093 1
2529 171 1
2529 1969 1
2529 1921 1
2529 2772 1
2529 619 1
2529 319 1
2529 2508 1
2529 968 1
2529 1228 1
2529 338 1
2529 329 1
2529 1460 1
2529 2018 1
2529 355 1
2529 704 1
2529 183 1
2529 1327 1
2529 387 1
206 513 1
206 91 1
206 543 1
206 30 1
206 1014 1
206 2177 1
206 1350 1
206 250 1
206 514 1
206 544 1
206 1105 1
206 126 1
206 263 1
206 331 1
206 235 1
206 864 1
206 373 1
206 905 1
206 442 1
206 172 1
206 592 1
206 171 1
206 570 1
206 437 1
206 213 1
206 766 1
206 48 1
206 555 1
206 539 1
206 443 1
206 1107 1
206 1781 1
206 2176 1
206 1959 1
206 567 1
206 1025 1
206 158 1
206 982 1
206 538 1
206 1355 1
206 1996 1
2977 607 1
2977 455 1
2977 3427 1
2977 3700 1
2977 454 1
2977 248 1
2977 293 1
2977 1985 1
2977 3183 1
2977 2863 1
2977 182 1
2977 2879 1
2977 681 1
2977 1037 1
2977 364 1
2977 1329 1
2977 703 1
2977 350 1
2977 1404 1
2977 1079 1
2977 1864 1
2977 317 1
2977 1355 1
7 618 1
7 669 1
7 679 1
7 75 1
7 607 1
7 620 1
7 191 1
7 737 1
7 35 1
7 376 1
7 267 1
7 137 1
7 397 1
7 288 1
7 60 1
7 710 1
7 270 1
7 680 1
7 744 1
7 302 1
7 30 1
7 730 1
7 492 1
7 256 1
7 280 1
7 421 1
7 742 1
7 322 1
7 259 1
7 695 1
7 440 1
7 629 1
7 725 1
7 221 1
7 309 1
7 694 1
7 252 1
7 583 1
7 115 1
7 724 1
7 392 1
7 510 1
7 390 1
7 426 1
7 455 1
7 295 1
7 103 1
7 202 1
7 250 1
7 314 1
7 357 1
7 663 1
7 699 1
7 217 1
7 759 1
7 214 1
7 642 1
7 652 1
7 753 1
7 152 1
7 201 1
7 708 1
7 154 1
7 751 1
7 648 1
7 291 1
7 517 1
7 13 1
7 179 1
7 284 1
7 62 1
7 124 1
7 731 1
7 347 1
7 65 1
7 675 1
7 28 1
7 739 1
7 272 1
7 238 1
7 59 1
7 42 1
7 686 1
7 210 1
7 639 1
7 713 1
7 732 1
7 645 1
7 428 1
7 651 1
7 630 1
7 363 1
7 727 1
7 451 1
7 406 1
7 754 1
7 242 1
7 239 1
7 411 1
7 490 1
7 212 1
7 646 1
7 32 1
7 148 1
7 112 1
7 6 1
7 326 1
7 277 1
7 224 1
7 719 1
7 705 1
7 316 1
7 626 1
7 716 1
7 331 1
7 717 1
7 447 1
7 634 1
7 235 1
7 757 1
7 292 1
7 4 1
7 389 1
7 631 1
7 738 1
7 760 1
7 726 1
7 24 1
7 293 1
7 278 1
7 762 1
7 743 1
7 225 1
7 659 1
7 222 1
7 612 1
7 244 1
7 488 1
7 758 1
7 621 1
7 333 1
7 343 1
7 425 1
7 181 1
7 640 1
7 692 1
7 298 1
7 632 1
7 672 1
7 373 1
7 429 1
7 220 1
7 611 1
7 722 1
7 354 1
7 617 1
7 666 1
7 721 1
7 176 1
7 430 1
7 678 1
7 689 1
7 189 1
7 740 1
7 587 1
7 37 1
7 273 1
7 628 1
7 117 1
7 625 1
7 684 1
7 690 1
7 661 1
7 622 1
7 444 1
7 670 1
7 172 1
7 106 1
7 119 1
7 53 1
7 660 1
7 615 1
7 662 1
7 550 1
7 746 1
7 301 1
7 733 1
7 5 1
7 274 1
7 735 1
7 698 1
7 171 1
7 525 1
7 186 1
7 701 1
7 745 1
7 66 1
7 419 1
7 412 1
7 401 1
7 685 1
7 286 1
7 289 1
7 281 1
7 203 1
7 614 1
7 297 1
7 187 1
7 104 1
7 437 1
7 671 1
7 275 1
7 279 1
7 623 1
7 542 1
7 761 1
7 266 1
7 515 1
7 3 1
7 741 1
7 96 1
7 253 1
7 687 1
7 764 1
7 637 1
7 501 1
7 656 1
7 87 1
7 77 1
7 619 1
7 747 1
7 452 1
7 417 1
7 169 1
7 711 1
7 26 1
7 718 1
7 162 1
7 667 1
7 435 1
7 755 1
7 287 1
7 415 1
7 40 1
7 752 1
7 644 1
7 697 1
7 236 1
7 673 1
7 432 1
7 151 1
7 556 1
7 729 1
7 688 1
7 108 1
7 756 1
7 17 1
7 691 1
7 766 1
7 48 1
7 650 1
7 481 1
7 408 1
7 641 1
7 18 1
7 693 1
7 396 1
7 736 1
7 665 1
7 547 1
7 182 1
7 196 1
7 643 1
7 682 1
7 606 1
7 445 1
7 499 1
7 502 1
7 522 1
7 34 1
7 609 1
7 664 1
7 215 1
7 134 1
7 709 1
7 633 1
7 320 1
7 85 1
7 159 1
7 657 1
7 184 1
7 734 1
7 681 1
7 638 1
7 443 1
7 674 1
7 712 1
7 668 1
7 276 1
7 763 1
7 765 1
7 551 1
7 57 1
7 728 1
7 654 1
7 47 1
7 589 1
7 613 1
7 352 1
7 608 1
7 296 1
7 594 1
7 616 1
7 161 1
7 748 1
7 208 1
7 714 1
7 465 1
7 535 1
7 175 1
7 658 1
7 9 1
7 655 1
7 627 1
7 290 1
7 700 1
7 226 1
7 98 1
7 723 1
7 439 1
7 703 1
7 377 1
7 81 1
7 193 1
7 246 1
7 464 1
7 7 1
7 153 1
7 720 1
7 29 1
7 676 1
7 306 1
7 94 1
7 73 1
7 129 1
7 231 1
7 483 1
7 750 1
7 696 1
7 493 1
7 84 1
7 219 1
7 702 1
7 636 1
7 177 1
7 388 1
7 715 1
7 704 1
7 653 1
7 200 1
7 707 1
7 264 1
7 317 1
7 218 1
7 448 1
7 624 1
7 683 1
7 216 1
7 706 1
7 38 1
7 58 1
7 147 1
7 178 1
7 635 1
7 610 1
7 387 1
7 424 1
7 677 1
7 647 1
7 749 1
7 649 1
7 361 1
7 199 1
7 473 1
7 157 1
3355 454 1
3355 3171 1
3355 1588 1
3355 2162 1
1349 1630 1
1349 1796 1
1349 1014 1
1349 1695 1
1349 1403 1
1349 1697 1
1349 328 1
1349 2308 1
1349 268 1
1349 1077 1
1349 263 1
1349 206 1
1349 313 1
1349 315 1
1349 1296 1
1349 2329 1
1349 548 1
1349 171 1
1349 279 1
1349 755 1
1349 555 1
1349 1503 1
1349 865 1
1349 283 1
1349 2546 1
1349 1025 1
1349 377 1
1349 1356 1
1349 1090 1
1349 1055 1
2815 1830 1
2815 1697 1
2815 1221 1
2815 3662 1
2815 1690 1
2815 1029 1
2815 454 1
2815 1644 1
2815 1970 1
2815 2647 1
2815 1988 1
2815 2701 1
2815 954 1
2815 3277 1
2815 2490 1
2815 552 1
2815 206 1
2815 195 1
2815 3794 1
2815 318 1
2815 2782 1
2815 876 1
2815 491 1
2815 1281 1
2815 1268 1
2815 172 1
2815 2181 1
2815 1937 1
2815 477 1
2815 2780 1
2815 2675 1
2815 2123 1
2815 2494 1
2815 3141 1
2815 362 1
2815 849 1
2815 2121 1
2815 555 1
2815 539 1
2815 2375 1
2815 215 1
2815 2491 1
2815 1684 1
2815 2553 1
2815 804 1
2815 763 1
2815 2708 1
2815 494 1
2815 1664 1
2815 3398 1
2815 567 1
2815 3542 1
2815 350 1
2815 2547 1
2815 2584 1
2815 2212 1
2815 2349 1
2815 361 1
2573 1051 1
2573 2615 1
2573 2837 1
2573 1046 1
2573 1150 1
2573 1611 1
2573 1383 1
2573 334 1
2573 148 1
2573 16 1
2573 827 1
2573 876 1
2573 2877 1
2573 558 1
2573 1248 1
2573 1708 1
2573 2273 1
2573 1246 1
2573 350 1
2573 2505 1
335 302 1
335 1014 1
335 426 1
335 328 1
335 514 1
335 268 1
335 1701 1
335 1970 1
335 312 1
335 413 1
335 497 1
335 282 1
335 490 1
335 148 1
335 331 1
335 313 1
335 1426 1
335 195 1
335 1593 1
335 315 1
335 308 1
335 311 1
335 274 1
335 104 1
335 279 1
335 747 1
335 1346 1
335 766 1
335 547 1
335 319 1
335 356 1
335 585 1
335 709 1
335 1037 1
335 2080 1
335 283 1
335 2546 1
335 538 1
335 1344 1
335 405 1
335 380 1
335 15 1
335 387 1
335 1055 1
335 1060 1
300 288 1
300 270 1
300 302 1
300 30 1
300 259 1
300 440 1
300 309 1
300 103 1
300 250 1
300 202 1
300 314 1
300 217 1
300 291 1
300 238 1
300 312 1
300 874 1
300 32 1
300 112 1
300 224 1
300 225 1
300 318 1
300 79 1
300 425 1
300 298 1
300 429 1
300 176 1
300 308 1
300 119 1
300 299 1
300 311 1
300 303 1
300 186 1
300 412 1
300 889 1
300 286 1
300 132 1
300 279 1
300 266 1
300 96 1
300 1555 1
300 408 1
300 196 1
300 319 1
300 449 1
300 320 1
300 143 1
300 120 1
300 161 1
300 285 1
300 29 1
300 405 1
300 84 1
300 304 1
300 200 1
300 264 1
300 218 1
300 216 1
300 780 1
2014 2188 1
2014 669 1
2014 1611 1
2014 1403 1
2014 1221 1
2014 708 1
2014 385 1
2014 3236 1
2014 312 1
2014 122 1
2014 2066 1
2014 1227 1
2014 2038 1
2014 125 1
2014 2072 1
2014 1775 1
2014 701 1
2014 1405 1
2014 2721 1
2014 1754 1
2014 1219 1
2014 1213 1
2014 40 1
2014 1760 1
2014 792 1
2014 2544 1
2014 633 1
2014 2052 1
2014 3001 1
2014 1034 1
2014 473 1
1851 3289 1
1851 1623 1
1851 3700 1
1851 1697 1
1851 578 1
1851 3242 1
1851 514 1
1851 1081 1
1851 1705 1
1851 1410 1
1851 454 1
1851 383 1
1851 2076 1
1851 360 1
1851 1082 1
1851 3926 1
1851 326 1
1851 331 1
1851 447 1
1851 206 1
1851 1426 1
1851 511 1
1851 1735 1
1851 343 1
1851 1296 1
1851 2267 1
1851 1908 1
1851 1538 1
1851 2825 1
1851 558 1
1851 2441 1
1851 2232 1
1851 139 1
1851 1385 1
1851 1008 1
1851 1062 1
1851 1351 1
1851 2929 1
1851 3224 1
1851 1068 1
1851 2340 1
1851 570 1
1851 1352 1
1851 437 1
1851 2801 1
1851 1156 1
1851 2999 1
1851 2268 1
1851 843 1
1851 931 1
1851 1280 1
1851 319 1
1851 992 1
1851 2553 1
1851 668 1
1851 1003 1
1851 158 1
1851 602 1
1851 1344 1
1851 1425 1
1851 895 1
1851 2505 1
1851 1067 1
1231 513 1
1231 543 1
1231 1014 1
1231 990 1
1231 1789 1
1231 514 1
1231 2308 1
1231 268 1
1231 851 1
1231 62 1
1231 2209 1
1231 1988 1
1231 263 1
1231 1725 1
1231 2312 1
1231 1353 1
1231 820 1
1231 2329 1
1231 446 1
1231 741 1
1231 1088 1
1231 48 1
1231 910 1
1231 709 1
1231 1418 1
1231 2774 1
1231 1100 1
1231 765 1
1231 107 1
1231 2176 1
1231 323 1
1231 1356 1
1231 707 1
1231 1079 1
1231 38 1
1231 2335 1
1421 75 1
1421 607 1
1421 191 1
1421 221 1
1421 252 1
1421 250 1
1421 179 1
1421 210 1
1421 414 1
1421 326 1
1421 561 1
1421 626 1
1421 125 1
1421 429 1
1421 308 1
1421 240 1
1421 66 1
1421 230 1
1421 169 1
1421 899 1
1421 108 1
1421 182 1
1421 89 1
1421 530 1
1421 450 1
1421 140 1
1421 861 1
1421 226 1
1421 84 1
1421 219 1
1421 218 1
1421 58 1
1421 178 1
1421 831 1
1421 157 1
2258 2837 1
2258 1014 1
2258 1831 1
2258 440 1
2258 252 1
2258 2628 1
2258 250 1
2258 514 1
2258 1035 1
2258 70 1
2258 1271 1
2258 686 1
2258 1224 1
2258 128 1
2258 1052 1
2258 318 1
2258 273 1
2258 746 1
2258 592 1
2258 1529 1
2258 2106 1
2258 1092 1
2258 1007 1
2258 3 1
2258 213 1
2258 1127 1
2258 1219 1
2258 1375 1
2258 843 1
2258 1760 1
2258 108 1
2258 2261 1
2258 2128 1
2258 502 1
2258 420 1
2258 450 1
2258 1025 1
2258 439 1
2258 1676 1
2258 350 1
2258 231 1
1612 88 1
1612 383 1
1612 1234 1
1612 1103 1
1612 416 1
1612 575 1
1612 260 1
1612 1238 1
1612 66 1
1612 261 1
1612 132 1
1612 825 1
1612 89 1
1612 947 1
1612 861 1
1612 1265 1
1612 1618 1
1612 350 1
1612 178 1
1612 786 1
1612 157 1
2778 1948 1
2778 1330 1
2778 1796 1
2778 823 1
2778 724 1
2778 152 1
2778 1094 1
2778 1510 1
2778 126 1
2778 867 1
2778 717 1
2778 828 1
2778 1320 1
2778 1807 1
2778 480 1
2778 423 1
2778 3025 1
2778 1381 1
2778 17 1
2778 547 1
2778 2049 1
2778 3016 1
2778 1228 1
2778 1797 1
2778 1460 1
2778 538 1
2778 1696 1
2801 2231 1
2801 358 1
2801 288 1
2801 3833 1
2801 3074 1
2801 1096 1
2801 3353 1
2801 3559 1
2801 3347 1
2801 867 1
2801 2056 1
2801 313 1
2801 511 1
2801 2441 1
2801 3660 1
2801 4039 1
2801 3591 1
2801 3352 1
2801 2819 1
2801 3382 1
2801 2033 1
2801 764 1
2801 2334 1
2801 1795 1
2801 1500 1
2801 2673 1
2801 1861 1
2801 1418 1
2801 3257 1
2801 2353 1
2801 1060 1
3940 83 1
3940 3825 1
3940 2213 1
3940 2000 1
3940 1873 1
3940 1150 1
3940 1465 1
3940 960 1
3940 1695 1
3940 328 1
3940 2010 1
3940 2743 1
3940 851 1
3940 956 1
3940 1103 1
3940 224 1
3940 1283 1
3940 1123 1
3940 125 1
3940 832 1
3940 3084 1
3940 3338 1
3940 1141 1
3940 1807 1
3940 3712 1
3940 596 1
3940 784 1
3940 2619 1
3940 2100 1
3940 1375 1
3940 843 1
3940 838 1
3940 2121 1
3940 180 1
3940 2652 1
3940 1003 1
3940 627 1
3940 3399 1
3940 1425 1
3940 350 1
3940 715 1
3940 1749 1
3940 776 1
2200 288 1
2200 384 1
2200 492 1
2200 259 1
2200 1602 1
2200 1165 1
2200 510 1
2200 305 1
2200 3534 1
2200 454 1
2200 293 1
2200 125 1
2200 343 1
2200 299 1
2200 477 1
2200 113 1
2200 437 1
2200 619 1
2200 1392 1
2200 556 1
2200 1005 1
2200 108 1
2200 396 1
2200 420 1
2200 215 1
2200 93 1
2200 143 1
2200 1292 1
2200 538 1
2200 1356 1
2200 350 1
899 309 1
899 252 1
899 305 1
899 62 1
899 313 1
899 293 1
899 220 1
899 66 1
899 266 1
899 17 1
899 319 1
899 943 1
899 551 1
899 27 1
899 36 1
899 219 1
899 317 1
1998 2319 1
1998 583 1
1998 1697 1
1998 1535 1
1998 2956 1
1998 867 1
1998 757 1
1998 292 1
1998 172 1
1998 1672 1
1998 108 1
1998 1479 1
1998 2176 1
1998 350 1
1998 304 1
1998 834 1
1998 361 1
2413 288 1
2413 1967 1
2413 822 1
2413 582 1
2413 1976 1
2413 1078 1
2413 578 1
2413 708 1
2413 1348 1
2413 1705 1
2413 1053 1
2413 383 1
2413 1094 1
2413 413 1
2413 3444 1
2413 126 1
2413 841 1
2413 411 1
2413 1317 1
2413 541 1
2413 867 1
2413 1227 1
2413 634 1
2413 1735 1
2413 315 1
2413 2362 1
2413 1672 1
2413 2424 1
2413 2155 1
2413 1062 1
2413 171 1
2413 1070 1
2413 279 1
2413 3312 1
2413 3141 1
2413 40 1
2413 1387 1
2413 843 1
2413 555 1
2413 969 1
2413 149 1
2413 1503 1
2413 338 1
2413 1037 1
2413 283 1
2413 1059 1
2413 9 1
2413 1599 1
2413 1025 1
2413 464 1
2413 538 1
2413 1344 1
2413 1072 1
2413 269 1
2413 2218 1
2413 1090 1
2413 1058 1
2413 780 1
2413 863 1
2413 2403 1
2413 1368 1
1527 336 1
1527 513 1
1527 813 1
1527 1796 1
1527 30 1
1527 1014 1
1527 1046 1
1527 2359 1
1527 514 1
1527 268 1
1527 1073 1
1527 839 1
1527 1413 1
1527 383 1
1527 1082 1
1527 126 1
1527 326 1
1527 719 1
1527 331 1
1527 206 1
1527 1353 1
1527 343 1
1527 868 1
1527 354 1
1527 905 1
1527 2626 1
1527 442 1
1527 260 1
1527 1008 1
1527 746 1
1527 2622 1
1527 1068 1
1527 1070 1
1527 1440 1
1527 229 1
1527 1087 1
1527 321 1
1527 542 1
1527 2494 1
1527 747 1
1527 1760 1
1527 319 1
1527 1732 1
1527 910 1
1527 1418 1
1527 184 1
1527 590 1
1527 1460 1
1527 1322 1
1527 475 1
1527 158 1
1527 895 1
1527 350 1
1527 73 1
1527 702 1
1527 1404 1
1527 1079 1
1527 834 1
1527 1991 1
549 336 1
549 288 1
549 543 1
549 384 1
549 322 1
549 1300 1
549 759 1
549 514 1
549 154 1
549 2308 1
549 268 1
549 1410 1
549 454 1
549 1077 1
549 1498 1
549 331 1
549 837 1
549 1735 1
549 343 1
549 1472 1
549 315 1
549 1296 1
549 1294 1
549 905 1
549 2626 1
549 64 1
549 2961 1
549 2201 1
549 1068 1
549 113 1
549 764 1
549 547 1
549 555 1
549 1228 1
549 865 1
549 1037 1
549 2078 1
549 723 1
549 2643 1
549 538 1
549 1356 1
549 350 1
549 1349 1
549 15 1
549 780 1
549 863 1
1656 397 1
1656 252 1
1656 234 1
1656 154 1
1656 238 1
1656 148 1
1656 326 1
1656 224 1
1656 561 1
1656 787 1
1656 176 1
1656 171 1
1656 265 1
1656 499 1
1656 420 1
1656 215 1
1656 102 1
1656 449 1
1656 290 1
1656 7 1
1656 136 1
1656 317 1
2624 2682 1
2624 2383 1
2624 33 1
2624 1968 1
2624 62 1
2624 2136 1
2624 454 1
2624 1082 1
2624 2368 1
2624 867 1
2624 757 1
2624 1986 1
2624 827 1
2624 1281 1
2624 1057 1
2624 2434 1
2624 2338 1
2624 442 1
2624 1437 1
2624 299 1
2624 1985 1
2624 735 1
2624 596 1
2624 281 1
2624 2117 1
2624 279 1
2624 542 1
2624 764 1
2624 393 1
2624 736 1
2624 502 1
2624 3053 1
2624 184 1
2624 1119 1
2624 2774 1
2624 338 1
2624 1037 1
2624 364 1
2624 590 1
2624 1581 1
2624 335 1
2624 1322 1
2624 377 1
2624 350 1
2624 2341 1
2624 387 1
2624 361 1
2624 840 1
831 197 1
831 813 1
831 1240 1
831 2342 1
831 1197 1
831 221 1
831 855 1
831 250 1
831 957 1
831 839 1
831 11 1
831 126 1
831 845 1
831 1177 1
831 72 1
831 811 1
831 787 1
831 337 1
831 2290 1
831 366 1
831 1194 1
831 827 1
831 1176 1
831 575 1
831 826 1
831 596 1
831 229 1
831 3278 1
831 687 1
831 185 1
831 1694 1
831 1182 1
831 537 1
831 567 1
831 246 1
831 786 1
831 3125 1
1565 75 1
1565 1948 1
1565 1046 1
1565 1150 1
1565 414 1
1565 1234 1
1565 1010 1
1565 239 1
1565 1757 1
1565 626 1
1565 1001 1
1565 434 1
1565 2252 1
1565 220 1
1565 2862 1
1565 1247 1
1565 905 1
1565 1027 1
1565 2998 1
1565 3153 1
1565 697 1
1565 108 1
1565 898 1
1565 449 1
1565 404 1
1565 102 1
1565 246 1
1565 2853 1
1565 219 1
1565 976 1
1249 91 1
1249 2386 1
1249 1260 1
1249 1269 1
1249 2957 1
1249 1061 1
1249 577 1
1249 326 1
1249 195 1
1249 1202 1
1249 469 1
1249 971 1
1249 1229 1
1249 1643 1
1249 1248 1
1249 1238 1
1249 2103 1
1249 39 1
1249 843 1
1249 3268 1
1249 3192 1
1249 2138 1
1249 1003 1
1249 1322 1
1249 627 1
1249 350 1
1249 1255 1
1249 1272 1
1249 1262 1
850 1188 1
850 2256 1
850 1051 1
850 618 1
850 679 1
850 848 1
850 398 1
850 197 1
850 75 1
850 607 1
850 191 1
850 35 1
850 1298 1
850 83 1
850 513 1
850 813 1
850 91 1
850 288 1
850 270 1
850 294 1
850 88 1
850 302 1
850 30 1
850 2213 1
850 1240 1
850 1646 1
850 492 1
850 256 1
850 237 1
850 781 1
850 254 1
850 280 1
850 259 1
850 45 1
850 695 1
850 440 1
850 597 1
850 1236 1
850 221 1
850 49 1
850 309 1
850 1300 1
850 1193 1
850 252 1
850 43 1
850 390 1
850 908 1
850 1303 1
850 455 1
850 295 1
850 305 1
850 948 1
850 103 1
850 202 1
850 247 1
850 855 1
850 250 1
850 418 1
850 314 1
850 2496 1
850 86 1
850 234 1
850 173 1
850 578 1
850 328 1
850 990 1
850 217 1
850 771 1
850 257 1
850 1175 1
850 300 1
850 888 1
850 154 1
850 394 1
850 23 1
850 648 1
850 936 1
850 156 1
850 291 1
850 251 1
850 851 1
850 179 1
850 1561 1
850 3465 1
850 454 1
850 1015 1
850 956 1
850 238 1
850 815 1
850 210 1
850 42 1
850 686 1
850 414 1
850 312 1
850 122 1
850 128 1
850 413 1
850 428 1
850 1318 1
850 1663 1
850 1234 1
850 207 1
850 769 1
850 402 1
850 243 1
850 126 1
850 248 1
850 954 1
850 242 1
850 1506 1
850 841 1
850 239 1
850 1579 1
850 646 1
850 212 1
850 32 1
850 148 1
850 845 1
850 1691 1
850 911 1
850 800 1
850 263 1
850 326 1
850 1444 1
850 719 1
850 224 1
850 1839 1
850 1177 1
850 552 1
850 316 1
850 516 1
850 561 1
850 626 1
850 1000 1
850 1039 1
850 2255 1
850 828 1
850 447 1
850 168 1
850 757 1
850 235 1
850 313 1
850 72 1
850 434 1
850 2135 1
850 389 1
850 2404 1
850 205 1
850 195 1
850 198 1
850 631 1
850 204 1
850 787 1
850 591 1
850 726 1
850 24 1
850 1283 1
850 1429 1
850 293 1
850 563 1
850 278 1
850 1176 1
850 225 1
850 896 1
850 659 1
850 222 1
850 125 1
850 866 1
850 244 1
850 1617 1
850 1462 1
850 1147 1
850 416 1
850 621 1
850 1620 1
850 318 1
850 105 1
850 97 1
850 343 1
850 640 1
850 181 1
850 1155 1
850 1947 1
850 298 1
850 373 1
850 429 1
850 315 1
850 220 1
850 1296 1
850 917 1
850 1173 1
850 2427 1
850 176 1
850 1360 1
850 430 1
850 678 1
850 308 1
850 189 1
850 587 1
850 950 1
850 240 1
850 2620 1
850 37 1
850 273 1
850 3029 1
850 1210 1
850 628 1
850 2280 1
850 575 1
850 905 1
850 622 1
850 548 1
850 902 1
850 1237 1
850 523 1
850 1342 1
850 172 1
850 119 1
850 223 1
850 938 1
850 892 1
850 1437 1
850 260 1
850 53 1
850 1157 1
850 299 1
850 662 1
850 311 1
850 788 1
850 909 1
850 446 1
850 301 1
850 340 1
850 5 1
850 1890 1
850 10 1
850 232 1
850 961 1
850 2137 1
850 262 1
850 1104 1
850 171 1
850 303 1
850 71 1
850 1238 1
850 525 1
850 228 1
850 229 1
850 186 1
850 701 1
850 66 1
850 1266 1
850 436 1
850 419 1
850 412 1
850 146 1
850 889 1
850 90 1
850 261 1
850 1184 1
850 1027 1
850 289 1
850 310 1
850 113 1
850 912 1
850 203 1
850 297 1
850 614 1
850 531 1
850 187 1
850 104 1
850 51 1
850 1422 1
850 2127 1
850 423 1
850 427 1
850 437 1
850 132 1
850 265 1
850 279 1
850 275 1
850 321 1
850 1022 1
850 623 1
850 266 1
850 142 1
850 3 1
850 253 1
850 687 1
850 637 1
850 213 1
850 39 1
850 1016 1
850 77 1
850 452 1
850 417 1
850 1331 1
850 393 1
850 1956 1
850 169 1
850 185 1
850 718 1
850 967 1
850 1555 1
850 165 1
850 435 1
850 899 1
850 114 1
850 287 1
850 40 1
850 415 1
850 1206 1
850 324 1
850 697 1
850 673 1
850 432 1
850 151 1
850 121 1
850 556 1
850 1182 1
850 330 1
850 797 1
850 108 1
850 1962 1
850 255 1
850 794 1
850 1 1
850 48 1
850 1036 1
850 408 1
850 18 1
850 396 1
850 547 1
850 1964 1
850 182 1
850 2053 1
850 196 1
850 643 1
850 606 1
850 445 1
850 319 1
850 180 1
850 1166 1
850 779 1
850 34 1
850 420 1
850 89 1
850 1656 1
850 793 1
850 1203 1
850 968 1
850 1393 1
850 530 1
850 130 1
850 460 1
850 215 1
850 149 1
850 102 1
850 449 1
850 404 1
850 320 1
850 159 1
850 258 1
850 1301 1
850 565 1
850 1564 1
850 638 1
850 962 1
850 443 1
850 1297 1
850 332 1
850 143 1
850 947 1
850 450 1
850 1299 1
850 409 1
850 551 1
850 431 1
850 47 1
850 1370 1
850 1679 1
850 770 1
850 120 1
850 1195 1
850 161 1
850 748 1
850 208 1
850 283 1
850 1664 1
850 1334 1
850 1810 1
850 932 1
850 767 1
850 655 1
850 209 1
850 519 1
850 290 1
850 861 1
850 495 1
850 226 1
850 98 1
850 567 1
850 285 1
850 3451 1
850 36 1
850 703 1
850 193 1
850 1556 1
850 246 1
850 1265 1
850 1457 1
850 7 1
850 158 1
850 153 1
850 720 1
850 136 1
850 323 1
850 1344 1
850 29 1
850 1425 1
850 1309 1
850 306 1
850 94 1
850 129 1
850 73 1
850 231 1
850 1364 1
850 493 1
850 405 1
850 1772 1
850 84 1
850 219 1
850 702 1
850 177 1
850 891 1
850 269 1
850 704 1
850 1568 1
850 380 1
850 653 1
850 304 1
850 200 1
850 183 1
850 264 1
850 317 1
850 21 1
850 1207 1
850 448 1
850 218 1
850 216 1
850 906 1
850 15 1
850 776 1
850 38 1
850 58 1
850 170 1
850 178 1
850 635 1
850 387 1
850 831 1
850 424 1
850 786 1
850 863 1
850 1458 1
850 859 1
850 1700 1
850 649 1
850 1163 1
850 361 1
850 524 1
850 199 1
850 829 1
850 1384 1
850 473 1
850 2012 1
850 157 1
1721 1719 1
1721 1350 1
1721 3343 1
1721 2317 1
1721 3496 1
1721 601 1
1721 3028 1
1721 536 1
1721 1763 1
1721 2134 1
1721 206 1
1721 1353 1
1721 591 1
1721 3668 1
1721 3622 1
1721 994 1
1721 3425 1
1721 3039 1
1721 797 1
1721 2425 1
1721 3938 1
1721 573 1
1721 107 1
1721 1478 1
1721 3026 1
1721 567 1
1721 350 1
1721 921 1
3556 1853 1
3556 3606 1
3556 3683 1
3556 3601 1
3556 1065 1
3556 2761 1
3556 3347 1
3556 3122 1
3556 206 1
3556 3046 1
3556 3594 1
3556 3971 1
3556 3186 1
3556 3685 1
3556 721 1
3556 3786 1
3556 1914 1
3556 2833 1
3556 3591 1
3556 2788 1
3556 3586 1
3556 2257 1
3556 931 1
3556 3189 1
3556 319 1
3556 3599 1
3556 283 1
3556 3190 1
3556 2442 1
3556 2352 1
3556 2075 1
1573 75 1
1573 88 1
1573 2542 1
1573 1622 1
1573 1571 1
1573 1677 1
1573 217 1
1573 819 1
1573 1644 1
1573 1318 1
1573 3281 1
1573 160 1
1573 1202 1
1573 787 1
1573 2686 1
1573 227 1
1573 1750 1
1573 1238 1
1573 2095 1
1573 478 1
1573 2859 1
1573 2100 1
1573 1127 1
1573 182 1
1573 460 1
1573 567 1
1573 459 1
1573 1734 1
1573 123 1
1573 1570 1
1573 2186 1
1573 790 1
1573 2614 1
1573 157 1
2633 3935 1
2633 1300 1
2633 2076 1
2633 224 1
2633 2315 1
2633 1353 1
2633 1428 1
2633 2769 1
2633 3516 1
2633 1414 1
2633 923 1
2633 1711 1
2633 1087 1
2633 2142 1
2633 2332 1
2633 764 1
2633 931 1
2633 2757 1
2633 816 1
2633 2749 1
2633 3169 1
2633 107 1
2633 2176 1
2633 339 1
2633 2611 1
2889 2478 1
2889 513 1
2889 1046 1
2889 742 1
2889 1467 1
2889 527 1
2889 2809 1
2889 954 1
2889 1494 1
2889 1522 1
2889 1774 1
2889 550 1
2889 701 1
2889 2058 1
2889 279 1
2889 213 1
2889 2100 1
2889 718 1
2889 370 1
2889 556 1
2889 2128 1
2889 1203 1
2889 2708 1
2889 3412 1
2889 494 1
2889 2091 1
2889 158 1
2889 1907 1
2889 834 1
2889 361 1
2533 569 1
2533 1580 1
2533 813 1
2533 1796 1
2533 440 1
2533 2742 1
2533 1830 1
2533 1354 1
2533 771 1
2533 1777 1
2533 2740 1
2533 2111 1
2533 11 1
2533 2809 1
2533 577 1
2533 717 1
2533 757 1
2533 787 1
2533 2738 1
2533 2428 1
2533 469 1
2533 503 1
2533 3262 1
2533 1601 1
2533 1469 1
2533 506 1
2533 604 1
2533 2502 1
2533 203 1
2533 2465 1
2533 2388 1
2533 542 1
2533 2466 1
2533 779 1
2533 989 1
2533 2045 1
2533 728 1
2533 335 1
2533 329 1
2533 1460 1
2533 1955 1
2533 1074 1
2533 1021 1
2809 472 1
2809 2108 1
2809 2522 1
2809 1220 1
2809 1328 1
2809 2073 1
2809 1260 1
2809 597 1
2809 2742 1
2809 486 1
2809 1792 1
2809 1468 1
2809 1300 1
2809 2455 1
2809 1895 1
2809 1611 1
2809 1525 1
2809 1974 1
2809 2217 1
2809 2551 1
2809 1410 1
2809 383 1
2809 2671 1
2809 2647 1
2809 2603 1
2809 954 1
2809 1464 1
2809 2926 1
2809 2430 1
2809 2056 1
2809 313 1
2809 1522 1
2809 293 1
2809 866 1
2809 832 1
2809 1800 1
2809 3084 1
2809 1594 1
2809 1296 1
2809 354 1
2809 876 1
2809 740 1
2809 2307 1
2809 2077 1
2809 1774 1
2809 2382 1
2809 2589 1
2809 1414 1
2809 2409 1
2809 701 1
2809 2029 1
2809 310 1
2809 2058 1
2809 2789 1
2809 1446 1
2809 1038 1
2809 2482 1
2809 3250 1
2809 741 1
2809 1402 1
2809 2100 1
2809 3141 1
2809 1375 1
2809 362 1
2809 3610 1
2809 2716 1
2809 370 1
2809 556 1
2809 729 1
2809 1439 1
2809 2656 1
2809 1203 1
2809 215 1
2809 184 1
2809 980 1
2809 2645 1
2809 2431 1
2809 1904 1
2809 494 1
2809 1782 1
2809 2091 1
2809 345 1
2809 2048 1
2809 535 1
2809 1501 1
2809 1003 1
2809 1322 1
2809 9 1
2809 600 1
2809 703 1
2809 2889 1
2809 3693 1
2809 1340 1
2809 1324 1
2809 1066 1
2809 676 1
2809 1009 1
2809 483 1
2809 2547 1
2809 380 1
2809 2212 1
2809 183 1
2809 3710 1
2809 218 1
2809 776 1
2809 1981 1
2809 2215 1
2809 863 1
2809 2432 1
2809 1401 1
231 1051 1
231 75 1
231 607 1
231 267 1
231 83 1
231 137 1
231 88 1
231 30 1
231 492 1
231 256 1
231 254 1
231 259 1
231 221 1
231 309 1
231 252 1
231 418 1
231 357 1
231 116 1
231 708 1
231 1690 1
231 851 1
231 466 1
231 179 1
231 1211 1
231 238 1
231 850 1
231 907 1
231 282 1
231 242 1
231 212 1
231 148 1
231 56 1
231 800 1
231 326 1
231 263 1
231 224 1
231 438 1
231 626 1
231 1039 1
231 168 1
231 757 1
231 313 1
231 72 1
231 292 1
231 389 1
231 205 1
231 195 1
231 1283 1
231 1194 1
231 225 1
231 2129 1
231 488 1
231 97 1
231 181 1
231 632 1
231 373 1
231 429 1
231 220 1
231 240 1
231 950 1
231 442 1
231 172 1
231 1437 1
231 1013 1
231 5 1
231 325 1
231 262 1
231 171 1
231 229 1
231 66 1
231 203 1
231 1307 1
231 265 1
231 671 1
231 279 1
231 253 1
231 213 1
231 441 1
231 875 1
231 673 1
231 432 1
231 1316 1
231 330 1
231 688 1
231 108 1
231 1 1
231 1137 1
231 2210 1
231 396 1
231 182 1
231 606 1
231 445 1
231 180 1
231 34 1
231 215 1
231 898 1
231 774 1
231 93 1
231 143 1
231 409 1
231 551 1
231 1337 1
231 654 1
231 47 1
231 296 1
231 471 1
231 208 1
231 519 1
231 226 1
231 98 1
231 101 1
231 36 1
231 246 1
231 7 1
231 1734 1
231 153 1
231 94 1
231 129 1
231 73 1
231 231 1
231 493 1
231 219 1
231 177 1
231 704 1
231 653 1
231 2186 1
231 264 1
231 958 1
231 218 1
231 216 1
231 1619 1
231 894 1
231 1021 1
231 194 1
231 199 1
231 1158 1
1615 91 1
1615 270 1
1615 88 1
1615 302 1
1615 322 1
1615 45 1
1615 49 1
1615 103 1
1615 314 1
1615 454 1
1615 956 1
1615 238 1
1615 272 1
1615 414 1
1615 32 1
1615 326 1
1615 224 1
1615 293 1
1615 225 1
1615 37 1
1615 1237 1
1615 133 1
1615 1238 1
1615 66 1
1615 90 1
1615 912 1
1615 132 1
1615 142 1
1615 1156 1
1615 1 1
1615 182 1
1615 3571 1
1615 89 1
1615 947 1
1615 290 1
1615 861 1
1615 1618 1
1615 7 1
1615 84 1
1615 200 1
1615 21 1
1615 58 1
1615 178 1
1615 1448 1
57 302 1
57 256 1
57 322 1
57 259 1
57 300 1
57 291 1
57 42 1
57 248 1
57 148 1
57 78 1
57 292 1
57 278 1
57 125 1
57 273 1
57 260 1
57 419 1
57 281 1
57 132 1
57 1420 1
57 213 1
57 26 1
57 40 1
57 537 1
57 108 1
57 1 1
57 182 1
57 85 1
57 608 1
57 7 1
57 153 1
57 926 1
57 147 1
57 610 1
57 524 1
1897 1517 1
1897 3120 1
1897 742 1
1897 252 1
1897 1895 1
1897 418 1
1897 1896 1
1897 576 1
1897 3535 1
1897 1106 1
1897 651 1
1897 2083 1
1897 1499 1
1897 235 1
1897 3132 1
1897 3384 1
1897 125 1
1897 1347 1
1897 1752 1
1897 1023 1
1897 909 1
1897 540 1
1897 978 1
1897 1019 1
1897 2494 1
1897 2100 1
1897 747 1
1897 1694 1
1897 752 1
1897 108 1
1897 1365 1
1897 1418 1
1897 1661 1
1897 153 1
1897 467 1
1897 170 1
1897 1060 1
1897 2093 1
1897 1726 1
1444 75 1
1444 2522 1
1444 778 1
1444 302 1
1444 1014 1
1444 2496 1
1444 375 1
1444 990 1
1444 156 1
1444 1705 1
1444 2136 1
1444 383 1
1444 1647 1
1444 1234 1
1444 754 1
1444 2637 1
1444 327 1
1444 2315 1
1444 2569 1
1444 206 1
1444 1997 1
1444 726 1
1444 511 1
1444 1735 1
1444 920 1
1444 125 1
1444 271 1
1444 1917 1
1444 1057 1
1444 2499 1
1444 2424 1
1444 1741 1
1444 1008 1
1444 2155 1
1444 2913 1
1444 2201 1
1444 1068 1
1444 1722 1
1444 1047 1
1444 2833 1
1444 66 1
1444 2502 1
1444 321 1
1444 1002 1
1444 3025 1
1444 542 1
1444 1921 1
1444 213 1
1444 2167 1
1444 2160 1
1444 3799 1
1444 1387 1
1444 1962 1
1444 48 1
1444 816 1
1444 2121 1
1444 319 1
1444 420 1
1444 130 1
1444 215 1
1444 962 1
1444 2495 1
1444 283 1
1444 1322 1
1444 567 1
1444 350 1
1444 467 1
1444 1349 1
1444 387 1
1444 1055 1
1444 1067 1
425 607 1
425 1298 1
425 267 1
425 397 1
425 1220 1
425 288 1
425 270 1
425 294 1
425 302 1
425 30 1
425 1240 1
425 421 1
425 322 1
425 259 1
425 45 1
425 1615 1
425 1314 1
425 1302 1
425 49 1
425 309 1
425 520 1
425 252 1
425 115 1
425 390 1
425 426 1
425 295 1
425 103 1
425 202 1
425 314 1
425 1769 1
425 328 1
425 217 1
425 152 1
425 201 1
425 300 1
425 154 1
425 268 1
425 291 1
425 517 1
425 179 1
425 284 1
425 334 1
425 124 1
425 238 1
425 414 1
425 1787 1
425 645 1
425 428 1
425 402 1
425 243 1
425 248 1
425 242 1
425 32 1
425 148 1
425 112 1
425 326 1
425 224 1
425 78 1
425 447 1
425 313 1
425 292 1
425 160 1
425 389 1
425 526 1
425 24 1
425 293 1
425 278 1
425 222 1
425 125 1
425 244 1
425 333 1
425 318 1
425 181 1
425 298 1
425 373 1
425 429 1
425 998 1
425 1296 1
425 354 1
425 176 1
425 430 1
425 37 1
425 273 1
425 139 1
425 548 1
425 74 1
425 444 1
425 172 1
425 92 1
425 133 1
425 299 1
425 311 1
425 746 1
425 592 1
425 301 1
425 340 1
425 10 1
425 232 1
425 138 1
425 922 1
425 171 1
425 303 1
425 71 1
425 228 1
425 1788 1
425 55 1
425 186 1
425 66 1
425 436 1
425 419 1
425 412 1
425 401 1
425 1608 1
425 889 1
425 997 1
425 289 1
425 310 1
425 281 1
425 1659 1
425 203 1
425 297 1
425 230 1
425 104 1
425 423 1
425 427 1
425 437 1
425 265 1
425 279 1
425 623 1
425 266 1
425 3 1
425 96 1
425 253 1
425 213 1
425 87 1
425 77 1
425 417 1
425 393 1
425 169 1
425 1397 1
425 1555 1
425 435 1
425 114 1
425 378 1
425 151 1
425 330 1
425 108 1
425 408 1
425 396 1
425 182 1
425 196 1
425 643 1
425 499 1
425 319 1
425 779 1
425 34 1
425 609 1
425 1154 1
425 420 1
425 155 1
425 215 1
425 449 1
425 102 1
425 404 1
425 320 1
425 1301 1
425 95 1
425 1297 1
425 712 1
425 332 1
425 143 1
425 422 1
425 654 1
425 47 1
425 594 1
425 329 1
425 616 1
425 748 1
425 208 1
425 1334 1
425 655 1
425 209 1
425 290 1
425 495 1
425 285 1
425 36 1
425 193 1
425 7 1
425 1315 1
425 29 1
425 1425 1
425 123 1
425 190 1
425 94 1
425 1364 1
425 493 1
425 405 1
425 84 1
425 219 1
425 388 1
425 1671 1
425 200 1
425 264 1
425 317 1
425 21 1
425 448 1
425 216 1
425 1021 1
425 58 1
425 635 1
425 387 1
425 424 1
425 199 1
425 157 1
544 191 1
544 1948 1
544 513 1
544 813 1
544 807 1
544 1197 1
544 1585 1
544 3165 1
544 514 1
544 3166 1
544 839 1
544 126 1
544 536 1
544 1893 1
544 1949 1
544 6 1
544 1103 1
544 206 1
544 2738 1
544 864 1
544 1176 1
544 1629 1
544 808 1
544 1115 1
544 1470 1
544 213 1
544 1482 1
544 3167 1
544 537 1
544 931 1
544 816 1
544 3168 1
544 1120 1
544 801 1
544 535 1
544 567 1
544 1584 1
544 350 1
544 921 1
544 1186 1
1685 2124 1
1685 252 1
1685 1847 1
1685 2594 1
1685 179 1
1685 428 1
1685 434 1
1685 325 1
1685 2170 1
1685 997 1
1685 427 1
1685 1022 1
1685 1381 1
1685 1642 1
1685 258 1
1685 231 1
1685 1179 1
2290 1240 1
2290 252 1
2290 1677 1
2290 86 1
2290 936 1
2290 769 1
2290 579 1
2290 536 1
2290 911 1
2290 224 1
2290 1362 1
2290 1947 1
2290 897 1
2290 998 1
2290 2427 1
2290 2620 1
2290 1342 1
2290 501 1
2290 593 1
2290 481 1
2290 1277 1
2290 964 1
2290 926 1
2290 895 1
2290 862 1
2290 493 1
2119 620 1
2119 3818 1
2119 137 1
2119 288 1
2119 294 1
2119 164 1
2119 88 1
2119 302 1
2119 2837 1
2119 30 1
2119 256 1
2119 1165 1
2119 115 1
2119 1616 1
2119 426 1
2119 217 1
2119 1847 1
2119 983 1
2119 544 1
2119 1105 1
2119 839 1
2119 124 1
2119 850 1
2119 32 1
2119 112 1
2119 326 1
2119 516 1
2119 3204 1
2119 206 1
2119 1353 1
2119 2135 1
2119 605 1
2119 3578 1
2119 271 1
2119 425 1
2119 429 1
2119 3038 1
2119 1212 1
2119 308 1
2119 558 1
2119 1281 1
2119 2357 1
2119 1180 1
2119 1774 1
2119 938 1
2119 1008 1
2119 662 1
2119 301 1
2119 3067 1
2119 55 1
2119 457 1
2119 3419 1
2119 289 1
2119 203 1
2119 297 1
2119 994 1
2119 132 1
2119 213 1
2119 163 1
2119 185 1
2119 1431 1
2119 40 1
2119 533 1
2119 2917 1
2119 931 1
2119 1 1
2119 48 1
2119 816 1
2119 779 1
2119 989 1
2119 449 1
2119 3537 1
2119 143 1
2119 3438 1
2119 2669 1
2119 47 1
2119 1625 1
2119 3548 1
2119 3026 1
2119 1716 1
2119 290 1
2119 984 1
2119 7 1
2119 306 1
2119 1042 1
2119 177 1
2119 216 1
2119 2347 1
2119 147 1
2119 178 1
2119 387 1
2119 424 1
2119 361 1
2119 524 1
2119 3045 1
1474 336 1
1474 1630 1
1474 492 1
1474 1652 1
1474 328 1
1474 546 1
1474 1970 1
1474 1289 1
1474 562 1
1474 343 1
1474 315 1
1474 1296 1
1474 2434 1
1474 548 1
1474 1008 1
1474 113 1
1474 104 1
1474 3478 1
1474 1632 1
1474 1037 1
1474 1835 1
1474 2080 1
1474 538 1
1474 824 1
1474 73 1
1474 304 1
1474 1349 1
1474 1055 1
1474 2432 1
2946 3289 1
2946 336 1
2946 3211 1
2946 513 1
2946 358 1
2946 543 1
2946 1623 1
2946 1354 1
2946 1383 1
2946 578 1
2946 990 1
2946 759 1
2946 546 1
2946 872 1
2946 268 1
2946 1105 1
2946 851 1
2946 3577 1
2946 2810 1
2946 3638 1
2946 3926 1
2946 754 1
2946 3199 1
2946 869 1
2946 1353 1
2946 1735 1
2946 1176 1
2946 866 1
2946 1382 1
2946 1472 1
2946 1800 1
2946 820 1
2946 2267 1
2946 558 1
2946 2722 1
2946 2557 1
2946 2562 1
2946 477 1
2946 2182 1
2946 570 1
2946 2833 1
2946 2426 1
2946 2502 1
2946 1470 1
2946 1007 1
2946 2721 1
2946 1698 1
2946 3344 1
2946 2494 1
2946 2600 1
2946 2305 1
2946 108 1
2946 756 1
2946 816 1
2946 547 1
2946 2128 1
2946 1624 1
2946 1365 1
2946 2425 1
2946 3191 1
2946 1119 1
2946 2732 1
2946 590 1
2946 573 1
2946 1625 1
2946 1501 1
2946 283 1
2946 1592 1
2946 1946 1
2946 1599 1
2946 3539 1
2946 1025 1
2946 1356 1
2946 2344 1
2946 2560 1
2946 2207 1
2946 3295 1
2946 1055 1
1430 1188 1
1430 252 1
1430 948 1
1430 103 1
1430 418 1
1430 1728 1
1430 1703 1
1430 1187 1
1430 248 1
1430 326 1
1430 879 1
1430 866 1
1430 469 1
1430 233 1
1430 678 1
1430 1218 1
1430 1139 1
1430 1642 1
1430 792 1
1430 108 1
1430 460 1
1430 633 1
1430 1246 1
1430 1370 1
1430 945 1
1430 1144 1
1430 1059 1
1430 439 1
1430 350 1
1430 1651 1
1430 1222 1
1430 706 1
1430 786 1
1430 524 1
2621 1330 1
2621 509 1
2621 469 1
2621 227 1
2621 1023 1
2621 1342 1
2621 886 1
2621 471 1
2621 700 1
2621 1982 1
2621 2643 1
2621 483 1
1776 259 1
1776 426 1
1776 981 1
1776 2603 1
1776 1378 1
1776 1735 1
1776 1278 1
1776 503 1
1776 1733 1
1776 299 1
1776 1985 1
1776 923 1
1776 149 1
1776 581 1
1776 68 1
1776 1309 1
1776 2470 1
1776 863 1
1776 1055 1
1776 844 1
1776 473 1
1776 805 1
1175 1188 1
1175 197 1
1175 191 1
1175 35 1
1175 513 1
1175 2287 1
1175 855 1
1175 250 1
1175 217 1
1175 936 1
1175 179 1
1175 210 1
1175 850 1
1175 651 1
1175 126 1
1175 239 1
1175 224 1
1175 1177 1
1175 626 1
1175 1039 1
1175 72 1
1175 787 1
1175 1194 1
1175 225 1
1175 866 1
1175 1147 1
1175 1453 1
1175 240 1
1175 575 1
1175 119 1
1175 1157 1
1175 961 1
1175 203 1
1175 132 1
1175 253 1
1175 687 1
1175 185 1
1175 537 1
1175 1182 1
1175 108 1
1175 794 1
1175 408 1
1175 665 1
1175 182 1
1175 89 1
1175 130 1
1175 460 1
1175 450 1
1175 589 1
1175 208 1
1175 535 1
1175 767 1
1175 567 1
1175 1661 1
1175 703 1
1175 1556 1
1175 1030 1
1175 704 1
1175 21 1
1175 218 1
1175 524 1
1175 194 1
1175 157 1
3166 1975 1
3166 990 1
3166 1484 1
3166 3058 1
3166 3697 1
3166 447 1
3166 3984 1
3166 1063 1
3166 2646 1
3166 820 1
3166 3771 1
3166 2768 1
3166 2555 1
3166 735 1
3166 3965 1
3166 1352 1
3166 1969 1
3166 2819 1
3166 1771 1
3166 2645 1
3166 296 1
3166 2719 1
3166 1209 1
3166 46 1
3166 895 1
3166 380 1
3166 3687 1
3166 3797 1
3166 2060 1
277 270 1
277 302 1
277 309 1
277 520 1
277 686 1
277 248 1
277 32 1
277 148 1
277 112 1
277 224 1
277 316 1
277 292 1
277 293 1
277 1278 1
277 222 1
277 318 1
277 181 1
277 308 1
277 299 1
277 192 1
277 155 1
277 215 1
277 149 1
277 9 1
277 7 1
915 848 1
915 75 1
915 397 1
915 781 1
915 768 1
915 252 1
915 43 1
915 948 1
915 521 1
915 771 1
915 116 1
915 924 1
915 23 1
915 454 1
915 42 1
915 769 1
915 32 1
915 942 1
915 224 1
915 52 1
915 1177 1
915 516 1
915 561 1
915 78 1
915 626 1
915 560 1
915 19 1
915 79 1
915 917 1
915 172 1
915 938 1
915 847 1
915 1471 1
915 71 1
915 66 1
915 531 1
915 230 1
915 937 1
915 132 1
915 213 1
915 39 1
915 169 1
915 8 1
915 528 1
915 797 1
915 108 1
915 48 1
915 529 1
915 182 1
915 530 1
915 856 1
915 782 1
915 913 1
915 67 1
915 519 1
915 141 1
915 350 1
915 219 1
915 218 1
915 58 1
915 786 1
915 846 1
915 245 1
1101 3670 1
1101 1719 1
1101 3211 1
1101 710 1
1101 1623 1
1101 3074 1
1101 1697 1
1101 152 1
1101 2912 1
1101 454 1
1101 2209 1
1101 383 1
1101 3669 1
1101 3193 1
1101 447 1
1101 760 1
1101 271 1
1101 3668 1
1101 3504 1
1101 171 1
1101 279 1
1101 515 1
1101 747 1
1101 3574 1
1101 2121 1
1101 1365 1
1101 2425 1
1101 709 1
1101 3667 1
1101 3138 1
1101 2220 1
1101 350 1
1101 834 1
1101 2349 1
3437 1719 1
3437 3756 1
3437 3761 1
3437 2161 1
3437 3758 1
3437 1069 1
3437 517 1
3437 1970 1
3437 3810 1
3437 3765 1
3437 3488 1
3437 3754 1
3437 3730 1
3437 1507 1
3437 2419 1
3437 3436 1
3437 3384 1
3437 1743 1
3437 3691 1
3437 2839 1
3437 3615 1
3437 3771 1
3437 3048 1
3437 1379 1
3437 3485 1
3437 3106 1
3437 3762 1
3437 2696 1
3437 3222 1
3437 3151 1
3437 2227 1
3437 2373 1
3437 885 1
3437 2712 1
3437 766 1
3437 3570 1
3437 3714 1
3437 3129 1
3437 2693 1
3437 3629 1
3437 1228 1
3437 2459 1
3437 364 1
3437 3769 1
3437 1299 1
3437 3760 1
3437 3490 1
3437 3755 1
3437 2078 1
3437 3764 1
3437 3767 1
3437 2341 1
1887 1051 1
1887 2124 1
1887 456 1
1887 2175 1
1887 1456 1
1887 518 1
1887 2804 1
1887 1873 1
1887 1150 1
1887 1432 1
1887 908 1
1887 3064 1
1887 418 1
1887 357 1
1887 476 1
1887 1567 1
1887 1211 1
1887 3302 1
1887 2452 1
1887 122 1
1887 727 1
1887 248 1
1887 1833 1
1887 2540 1
1887 326 1
1887 1135 1
1887 2849 1
1887 1837 1
1887 337 1
1887 366 1
1887 2489 1
1887 1766 1
1887 2038 1
1887 3906 1
1887 382 1
1887 1593 1
1887 2862 1
1887 37 1
1887 1674 1
1887 1803 1
1887 2280 1
1887 690 1
1887 119 1
1887 1672 1
1887 1774 1
1887 2699 1
1887 1385 1
1887 878 1
1887 5 1
1887 262 1
1887 1414 1
1887 1881 1
1887 1910 1
1887 1388 1
1887 286 1
1887 3634 1
1887 203 1
1887 531 1
1887 1442 1
1887 1554 1
1887 265 1
1887 479 1
1887 2573 1
1887 3727 1
1887 3235 1
1887 875 1
1887 2999 1
1887 487 1
1887 1365 1
1887 910 1
1887 793 1
1887 1284 1
1887 581 1
1887 1891 1
1887 1246 1
1887 1251 1
1887 27 1
1887 1782 1
1887 2018 1
1887 835 1
1887 175 1
1887 2052 1
1887 1810 1
1887 655 1
1887 586 1
1887 2983 1
1887 36 1
1887 153 1
1887 2932 1
1887 696 1
1887 177 1
1887 304 1
1887 1729 1
1887 1207 1
1887 1550 1
1887 3002 1
1887 2609 1
1887 2233 1
1887 170 1
1887 1818 1
1887 2042 1
1887 2172 1
1887 3114 1
1647 1585 1
1647 578 1
1647 759 1
1647 2010 1
1647 327 1
1647 1444 1
1647 1353 1
1647 743 1
1647 469 1
1647 575 1
1647 2499 1
1647 442 1
1647 2424 1
1647 2913 1
1647 1351 1
1647 923 1
1647 2966 1
1647 1136 1
1647 833 1
1647 321 1
1647 1698 1
1647 2494 1
1647 533 1
1647 1387 1
1647 108 1
1647 48 1
1647 2121 1
1647 130 1
1647 95 1
1647 801 1
1647 2326 1
1647 1625 1
1647 1661 1
1647 158 1
1647 702 1
1647 2470 1
1647 780 1
1647 2512 1
153 1188 1
153 1051 1
153 1456 1
153 191 1
153 1877 1
153 1330 1
153 267 1
153 83 1
153 485 1
153 397 1
153 288 1
153 680 1
153 256 1
153 259 1
153 1181 1
153 1873 1
153 1302 1
153 49 1
153 1909 1
153 520 1
153 1900 1
153 252 1
153 1165 1
153 390 1
153 1819 1
153 1895 1
153 1677 1
153 1303 1
153 305 1
153 103 1
153 247 1
153 855 1
153 418 1
153 1870 1
153 234 1
153 1896 1
153 1728 1
153 214 1
153 1847 1
153 152 1
153 546 1
153 154 1
153 291 1
153 851 1
153 179 1
153 1477 1
153 1217 1
153 1174 1
153 1882 1
153 1644 1
153 383 1
153 42 1
153 1878 1
153 414 1
153 1243 1
153 312 1
153 1848 1
153 122 1
153 1106 1
153 1888 1
153 907 1
153 11 1
153 527 1
153 1868 1
153 248 1
153 242 1
153 1506 1
153 1893 1
153 212 1
153 918 1
153 577 1
153 32 1
153 1317 1
153 1553 1
153 800 1
153 224 1
153 1499 1
153 705 1
153 1875 1
153 438 1
153 626 1
153 78 1
153 1000 1
153 717 1
153 447 1
153 757 1
153 235 1
153 195 1
153 1202 1
153 1537 1
153 293 1
153 563 1
153 1766 1
153 762 1
153 1898 1
153 743 1
153 225 1
153 222 1
153 125 1
153 469 1
153 271 1
153 416 1
153 1867 1
153 333 1
153 105 1
153 298 1
153 1908 1
153 876 1
153 273 1
153 1886 1
153 1180 1
153 1897 1
153 1879 1
153 172 1
153 92 1
153 106 1
153 1902 1
153 938 1
153 64 1
153 909 1
153 446 1
153 386 1
153 746 1
153 733 1
153 1901 1
153 12 1
153 1890 1
153 1892 1
153 1899 1
153 1903 1
153 171 1
153 886 1
153 596 1
153 1881 1
153 55 1
153 1871 1
153 66 1
153 1910 1
153 1820 1
153 604 1
153 685 1
153 113 1
153 281 1
153 912 1
153 203 1
153 588 1
153 484 1
153 978 1
153 423 1
153 427 1
153 132 1
153 265 1
153 671 1
153 1889 1
153 1863 1
153 266 1
153 142 1
153 3 1
153 1590 1
153 253 1
153 1885 1
153 213 1
153 87 1
153 1127 1
153 452 1
153 417 1
153 393 1
153 711 1
153 1397 1
153 755 1
153 1694 1
153 752 1
153 1887 1
153 432 1
153 792 1
153 108 1
153 1 1
153 48 1
153 1036 1
153 498 1
153 1872 1
153 1905 1
153 1447 1
153 182 1
153 1880 1
153 180 1
153 1906 1
153 420 1
153 793 1
153 130 1
153 356 1
153 1609 1
153 404 1
153 474 1
153 1418 1
153 1891 1
153 93 1
153 638 1
153 1869 1
153 1744 1
153 1794 1
153 1246 1
153 1866 1
153 1904 1
153 57 1
153 110 1
153 1370 1
153 352 1
153 120 1
153 359 1
153 471 1
153 68 1
153 748 1
153 208 1
153 714 1
153 140 1
153 1512 1
153 1501 1
153 175 1
153 658 1
153 1810 1
153 1312 1
153 9 1
153 1865 1
153 290 1
153 98 1
153 1376 1
153 246 1
153 1457 1
153 1883 1
153 7 1
153 1734 1
153 1315 1
153 29 1
153 1876 1
153 73 1
153 231 1
153 483 1
153 405 1
153 1874 1
153 1191 1
153 219 1
153 1232 1
153 177 1
153 388 1
153 704 1
153 653 1
153 1884 1
153 200 1
153 1768 1
153 1267 1
153 1864 1
153 218 1
153 448 1
153 216 1
153 706 1
153 1745 1
153 1907 1
153 38 1
153 1021 1
153 58 1
153 170 1
153 147 1
153 610 1
153 387 1
153 1818 1
153 834 1
153 1060 1
153 199 1
153 1153 1
153 473 1
153 1894 1
2270 513 1
2270 1014 1
2270 1710 1
2270 2691 1
2270 1350 1
2270 250 1
2270 3258 1
2270 753 1
2270 544 1
2270 1050 1
2270 536 1
2270 719 1
2270 206 1
2270 1353 1
2270 1997 1
2270 125 1
2270 3296 1
2270 4044 1
2270 785 1
2270 2323 1
2270 3569 1
2270 1470 1
2270 994 1
2270 4045 1
2270 542 1
2270 2167 1
2270 3425 1
2270 816 1
2270 2727 1
2270 1625 1
2270 3522 1
2270 567 1
2270 158 1
2270 1042 1
2270 1996 1
2592 2188 1
2592 2281 1
2592 1181 1
2592 1112 1
2592 300 1
2592 2308 1
2592 1118 1
2592 2962 1
2592 2209 1
2592 1499 1
2592 316 1
2592 366 1
2592 1774 1
2592 299 1
2592 311 1
2592 1427 1
2592 296 1
2592 120 1
2592 1782 1
2592 350 1
2592 387 1
2592 2335 1
2592 361 1
2592 2467 1
108 1041 1
108 1188 1
108 131 1
108 669 1
108 848 1
108 197 1
108 607 1
108 191 1
108 518 1
108 35 1
108 267 1
108 513 1
108 91 1
108 288 1
108 60 1
108 270 1
108 294 1
108 302 1
108 30 1
108 256 1
108 781 1
108 742 1
108 259 1
108 45 1
108 440 1
108 221 1
108 49 1
108 309 1
108 1300 1
108 252 1
108 583 1
108 115 1
108 43 1
108 390 1
108 426 1
108 295 1
108 305 1
108 948 1
108 103 1
108 247 1
108 202 1
108 250 1
108 418 1
108 314 1
108 1611 1
108 1361 1
108 775 1
108 234 1
108 217 1
108 771 1
108 1728 1
108 642 1
108 257 1
108 152 1
108 201 1
108 708 1
108 300 1
108 154 1
108 394 1
108 268 1
108 648 1
108 156 1
108 291 1
108 1105 1
108 13 1
108 179 1
108 284 1
108 62 1
108 124 1
108 383 1
108 238 1
108 42 1
108 686 1
108 210 1
108 414 1
108 312 1
108 128 1
108 413 1
108 428 1
108 907 1
108 207 1
108 282 1
108 406 1
108 769 1
108 402 1
108 126 1
108 248 1
108 242 1
108 841 1
108 852 1
108 239 1
108 411 1
108 212 1
108 32 1
108 148 1
108 845 1
108 112 1
108 1444 1
108 263 1
108 326 1
108 16 1
108 942 1
108 224 1
108 1345 1
108 316 1
108 552 1
108 516 1
108 561 1
108 626 1
108 1039 1
108 331 1
108 873 1
108 447 1
108 757 1
108 235 1
108 313 1
108 292 1
108 1727 1
108 434 1
108 160 1
108 389 1
108 631 1
108 787 1
108 526 1
108 24 1
108 1735 1
108 560 1
108 293 1
108 563 1
108 278 1
108 1278 1
108 225 1
108 222 1
108 125 1
108 244 1
108 333 1
108 19 1
108 105 1
108 318 1
108 343 1
108 425 1
108 181 1
108 298 1
108 1733 1
108 1347 1
108 429 1
108 220 1
108 315 1
108 722 1
108 998 1
108 1466 1
108 1360 1
108 176 1
108 430 1
108 99 1
108 189 1
108 308 1
108 1020 1
108 587 1
108 240 1
108 558 1
108 37 1
108 273 1
108 628 1
108 575 1
108 905 1
108 785 1
108 548 1
108 442 1
108 1342 1
108 172 1
108 92 1
108 119 1
108 461 1
108 53 1
108 1157 1
108 299 1
108 311 1
108 909 1
108 301 1
108 10 1
108 262 1
108 138 1
108 949 1
108 171 1
108 303 1
108 458 1
108 71 1
108 1469 1
108 525 1
108 228 1
108 596 1
108 186 1
108 66 1
108 436 1
108 412 1
108 889 1
108 286 1
108 997 1
108 1027 1
108 113 1
108 289 1
108 310 1
108 281 1
108 912 1
108 203 1
108 1152 1
108 297 1
108 1136 1
108 230 1
108 1307 1
108 978 1
108 423 1
108 427 1
108 437 1
108 132 1
108 265 1
108 321 1
108 279 1
108 1736 1
108 266 1
108 1019 1
108 3 1
108 1730 1
108 96 1
108 213 1
108 1088 1
108 77 1
108 747 1
108 163 1
108 417 1
108 393 1
108 169 1
108 711 1
108 185 1
108 718 1
108 435 1
108 287 1
108 40 1
108 415 1
108 752 1
108 324 1
108 673 1
108 432 1
108 1316 1
108 151 1
108 330 1
108 1 1
108 17 1
108 1544 1
108 48 1
108 529 1
108 481 1
108 408 1
108 396 1
108 182 1
108 196 1
108 1678 1
108 854 1
108 319 1
108 779 1
108 180 1
108 1732 1
108 522 1
108 34 1
108 89 1
108 420 1
108 530 1
108 395 1
108 130 1
108 856 1
108 155 1
108 215 1
108 149 1
108 134 1
108 633 1
108 102 1
108 320 1
108 1418 1
108 93 1
108 681 1
108 915 1
108 143 1
108 947 1
108 422 1
108 276 1
108 1246 1
108 1215 1
108 107 1
108 551 1
108 110 1
108 1731 1
108 47 1
108 1370 1
108 965 1
108 296 1
108 594 1
108 329 1
108 120 1
108 1460 1
108 161 1
108 748 1
108 208 1
108 283 1
108 175 1
108 9 1
108 67 1
108 519 1
108 290 1
108 495 1
108 14 1
108 567 1
108 285 1
108 141 1
108 36 1
108 703 1
108 193 1
108 246 1
108 7 1
108 1734 1
108 158 1
108 153 1
108 136 1
108 895 1
108 862 1
108 190 1
108 306 1
108 73 1
108 350 1
108 231 1
108 1034 1
108 483 1
108 405 1
108 219 1
108 177 1
108 269 1
108 704 1
108 380 1
108 304 1
108 200 1
108 264 1
108 1729 1
108 317 1
108 21 1
108 218 1
108 216 1
108 706 1
108 906 1
108 38 1
108 58 1
108 170 1
108 147 1
108 178 1
108 610 1
108 387 1
108 424 1
108 786 1
108 780 1
108 863 1
108 361 1
108 524 1
108 199 1
108 22 1
291 2130 1
291 191 1
291 569 1
291 288 1
291 270 1
291 742 1
291 259 1
291 440 1
291 426 1
291 314 1
291 116 1
291 708 1
291 300 1
291 154 1
291 1217 1
291 238 1
291 686 1
291 312 1
291 248 1
291 954 1
291 841 1
291 212 1
291 326 1
291 224 1
291 634 1
291 118 1
291 447 1
291 195 1
291 293 1
291 318 1
291 429 1
291 315 1
291 1294 1
291 37 1
291 273 1
291 172 1
291 299 1
291 311 1
291 701 1
291 419 1
291 265 1
291 279 1
291 501 1
291 747 1
291 417 1
291 755 1
291 287 1
291 752 1
291 556 1
291 108 1
291 182 1
291 319 1
291 68 1
291 748 1
291 283 1
291 175 1
291 495 1
291 703 1
291 7 1
291 153 1
291 405 1
291 219 1
291 2445 1
291 317 1
291 706 1
291 216 1
291 780 1
291 361 1
291 199 1
2512 1655 1
2512 62 1
2512 2136 1
2512 1499 1
2512 705 1
2512 235 1
2512 1063 1
2512 871 1
2512 2158 1
2512 1471 1
2512 1070 1
2512 515 1
2512 830 1
2512 747 1
2512 1493 1
2512 1280 1
2512 2121 1
2512 555 1
2512 1530 1
2512 992 1
2512 1418 1
2512 1797 1
2512 980 1
2512 1107 1
2512 329 1
2512 226 1
2512 377 1
2512 2344 1
2512 1832 1
2512 1355 1
2767 518 1
2767 2092 1
2767 2473 1
2767 1895 1
2767 2047 1
2767 383 1
2767 122 1
2767 331 1
2767 974 1
2767 883 1
2767 1708 1
2767 1164 1
2767 2100 1
2767 87 1
2767 1607 1
2767 2248 1
2767 149 1
2767 364 1
2767 9 1
2767 355 1
2767 350 1
2767 900 1
2767 750 1
2767 715 1
2767 2093 1
1315 288 1
1315 322 1
1315 259 1
1315 109 1
1315 252 1
1315 43 1
1315 305 1
1315 1361 1
1315 234 1
1315 391 1
1315 428 1
1315 1187 1
1315 248 1
1315 56 1
1315 263 1
1315 224 1
1315 174 1
1315 222 1
1315 333 1
1315 172 1
1315 82 1
1315 325 1
1315 230 1
1315 76 1
1315 427 1
1315 132 1
1315 393 1
1315 169 1
1315 26 1
1315 432 1
1315 108 1
1315 180 1
1315 522 1
1315 420 1
1315 130 1
1315 460 1
1315 947 1
1315 209 1
1315 193 1
1315 153 1
1315 218 1
1847 197 1
1847 1197 1
1847 252 1
1847 1847 1
1847 954 1
1847 313 1
1847 837 1
1847 205 1
1847 896 1
1847 222 1
1847 806 1
1847 240 1
1847 1643 1
1847 133 1
1847 303 1
1847 399 1
1847 412 1
1847 230 1
1847 1685 1
1847 747 1
1847 255 1
1847 130 1
1847 1297 1
1847 143 1
1847 67 1
1847 1424 1
1847 98 1
1847 153 1
1847 405 1
1847 1191 1
1847 1389 1
1847 218 1
1847 1021 1
3575 1041 1
3575 3718 1
3575 3749 1
3575 866 1
3575 1293 1
3575 1583 1
3575 1108 1
3575 2357 1
3575 3527 1
3575 3106 1
3575 3342 1
3575 3376 1
3575 3574 1
3575 3176 1
3575 3832 1
3575 4018 1
3575 495 1
3575 3631 1
3575 2607 1
3575 1981 1
3201 1636 1
3201 191 1
3201 1653 1
3201 813 1
3201 2342 1
3201 1197 1
3201 1105 1
3201 1211 1
3201 242 1
3201 561 1
3201 560 1
3201 342 1
3201 558 1
3201 1023 1
3201 575 1
3201 2616 1
3201 133 1
3201 223 1
3201 826 1
3201 138 1
3201 104 1
3201 1555 1
3201 1182 1
3201 102 1
3201 443 1
3201 780 1
3201 524 1
3611 2219 1
3611 1923 1
3611 3620 1
3611 3552 1
3611 2775 1
3611 2637 1
3611 2730 1
3611 1780 1
3611 1926 1
3611 3018 1
3611 3870 1
3611 380 1
3611 3002 1
4061 4023 1
4061 3951 1
4061 3365 1
4061 3915 1
4061 4016 1
4061 4048 1
4061 2798 1
4061 2722 1
4061 1926 1
4061 3981 1
4061 3357 1
4061 2841 1
4061 3370 1
4061 4060 1
4061 3648 1
4061 3371 1
4061 3374 1
4061 3364 1
4061 3912 1
4061 3748 1
4061 3411 1
4061 3375 1
4061 3372 1
3319 3317 1
3319 3322 1
3319 713 1
3319 2055 1
3319 3314 1
3319 3313 1
3319 4066 1
3319 3321 1
3319 2711 1
3319 3318 1
3319 3724 1
3319 3310 1
3319 3162 1
3319 3308 1
3319 405 1
2147 737 1
2147 1640 1
2147 569 1
2147 513 1
2147 1796 1
2147 384 1
2147 1014 1
2147 1098 1
2147 259 1
2147 823 1
2147 1697 1
2147 514 1
2147 708 1
2147 1701 1
2147 2414 1
2147 284 1
2147 454 1
2147 815 1
2147 414 1
2147 312 1
2147 1970 1
2147 2193 1
2147 411 1
2147 867 1
2147 224 1
2147 292 1
2147 1063 1
2147 2404 1
2147 760 1
2147 2163 1
2147 293 1
2147 1462 1
2147 343 1
2147 1472 1
2147 354 1
2147 1752 1
2147 887 1
2147 905 1
2147 119 1
2147 301 1
2147 477 1
2147 281 1
2147 203 1
2147 2356 1
2147 403 1
2147 279 1
2147 1164 1
2147 1600 1
2147 393 1
2147 556 1
2147 1137 1
2147 693 1
2147 547 1
2147 319 1
2147 1203 1
2147 474 1
2147 1119 1
2147 1228 1
2147 2431 1
2147 1084 1
2147 2719 1
2147 68 1
2147 748 1
2147 1329 1
2147 193 1
2147 538 1
2147 350 1
2147 2374 1
2147 2836 1
2147 1404 1
2147 304 1
2147 317 1
2147 1222 1
2147 1207 1
2147 834 1
2147 863 1
422 302 1
422 45 1
422 440 1
422 103 1
422 328 1
422 291 1
422 238 1
422 312 1
422 1032 1
422 954 1
422 212 1
422 1727 1
422 366 1
422 293 1
422 222 1
422 425 1
422 298 1
422 632 1
422 429 1
422 37 1
422 1180 1
422 171 1
422 877 1
422 427 1
422 3 1
422 96 1
422 151 1
422 108 1
422 1872 1
422 396 1
422 182 1
422 143 1
422 7 1
422 29 1
422 1425 1
422 129 1
422 387 1
3399 360 1
3399 2869 1
3399 757 1
3399 2646 1
3399 1293 1
3399 1023 1
3399 3516 1
3399 548 1
3399 3515 1
3399 2160 1
3399 1482 1
3399 581 1
3399 728 1
3399 2627 1
3399 2378 1
3399 863 1
3751 1295 1
3751 3211 1
3751 3498 1
3751 91 1
3751 1014 1
3751 2691 1
3751 3242 1
3751 3343 1
3751 2317 1
3751 326 1
3751 3199 1
3751 1725 1
3751 331 1
3751 2315 1
3751 447 1
3751 206 1
3751 3932 1
3751 125 1
3751 1714 1
3751 3296 1
3751 3516 1
3751 2884 1
3751 1008 1
3751 2562 1
3751 2271 1
3751 2502 1
3751 1087 1
3751 994 1
3751 3637 1
3751 2272 1
3751 3215 1
3751 3540 1
3751 2935 1
3751 3026 1
3751 350 1
3751 3827 1
3751 2347 1
1591 1374 1
1591 191 1
1591 513 1
1591 813 1
1591 543 1
1591 1796 1
1591 30 1
1591 1014 1
1591 1046 1
1591 221 1
1591 1350 1
1591 1801 1
1591 3146 1
1591 250 1
1591 1105 1
1591 1705 1
1591 454 1
1591 383 1
1591 815 1
1591 686 1
1591 128 1
1591 126 1
1591 1289 1
1591 2205 1
1591 918 1
1591 541 1
1591 224 1
1591 719 1
1591 883 1
1591 869 1
1591 1494 1
1591 489 1
1591 1522 1
1591 160 1
1591 2001 1
1591 837 1
1591 1735 1
1591 832 1
1591 105 1
1591 1593 1
1591 354 1
1591 721 1
1591 806 1
1591 2126 1
1591 575 1
1591 2626 1
1591 554 1
1591 260 1
1591 1978 1
1591 1068 1
1591 1603 1
1591 1070 1
1591 1047 1
1591 596 1
1591 229 1
1591 1391 1
1591 1587 1
1591 994 1
1591 1016 1
1591 1375 1
1591 533 1
1591 1346 1
1591 2216 1
1591 108 1
1591 48 1
1591 555 1
1591 319 1
1591 180 1
1591 989 1
1591 1365 1
1591 968 1
1591 585 1
1591 1121 1
1591 801 1
1591 763 1
1591 1581 1
1591 1059 1
1591 571 1
1591 567 1
1591 158 1
1591 1338 1
1591 1309 1
1591 350 1
1591 1034 1
1591 1404 1
1591 304 1
1591 183 1
1591 706 1
1591 776 1
1591 1818 1
1591 1186 1
1591 524 1
3526 1707 1
3526 2578 1
3526 2322 1
3526 778 1
3526 2837 1
3526 983 1
3526 3165 1
3526 1932 1
3526 514 1
3526 2119 1
3526 224 1
3526 2134 1
3526 1353 1
3526 832 1
3526 2380 1
3526 373 1
3526 4044 1
3526 2280 1
3526 3126 1
3526 801 1
3526 1059 1
3526 350 1
3526 3764 1
3526 1042 1
3526 1186 1
3526 3045 1
1417 669 1
1417 1330 1
1417 485 1
1417 781 1
1417 1354 1
1417 583 1
1417 1415 1
1417 509 1
1417 699 1
1417 576 1
1417 1701 1
1417 454 1
1417 675 1
1417 2151 1
1417 451 1
1417 634 1
1417 787 1
1417 864 1
1417 125 1
1417 343 1
1417 298 1
1417 1294 1
1417 273 1
1417 1229 1
1417 905 1
1417 92 1
1417 2090 1
1417 2483 1
1417 2201 1
1417 584 1
1417 1440 1
1417 2984 1
1417 1047 1
1417 701 1
1417 281 1
1417 203 1
1417 614 1
1417 1754 1
1417 501 1
1417 747 1
1417 752 1
1417 537 1
1417 682 1
1417 356 1
1417 581 1
1417 774 1
1417 1744 1
1417 2064 1
1417 2044 1
1417 494 1
1417 2080 1
1417 1460 1
1417 465 1
1417 9 1
1417 2143 1
1417 350 1
1417 493 1
1417 380 1
1417 706 1
1417 1516 1
1417 1857 1
3795 472 1
3795 543 1
3795 1014 1
3795 514 1
3795 1705 1
3795 803 1
3795 1650 1
3795 1289 1
3795 1103 1
3795 224 1
3795 2232 1
3795 1266 1
3795 1092 1
3795 542 1
3795 1102 1
3795 1387 1
3795 502 1
3795 2951 1
3795 184 1
3795 2273 1
3795 364 1
3795 1581 1
3795 2710 1
3795 723 1
3795 2310 1
3795 350 1
3795 2207 1
3795 780 1
3795 834 1
3795 1067 1
3081 1653 1
3081 2888 1
3081 1300 1
3081 426 1
3081 268 1
3081 313 1
3081 1268 1
3081 2434 1
3081 887 1
3081 902 1
3081 701 1
3081 478 1
3081 2482 1
3081 556 1
3081 2410 1
3081 215 1
3081 283 1
3081 380 1
1951 2188 1
1951 1051 1
1951 1193 1
1951 1847 1
1951 957 1
1951 407 1
1951 851 1
1951 1823 1
1951 248 1
1951 224 1
1951 160 1
1951 1429 1
1951 469 1
1951 796 1
1951 1311 1
1951 2770 1
1951 2170 1
1951 1136 1
1951 531 1
1951 330 1
1951 3035 1
1951 2044 1
1951 47 1
1951 208 1
1951 567 1
1951 1832 1
1862 294 1
1862 807 1
1862 234 1
1862 152 1
1862 1455 1
1862 2989 1
1862 837 1
1862 1837 1
1862 1123 1
1862 469 1
1862 1594 1
1862 666 1
1862 2575 1
1862 1020 1
1862 950 1
1862 240 1
1862 625 1
1862 684 1
1862 1342 1
1862 461 1
1862 2589 1
1862 1416 1
1862 1821 1
1862 2096 1
1862 3 1
1862 1827 1
1862 564 1
1862 1213 1
1862 487 1
1862 498 1
1862 481 1
1862 1678 1
1862 1130 1
1862 1277 1
1862 494 1
1862 658 1
1862 571 1
1862 1599 1
1862 1025 1
1862 1030 1
3419 336 1
3419 3956 1
3419 1936 1
3419 543 1
3419 1260 1
3419 1071 1
3419 3877 1
3419 49 1
3419 2923 1
3419 2892 1
3419 544 1
3419 454 1
3419 2119 1
3419 3864 1
3419 1054 1
3419 1253 1
3419 2798 1
3419 1408 1
3419 1725 1
3419 1353 1
3419 757 1
3419 1924 1
3419 1283 1
3419 2684 1
3419 827 1
3419 125 1
3419 2839 1
3419 820 1
3419 92 1
3419 1008 1
3419 2062 1
3419 311 1
3419 3106 1
3419 3495 1
3419 3622 1
3419 2556 1
3419 2086 1
3419 784 1
3419 995 1
3419 281 1
3419 1470 1
3419 542 1
3419 2100 1
3419 830 1
3419 2305 1
3419 2813 1
3419 1102 1
3419 1346 1
3419 931 1
3419 3237 1
3419 1418 1
3419 3092 1
3419 2669 1
3419 1716 1
3419 567 1
3419 1883 1
3419 602 1
3419 350 1
3419 704 1
3419 3827 1
3419 2306 1
3419 2335 1
3419 1700 1
2457 1017 1
2457 3553 1
2457 1150 1
2457 2691 1
2457 115 1
2457 314 1
2457 3255 1
2457 1204 1
2457 291 1
2457 2488 1
2457 1217 1
2457 601 1
2457 874 1
2457 248 1
2457 954 1
2457 2817 1
2457 293 1
2457 382 1
2457 2862 1
2457 1008 1
2457 301 1
2457 1027 1
2457 281 1
2457 1395 1
2457 2033 1
2457 1402 1
2457 87 1
2457 2026 1
2457 2999 1
2457 1226 1
2457 356 1
2457 2185 1
2457 2476 1
2457 2091 1
2457 1225 1
2457 36 1
2457 483 1
2457 2027 1
2457 380 1
2457 1267 1
2457 1222 1
2457 1911 1
2457 706 1
3245 1598 1
3245 1967 1
3245 1534 1
3245 582 1
3245 1403 1
3245 578 1
3245 291 1
3245 1739 1
3245 3801 1
3245 1378 1
3245 552 1
3245 235 1
3245 1063 1
3245 591 1
3245 2821 1
3245 351 1
3245 2622 1
3245 1469 1
3245 229 1
3245 923 1
3245 3733 1
3245 1164 1
3245 542 1
3245 515 1
3245 1326 1
3245 1402 1
3245 1420 1
3245 1088 1
3245 1380 1
3245 644 1
3245 1387 1
3245 2268 1
3245 2904 1
3245 1495 1
3245 180 1
3245 968 1
3245 149 1
3245 495 1
3245 723 1
3245 464 1
3245 7 1
3245 350 1
3245 1074 1
3245 702 1
3245 2942 1
3245 2173 1
348 1041 1
348 2231 1
348 2579 1
348 1936 1
348 1517 1
348 191 1
348 111 1
348 2717 1
348 1990 1
348 267 1
348 83 1
348 288 1
348 91 1
348 1630 1
348 1929 1
348 2723 1
348 1071 1
348 742 1
348 2149 1
348 2295 1
348 1465 1
348 1992 1
348 1830 1
348 1801 1
348 2700 1
348 357 1
348 775 1
348 1585 1
348 1697 1
348 1078 1
348 1221 1
348 753 1
348 514 1
348 708 1
348 1701 1
348 2551 1
348 1073 1
348 1968 1
348 731 1
348 454 1
348 1413 1
348 739 1
348 815 1
348 1094 1
348 1054 1
348 732 1
348 1077 1
348 1467 1
348 1823 1
348 1231 1
348 601 1
348 1739 1
348 2706 1
348 363 1
348 1988 1
348 2703 1
348 2444 1
348 2701 1
348 754 1
348 1506 1
348 1091 1
348 1949 1
348 326 1
348 1103 1
348 2715 1
348 1028 1
348 2312 1
348 2056 1
348 1353 1
348 757 1
348 313 1
348 2707 1
348 2001 1
348 2728 1
348 1837 1
348 511 1
348 2586 1
348 2730 1
348 2313 1
348 2731 1
348 2 1
348 1293 1
348 1472 1
348 31 1
348 640 1
348 1593 1
348 2321 1
348 2704 1
348 722 1
348 1527 1
348 1752 1
348 2705 1
348 2632 1
348 1917 1
348 2511 1
348 2722 1
348 1057 1
348 2711 1
348 2626 1
348 554 1
348 442 1
348 1989 1
348 2387 1
348 2724 1
348 746 1
348 592 1
348 1062 1
348 1985 1
348 2585 1
348 1238 1
348 1793 1
348 1587 1
348 2725 1
348 995 1
348 1969 1
348 104 1
348 1064 1
348 542 1
348 515 1
348 2721 1
348 2720 1
348 2494 1
348 2334 1
348 2733 1
348 747 1
348 2227 1
348 752 1
348 644 1
348 1485 1
348 2716 1
348 1628 1
348 843 1
348 370 1
348 556 1
348 2712 1
348 1760 1
348 756 1
348 1479 1
348 2714 1
348 1521 1
348 2729 1
348 585 1
348 2491 1
348 2713 1
348 1418 1
348 184 1
348 2732 1
348 364 1
348 2708 1
348 1100 1
348 2640 1
348 2591 1
348 2431 1
348 2518 1
348 2727 1
348 1581 1
348 2719 1
348 208 1
348 1024 1
348 2627 1
348 2702 1
348 1322 1
348 9 1
348 339 1
348 2710 1
348 723 1
348 355 1
348 1982 1
348 377 1
348 193 1
348 2302 1
348 464 1
348 7 1
348 158 1
348 2709 1
348 538 1
348 1309 1
348 676 1
348 73 1
348 900 1
348 2718 1
348 2374 1
348 702 1
348 2510 1
348 2560 1
348 1079 1
348 2726 1
348 387 1
348 1058 1
348 2634 1
348 834 1
348 749 1
348 2159 1
348 1067 1
348 805 1
3785 3232 1
3785 1465 1
3785 3993 1
3785 3214 1
3785 3638 1
3785 1483 1
3785 3233 1
3785 2252 1
3785 2280 1
3785 2357 1
3785 2480 1
3785 2562 1
3785 3106 1
3785 2271 1
3785 2725 1
3785 3523 1
3785 2714 1
3785 2377 1
3785 3438 1
3785 3397 1
3785 3641 1
3785 1340 1
3785 2378 1
3785 3532 1
3785 3445 1
3785 4057 1
999 256 1
999 49 1
999 1303 1
999 154 1
999 1211 1
999 248 1
999 224 1
999 278 1
999 659 1
999 354 1
999 171 1
999 229 1
999 436 1
999 393 1
999 667 1
999 143 1
999 27 1
999 296 1
999 1664 1
999 1424 1
999 7 1
999 1309 1
999 1939 1
999 524 1
3045 2758 1
3045 2295 1
3045 2892 1
3045 3251 1
3045 2358 1
3045 3396 1
3045 803 1
3045 2829 1
3045 2891 1
3045 1893 1
3045 867 1
3045 2134 1
3045 3578 1
3045 2313 1
3045 866 1
3045 2415 1
3045 1281 1
3045 2500 1
3045 1945 1
3045 3647 1
3045 477 1
3045 2182 1
3045 3852 1
3045 2117 1
3045 3455 1
3045 994 1
3045 542 1
3045 1161 1
3045 2593 1
3045 3875 1
3045 2494 1
3045 3300 1
3045 2160 1
3045 1182 1
3045 3523 1
3045 3467 1
3045 3176 1
3045 3191 1
3045 3832 1
3045 443 1
3045 3047 1
3045 2476 1
3045 3760 1
3045 3859 1
3045 1716 1
3045 3091 1
3045 350 1
3045 2098 1
3045 2560 1
3045 3432 1
3045 3375 1
3045 919 1
1757 1046 1
1757 1403 1
1757 328 1
1757 116 1
1757 514 1
1757 1105 1
1757 383 1
1757 841 1
1757 263 1
1757 442 1
1757 1708 1
1757 1469 1
1757 90 1
1757 403 1
1757 1164 1
1757 761 1
1757 89 1
1757 748 1
1757 495 1
1757 350 1
1757 307 1
1757 524 1
1757 1726 1
175 1051 1
175 848 1
175 197 1
175 75 1
175 607 1
175 191 1
175 35 1
175 1653 1
175 267 1
175 288 1
175 710 1
175 270 1
175 302 1
175 1014 1
175 256 1
175 259 1
175 45 1
175 695 1
175 440 1
175 221 1
175 252 1
175 583 1
175 115 1
175 305 1
175 948 1
175 103 1
175 250 1
175 314 1
175 1361 1
175 173 1
175 217 1
175 652 1
175 2010 1
175 152 1
175 201 1
175 300 1
175 708 1
175 154 1
175 433 1
175 385 1
175 268 1
175 544 1
175 156 1
175 291 1
175 251 1
175 1217 1
175 1561 1
175 1475 1
175 2011 1
175 238 1
175 815 1
175 686 1
175 210 1
175 414 1
175 312 1
175 645 1
175 413 1
175 428 1
175 207 1
175 248 1
175 954 1
175 242 1
175 646 1
175 212 1
175 32 1
175 148 1
175 326 1
175 224 1
175 1177 1
175 626 1
175 331 1
175 634 1
175 168 1
175 235 1
175 313 1
175 292 1
175 160 1
175 195 1
175 726 1
175 293 1
175 333 1
175 318 1
175 343 1
175 97 1
175 298 1
175 176 1
175 189 1
175 308 1
175 1020 1
175 2009 1
175 37 1
175 273 1
175 575 1
175 684 1
175 548 1
175 902 1
175 133 1
175 299 1
175 311 1
175 909 1
175 446 1
175 904 1
175 301 1
175 5 1
175 949 1
175 171 1
175 303 1
175 71 1
175 186 1
175 701 1
175 496 1
175 66 1
175 419 1
175 2008 1
175 997 1
175 113 1
175 310 1
175 203 1
175 187 1
175 104 1
175 423 1
175 427 1
175 132 1
175 265 1
175 279 1
175 266 1
175 3 1
175 687 1
175 213 1
175 87 1
175 77 1
175 2007 1
175 747 1
175 452 1
175 417 1
175 185 1
175 435 1
175 287 1
175 415 1
175 673 1
175 108 1
175 1 1
175 408 1
175 396 1
175 547 1
175 182 1
175 555 1
175 319 1
175 420 1
175 130 1
175 215 1
175 449 1
175 102 1
175 474 1
175 681 1
175 638 1
175 580 1
175 143 1
175 450 1
175 1246 1
175 551 1
175 68 1
175 748 1
175 208 1
175 283 1
175 1059 1
175 209 1
175 226 1
175 439 1
175 36 1
175 703 1
175 246 1
175 464 1
175 7 1
175 153 1
175 926 1
175 1338 1
175 1309 1
175 190 1
175 350 1
175 405 1
175 84 1
175 219 1
175 177 1
175 704 1
175 200 1
175 264 1
175 317 1
175 21 1
175 218 1
175 216 1
175 706 1
175 1021 1
175 58 1
175 780 1
175 863 1
175 361 1
175 524 1
175 199 1
175 1006 1
647 75 1
647 302 1
647 781 1
647 252 1
647 43 1
647 300 1
647 179 1
647 651 1
647 769 1
647 224 1
647 787 1
647 1620 1
647 678 1
647 783 1
647 249 1
647 132 1
647 432 1
647 396 1
647 530 1
647 130 1
647 1306 1
647 654 1
647 7 1
647 350 1
647 2856 1
647 218 1
647 178 1
1148 2188 1
1148 737 1
1148 288 1
1148 492 1
1148 63 1
1148 1150 1
1148 426 1
1148 455 1
1148 2700 1
1148 514 1
1148 888 1
1148 1974 1
1148 1048 1
1148 454 1
1148 1739 1
1148 428 1
1148 1082 1
1148 248 1
1148 2829 1
1148 2085 1
1148 2975 1
1148 16 1
1148 235 1
1148 313 1
1148 195 1
1148 2489 1
1148 1278 1
1148 758 1
1148 998 1
1148 876 1
1148 721 1
1148 430 1
1148 3280 1
1148 2333 1
1148 1141 1
1148 311 1
1148 882 1
1148 1469 1
1148 496 1
1148 478 1
1148 1820 1
1148 1321 1
1148 1027 1
1148 2142 1
1148 1863 1
1148 2859 1
1148 1088 1
1148 1600 1
1148 1397 1
1148 1139 1
1148 673 1
1148 396 1
1148 1634 1
1148 319 1
1148 34 1
1148 2749 1
1148 215 1
1148 712 1
1148 143 1
1148 352 1
1148 465 1
1148 36 1
1148 538 1
1148 231 1
1148 1729 1
1148 1400 1
1148 317 1
1148 2536 1
1148 1222 1
1148 387 1
1148 463 1
1148 361 1
1148 3375 1
485 288 1
485 294 1
485 1240 1
485 1197 1
485 1900 1
485 115 1
485 33 1
485 247 1
485 775 1
485 328 1
485 1190 1
485 217 1
485 2759 1
485 300 1
485 154 1
485 291 1
485 383 1
485 870 1
485 127 1
485 1289 1
485 326 1
485 52 1
485 595 1
485 717 1
485 313 1
485 787 1
485 1766 1
485 1278 1
485 743 1
485 672 1
485 1320 1
485 273 1
485 172 1
485 119 1
485 461 1
485 1385 1
485 5 1
485 1985 1
485 1068 1
485 138 1
485 477 1
485 2178 1
485 229 1
485 923 1
485 701 1
485 146 1
485 1285 1
485 2117 1
485 279 1
485 275 1
485 1863 1
485 1590 1
485 741 1
485 501 1
485 747 1
485 452 1
485 556 1
485 729 1
485 108 1
485 849 1
485 756 1
485 182 1
485 420 1
485 395 1
485 356 1
485 1306 1
485 633 1
485 581 1
485 1797 1
485 1665 1
485 1195 1
485 535 1
485 1329 1
485 567 1
485 153 1
485 350 1
485 483 1
485 715 1
485 177 1
485 1349 1
485 776 1
485 1355 1
485 840 1
485 1384 1
485 1114 1
3219 3658 1
3219 543 1
3219 1014 1
3219 259 1
3219 2742 1
3219 1300 1
3219 1801 1
3219 582 1
3219 3700 1
3219 514 1
3219 2308 1
3219 2154 1
3219 1053 1
3219 62 1
3219 512 1
3219 1970 1
3219 2309 1
3219 413 1
3219 754 1
3219 1949 1
3219 993 1
3219 3618 1
3219 1499 1
3219 705 1
3219 986 1
3219 2315 1
3219 2112 1
3219 757 1
3219 313 1
3219 72 1
3219 2419 1
3219 1426 1
3219 1924 1
3219 3132 1
3219 1735 1
3219 1583 1
3219 181 1
3219 820 1
3219 587 1
3219 558 1
3219 2763 1
3219 442 1
3219 2168 1
3219 351 1
3219 746 1
3219 1937 1
3219 2929 1
3219 1070 1
3219 2182 1
3219 1626 1
3219 51 1
3219 1007 1
3219 1038 1
3219 542 1
3219 1921 1
3219 1088 1
3219 1482 1
3219 931 1
3219 555 1
3219 2045 1
3219 992 1
3219 3393 1
3219 2774 1
3219 2732 1
3219 865 1
3219 801 1
3219 765 1
3219 573 1
3219 2523 1
3219 2361 1
3219 538 1
3219 895 1
3219 2363 1
3219 824 1
3219 3190 1
3219 809 1
3219 2374 1
3219 1255 1
3219 380 1
3219 1783 1
3219 1516 1
3219 2352 1
3219 1355 1
3219 2896 1
3219 387 1
3219 1058 1
3219 834 1
3219 2162 1
3219 1996 1
2109 941 1
2109 595 1
2109 2126 1
2109 575 1
2109 565 1
2109 1596 1
2109 881 1
2109 571 1
2109 602 1
2109 1309 1
2109 183 1
2109 194 1
2245 91 1
2245 88 1
2245 49 1
2245 257 1
2245 957 1
2245 956 1
2245 1614 1
2245 907 1
2245 841 1
2245 1617 1
2245 959 1
2245 1237 1
2245 938 1
2245 963 1
2245 1238 1
2245 90 1
2245 261 1
2245 321 1
2245 142 1
2245 1 1
2245 89 1
2245 947 1
2245 861 1
2245 1265 1
2245 1618 1
2245 178 1
2245 786 1
2245 245 1
2245 859 1
2245 157 1
1735 1105 1
1735 905 1
1735 1351 1
1735 573 1
1735 567 1
1735 538 1
1665 1051 1
1665 485 1
1665 855 1
1665 819 1
1665 845 1
1665 1429 1
1665 1360 1
1665 1183 1
1665 102 1
1665 98 1
3861 2219 1
3861 1923 1
3861 3675 1
3861 3601 1
3861 1585 1
3861 312 1
3861 3381 1
3861 2707 1
3861 3594 1
3861 3974 1
3861 1924 1
3861 3750 1
3861 3923 1
3861 1428 1
3861 3862 1
3861 3679 1
3861 1056 1
3861 3600 1
3861 3965 1
3861 2805 1
3861 3356 1
3861 2502 1
3861 3978 1
3861 3980 1
3861 1920 1
3861 2733 1
3861 3592 1
3861 816 1
3861 1762 1
3861 3599 1
3861 3587 1
3861 1912 1
3861 380 1
768 75 1
768 35 1
768 520 1
768 948 1
768 521 1
768 771 1
768 217 1
768 924 1
768 23 1
768 907 1
768 942 1
768 224 1
768 516 1
768 561 1
768 78 1
768 626 1
768 935 1
768 24 1
768 560 1
768 19 1
768 54 1
768 240 1
768 938 1
768 461 1
768 909 1
768 847 1
768 1239 1
768 401 1
768 230 1
768 531 1
768 51 1
768 937 1
768 132 1
768 213 1
768 169 1
768 8 1
768 533 1
768 797 1
768 150 1
768 856 1
768 155 1
768 913 1
768 915 1
768 110 1
768 290 1
768 219 1
768 218 1
768 925 1
768 147 1
768 846 1
768 916 1
1604 1598 1
1604 2073 1
1604 1014 1
1604 3182 1
1604 1801 1
1604 86 1
1604 1403 1
1604 1111 1
1604 1697 1
1604 1535 1
1604 3915 1
1604 3160 1
1604 514 1
1604 154 1
1604 70 1
1604 2899 1
1604 1974 1
1604 1348 1
1604 1705 1
1604 454 1
1604 3273 1
1604 383 1
1604 732 1
1604 1647 1
1604 1231 1
1604 1650 1
1604 1533 1
1604 1103 1
1604 2312 1
1604 389 1
1604 787 1
1604 864 1
1604 2279 1
1604 271 1
1604 1382 1
1604 2697 1
1604 721 1
1604 966 1
1604 240 1
1604 1057 1
1604 442 1
1604 92 1
1604 550 1
1604 1351 1
1604 2622 1
1604 2340 1
1604 2099 1
1604 2744 1
1604 1104 1
1604 1070 1
1604 1440 1
1604 2065 1
1604 2008 1
1604 604 1
1604 2058 1
1604 1038 1
1604 2417 1
1604 542 1
1604 1085 1
1604 213 1
1604 1088 1
1604 718 1
1604 766 1
1604 1964 1
1604 1762 1
1604 555 1
1604 968 1
1604 898 1
1604 443 1
1604 143 1
1604 2273 1
1604 364 1
1604 3018 1
1604 572 1
1604 571 1
1604 3916 1
1604 158 1
1604 1309 1
1604 824 1
1604 493 1
1604 976 1
1604 2432 1
1604 844 1
2011 1193 1
2011 514 1
2011 1755 1
2011 383 1
2011 1373 1
2011 1136 1
2011 1007 1
2011 594 1
2011 567 1
2011 350 1
2011 1355 1
2011 863 1
2011 361 1
1397 492 1
1397 1829 1
1397 2598 1
1397 252 1
1397 115 1
1397 1677 1
1397 418 1
1397 2236 1
1397 1704 1
1397 156 1
1397 1106 1
1397 1318 1
1397 1148 1
1397 56 1
1397 1362 1
1397 195 1
1397 1180 1
1397 662 1
1397 1440 1
1397 2998 1
1397 417 1
1397 1139 1
1397 236 1
1397 1316 1
1397 108 1
1397 1434 1
1397 572 1
1397 36 1
1397 153 1
1397 73 1
1397 380 1
3190 1693 1
3190 3074 1
3190 1300 1
3190 426 1
3190 3696 1
3190 514 1
3190 2308 1
3190 1701 1
3190 541 1
3190 2404 1
3190 3619 1
3190 2437 1
3190 2337 1
3190 542 1
3190 3543 1
3190 2436 1
3190 2757 1
3190 2732 1
3190 1037 1
3190 2552 1
3190 2080 1
3190 350 1
3190 3640 1
3190 2352 1
3190 2162 1
1600 2124 1
1600 1653 1
1600 513 1
1600 259 1
1600 1552 1
1600 1185 1
1600 1193 1
1600 2125 1
1600 426 1
1600 314 1
1600 775 1
1600 86 1
1600 328 1
1600 116 1
1600 514 1
1600 156 1
1600 1406 1
1600 1029 1
1600 2011 1
1600 428 1
1600 953 1
1600 127 1
1600 507 1
1600 1289 1
1600 1499 1
1600 235 1
1600 160 1
1600 2139 1
1600 389 1
1600 726 1
1600 293 1
1600 1278 1
1600 318 1
1600 503 1
1600 97 1
1600 373 1
1600 2680 1
1600 1950 1
1600 876 1
1600 1268 1
1600 575 1
1600 905 1
1600 548 1
1600 260 1
1600 1901 1
1600 274 1
1600 477 1
1600 2178 1
1600 171 1
1600 1045 1
1600 1047 1
1600 229 1
1600 1578 1
1600 1802 1
1600 436 1
1600 2696 1
1600 281 1
1600 1136 1
1600 104 1
1600 437 1
1600 1736 1
1600 2448 1
1600 515 1
1600 1076 1
1600 1590 1
1600 1016 1
1600 165 1
1600 825 1
1600 415 1
1600 1196 1
1600 697 1
1600 2910 1
1600 370 1
1600 1544 1
1600 1449 1
1600 1280 1
1600 182 1
1600 555 1
1600 420 1
1600 356 1
1600 215 1
1600 2248 1
1600 149 1
1600 565 1
1600 3020 1
1600 580 1
1600 1037 1
1600 1683 1
1600 2044 1
1600 431 1
1600 589 1
1600 594 1
1600 329 1
1600 2719 1
1600 68 1
1600 572 1
1600 964 1
1600 535 1
1600 1501 1
1600 1059 1
1600 700 1
1600 567 1
1600 1025 1
1600 723 1
1600 1995 1
1600 350 1
1600 1009 1
1600 493 1
1600 84 1
1600 1090 1
1600 1671 1
1600 1222 1
1600 1349 1
1600 1550 1
1600 1516 1
1600 387 1
1600 834 1
1600 863 1
1600 307 1
1600 1055 1
1600 524 1
1600 1006 1
3905 2471 1
3905 1719 1
3905 3211 1
3905 1014 1
3905 2295 1
3905 2691 1
3905 3218 1
3905 3519 1
3905 2912 1
3905 2308 1
3905 2036 1
3905 4065 1
3905 719 1
3905 224 1
3905 125 1
3905 866 1
3905 3783 1
3905 3668 1
3905 3527 1
3905 3109 1
3905 2269 1
3905 2725 1
3905 3515 1
3905 994 1
3905 279 1
3905 2272 1
3905 1160 1
3905 3523 1
3905 155 1
3905 3047 1
3905 2935 1
3905 535 1
3905 3026 1
3905 3826 1
4046 472 1
4046 2073 1
4046 1014 1
4046 1974 1
4046 2209 1
4046 739 1
4046 3093 1
4046 3998 1
4046 1949 1
4046 326 1
4046 1103 1
4046 3939 1
4046 331 1
4046 447 1
4046 313 1
4046 3578 1
4046 866 1
4046 271 1
4046 721 1
4046 3349 1
4046 540 1
4046 1851 1
4046 1070 1
4046 2199 1
4046 3187 1
4046 1087 1
4046 2356 1
4046 1038 1
4046 3474 1
4046 1088 1
4046 2418 1
4046 1762 1
4046 319 1
4046 910 1
4046 1130 1
4046 443 1
4046 364 1
4046 2523 1
4046 1731 1
4046 335 1
4046 2791 1
4046 3026 1
4046 3802 1
4046 1356 1
4046 3240 1
4046 2634 1
4046 3866 1
4046 834 1
2347 3200 1
2347 1343 1
2347 543 1
2347 1014 1
2347 1623 1
2347 2691 1
2347 3736 1
2347 1350 1
2347 990 1
2347 1263 1
2347 983 1
2347 2308 1
2347 2558 1
2347 601 1
2347 754 1
2347 263 1
2347 1103 1
2347 3751 1
2347 206 1
2347 1353 1
2347 757 1
2347 1997 1
2347 726 1
2347 2492 1
2347 2314 1
2347 125 1
2347 1583 1
2347 1008 1
2347 2182 1
2347 3622 1
2347 2556 1
2347 3468 1
2347 3515 1
2347 2771 1
2347 3775 1
2347 2058 1
2347 542 1
2347 213 1
2347 3300 1
2347 2272 1
2347 2167 1
2347 3425 1
2347 3523 1
2347 48 1
2347 816 1
2347 989 1
2347 3191 1
2347 3772 1
2347 765 1
2347 573 1
2347 2591 1
2347 3169 1
2347 1731 1
2347 567 1
2347 158 1
2347 538 1
2347 350 1
2347 2946 1
2347 2560 1
2347 1355 1
2347 2634 1
3862 1923 1
3862 3675 1
3862 1924 1
3862 3680 1
3862 3600 1
3862 2301 1
3862 865 1
3862 3583 1
3862 1912 1
3862 3968 1
3862 3726 1
1310 1188 1
1310 1936 1
1310 1515 1
1310 1640 1
1310 1653 1
1310 818 1
1310 1492 1
1310 288 1
1310 543 1
1310 1796 1
1310 384 1
1310 822 1
1310 45 1
1310 440 1
1310 725 1
1310 2742 1
1310 1435 1
1310 724 1
1310 1819 1
1310 1972 1
1310 1415 1
1310 1585 1
1310 509 1
1310 1403 1
1310 1687 1
1310 2047 1
1310 152 1
1310 708 1
1310 544 1
1310 1974 1
1310 454 1
1310 739 1
1310 1475 1
1310 383 1
1310 272 1
1310 1953 1
1310 2671 1
1310 122 1
1310 1467 1
1310 1823 1
1310 413 1
1310 3291 1
1310 1082 1
1310 1289 1
1310 1506 1
1310 1091 1
1310 1949 1
1310 411 1
1310 148 1
1310 541 1
1310 263 1
1310 52 1
1310 2490 1
1310 717 1
1310 634 1
1310 1362 1
1310 313 1
1310 3757 1
1310 2419 1
1310 1063 1
1310 1997 1
1310 1837 1
1310 337 1
1310 511 1
1310 2800 1
1310 1283 1
1310 1052 1
1310 125 1
1310 3137 1
1310 2264 1
1310 315 1
1310 722 1
1310 1527 1
1310 876 1
1310 721 1
1310 2362 1
1310 1917 1
1310 950 1
1310 273 1
1310 2337 1
1310 887 1
1310 2626 1
1310 2070 1
1310 2887 1
1310 299 1
1310 1008 1
1310 2155 1
1310 592 1
1310 735 1
1310 1056 1
1310 477 1
1310 1540 1
1310 2199 1
1310 1440 1
1310 1047 1
1310 1414 1
1310 229 1
1310 1881 1
1310 923 1
1310 2106 1
1310 745 1
1310 506 1
1310 2621 1
1310 1758 1
1310 281 1
1310 2771 1
1310 203 1
1310 588 1
1310 1087 1
1310 1626 1
1310 1422 1
1310 427 1
1310 279 1
1310 3025 1
1310 2819 1
1310 553 1
1310 3151 1
1310 2284 1
1310 1827 1
1310 2022 1
1310 1971 1
1310 185 1
1310 1213 1
1310 114 1
1310 287 1
1310 1196 1
1310 341 1
1310 1316 1
1310 1005 1
1310 1760 1
1310 108 1
1310 487 1
1310 2635 1
1310 1634 1
1310 1762 1
1310 182 1
1310 3129 1
1310 555 1
1310 539 1
1310 585 1
1310 356 1
1310 2882 1
1310 1228 1
1310 2774 1
1310 2228 1
1310 364 1
1310 2662 1
1310 3049 1
1310 573 1
1310 2431 1
1310 3018 1
1310 1460 1
1310 748 1
1310 535 1
1310 283 1
1310 1003 1
1310 1322 1
1310 9 1
1310 2710 1
1310 2104 1
1310 1982 1
1310 1661 1
1310 703 1
1310 464 1
1310 1292 1
1310 7 1
1310 158 1
1310 1344 1
1310 350 1
1310 231 1
1310 2510 1
1310 704 1
1310 707 1
1310 2470 1
1310 317 1
1310 1979 1
1310 218 1
1310 216 1
1310 894 1
1310 387 1
1310 2278 1
1310 2762 1
1310 1700 1
1310 361 1
1310 2432 1
1310 524 1
1310 3303 1
1310 2162 1
1310 1487 1
2627 336 1
2627 3180 1
2627 2579 1
2627 1367 1
2627 1517 1
2627 2717 1
2627 2527 1
2627 543 1
2627 1046 1
2627 1071 1
2627 2543 1
2627 1302 1
2627 725 1
2627 1693 1
2627 247 1
2627 1069 1
2627 3475 1
2627 1078 1
2627 3242 1
2627 3166 1
2627 1705 1
2627 2911 1
2627 62 1
2627 3302 1
2627 383 1
2627 1054 1
2627 1467 1
2627 3841 1
2627 11 1
2627 1988 1
2627 3781 1
2627 1483 1
2627 326 1
2627 3450 1
2627 2798 1
2627 1994 1
2627 224 1
2627 705 1
2627 3383 1
2627 757 1
2627 1063 1
2627 2230 1
2627 1837 1
2627 2279 1
2627 1462 1
2627 1743 1
2627 1523 1
2627 31 1
2627 1800 1
2627 1947 1
2627 1508 1
2627 1527 1
2627 721 1
2627 4035 1
2627 740 1
2627 2746 1
2627 2328 1
2627 442 1
2627 1985 1
2627 171 1
2627 1469 1
2627 1793 1
2627 1969 1
2627 230 1
2627 2208 1
2627 344 1
2627 2037 1
2627 1038 1
2627 2417 1
2627 2411 1
2627 542 1
2627 2494 1
2627 393 1
2627 3463 1
2627 1431 1
2627 3525 1
2627 752 1
2627 3799 1
2627 1102 1
2627 370 1
2627 1500 1
2627 498 1
2627 1280 1
2627 2508 1
2627 2673 1
2627 3191 1
2627 2339 1
2627 184 1
2627 3334 1
2627 1120 1
2627 2774 1
2627 2925 1
2627 1100 1
2627 2251 1
2627 1581 1
2627 68 1
2627 1059 1
2627 339 1
2627 3399 1
2627 377 1
2627 1274 1
2627 1083 1
2627 3240 1
2627 2836 1
2627 1983 1
2627 3719 1
2627 2909 1
2627 1252 1
2627 3413 1
2627 2278 1
2627 834 1
2627 2349 1
2627 749 1
2603 2817 1
2603 503 1
2603 439 1
2603 1911 1
3296 3202 1
3296 985 1
3296 1068 1
3296 2793 1
3296 3392 1
3296 25 1
3296 2727 1
3296 1584 1
138 397 1
138 440 1
138 394 1
138 238 1
138 1739 1
138 626 1
138 118 1
138 205 1
138 293 1
138 125 1
138 425 1
138 1020 1
138 1023 1
138 442 1
138 92 1
138 311 1
138 847 1
138 10 1
138 229 1
138 1405 1
138 927 1
138 830 1
138 1323 1
138 114 1
138 843 1
138 729 1
138 108 1
138 255 1
138 1 1
138 898 1
138 714 1
138 495 1
138 723 1
138 602 1
138 350 1
138 702 1
138 1327 1
138 463 1
138 22 1
2677 1517 1
2677 384 1
2677 3871 1
2677 1126 1
2677 1701 1
2677 383 1
2677 1077 1
2677 326 1
2677 3122 1
2677 1426 1
2677 367 1
2677 442 1
2677 351 1
2677 1080 1
2677 1978 1
2677 344 1
2677 1038 1
2677 1736 1
2677 2454 1
2677 718 1
2677 1346 1
2677 547 1
2677 319 1
2677 2713 1
2677 3510 1
2677 1459 1
2677 2754 1
2677 335 1
2677 283 1
2677 377 1
2677 676 1
2677 1090 1
2677 380 1
2677 1055 1
3635 3584 1
3635 513 1
3635 725 1
3635 3646 1
3635 1069 1
3635 291 1
3635 1970 1
3635 2309 1
3635 1510 1
3635 3765 1
3635 1938 1
3635 1949 1
3635 3488 1
3635 1103 1
3635 2760 1
3635 1063 1
3635 3544 1
3635 2163 1
3635 866 1
3635 2839 1
3635 549 1
3635 3419 1
3635 588 1
3635 501 1
3635 1931 1
3635 3674 1
3635 1785 1
3635 2716 1
3635 1365 1
3635 3629 1
3635 1869 1
3635 2431 1
3635 335 1
3635 1356 1
3635 3961 1
3635 3729 1
3635 3866 1
2751 504 1
2751 357 1
2751 1415 1
2751 2548 1
2751 1403 1
2751 291 1
2751 3082 1
2751 383 1
2751 238 1
2751 1949 1
2751 2926 1
2751 867 1
2751 1491 1
2751 331 1
2751 206 1
2751 292 1
2751 353 1
2751 760 1
2751 1278 1
2751 318 1
2751 503 1
2751 491 1
2751 2777 1
2751 515 1
2751 637 1
2751 287 1
2751 752 1
2751 370 1
2751 1005 1
2751 682 1
2751 1966 1
2751 499 1
2751 356 1
2751 215 1
2751 431 1
2751 68 1
2751 723 1
2751 1344 1
2751 2401 1
2751 467 1
2751 2349 1
1343 1936 1
1343 1488 1
1343 543 1
1343 1695 1
1343 2308 1
1343 3566 1
1343 2558 1
1343 754 1
1343 3435 1
1343 206 1
1343 542 1
1343 3425 1
1343 1628 1
1343 931 1
1343 48 1
1343 158 1
1343 538 1
619 1456 1
619 504 1
619 2200 1
619 1602 1
619 103 1
619 314 1
619 1611 1
619 708 1
619 2529 1
619 383 1
619 414 1
619 1878 1
619 2472 1
619 428 1
619 1464 1
619 326 1
619 316 1
619 2056 1
619 292 1
619 195 1
619 469 1
619 3011 1
619 678 1
619 308 1
619 966 1
619 2016 1
619 311 1
619 882 1
619 303 1
619 701 1
619 457 1
619 2017 1
619 76 1
619 1033 1
619 275 1
619 501 1
619 87 1
619 1931 1
619 1219 1
619 875 1
619 1323 1
619 1139 1
619 481 1
619 547 1
619 499 1
619 420 1
619 356 1
619 215 1
619 633 1
619 1434 1
619 93 1
619 668 1
619 332 1
619 1246 1
619 1913 1
619 2048 1
619 226 1
619 439 1
619 36 1
619 464 1
619 7 1
619 720 1
619 350 1
619 1364 1
619 219 1
619 467 1
619 2456 1
619 317 1
619 1222 1
619 1911 1
619 1021 1
619 834 1
1637 35 1
1637 513 1
1637 1598 1
1637 960 1
1637 583 1
1637 127 1
1637 951 1
1637 32 1
1637 118 1
1637 160 1
1637 205 1
1637 787 1
1637 591 1
1637 950 1
1637 1433 1
1637 575 1
1637 442 1
1637 909 1
1637 1351 1
1637 325 1
1637 1104 1
1637 229 1
1637 570 1
1637 1637 1
1637 564 1
1637 185 1
1637 1316 1
1637 794 1
1637 968 1
1637 565 1
1637 93 1
1637 638 1
1637 580 1
1637 1596 1
1637 409 1
1637 1276 1
1637 589 1
1637 571 1
1637 862 1
1637 1179 1
1637 245 1
1637 194 1
415 2124 1
415 302 1
415 742 1
415 49 1
415 694 1
415 252 1
415 455 1
415 418 1
415 314 1
415 1769 1
415 514 1
415 300 1
415 156 1
415 1211 1
415 334 1
415 1561 1
415 414 1
415 413 1
415 953 1
415 1833 1
415 242 1
415 646 1
415 331 1
415 235 1
415 313 1
415 292 1
415 489 1
415 195 1
415 293 1
415 278 1
415 225 1
415 970 1
415 2243 1
415 181 1
415 315 1
415 430 1
415 684 1
415 905 1
415 892 1
415 299 1
415 311 1
415 592 1
415 262 1
415 1540 1
415 303 1
415 877 1
415 412 1
415 685 1
415 997 1
415 113 1
415 281 1
415 265 1
415 275 1
415 279 1
415 1736 1
415 3 1
415 1600 1
415 1127 1
415 1555 1
415 108 1
415 1544 1
415 529 1
415 408 1
415 1872 1
415 182 1
415 319 1
415 180 1
415 215 1
415 449 1
415 712 1
415 763 1
415 1675 1
415 296 1
415 329 1
415 471 1
415 748 1
415 208 1
415 658 1
415 703 1
415 464 1
415 7 1
415 73 1
415 350 1
415 2401 1
415 405 1
415 467 1
415 1568 1
415 2456 1
415 317 1
415 218 1
415 1550 1
415 216 1
415 780 1
415 307 1
415 524 1
167 397 1
167 45 1
167 49 1
167 214 1
167 201 1
167 400 1
167 517 1
167 65 1
167 210 1
167 11 1
167 126 1
167 248 1
167 239 1
167 6 1
167 224 1
167 78 1
167 4 1
167 416 1
167 220 1
167 74 1
167 523 1
167 172 1
167 119 1
167 260 1
167 301 1
167 12 1
167 10 1
167 232 1
167 229 1
167 436 1
167 286 1
167 203 1
167 623 1
167 40 1
167 108 1
167 255 1
167 1 1
167 182 1
167 150 1
167 130 1
167 102 1
167 208 1
167 1334 1
167 14 1
167 7 1
167 136 1
167 15 1
167 38 1
167 58 1
167 424 1
167 846 1
1952 1456 1
1952 513 1
1952 1197 1
1952 855 1
1952 1190 1
1952 268 1
1952 839 1
1952 360 1
1952 126 1
1952 160 1
1952 787 1
1952 1176 1
1952 866 1
1952 97 1
1952 575 1
1952 1198 1
1952 596 1
1952 203 1
1952 3127 1
1952 162 1
1952 770 1
1952 835 1
1952 535 1
1952 567 1
1952 1191 1
1952 1186 1
2966 3012 1
2966 543 1
2966 1796 1
2966 259 1
2966 440 1
2966 305 1
2966 257 1
2966 3165 1
2966 433 1
2966 2414 1
2966 428 1
2966 1949 1
2966 2989 1
2966 1278 1
2966 416 1
2966 442 1
2966 909 1
2966 496 1
2966 2426 1
2966 2793 1
2966 1196 1
2966 1170 1
2966 2518 1
2966 2311 1
2966 1599 1
2966 567 1
2966 1425 1
2966 1309 1
2966 350 1
2966 470 1
114 669 1
114 778 1
114 1046 1
114 221 1
114 49 1
114 1465 1
114 1468 1
114 1748 1
114 1303 1
114 855 1
114 433 1
114 466 1
114 62 1
114 414 1
114 1467 1
114 867 1
114 1747 1
114 331 1
114 1494 1
114 337 1
114 605 1
114 225 1
114 1743 1
114 343 1
114 1593 1
114 1752 1
114 1320 1
114 37 1
114 575 1
114 887 1
114 1390 1
114 138 1
114 599 1
114 1746 1
114 1750 1
114 1469 1
114 525 1
114 66 1
114 1388 1
114 1285 1
114 515 1
114 1754 1
114 165 1
114 1387 1
114 1005 1
114 1203 1
114 130 1
114 1753 1
114 143 1
114 1744 1
114 551 1
114 208 1
114 1501 1
114 379 1
114 1742 1
114 723 1
114 464 1
114 350 1
114 702 1
114 1749 1
114 1745 1
114 1751 1
114 840 1
114 1726 1
1634 440 1
1634 252 1
1634 1303 1
1634 2911 1
1634 312 1
1634 3152 1
1634 1345 1
1634 1463 1
1634 666 1
1634 587 1
1634 92 1
1634 311 1
1634 228 1
1634 1133 1
1634 186 1
1634 2788 1
1634 2033 1
1634 501 1
1634 656 1
1634 1139 1
1634 108 1
1634 396 1
1634 547 1
1634 499 1
1634 2251 1
1634 2538 1
1634 98 1
1634 304 1
1634 387 1
1634 677 1
1634 859 1
38 197 1
38 191 1
38 397 1
38 288 1
38 392 1
38 103 1
38 250 1
38 173 1
38 217 1
38 214 1
38 201 1
38 156 1
38 42 1
38 210 1
38 1231 1
38 207 1
38 11 1
38 126 1
38 32 1
38 326 1
38 224 1
38 78 1
38 837 1
38 293 1
38 225 1
38 271 1
38 181 1
38 220 1
38 99 1
38 1049 1
38 189 1
38 53 1
38 41 1
38 446 1
38 12 1
38 858 1
38 229 1
38 261 1
38 281 1
38 167 1
38 39 1
38 163 1
38 185 1
38 108 1
38 1 1
38 499 1
38 779 1
38 150 1
38 1233 1
38 159 1
38 110 1
38 208 1
38 9 1
38 567 1
38 36 1
38 7 1
38 153 1
38 1232 1
38 200 1
38 218 1
38 216 1
38 58 1
38 178 1
38 245 1
1530 1348 1
1530 1467 1
1530 363 1
1530 148 1
1530 867 1
1530 1499 1
1530 2056 1
1530 1063 1
1530 1472 1
1530 1294 1
1530 2711 1
1530 1008 1
1530 746 1
1530 171 1
1530 2268 1
1530 585 1
1530 364 1
1530 2754 1
1530 2138 1
1530 1309 1
1530 73 1
1530 2401 1
1530 3015 1
1530 2784 1
1530 3102 1
1530 2512 1
2737 3332 1
2737 1932 1
2737 154 1
2737 1925 1
2737 726 1
2737 2705 1
2737 1080 1
2737 2058 1
2737 3586 1
2737 2593 1
2737 1920 1
2737 2736 1
2737 3592 1
2737 1869 1
2737 349 1
2737 1928 1
2737 3969 1
2737 1222 1
2737 2350 1
987 544 1
987 1103 1
987 1353 1
987 125 1
987 2499 1
987 2424 1
987 1008 1
987 3356 1
987 321 1
987 542 1
987 2167 1
987 2935 1
3826 513 1
3826 3905 1
3826 2543 1
3826 1724 1
3826 3218 1
3826 1069 1
3826 3343 1
3826 2525 1
3826 3566 1
3826 841 1
3826 1483 1
3826 1103 1
3826 3777 1
3826 1725 1
3826 331 1
3826 2312 1
3826 206 1
3826 1353 1
3826 3212 1
3826 1176 1
3826 125 1
3826 2847 1
3826 1428 1
3826 1490 1
3826 721 1
3826 1497 1
3826 3666 1
3826 2500 1
3826 3783 1
3826 3516 1
3826 3500 1
3826 2557 1
3826 1629 1
3826 2269 1
3826 542 1
3826 931 1
3826 816 1
3826 2792 1
3826 3191 1
3826 3937 1
3826 2407 1
3826 801 1
3826 1627 1
3826 364 1
3826 1107 1
3826 1718 1
3826 1625 1
3826 567 1
3826 350 1
3826 387 1
3826 3511 1
2455 543 1
2455 302 1
2455 2359 1
2455 221 1
2455 1300 1
2455 247 1
2455 2700 1
2455 2308 1
2455 268 1
2455 2297 1
2455 383 1
2455 1467 1
2455 206 1
2455 2056 1
2455 1743 1
2455 689 1
2455 1804 1
2455 2329 1
2455 351 1
2455 303 1
2455 310 1
2455 297 1
2455 2667 1
2455 752 1
2455 556 1
2455 396 1
2455 547 1
2455 1130 1
2455 1935 1
2455 364 1
2455 1299 1
2455 3542 1
2455 350 1
1112 1295 1
1112 2592 1
1112 3395 1
1112 1767 1
1112 314 1
1112 699 1
1112 2047 1
1112 152 1
1112 347 1
1112 1882 1
1112 2452 1
1112 2076 1
1112 954 1
1112 469 1
1112 1743 1
1112 820 1
1112 2692 1
1112 2887 1
1112 592 1
1112 3261 1
1112 1440 1
1112 229 1
1112 457 1
1112 2031 1
1112 441 1
1112 2600 1
1112 3674 1
1112 393 1
1112 2227 1
1112 752 1
1112 1387 1
1112 3131 1
1112 420 1
1112 143 1
1112 1782 1
1112 471 1
1112 1512 1
1112 2979 1
1112 567 1
1112 3001 1
1112 2584 1
1112 1809 1
1112 834 1
1664 679 1
1664 1398 1
1664 1341 1
1664 314 1
1664 300 1
1664 70 1
1664 291 1
1664 316 1
1664 892 1
1664 311 1
1664 386 1
1664 171 1
1664 228 1
1664 1016 1
1664 619 1
1664 875 1
1664 899 1
1664 1392 1
1664 241 1
1664 1215 1
1664 655 1
1664 231 1
1664 216 1
1664 999 1
539 288 1
539 543 1
539 1796 1
539 1014 1
539 1046 1
539 2359 1
539 1693 1
539 2177 1
539 247 1
539 268 1
539 454 1
539 754 1
539 1833 1
539 263 1
539 1103 1
539 331 1
539 447 1
539 206 1
539 1353 1
539 2001 1
539 1997 1
539 511 1
539 1735 1
539 1428 1
539 721 1
539 2825 1
539 548 1
539 1989 1
539 311 1
539 746 1
539 2768 1
539 592 1
539 1351 1
539 1427 1
539 745 1
539 2580 1
539 427 1
539 437 1
539 1007 1
539 671 1
539 1038 1
539 542 1
539 761 1
539 213 1
539 1431 1
539 2910 1
539 931 1
539 48 1
539 547 1
539 555 1
539 404 1
539 2523 1
539 345 1
539 175 1
539 567 1
539 158 1
539 538 1
539 1344 1
539 1356 1
539 2278 1
539 863 1
539 2162 1
539 1996 1
4005 3584 1
4005 3713 1
4005 2359 1
4005 3915 1
4005 3197 1
4005 3872 1
4005 3993 1
4005 3985 1
4005 1970 1
4005 3423 1
4005 327 1
4005 2798 1
4005 206 1
4005 3782 1
4005 3594 1
4005 2181 1
4005 3366 1
4005 3379 1
4005 3973 1
4005 3599 1
4005 3587 1
4005 2645 1
4005 2237 1
4005 350 1
4005 3411 1
4005 3582 1
4005 3866 1
4005 361 1
4005 3372 1
1799 543 1
1799 1720 1
1799 990 1
1799 1263 1
1799 754 1
1799 263 1
1799 719 1
1799 206 1
1799 1353 1
1799 1997 1
1799 125 1
1799 1834 1
1799 442 1
1799 1851 1
1799 2556 1
1799 542 1
1799 816 1
1799 555 1
1799 573 1
1799 2669 1
1799 538 1
1799 1344 1
1799 350 1
1799 1726 1
4000 3681 1
4000 2569 1
4000 2730 1
4000 3950 1
4000 1648 1
4000 684 1
4000 3962 1
4000 3600 1
4000 3350 1
4000 3873 1
4000 1912 1
4000 3992 1
4000 380 1
4000 1502 1
626 848 1
626 398 1
626 197 1
626 288 1
626 742 1
626 252 1
626 43 1
626 521 1
626 771 1
626 924 1
626 152 1
626 23 1
626 238 1
626 42 1
626 210 1
626 1318 1
626 239 1
626 212 1
626 326 1
626 224 1
626 1177 1
626 516 1
626 78 1
626 626 1
626 1039 1
626 195 1
626 24 1
626 225 1
626 19 1
626 181 1
626 220 1
626 917 1
626 189 1
626 240 1
626 223 1
626 847 1
626 963 1
626 71 1
626 1238 1
626 66 1
626 90 1
626 261 1
626 912 1
626 531 1
626 132 1
626 213 1
626 163 1
626 169 1
626 185 1
626 939 1
626 151 1
626 797 1
626 108 1
626 854 1
626 180 1
626 530 1
626 395 1
626 159 1
626 1301 1
626 47 1
626 613 1
626 208 1
626 67 1
626 861 1
626 7 1
626 123 1
626 231 1
626 21 1
626 925 1
626 58 1
626 147 1
626 170 1
626 178 1
626 860 1
626 157 1
1784 2700 1
1784 1611 1
1784 2024 1
1784 652 1
1784 1878 1
1784 2472 1
1784 2015 1
1784 271 1
1784 308 1
1784 684 1
1784 1180 1
1784 548 1
1784 1027 1
1784 279 1
1784 1754 1
1784 452 1
1784 236 1
1784 1275 1
1784 792 1
1784 108 1
1784 2978 1
1784 1246 1
1784 296 1
1784 120 1
1784 1209 1
1784 9 1
1784 36 1
1784 7 1
1784 2237 1
1784 317 1
1784 683 1
1784 2735 1
1784 834 1
3367 3505 1
865 513 1
865 1929 1
865 30 1
865 384 1
865 2359 1
865 259 1
865 1693 1
865 510 1
865 247 1
865 357 1
865 328 1
865 708 1
865 154 1
865 2308 1
865 268 1
865 2154 1
865 739 1
865 1082 1
865 1949 1
865 867 1
865 719 1
865 331 1
865 447 1
865 313 1
865 1419 1
865 1924 1
865 511 1
865 743 1
865 315 1
865 721 1
865 549 1
865 905 1
865 548 1
865 442 1
865 172 1
865 592 1
865 735 1
865 1427 1
865 1068 1
865 477 1
865 171 1
865 1044 1
865 484 1
865 437 1
865 279 1
865 1038 1
865 542 1
865 1076 1
865 741 1
865 764 1
865 1088 1
865 747 1
865 1346 1
865 556 1
865 1005 1
865 408 1
865 396 1
865 547 1
865 319 1
865 910 1
865 184 1
865 443 1
865 1037 1
865 335 1
865 1460 1
865 68 1
865 748 1
865 567 1
865 538 1
865 1344 1
865 1356 1
865 824 1
865 350 1
865 1009 1
865 177 1
865 1349 1
865 15 1
865 387 1
865 780 1
865 834 1
865 1991 1
865 1060 1
865 1509 1
3427 294 1
3427 2217 1
3427 1032 1
3427 883 1
3427 758 1
3427 820 1
3427 1626 1
3427 542 1
3427 87 1
3427 2977 1
3427 114 1
3427 356 1
3427 763 1
3427 1251 1
3427 1782 1
3427 2650 1
3427 7 1
3427 3077 1
3427 1536 1
3427 350 1
2381 3221 1
2381 2524 1
2381 3040 1
2381 1984 1
2381 3256 1
2381 1929 1
2381 1071 1
2381 1992 1
2381 2223 1
2381 583 1
2381 1801 1
2381 2496 1
2381 2776 1
2381 3166 1
2381 2899 1
2381 1050 1
2381 2633 1
2381 1413 1
2381 383 1
2381 3214 1
2381 3535 1
2381 1091 1
2381 1483 1
2381 263 1
2381 3450 1
2381 1994 1
2381 2315 1
2381 1735 1
2381 3387 1
2381 1472 1
2381 3111 1
2381 315 1
2381 2267 1
2381 740 1
2381 1497 1
2381 2357 1
2381 351 1
2381 1937 1
2381 735 1
2381 2340 1
2381 171 1
2381 2182 1
2381 1715 1
2381 2725 1
2381 2580 1
2381 2920 1
2381 3819 1
2381 203 1
2381 1117 1
2381 2033 1
2381 2739 1
2381 741 1
2381 2625 1
2381 2454 1
2381 747 1
2381 3254 1
2381 2714 1
2381 2377 1
2381 1365 1
2381 3191 1
2381 1922 1
2381 2882 1
2381 2925 1
2381 765 1
2381 2523 1
2381 3438 1
2381 3583 1
2381 3399 1
2381 3539 1
2381 475 1
2381 3464 1
2381 3532 1
2381 750 1
2381 2624 1
2381 3866 1
2381 834 1
2381 863 1
2381 1761 1
453 1640 1
453 2092 1
453 254 1
453 695 1
453 221 1
453 514 1
453 291 1
453 118 1
453 195 1
453 278 1
453 469 1
453 1147 1
453 1947 1
453 273 1
453 690 1
453 670 1
453 5 1
453 1287 1
453 1881 1
453 697 1
453 1246 1
453 1344 1
453 350 1
1680 1677 1
1680 2263 1
1680 70 1
1680 936 1
1680 1553 1
1680 1362 1
1680 866 1
1680 3285 1
1680 1454 1
1680 409 1
1680 1658 1
1680 471 1
1680 798 1
1680 194 1
2807 2804 1
2807 2455 1
2807 1611 1
2807 284 1
2807 2870 1
2807 2755 1
2807 2809 1
2807 2430 1
2807 2056 1
2807 2441 1
2807 310 1
2807 2208 1
2807 2059 1
2807 3327 1
2807 3727 1
2807 3610 1
2807 3274 1
2807 1838 1
2807 3421 1
2807 494 1
2807 3693 1
2807 704 1
2807 3059 1
1498 1188 1
1498 543 1
1498 1796 1
1498 30 1
1498 492 1
1498 256 1
1498 1098 1
1498 2473 1
1498 1801 1
1498 1126 1
1498 2263 1
1498 546 1
1498 2308 1
1498 454 1
1498 739 1
1498 383 1
1498 1455 1
1498 126 1
1498 148 1
1498 438 1
1498 717 1
1498 2715 1
1498 168 1
1498 206 1
1498 2056 1
1498 235 1
1498 757 1
1498 1409 1
1498 195 1
1498 1858 1
1498 1296 1
1498 587 1
1498 549 1
1498 2338 1
1498 1643 1
1498 442 1
1498 2387 1
1498 1008 1
1498 1471 1
1498 477 1
1498 171 1
1498 1414 1
1498 496 1
1498 478 1
1498 1388 1
1498 1758 1
1498 2580 1
1498 203 1
1498 1626 1
1498 279 1
1498 2123 1
1498 515 1
1498 2284 1
1498 747 1
1498 2631 1
1498 1380 1
1498 287 1
1498 2003 1
1498 1392 1
1498 370 1
1498 537 1
1498 408 1
1498 547 1
1498 1434 1
1498 2774 1
1498 3138 1
1498 364 1
1498 2431 1
1498 3494 1
1498 1460 1
1498 2435 1
1498 714 1
1498 459 1
1498 36 1
1498 377 1
1498 350 1
1498 73 1
1498 483 1
1498 2828 1
1498 2374 1
1498 317 1
1498 1222 1
1498 706 1
1498 387 1
1498 2349 1
2825 1796 1
2825 247 1
2825 2899 1
2825 1271 1
2825 454 1
2825 1103 1
2825 313 1
2825 1351 1
2825 1851 1
2825 1352 1
2825 437 1
2825 1038 1
2825 1431 1
2825 539 1
2825 1089 1
2825 364 1
2825 2523 1
2825 1731 1
2825 68 1
2825 1114 1
2693 2231 1
2693 3415 1
2693 3756 1
2693 3560 1
2693 822 1
2693 3761 1
2693 2161 1
2693 3758 1
2693 517 1
2693 1496 1
2693 3483 1
2693 347 1
2693 3496 1
2693 1970 1
2693 3770 1
2693 3765 1
2693 754 1
2693 3488 1
2693 3754 1
2693 3730 1
2693 1507 1
2693 3090 1
2693 206 1
2693 757 1
2693 2419 1
2693 3768 1
2693 3436 1
2693 511 1
2693 3691 1
2693 868 1
2693 2415 1
2693 3615 1
2693 3771 1
2693 3048 1
2693 3134 1
2693 3485 1
2693 3762 1
2693 2696 1
2693 995 1
2693 994 1
2693 3222 1
2693 3151 1
2693 1931 1
2693 2227 1
2693 2373 1
2693 2812 1
2693 3523 1
2693 3570 1
2693 3714 1
2693 3129 1
2693 1632 1
2693 3629 1
2693 3437 1
2693 1228 1
2693 1100 1
2693 3769 1
2693 1299 1
2693 494 1
2693 3870 1
2693 3760 1
2693 3490 1
2693 3755 1
2693 2078 1
2693 3341 1
2693 2363 1
2693 3764 1
2693 3767 1
2693 3759 1
2693 2306 1
2693 387 1
2693 834 1
2693 3812 1
2693 2162 1
2693 1270 1
2938 1188 1
2938 1640 1
2938 1796 1
2938 328 1
2938 394 1
2938 447 1
2938 1137 1
2938 555 1
2938 1037 1
2938 1335 1
2938 283 1
2938 2643 1
2938 538 1
2938 2030 1
309 679 1
309 607 1
309 397 1
309 270 1
309 302 1
309 115 1
309 314 1
309 300 1
309 272 1
309 238 1
309 148 1
309 112 1
309 263 1
309 277 1
309 634 1
309 447 1
309 293 1
309 278 1
309 425 1
309 429 1
309 176 1
309 308 1
309 273 1
309 628 1
309 299 1
309 311 1
309 303 1
309 412 1
309 889 1
309 281 1
309 297 1
309 265 1
309 515 1
309 87 1
309 417 1
309 899 1
309 432 1
309 108 1
309 408 1
309 196 1
309 522 1
309 609 1
309 215 1
309 134 1
309 320 1
309 296 1
309 290 1
309 36 1
309 7 1
309 177 1
309 200 1
309 264 1
309 424 1
309 780 1
1875 652 1
1875 514 1
1875 1211 1
1875 284 1
1875 347 1
1875 248 1
1875 242 1
1875 1464 1
1875 389 1
1875 293 1
1875 678 1
1875 950 1
1875 1013 1
1875 2486 1
1875 265 1
1875 792 1
1875 3274 1
1875 633 1
1875 120 1
1875 36 1
1875 153 1
1875 219 1
1875 216 1
1875 2735 1
1012 294 1
1012 237 1
1012 1602 1
1012 2598 1
1012 1465 1
1012 1960 1
1012 724 1
1012 1704 1
1012 1217 1
1012 1953 1
1012 1362 1
1012 353 1
1012 726 1
1012 382 1
1012 1601 1
1012 351 1
1012 299 1
1012 1287 1
1012 2133 1
1012 229 1
1012 1802 1
1012 1662 1
1012 531 1
1012 108 1
1012 487 1
1012 1137 1
1012 1479 1
1012 319 1
1012 910 1
1012 27 1
1012 464 1
1012 1816 1
1012 317 1
1012 387 1
1012 1574 1
1012 1129 1
789 1188 1
789 778 1
789 2071 1
789 43 1
789 819 1
789 2144 1
789 956 1
789 32 1
789 561 1
789 195 1
789 79 1
789 119 1
789 10 1
789 1881 1
789 1183 1
789 132 1
789 718 1
789 1582 1
789 792 1
789 108 1
789 130 1
789 1869 1
789 1246 1
789 1665 1
789 1334 1
789 767 1
789 246 1
789 218 1
4032 3720 1
4032 3289 1
4032 2298 1
4032 3221 1
4032 3784 1
4032 3787 1
4032 3848 1
4032 3601 1
4032 2651 1
4032 2633 1
4032 454 1
4032 3669 1
4032 3193 1
4032 2315 1
4032 2056 1
4032 206 1
4032 3971 1
4032 2371 1
4032 1296 1
4032 4041 1
4032 2181 1
4032 746 1
4032 922 1
4032 3356 1
4032 3659 1
4032 3591 1
4032 2801 1
4032 3431 1
4032 2301 1
4032 3076 1
4032 2910 1
4032 910 1
4032 3587 1
4032 3018 1
4032 3904 1
4032 3171 1
4032 1716 1
4032 350 1
4032 2547 1
4032 3246 1
4032 834 1
3910 3120 1
3910 268 1
3910 313 1
3910 2586 1
3910 3913 1
3910 2722 1
3910 3909 1
3910 2417 1
3910 3941 1
3910 3828 1
3910 4062 1
3910 3912 1
3910 3002 1
1294 725 1
1294 1354 1
1294 1403 1
1294 454 1
1294 2671 1
1294 282 1
1294 1103 1
1294 634 1
1294 2056 1
1294 3750 1
1294 318 1
1294 315 1
1294 1229 1
1294 1008 1
1294 1062 1
1294 2541 1
1294 171 1
1294 2409 1
1294 701 1
1294 1758 1
1294 1759 1
1294 501 1
1294 2191 1
1294 931 1
1294 547 1
1294 319 1
1294 1037 1
1294 2786 1
1294 1460 1
1294 283 1
1294 9 1
1294 2460 1
1294 538 1
1294 1090 1
1294 380 1
1294 1349 1
700 1188 1
700 2506 1
700 1653 1
700 267 1
700 30 1
700 1014 1
700 504 1
700 1432 1
700 426 1
700 759 1
700 152 1
700 300 1
700 291 1
700 466 1
700 454 1
700 383 1
700 312 1
700 2472 1
700 451 1
700 545 1
700 1464 1
700 2926 1
700 817 1
700 263 1
700 331 1
700 2056 1
700 757 1
700 313 1
700 526 1
700 726 1
700 293 1
700 2068 1
700 3137 1
700 469 1
700 2241 1
700 503 1
700 318 1
700 298 1
700 1908 1
700 1294 1
700 721 1
700 2996 1
700 2009 1
700 1268 1
700 2976 1
700 905 1
700 523 1
700 119 1
700 1008 1
700 311 1
700 847 1
700 2484 1
700 1934 1
700 303 1
700 1047 1
700 2621 1
700 1405 1
700 289 1
700 203 1
700 588 1
700 1033 1
700 1019 1
700 2059 1
700 2022 1
700 1600 1
700 3141 1
700 2003 1
700 752 1
700 1392 1
700 319 1
700 180 1
700 1365 1
700 2410 1
700 356 1
700 1434 1
700 143 1
700 1100 1
700 763 1
700 471 1
700 2091 1
700 2979 1
700 655 1
700 2460 1
700 2983 1
700 1982 1
700 464 1
700 7 1
700 3001 1
700 720 1
700 350 1
700 2828 1
700 467 1
700 2481 1
700 380 1
700 2212 1
700 1884 1
700 1729 1
700 317 1
700 1222 1
700 218 1
700 706 1
700 361 1
700 1574 1
700 3114 1
1812 2231 1
1812 618 1
1812 669 1
1812 3677 1
1812 2578 1
1812 267 1
1812 358 1
1812 288 1
1812 1967 1
1812 1796 1
1812 2213 1
1812 492 1
1812 259 1
1812 440 1
1812 2742 1
1812 694 1
1812 3742 1
1812 3182 1
1812 426 1
1812 103 1
1812 1941 1
1812 247 1
1812 2074 1
1812 1585 1
1812 1777 1
1812 152 1
1812 514 1
1812 2308 1
1812 433 1
1812 3534 1
1812 1701 1
1812 1348 1
1812 291 1
1812 1105 1
1812 853 1
1812 3944 1
1812 454 1
1812 2209 1
1812 2174 1
1812 2169 1
1812 739 1
1812 383 1
1812 2111 1
1812 414 1
1812 1467 1
1812 128 1
1812 11 1
1812 1988 1
1812 2113 1
1812 2891 1
1812 1938 1
1812 411 1
1812 867 1
1812 224 1
1812 1345 1
1812 717 1
1812 2056 1
1812 235 1
1812 757 1
1812 353 1
1812 2001 1
1812 389 1
1812 1426 1
1812 511 1
1812 2586 1
1812 293 1
1812 762 1
1812 810 1
1812 1176 1
1812 2731 1
1812 244 1
1812 1743 1
1812 343 1
1812 3022 1
1812 971 1
1812 722 1
1812 1296 1
1812 354 1
1812 2782 1
1812 2697 1
1812 1020 1
1812 796 1
1812 2307 1
1812 2232 1
1812 905 1
1812 2711 1
1812 1643 1
1812 3380 1
1812 1437 1
1812 1862 1
1812 1008 1
1812 386 1
1812 746 1
1812 592 1
1812 1427 1
1812 3106 1
1812 477 1
1812 1352 1
1812 2959 1
1812 1965 1
1812 203 1
1812 3775 1
1812 2902 1
1812 1446 1
1812 265 1
1812 1038 1
1812 2123 1
1812 2819 1
1812 515 1
1812 2772 1
1812 2466 1
1812 1326 1
1812 3492 1
1812 747 1
1812 2631 1
1812 2641 1
1812 755 1
1812 1005 1
1812 931 1
1812 2377 1
1812 2656 1
1812 989 1
1812 2749 1
1812 3832 1
1812 581 1
1812 443 1
1812 364 1
1812 3772 1
1812 2220 1
1812 1100 1
1812 2669 1
1812 2786 1
1812 2080 1
1812 335 1
1812 296 1
1812 1460 1
1812 1501 1
1812 9 1
1812 723 1
1812 377 1
1812 1734 1
1812 3001 1
1812 1309 1
1812 1536 1
1812 350 1
1812 1274 1
1812 559 1
1812 1083 1
1812 2510 1
1812 2547 1
1812 2878 1
1812 704 1
1812 1696 1
1812 3589 1
1812 1079 1
1812 1267 1
1812 1516 1
1812 2335 1
1812 780 1
1812 834 1
1812 3125 1
1812 1487 1
1812 1894 1
3716 2870 1
3716 2665 1
3716 1229 1
3716 299 1
3716 311 1
3716 149 1
3716 2088 1
3716 2676 1
3716 865 1
3716 1299 1
3716 2194 1
3716 9 1
3716 439 1
3716 380 1
3716 2445 1
3716 1207 1
2598 1188 1
2598 1310 1
2598 1220 1
2598 2192 1
2598 2295 1
2598 43 1
2598 455 1
2598 1941 1
2598 775 1
2598 1728 1
2598 2773 1
2598 514 1
2598 888 1
2598 1473 1
2598 1647 1
2598 545 1
2598 248 1
2598 126 1
2598 954 1
2598 852 1
2598 2015 1
2598 235 1
2598 1513 1
2598 337 1
2598 125 1
2598 271 1
2598 2360 1
2598 3329 1
2598 897 1
2598 1173 1
2598 1360 1
2598 491 1
2598 887 1
2598 1643 1
2598 1218 1
2598 878 1
2598 904 1
2598 2931 1
2598 262 1
2598 2396 1
2598 303 1
2598 525 1
2598 1881 1
2598 995 1
2598 997 1
2598 51 1
2598 423 1
2598 2096 1
2598 1397 1
2598 1454 1
2598 2191 1
2598 330 1
2598 85 1
2598 2185 1
2598 1891 1
2598 1012 1
2598 143 1
2598 804 1
2598 1215 1
2598 1866 1
2598 1276 1
2598 47 1
2598 335 1
2598 1334 1
2598 932 1
2598 519 1
2598 798 1
2598 676 1
2598 350 1
2598 3420 1
2598 3767 1
2598 2184 1
2598 2443 1
2598 524 1
2598 157 1
2598 1168 1
3005 30 1
3005 1697 1
3005 2154 1
3005 2136 1
3005 413 1
3005 1108 1
3005 3405 1
3005 1047 1
3005 506 1
3005 1331 1
3005 2121 1
3005 350 1
3005 702 1
2382 2679 1
2382 543 1
2382 1796 1
2382 30 1
2382 1014 1
2382 1046 1
2382 2359 1
2382 1300 1
2382 583 1
2382 1126 1
2382 582 1
2382 514 1
2382 268 1
2382 1073 1
2382 1410 1
2382 454 1
2382 2520 1
2382 754 1
2382 2809 1
2382 263 1
2382 1103 1
2382 331 1
2382 206 1
2382 1353 1
2382 864 1
2382 871 1
2382 343 1
2382 1428 1
2382 181 1
2382 2232 1
2382 1080 1
2382 2887 1
2382 1926 1
2382 1068 1
2382 2182 1
2382 745 1
2382 997 1
2382 2117 1
2382 542 1
2382 1657 1
2382 2641 1
2382 165 1
2382 3503 1
2382 1511 1
2382 931 1
2382 48 1
2382 1500 1
2382 1280 1
2382 816 1
2382 547 1
2382 2121 1
2382 180 1
2382 763 1
2382 3145 1
2382 1581 1
2382 283 1
2382 2546 1
2382 538 1
2382 1356 1
2382 350 1
2382 750 1
2382 380 1
2382 2445 1
2382 1474 1
2382 1058 1
2382 780 1
2382 863 1
2382 1055 1
2382 1368 1
2998 1693 1
2998 2047 1
2998 1271 1
2998 2452 1
2998 1106 1
2998 907 1
2998 2849 1
2998 2866 1
2998 225 1
2998 1147 1
2998 2296 1
2998 2016 1
2998 799 1
2998 950 1
2998 905 1
2998 119 1
2998 3272 1
2998 2260 1
2998 2396 1
2998 1414 1
2998 1027 1
2998 1397 1
2998 797 1
2998 1284 1
2998 681 1
2998 712 1
2998 2190 1
2998 519 1
2998 1556 1
2998 1189 1
2998 1338 1
2998 2013 1
2998 3234 1
2998 1267 1
2998 2609 1
2998 2233 1
2998 170 1
2733 2231 1
2733 3809 1
2733 3584 1
2733 2219 1
2733 1923 1
2733 2366 1
2733 3598 1
2733 2694 1
2733 3197 1
2733 3872 1
2733 3470 1
2733 2217 1
2733 3708 1
2733 3993 1
2733 3977 1
2733 2050 1
2733 3985 1
2733 3864 1
2733 651 1
2733 3119 1
2733 3972 1
2733 3960 1
2733 3618 1
2733 3984 1
2733 3484 1
2733 3594 1
2733 3593 1
2733 3861 1
2733 3680 1
2733 3887 1
2733 2070 1
2733 3867 1
2733 1008 1
2733 1926 1
2733 3600 1
2733 3965 1
2733 3918 1
2733 1064 1
2733 3930 1
2733 2330 1
2733 3780 1
2733 1931 1
2733 1771 1
2733 752 1
2733 3604 1
2733 3592 1
2733 3975 1
2733 1760 1
2733 2729 1
2733 1935 1
2733 3868 1
2733 3599 1
2733 1922 1
2733 3049 1
2733 2645 1
2733 3018 1
2733 3583 1
2733 1912 1
2733 1512 1
2733 2702 1
2733 3969 1
2733 1519 1
2733 2663 1
2733 3609 1
2733 348 1
2733 3961 1
2733 3729 1
2733 3246 1
2733 3719 1
2733 3445 1
2733 3434 1
2733 3703 1
2733 3185 1
2733 3959 1
2733 2060 1
810 2231 1
810 737 1
810 267 1
810 543 1
810 30 1
810 2213 1
810 1014 1
810 822 1
810 221 1
810 1354 1
810 509 1
810 1697 1
810 328 1
810 2336 1
810 514 1
810 2081 1
810 1705 1
810 62 1
810 454 1
810 383 1
810 1473 1
810 2309 1
810 126 1
810 2113 1
810 32 1
810 263 1
810 331 1
810 883 1
810 1063 1
810 3113 1
810 1740 1
810 1490 1
810 3207 1
810 442 1
810 1926 1
810 592 1
810 10 1
810 1070 1
810 596 1
810 701 1
810 478 1
810 2117 1
810 1087 1
810 1395 1
810 1088 1
810 435 1
810 593 1
810 931 1
810 319 1
810 2045 1
810 1935 1
810 1418 1
810 364 1
810 1107 1
810 1731 1
810 1581 1
810 329 1
810 208 1
810 1356 1
810 350 1
810 1090 1
810 304 1
810 1058 1
1141 1188 1
1141 1051 1
1141 1636 1
1141 607 1
1141 191 1
1141 288 1
1141 492 1
1141 2149 1
1141 45 1
1141 3692 1
1141 374 1
1141 252 1
1141 1398 1
1141 455 1
1141 1241 1
1141 103 1
1141 234 1
1141 2047 1
1141 300 1
1141 1105 1
1141 291 1
1141 466 1
1141 1217 1
1141 454 1
1141 675 1
1141 1224 1
1141 428 1
1141 907 1
1141 1148 1
1141 841 1
1141 1779 1
1141 918 1
1141 577 1
1141 56 1
1141 800 1
1141 326 1
1141 224 1
1141 2490 1
1141 974 1
1141 313 1
1141 1205 1
1141 2453 1
1141 837 1
1141 195 1
1141 1837 1
1141 337 1
1141 293 1
1141 1436 1
1141 1766 1
1141 225 1
1141 743 1
1141 1147 1
1141 220 1
1141 189 1
1141 2009 1
1141 273 1
1141 2338 1
1141 575 1
1141 1180 1
1141 442 1
1141 1601 1
1141 1879 1
1141 119 1
1141 892 1
1141 3508 1
1141 299 1
1141 446 1
1141 746 1
1141 904 1
1141 301 1
1141 1638 1
1141 1169 1
1141 138 1
1141 802 1
1141 2133 1
1141 701 1
1141 2106 1
1141 203 1
1141 978 1
1141 132 1
1141 2859 1
1141 2033 1
1141 482 1
1141 619 1
1141 1600 1
1141 747 1
1141 899 1
1141 287 1
1141 1392 1
1141 369 1
1141 3657 1
1141 1182 1
1141 108 1
1141 487 1
1141 1137 1
1141 396 1
1141 1634 1
1141 182 1
1141 3035 1
1141 241 1
1141 1732 1
1141 34 1
1141 910 1
1141 420 1
1141 460 1
1141 356 1
1141 215 1
1141 102 1
1141 2214 1
1141 681 1
1141 668 1
1141 349 1
1141 1246 1
1141 1665 1
1141 1370 1
1141 296 1
1141 2435 1
1141 535 1
1141 283 1
1141 175 1
1141 2190 1
1141 571 1
1141 567 1
1141 439 1
1141 464 1
1141 7 1
1141 1734 1
1141 926 1
1141 1852 1
1141 1309 1
1141 350 1
1141 73 1
1141 976 1
1141 177 1
1141 467 1
1141 704 1
1141 317 1
1141 1222 1
1141 1911 1
1141 218 1
1141 706 1
1141 1021 1
1141 178 1
1141 387 1
1141 1151 1
1141 361 1
1141 524 1
50 43 1
50 173 1
50 391 1
50 217 1
50 771 1
50 166 1
50 23 1
50 156 1
50 210 1
50 42 1
50 126 1
50 845 1
50 224 1
50 516 1
50 160 1
50 526 1
50 225 1
50 244 1
50 416 1
50 19 1
50 315 1
50 99 1
50 399 1
50 113 1
50 423 1
50 132 1
50 1161 1
50 1016 1
50 528 1
50 255 1
50 1 1
50 48 1
50 530 1
50 150 1
50 215 1
50 1233 1
50 613 1
50 1370 1
50 208 1
50 209 1
50 14 1
50 567 1
50 141 1
50 219 1
50 304 1
50 786 1
50 1369 1
3178 267 1
3178 1693 1
3178 2957 1
3178 383 1
3178 468 1
3178 981 1
3178 605 1
3178 1342 1
3178 909 1
3178 104 1
3178 1076 1
3178 3327 1
3178 843 1
3178 3016 1
3178 551 1
3178 1599 1
3178 1025 1
3178 723 1
3178 439 1
3178 1876 1
3178 350 1
3178 1034 1
3178 84 1
3178 1404 1
3178 3243 1
2752 543 1
2752 1014 1
2752 2281 1
2752 2359 1
2752 2939 1
2752 1944 1
2752 725 1
2752 1350 1
2752 2074 1
2752 1403 1
2752 328 1
2752 1105 1
2752 454 1
2752 512 1
2752 383 1
2752 754 1
2752 1091 1
2752 1004 1
2752 817 1
2752 1362 1
2752 2056 1
2752 353 1
2752 1513 1
2752 318 1
2752 722 1
2752 558 1
2752 575 1
2752 1008 1
2752 592 1
2752 1901 1
2752 1978 1
2752 1047 1
2752 229 1
2752 701 1
2752 3025 1
2752 2293 1
2752 2772 1
2752 2600 1
2752 1088 1
2752 114 1
2752 287 1
2752 1182 1
2752 1005 1
2752 931 1
2752 2316 1
2752 539 1
2752 2390 1
2752 2248 1
2752 3162 1
2752 581 1
2752 2339 1
2752 1228 1
2752 364 1
2752 2754 1
2752 296 1
2752 2048 1
2752 1003 1
2752 9 1
2752 1329 1
2752 1547 1
2752 1955 1
2752 930 1
2752 464 1
2752 158 1
2752 123 1
2752 1030 1
2752 350 1
2752 1267 1
2752 1021 1
2752 834 1
2752 3075 1
2752 2162 1
2752 2093 1
2752 844 1
3632 3395 1
3632 3306 1
3632 1974 1
3632 3429 1
3632 3450 1
3632 705 1
3632 271 1
3632 2307 1
3632 2158 1
3632 2117 1
3632 1064 1
3632 2234 1
3632 1511 1
3632 4036 1
3632 2666 1
3632 3537 1
3632 3772 1
3632 590 1
3632 3845 1
3632 535 1
3632 3850 1
3632 2624 1
3632 2942 1
3632 1502 1
2763 3838 1
2763 754 1
2763 126 1
2763 1977 1
2763 605 1
2763 3219 1
2763 203 1
2763 515 1
2763 1182 1
2763 355 1
2763 2516 1
2763 1309 1
2763 702 1
2763 2344 1
2763 1079 1
2763 2173 1
3901 2231 1
3901 1560 1
3901 3367 1
3901 3347 1
3901 3355 1
3901 3685 1
3901 745 1
3901 3659 1
3901 3351 1
3901 2801 1
3901 2257 1
3901 3661 1
3901 3341 1
3901 2663 1
3901 3524 1
3901 3687 1
2487 543 1
2487 1552 1
2487 1830 1
2487 2550 1
2487 1410 1
2487 414 1
2487 3924 1
2487 195 1
2487 337 1
2487 1593 1
2487 315 1
2487 540 1
2487 2201 1
2487 584 1
2487 1600 1
2487 415 1
2487 1392 1
2487 356 1
2487 633 1
2487 1922 1
2487 1809 1
2487 1055 1
2487 194 1
1520 1515 1
1520 3881 1
1520 3825 1
1520 3009 1
1520 3886 1
1520 3882 1
1520 3833 1
1520 1300 1
1520 426 1
1520 3696 1
1520 3160 1
1520 2551 1
1520 363 1
1520 3444 1
1520 148 1
1520 869 1
1520 2404 1
1520 760 1
1520 2362 1
1520 2827 1
1520 905 1
1520 1080 1
1520 3851 1
1520 2724 1
1520 3789 1
1520 3884 1
1520 3885 1
1520 3815 1
1520 3694 1
1520 2059 1
1520 3883 1
1520 2405 1
1520 3489 1
1520 1503 1
1520 865 1
1520 1037 1
1520 3853 1
1520 3880 1
1520 3879 1
1520 1742 1
1520 73 1
1520 1090 1
1520 1349 1
1520 1055 1
3073 2231 1
3073 2524 1
3073 3658 1
3073 288 1
3073 3683 1
3073 2888 1
3073 3787 1
3073 3074 1
3073 1300 1
3073 3846 1
3073 3601 1
3073 1065 1
3073 2336 1
3073 454 1
3073 3843 1
3073 3669 1
3073 3781 1
3073 1103 1
3073 3607 1
3073 2441 1
3073 746 1
3073 4039 1
3073 2833 1
3073 478 1
3073 3430 1
3073 3352 1
3073 3661 1
3073 3350 1
3073 2436 1
3073 3650 1
3073 2673 1
3073 3778 1
3073 2754 1
3073 3900 1
3073 2948 1
3073 1588 1
3073 3190 1
3073 2442 1
3073 2547 1
3073 380 1
3073 1113 1
3073 1502 1
3073 1055 1
3073 2162 1
3073 3447 1
1639 813 1
1639 1046 1
1639 775 1
1639 753 1
1639 514 1
1639 544 1
1639 3024 1
1639 754 1
1639 1506 1
1639 6 1
1639 867 1
1639 869 1
1639 2056 1
1639 160 1
1639 787 1
1639 1674 1
1639 575 1
1639 442 1
1639 550 1
1639 171 1
1639 399 1
1639 596 1
1639 436 1
1639 685 1
1639 185 1
1639 1694 1
1639 593 1
1639 93 1
1639 276 1
1639 589 1
1639 567 1
1639 1309 1
1639 350 1
1639 2456 1
1639 958 1
1639 1079 1
1639 1749 1
1639 194 1
2132 191 1
2132 267 1
2132 1150 1
2132 252 1
2132 468 1
2132 1147 1
2132 2862 1
2132 1750 1
2132 1373 1
2132 1479 1
2132 499 1
2132 180 1
2132 1664 1
2132 1312 1
2132 1592 1
2132 1772 1
2132 894 1
74 197 1
74 35 1
74 267 1
74 137 1
74 397 1
74 288 1
74 270 1
74 294 1
74 302 1
74 256 1
74 781 1
74 45 1
74 440 1
74 309 1
74 252 1
74 43 1
74 103 1
74 1341 1
74 314 1
74 217 1
74 771 1
74 152 1
74 201 1
74 300 1
74 166 1
74 23 1
74 156 1
74 291 1
74 853 1
74 284 1
74 334 1
74 144 1
74 42 1
74 651 1
74 207 1
74 852 1
74 239 1
74 32 1
74 148 1
74 112 1
74 326 1
74 224 1
74 52 1
74 316 1
74 626 1
74 168 1
74 292 1
74 434 1
74 591 1
74 1283 1
74 293 1
74 278 1
74 244 1
74 416 1
74 333 1
74 343 1
74 425 1
74 181 1
74 189 1
74 308 1
74 37 1
74 273 1
74 548 1
74 172 1
74 119 1
74 133 1
74 299 1
74 311 1
74 909 1
74 386 1
74 1471 1
74 10 1
74 232 1
74 1104 1
74 171 1
74 303 1
74 228 1
74 186 1
74 66 1
74 436 1
74 412 1
74 889 1
74 289 1
74 113 1
74 281 1
74 423 1
74 132 1
74 265 1
74 279 1
74 266 1
74 3 1
74 253 1
74 1016 1
74 87 1
74 417 1
74 393 1
74 169 1
74 1555 1
74 287 1
74 151 1
74 528 1
74 108 1
74 255 1
74 1 1
74 408 1
74 396 1
74 182 1
74 196 1
74 779 1
74 522 1
74 530 1
74 155 1
74 215 1
74 149 1
74 1443 1
74 102 1
74 332 1
74 1299 1
74 409 1
74 110 1
74 120 1
74 208 1
74 140 1
74 9 1
74 67 1
74 209 1
74 567 1
74 36 1
74 7 1
74 158 1
74 46 1
74 1309 1
74 123 1
74 405 1
74 219 1
74 388 1
74 269 1
74 304 1
74 200 1
74 183 1
74 21 1
74 218 1
74 135 1
74 1327 1
74 58 1
74 147 1
74 387 1
74 786 1
74 524 1
74 1448 1
411 778 1
411 288 1
411 543 1
411 302 1
411 1796 1
411 1014 1
411 492 1
411 725 1
411 1300 1
411 328 1
411 1221 1
411 753 1
411 154 1
411 512 1
411 2960 1
411 126 1
411 867 1
411 224 1
411 634 1
411 447 1
411 1735 1
411 562 1
411 970 1
411 222 1
411 125 1
411 318 1
411 1593 1
411 820 1
411 721 1
411 2441 1
411 905 1
411 1437 1
411 260 1
411 311 1
411 171 1
411 303 1
411 1115 1
411 321 1
411 718 1
411 2568 1
411 968 1
411 633 1
411 728 1
411 1059 1
411 600 1
411 723 1
411 7 1
411 350 1
411 84 1
411 304 1
411 387 1
411 863 1
411 1991 1
411 524 1
411 1726 1
411 805 1
2695 2658 1
2695 2790 1
2695 2578 1
2695 1856 1
2695 267 1
2695 358 1
2695 1967 1
2695 1796 1
2695 3056 1
2695 2811 1
2695 259 1
2695 3877 1
2695 2295 1
2695 3074 1
2695 1350 1
2695 1801 1
2695 1415 1
2695 2358 1
2695 759 1
2695 1777 1
2695 291 1
2695 1105 1
2695 454 1
2695 347 1
2695 3535 1
2695 3225 1
2695 3684 1
2695 1938 1
2695 327 1
2695 1949 1
2695 3006 1
2695 2906 1
2695 326 1
2695 1103 1
2695 1499 1
2695 3688 1
2695 331 1
2695 1063 1
2695 1997 1
2695 511 1
2695 367 1
2695 1834 1
2695 2821 1
2695 3118 1
2695 2441 1
2695 2434 1
2695 2616 1
2695 2424 1
2695 3690 1
2695 3964 1
2695 1199 1
2695 3356 1
2695 2502 1
2695 2675 1
2695 1470 1
2695 104 1
2695 2058 1
2695 2037 1
2695 2411 1
2695 213 1
2695 1931 1
2695 1431 1
2695 752 1
2695 1962 1
2695 48 1
2695 2714 1
2695 3189 1
2695 502 1
2695 1037 1
2695 364 1
2695 2662 1
2695 765 1
2695 573 1
2695 2251 1
2695 2164 1
2695 2754 1
2695 3171 1
2695 1512 1
2695 1501 1
2695 3464 1
2695 3030 1
2695 46 1
2695 1425 1
2695 1357 1
2695 676 1
2695 350 1
2695 1083 1
2695 2510 1
2695 1090 1
2695 704 1
2695 1699 1
2695 3589 1
2695 1979 1
2695 3005 1
2695 2341 1
2695 1516 1
2695 387 1
2695 2335 1
2695 2278 1
2695 3177 1
2695 2349 1
10 818 1
10 813 1
10 60 1
10 812 1
10 807 1
10 781 1
10 695 1
10 252 1
10 43 1
10 819 1
10 383 1
10 815 1
10 803 1
10 207 1
10 69 1
10 817 1
10 800 1
10 224 1
10 561 1
10 811 1
10 787 1
10 278 1
10 810 1
10 125 1
10 99 1
10 189 1
10 806 1
10 796 1
10 799 1
10 783 1
10 575 1
10 785 1
10 119 1
10 788 1
10 232 1
10 138 1
10 808 1
10 802 1
10 570 1
10 249 1
10 192 1
10 784 1
10 531 1
10 51 1
10 132 1
10 687 1
10 213 1
10 77 1
10 169 1
10 537 1
10 797 1
10 792 1
10 108 1
10 794 1
10 529 1
10 816 1
10 793 1
10 782 1
10 801 1
10 804 1
10 67 1
10 795 1
10 285 1
10 141 1
10 798 1
10 791 1
10 809 1
10 814 1
10 789 1
10 790 1
10 218 1
10 170 1
10 786 1
10 805 1
807 1188 1
807 1374 1
807 191 1
807 513 1
807 1328 1
807 2939 1
807 2253 1
807 1150 1
807 1465 1
807 823 1
807 252 1
807 250 1
807 1341 1
807 1585 1
807 1403 1
807 173 1
807 217 1
807 152 1
807 888 1
807 544 1
807 268 1
807 839 1
807 1053 1
807 545 1
807 3033 1
807 126 1
807 536 1
807 918 1
807 3103 1
807 3448 1
807 326 1
807 1363 1
807 705 1
807 552 1
807 626 1
807 500 1
807 3449 1
807 1362 1
807 1353 1
807 2921 1
807 195 1
807 787 1
807 1837 1
807 337 1
807 726 1
807 864 1
807 2068 1
807 2646 1
807 1176 1
807 1123 1
807 2129 1
807 125 1
807 1147 1
807 971 1
807 1594 1
807 1950 1
807 721 1
807 1648 1
807 1886 1
807 575 1
807 1180 1
807 119 1
807 1862 1
807 446 1
807 10 1
807 477 1
807 1750 1
807 1287 1
807 1045 1
807 1198 1
807 808 1
807 596 1
807 1881 1
807 2721 1
807 2494 1
807 747 1
807 185 1
807 2568 1
807 1160 1
807 537 1
807 108 1
807 1962 1
807 487 1
807 481 1
807 2757 1
807 816 1
807 665 1
807 182 1
807 989 1
807 1365 1
807 1306 1
807 1922 1
807 581 1
807 801 1
807 2220 1
807 551 1
807 1486 1
807 335 1
807 770 1
807 535 1
807 283 1
807 175 1
807 567 1
807 459 1
807 1982 1
807 1661 1
807 703 1
807 1855 1
807 7 1
807 602 1
807 1030 1
807 350 1
807 1179 1
807 976 1
807 1645 1
807 1816 1
807 1222 1
807 218 1
807 706 1
807 2609 1
807 776 1
807 2606 1
807 3447 1
807 805 1
1484 2400 1
1484 1328 1
1484 1014 1
1484 2567 1
1484 2161 1
1484 2691 1
1484 250 1
1484 1069 1
1484 2399 1
1484 3166 1
1484 2317 1
1484 739 1
1484 383 1
1484 1970 1
1484 1455 1
1484 2703 1
1484 3829 1
1484 326 1
1484 1103 1
1484 1994 1
1484 1725 1
1484 2134 1
1484 331 1
1484 2112 1
1484 2068 1
1484 721 1
1484 2337 1
1484 554 1
1484 172 1
1484 2424 1
1484 2557 1
1484 2182 1
1484 1038 1
1484 2417 1
1484 542 1
1484 515 1
1484 2494 1
1484 747 1
1484 1482 1
1484 2493 1
1484 1760 1
1484 2425 1
1484 992 1
1484 709 1
1484 2407 1
1484 3138 1
1484 364 1
1484 3340 1
1484 107 1
1484 1581 1
1484 3171 1
1484 3612 1
1484 2935 1
1484 1322 1
1484 377 1
1484 350 1
1484 73 1
1484 1083 1
1484 2374 1
1484 2564 1
1484 2278 1
1484 2634 1
1484 834 1
2252 2124 1
2252 3331 1
2252 2506 1
2252 2563 1
2252 1515 1
2252 513 1
2252 270 1
2252 1343 1
2252 2219 1
2252 543 1
2252 1488 1
2252 302 1
2252 492 1
2252 822 1
2252 781 1
2252 1873 1
2252 725 1
2252 1649 1
2252 1435 1
2252 3074 1
2252 1095 1
2252 1354 1
2252 1300 1
2252 426 1
2252 103 1
2252 250 1
2252 3785 1
2252 1611 1
2252 2422 1
2252 1403 1
2252 1697 1
2252 1078 1
2252 759 1
2252 152 1
2252 957 1
2252 154 1
2252 3517 1
2252 544 1
2252 839 1
2252 466 1
2252 2105 1
2252 1174 1
2252 1029 1
2252 1410 1
2252 3273 1
2252 383 1
2252 3247 1
2252 2671 1
2252 2309 1
2252 3444 1
2252 2895 1
2252 1289 1
2252 536 1
2252 242 1
2252 841 1
2252 1779 1
2252 577 1
2252 263 1
2252 1103 1
2252 942 1
2252 1408 1
2252 719 1
2252 224 1
2252 552 1
2252 2513 1
2252 561 1
2252 626 1
2252 331 1
2252 869 1
2252 2056 1
2252 206 1
2252 489 1
2252 160 1
2252 726 1
2252 293 1
2252 1278 1
2252 605 1
2252 827 1
2252 743 1
2252 3387 1
2252 3233 1
2252 1172 1
2252 1733 1
2252 1466 1
2252 721 1
2252 491 1
2252 558 1
2252 37 1
2252 2441 1
2252 2665 1
2252 2777 1
2252 1180 1
2252 442 1
2252 351 1
2252 1385 1
2252 3203 1
2252 746 1
2252 3328 1
2252 735 1
2252 1903 1
2252 138 1
2252 2396 1
2252 477 1
2252 922 1
2252 2199 1
2252 1047 1
2252 229 1
2252 1578 1
2252 923 1
2252 371 1
2252 55 1
2252 701 1
2252 496 1
2252 1405 1
2252 3080 1
2252 1152 1
2252 588 1
2252 531 1
2252 1307 1
2252 51 1
2252 403 1
2252 542 1
2252 515 1
2252 2850 1
2252 2593 1
2252 1402 1
2252 3327 1
2252 3883 1
2252 3254 1
2252 2305 1
2252 2681 1
2252 1551 1
2252 3543 1
2252 415 1
2252 1102 1
2252 3149 1
2252 2812 1
2252 1182 1
2252 2265 1
2252 1005 1
2252 48 1
2252 529 1
2252 408 1
2252 1280 1
2252 3650 1
2252 2377 1
2252 2121 1
2252 180 1
2252 460 1
2252 1503 1
2252 581 1
2252 1228 1
2252 962 1
2252 580 1
2252 801 1
2252 668 1
2252 1037 1
2252 1744 1
2252 573 1
2252 2591 1
2252 431 1
2252 335 1
2252 594 1
2252 2495 1
2252 2048 1
2252 1588 1
2252 2226 1
2252 1322 1
2252 9 1
2252 2440 1
2252 984 1
2252 158 1
2252 977 1
2252 1344 1
2252 1338 1
2252 1309 1
2252 123 1
2252 3190 1
2252 2442 1
2252 1034 1
2252 1074 1
2252 3420 1
2252 405 1
2252 84 1
2252 2547 1
2252 2690 1
2252 177 1
2252 1042 1
2252 269 1
2252 704 1
2252 380 1
2252 2845 1
2252 1939 1
2252 2618 1
2252 2352 1
2252 776 1
2252 3295 1
2252 1058 1
2252 361 1
2252 1060 1
2252 2162 1
2252 1384 1
2399 267 1
2399 543 1
2399 1314 1
2399 1372 1
2399 1094 1
2399 772 1
2399 326 1
2399 224 1
2399 1353 1
2399 1837 1
2399 2328 1
2399 1008 1
2399 1351 1
2399 1708 1
2399 1087 1
2399 213 1
2399 393 1
2399 1482 1
2399 816 1
2399 3191 1
2399 107 1
2399 728 1
2399 9 1
2399 495 1
2399 355 1
2399 350 1
895 302 1
895 597 1
895 305 1
895 357 1
895 771 1
895 32 1
895 148 1
895 447 1
895 235 1
895 195 1
895 293 1
895 105 1
895 971 1
895 373 1
895 308 1
895 442 1
895 299 1
895 477 1
895 229 1
895 321 1
895 501 1
895 747 1
895 255 1
895 17 1
895 547 1
895 182 1
895 319 1
895 130 1
895 638 1
895 143 1
895 409 1
895 329 1
895 1460 1
895 1501 1
895 519 1
895 36 1
895 183 1
895 218 1
895 387 1
895 786 1
3207 336 1
3207 1944 1
3207 775 1
3207 1697 1
3207 815 1
3207 981 1
3207 1289 1
3207 810 1
3207 558 1
3207 1762 1
3207 992 1
3207 573 1
3207 1625 1
3207 602 1
3207 2004 1
3207 1114 1
2851 1366 1
2851 234 1
2851 1769 1
2851 1217 1
2851 2647 1
2851 318 1
2851 1294 1
2851 2333 1
2851 301 1
2851 2462 1
2851 2106 1
2851 997 1
2851 104 1
2851 843 1
2851 1365 1
2851 992 1
2851 3124 1
2851 1418 1
2851 296 1
2851 471 1
2851 2091 1
2851 1501 1
2851 538 1
2851 1324 1
2851 350 1
2851 405 1
2851 2218 1
2851 361 1
2629 1492 1
2629 2281 1
2629 1302 1
2629 583 1
2629 328 1
2629 1610 1
2629 326 1
2629 2327 1
2629 2056 1
2629 1353 1
2629 2839 1
2629 558 1
2629 442 1
2629 461 1
2629 229 1
2629 2494 1
2629 2764 1
2629 1756 1
2629 843 1
2629 2656 1
2629 149 1
2629 364 1
2629 1810 1
2629 339 1
2629 567 1
2629 2310 1
2629 2787 1
2629 2203 1
2629 1255 1
2629 715 1
2629 1524 1
233 1295 1
233 2231 1
233 75 1
233 1517 1
233 1877 1
233 2229 1
233 288 1
233 270 1
233 2219 1
233 543 1
233 2213 1
233 1046 1
233 259 1
233 1993 1
233 45 1
233 1302 1
233 2223 1
233 724 1
233 1223 1
233 1430 1
233 1415 1
233 1403 1
233 1728 1
233 1221 1
233 753 1
233 1703 1
233 394 1
233 2217 1
233 291 1
233 2225 1
233 383 1
233 312 1
233 1467 1
233 1739 1
233 1082 1
233 1988 1
233 1840 1
233 552 1
233 2222 1
233 1039 1
233 447 1
233 353 1
233 2230 1
233 293 1
233 2068 1
233 367 1
233 762 1
233 1278 1
233 1305 1
233 1147 1
233 271 1
233 429 1
233 1538 1
233 1281 1
233 273 1
233 2232 1
233 1180 1
233 2221 1
233 1437 1
233 299 1
233 311 1
233 1985 1
233 171 1
233 858 1
233 1881 1
233 496 1
233 457 1
233 1822 1
233 1662 1
233 265 1
233 1038 1
233 279 1
233 1164 1
233 623 1
233 515 1
233 764 1
233 1607 1
233 1339 1
233 1304 1
233 2227 1
233 752 1
233 673 1
233 2216 1
233 1 1
233 396 1
233 499 1
233 420 1
233 2214 1
233 2228 1
233 2220 1
233 1246 1
233 2224 1
233 1460 1
233 1461 1
233 345 1
233 535 1
233 2226 1
233 1322 1
233 655 1
233 209 1
233 226 1
233 1959 1
233 98 1
233 2104 1
233 355 1
233 703 1
233 377 1
233 246 1
233 464 1
233 350 1
233 129 1
233 405 1
233 2218 1
233 704 1
233 2212 1
233 200 1
233 1729 1
233 317 1
233 218 1
233 2233 1
233 1832 1
233 58 1
233 2215 1
233 387 1
233 361 1
174 131 1
174 83 1
174 778 1
174 30 1
174 781 1
174 254 1
174 49 1
174 583 1
174 202 1
174 391 1
174 214 1
174 152 1
174 201 1
174 154 1
174 70 1
174 166 1
174 144 1
174 128 1
174 127 1
174 207 1
174 242 1
174 148 1
174 263 1
174 224 1
174 292 1
174 434 1
174 160 1
174 145 1
174 205 1
174 416 1
174 105 1
174 998 1
174 172 1
174 133 1
174 909 1
174 232 1
174 229 1
174 66 1
174 113 1
174 230 1
174 104 1
174 423 1
174 76 1
174 255 1
174 1 1
174 180 1
174 150 1
174 130 1
174 1284 1
174 102 1
174 143 1
174 409 1
174 572 1
174 208 1
174 67 1
174 209 1
174 226 1
174 1315 1
174 136 1
174 219 1
174 304 1
174 958 1
174 448 1
174 1327 1
174 1635 1
174 194 1
115 137 1
115 397 1
115 288 1
115 259 1
115 309 1
115 426 1
115 295 1
115 103 1
115 314 1
115 642 1
115 13 1
115 284 1
115 238 1
115 144 1
115 414 1
115 646 1
115 212 1
115 148 1
115 224 1
115 168 1
115 1205 1
115 292 1
115 389 1
115 293 1
115 222 1
115 425 1
115 181 1
115 430 1
115 308 1
115 139 1
115 299 1
115 301 1
115 303 1
115 228 1
115 186 1
115 412 1
115 289 1
115 281 1
115 203 1
115 297 1
115 187 1
115 1273 1
115 279 1
115 77 1
115 417 1
115 1397 1
115 108 1
115 1 1
115 17 1
115 196 1
115 779 1
115 420 1
115 155 1
115 215 1
115 102 1
115 184 1
115 143 1
115 120 1
115 161 1
115 175 1
115 290 1
115 226 1
115 36 1
115 7 1
115 29 1
115 405 1
115 84 1
115 219 1
115 177 1
115 200 1
115 216 1
115 635 1
115 387 1
3989 1923 1
3989 3675 1
3989 3861 1
3989 3680 1
3989 3862 1
3989 3600 1
3989 3117 1
3989 3315 1
3989 3586 1
3989 2330 1
3989 752 1
3989 3604 1
3989 3592 1
3989 3975 1
3989 498 1
3989 1922 1
3989 3976 1
3989 3018 1
3989 1912 1
3989 2702 1
3989 3968 1
3989 704 1
3989 3602 1
1809 1112 1
1809 1610 1
1809 2671 1
1809 1077 1
1809 128 1
1809 577 1
1809 974 1
1809 883 1
1809 3041 1
1809 2056 1
1809 2839 1
1809 3111 1
1809 1296 1
1809 227 1
1809 442 1
1809 1969 1
1809 281 1
1809 2293 1
1809 1182 1
1809 555 1
1809 1744 1
1809 364 1
1809 1581 1
1809 329 1
1809 2487 1
1809 7 1
1809 1816 1
1809 1671 1
1809 2349 1
1219 2188 1
1219 2041 1
1219 680 1
1219 543 1
1219 492 1
1219 3718 1
1219 1748 1
1219 295 1
1219 1221 1
1219 652 1
1219 1204 1
1219 2217 1
1219 1217 1
1219 1145 1
1219 1878 1
1219 1224 1
1219 2472 1
1219 1032 1
1219 2193 1
1219 2829 1
1219 242 1
1219 3717 1
1219 1464 1
1219 326 1
1219 2015 1
1219 2014 1
1219 2258 1
1219 2489 1
1219 2038 1
1219 382 1
1219 692 1
1219 1589 1
1219 678 1
1219 37 1
1219 1961 1
1219 1023 1
1219 684 1
1219 1180 1
1219 119 1
1219 2017 1
1219 2033 1
1219 619 1
1219 1931 1
1219 1213 1
1219 755 1
1219 752 1
1219 432 1
1219 792 1
1219 1365 1
1219 2544 1
1219 664 1
1219 1246 1
1219 1225 1
1219 2485 1
1219 2052 1
1219 1329 1
1219 439 1
1219 219 1
1219 177 1
1219 2013 1
1219 2027 1
1219 1222 1
1219 624 1
1219 2981 1
1219 2980 1
1219 2262 1
757 3289 1
757 2890 1
757 2256 1
757 1975 1
757 3409 1
757 1707 1
757 2532 1
757 2524 1
757 3012 1
757 1441 1
757 1936 1
757 2506 1
757 1517 1
757 191 1
757 2563 1
757 3415 1
757 2679 1
757 3170 1
757 569 1
757 1990 1
757 1330 1
757 267 1
757 778 1
757 513 1
757 358 1
757 813 1
757 288 1
757 1630 1
757 270 1
757 2758 1
757 543 1
757 302 1
757 1796 1
757 30 1
757 384 1
757 1014 1
757 3209 1
757 2990 1
757 1623 1
757 3056 1
757 742 1
757 2670 1
757 3424 1
757 322 1
757 346 1
757 2200 1
757 259 1
757 45 1
757 1944 1
757 440 1
757 725 1
757 1366 1
757 49 1
757 3213 1
757 1465 1
757 309 1
757 1830 1
757 1300 1
757 1432 1
757 252 1
757 583 1
757 724 1
757 43 1
757 1350 1
757 390 1
757 33 1
757 1819 1
757 426 1
757 1126 1
757 1812 1
757 1241 1
757 1336 1
757 103 1
757 250 1
757 418 1
757 314 1
757 357 1
757 3410 1
757 2496 1
757 775 1
757 234 1
757 1585 1
757 2204 1
757 1383 1
757 578 1
757 990 1
757 771 1
757 2773 1
757 116 1
757 2047 1
757 257 1
757 642 1
757 983 1
757 576 1
757 152 1
757 201 1
757 514 1
757 300 1
757 2933 1
757 3017 1
757 154 1
757 2308 1
757 433 1
757 2899 1
757 268 1
757 544 1
757 3403 1
757 156 1
757 1701 1
757 2087 1
757 1105 1
757 2154 1
757 851 1
757 839 1
757 3418 1
757 2297 1
757 2834 1
757 2081 1
757 2136 1
757 454 1
757 3408 1
757 512 1
757 3273 1
757 3236 1
757 2225 1
757 383 1
757 238 1
757 2451 1
757 2076 1
757 2509 1
757 2452 1
757 981 1
757 686 1
757 414 1
757 1854 1
757 1549 1
757 2558 1
757 1647 1
757 2671 1
757 803 1
757 2309 1
757 1467 1
757 1231 1
757 128 1
757 601 1
757 1739 1
757 3423 1
757 1498 1
757 907 1
757 727 1
757 3291 1
757 2955 1
757 1650 1
757 1234 1
757 127 1
757 1510 1
757 507 1
757 2066 1
757 2150 1
757 545 1
757 3033 1
757 402 1
757 754 1
757 248 1
757 536 1
757 242 1
757 2891 1
757 841 1
757 2205 1
757 411 1
757 212 1
757 3071 1
757 148 1
757 1317 1
757 845 1
757 56 1
757 1553 1
757 6 1
757 1533 1
757 541 1
757 263 1
757 326 1
757 867 1
757 1103 1
757 1162 1
757 2798 1
757 1491 1
757 1408 1
757 719 1
757 224 1
757 1499 1
757 1345 1
757 316 1
757 2513 1
757 1763 1
757 516 1
757 879 1
757 1227 1
757 1725 1
757 561 1
757 3281 1
757 331 1
757 447 1
757 634 1
757 1362 1
757 2312 1
757 3404 1
757 206 1
757 235 1
757 1353 1
757 313 1
757 1494 1
757 489 1
757 72 1
757 1799 1
757 2453 1
757 434 1
757 389 1
757 837 1
757 381 1
757 195 1
757 1817 1
757 787 1
757 1513 1
757 591 1
757 3161 1
757 1837 1
757 337 1
757 511 1
757 726 1
757 2738 1
757 3132 1
757 1735 1
757 560 1
757 1283 1
757 293 1
757 871 1
757 367 1
757 1766 1
757 2492 1
757 920 1
757 1278 1
757 2314 1
757 743 1
757 225 1
757 3387 1
757 125 1
757 469 1
757 2303 1
757 1612 1
757 3011 1
757 19 1
757 1743 1
757 318 1
757 343 1
757 181 1
757 2415 1
757 298 1
757 2321 1
757 1347 1
757 373 1
757 897 1
757 220 1
757 315 1
757 1296 1
757 722 1
757 1294 1
757 354 1
757 3140 1
757 2267 1
757 1908 1
757 1714 1
757 2697 1
757 721 1
757 1360 1
757 3405 1
757 308 1
757 2114 1
757 1450 1
757 2009 1
757 2016 1
757 2649 1
757 1804 1
757 558 1
757 2746 1
757 37 1
757 3262 1
757 1057 1
757 273 1
757 2964 1
757 549 1
757 2307 1
757 2434 1
757 684 1
757 575 1
757 625 1
757 905 1
757 2077 1
757 1643 1
757 442 1
757 3048 1
757 1342 1
757 670 1
757 172 1
757 3134 1
757 2424 1
757 2557 1
757 2699 1
757 892 1
757 461 1
757 299 1
757 1008 1
757 64 1
757 311 1
757 847 1
757 550 1
757 2768 1
757 592 1
757 1471 1
757 2938 1
757 1978 1
757 2201 1
757 1629 1
757 735 1
757 826 1
757 2179 1
757 3224 1
757 1068 1
757 262 1
757 1056 1
757 477 1
757 599 1
757 1104 1
757 1722 1
757 1821 1
757 1851 1
757 2182 1
757 71 1
757 3085 1
757 1047 1
757 1414 1
757 877 1
757 525 1
757 886 1
757 2409 1
757 596 1
757 2289 1
757 923 1
757 55 1
757 186 1
757 1942 1
757 1391 1
757 1715 1
757 2106 1
757 1776 1
757 1587 1
757 478 1
757 2875 1
757 2780 1
757 604 1
757 3419 1
757 1758 1
757 685 1
757 286 1
757 997 1
757 310 1
757 3342 1
757 281 1
757 912 1
757 203 1
757 1307 1
757 994 1
757 3426 1
757 423 1
757 427 1
757 1007 1
757 437 1
757 132 1
757 1446 1
757 2388 1
757 265 1
757 671 1
757 321 1
757 279 1
757 1736 1
757 3025 1
757 542 1
757 761 1
757 515 1
757 1921 1
757 2284 1
757 3401 1
757 2593 1
757 1085 1
757 1402 1
757 3153 1
757 213 1
757 2494 1
757 441 1
757 87 1
757 2625 1
757 2272 1
757 2654 1
757 20 1
757 452 1
757 747 1
757 417 1
757 1956 1
757 1482 1
757 2305 1
757 185 1
757 711 1
757 2227 1
757 3141 1
757 2667 1
757 2681 1
757 1493 1
757 2568 1
757 3167 1
757 2566 1
757 1694 1
757 1213 1
757 287 1
757 3425 1
757 415 1
757 40 1
757 2493 1
757 3422 1
757 2716 1
757 533 1
757 378 1
757 1346 1
757 341 1
757 673 1
757 432 1
757 3095 1
757 2812 1
757 1760 1
757 1005 1
757 108 1
757 931 1
757 1962 1
757 756 1
757 1439 1
757 766 1
757 1795 1
757 48 1
757 2635 1
757 1681 1
757 2757 1
757 3110 1
757 816 1
757 736 1
757 547 1
757 1762 1
757 182 1
757 2128 1
757 3417 1
757 319 1
757 499 1
757 502 1
757 779 1
757 1166 1
757 180 1
757 539 1
757 2410 1
757 1365 1
757 989 1
757 910 1
757 420 1
757 2425 1
757 2035 1
757 1861 1
757 1393 1
757 130 1
757 1632 1
757 1121 1
757 215 1
757 1306 1
757 149 1
757 992 1
757 709 1
757 102 1
757 320 1
757 1838 1
757 2676 1
757 1286 1
757 474 1
757 1418 1
757 1101 1
757 581 1
757 1998 1
757 2339 1
757 2958 1
757 681 1
757 2407 1
757 2774 1
757 1869 1
757 443 1
757 2732 1
757 1797 1
757 332 1
757 1037 1
757 1627 1
757 143 1
757 3092 1
757 1794 1
757 3414 1
757 1100 1
757 2708 1
757 1246 1
757 3244 1
757 3412 1
757 765 1
757 573 1
757 1251 1
757 2476 1
757 2669 1
757 3421 1
757 107 1
757 2064 1
757 1731 1
757 494 1
757 2971 1
757 25 1
757 2080 1
757 2786 1
757 2727 1
757 1913 1
757 120 1
757 329 1
757 359 1
757 3402 1
757 1460 1
757 572 1
757 2495 1
757 3374 1
757 1625 1
757 748 1
757 2176 1
757 208 1
757 2194 1
757 2138 1
757 964 1
757 1024 1
757 2627 1
757 1770 1
757 1501 1
757 535 1
757 283 1
757 1713 1
757 932 1
757 3398 1
757 9 1
757 600 1
757 67 1
757 1592 1
757 1249 1
757 519 1
757 2748 1
757 1599 1
757 3399 1
757 495 1
757 700 1
757 226 1
757 2028 1
757 567 1
757 1025 1
757 723 1
757 285 1
757 2983 1
757 439 1
757 984 1
757 475 1
757 2514 1
757 930 1
757 1982 1
757 1661 1
757 3136 1
757 246 1
757 1265 1
757 464 1
757 2310 1
757 7 1
757 982 1
757 153 1
757 2143 1
757 46 1
757 538 1
757 1344 1
757 895 1
757 1072 1
757 1309 1
757 1543 1
757 1476 1
757 824 1
757 1009 1
757 350 1
757 231 1
757 1034 1
757 1274 1
757 3420 1
757 1364 1
757 750 1
757 3406 1
757 405 1
757 84 1
757 219 1
757 3411 1
757 3416 1
757 715 1
757 1090 1
757 380 1
757 304 1
757 2030 1
757 707 1
757 183 1
757 1699 1
757 264 1
757 2623 1
757 2445 1
757 1267 1
757 1079 1
757 1939 1
757 317 1
757 1349 1
757 21 1
757 218 1
757 624 1
757 216 1
757 706 1
757 2341 1
757 1516 1
757 1857 1
757 3413 1
757 2364 1
757 170 1
757 178 1
757 387 1
757 831 1
757 2818 1
757 786 1
757 780 1
757 834 1
757 863 1
757 3407 1
757 1700 1
757 1991 1
757 361 1
757 3265 1
757 919 1
757 524 1
757 2429 1
757 2606 1
757 1509 1
757 1153 1
757 2060 1
757 2173 1
757 1129 1
757 2512 1
757 3400 1
757 1726 1
757 1114 1
757 1368 1
757 473 1
757 157 1
856 131 1
856 768 1
856 521 1
856 924 1
856 201 1
856 385 1
856 1561 1
856 224 1
856 561 1
856 72 1
856 560 1
856 19 1
856 315 1
856 99 1
856 1670 1
856 66 1
856 412 1
856 531 1
856 132 1
856 108 1
856 529 1
856 522 1
856 130 1
856 150 1
856 915 1
856 914 1
856 67 1
856 862 1
856 1389 1
856 218 1
856 147 1
856 178 1
3359 737 1
3359 4023 1
3359 3367 1
3359 2554 1
3359 730 1
3359 2366 1
3359 3074 1
3359 3365 1
3359 3915 1
3359 4024 1
3359 2943 1
3359 1576 1
3359 3983 1
3359 3377 1
3359 2798 1
3359 3373 1
3359 2569 1
3359 313 1
3359 3984 1
3359 3484 1
3359 738 1
3359 2586 1
3359 3362 1
3359 3324 1
3359 3824 1
3359 343 1
3359 4013 1
3359 3366 1
3359 1926 1
3359 4026 1
3359 3369 1
3359 2340 1
3359 3981 1
3359 3652 1
3359 3909 1
3359 3654 1
3359 2356 1
3359 2593 1
3359 2841 1
3359 3115 1
3359 3370 1
3359 3284 1
3359 3414 1
3359 3378 1
3359 3371 1
3359 3649 1
3359 3374 1
3359 4018 1
3359 3364 1
3359 3912 1
3359 3728 1
3359 3748 1
3359 2237 1
3359 350 1
3359 1083 1
3359 3411 1
3359 4022 1
3359 3726 1
3359 4014 1
3359 3375 1
3359 3372 1
2345 3787 1
2345 3198 1
2345 263 1
2345 3607 1
2345 3685 1
2345 3786 1
2345 2744 1
2345 3659 1
2345 2788 1
2345 3431 1
2345 2334 1
2345 2698 1
2345 2442 1
2345 1502 1
2828 2923 1
2828 1498 1
2828 2056 1
2828 2746 1
2828 923 1
2828 747 1
2828 3463 1
2828 849 1
2828 364 1
2828 980 1
2828 350 1
2828 3687 1
2828 178 1
1976 669 1
1976 1980 1
1976 2478 1
1976 1990 1
1976 1014 1
1976 3386 1
1976 1737 1
1976 2074 1
1976 514 1
1976 2308 1
1976 1610 1
1976 1348 1
1976 454 1
1976 2111 1
1976 1077 1
1976 1833 1
1976 634 1
1976 313 1
1976 367 1
1976 1428 1
1976 876 1
1976 1917 1
1976 740 1
1976 37 1
1976 1643 1
1976 311 1
1976 1056 1
1976 2744 1
1976 2753 1
1976 171 1
1976 1440 1
1976 2058 1
1976 2031 1
1976 667 1
1976 752 1
1976 697 1
1976 1760 1
1976 1005 1
1976 17 1
1976 1037 1
1976 364 1
1976 2220 1
1976 748 1
1976 283 1
1976 1532 1
1976 1599 1
1976 7 1
1976 350 1
1976 1816 1
1976 1021 1
1976 2335 1
1976 361 1
1976 2432 1
1793 358 1
1793 1328 1
1793 543 1
1793 1796 1
1793 1014 1
1793 3424 1
1793 1366 1
1793 759 1
1793 514 1
1793 2899 1
1793 3418 1
1793 62 1
1793 1413 1
1793 754 1
1793 263 1
1793 1103 1
1793 719 1
1793 705 1
1793 1725 1
1793 2312 1
1793 206 1
1793 1353 1
1793 757 1
1793 511 1
1793 2492 1
1793 125 1
1793 866 1
1793 1347 1
1793 2267 1
1793 2581 1
1793 905 1
1793 442 1
1793 1851 1
1793 2968 1
1793 570 1
1793 1587 1
1793 2556 1
1793 1038 1
1793 542 1
1793 1431 1
1793 1493 1
1793 1346 1
1793 931 1
1793 2792 1
1793 910 1
1793 2425 1
1793 1393 1
1793 865 1
1793 1797 1
1793 1037 1
1793 2273 1
1793 2523 1
1793 68 1
1793 835 1
1793 475 1
1793 2361 1
1793 193 1
1793 1425 1
1793 350 1
1793 1079 1
1793 776 1
1793 1996 1
2356 2231 1
2356 4046 1
2356 2578 1
2356 1517 1
2356 1948 1
2356 2400 1
2356 3658 1
2356 3359 1
2356 358 1
2356 2783 1
2356 288 1
2356 2527 1
2356 1328 1
2356 2073 1
2356 3606 1
2356 2554 1
2356 1929 1
2356 302 1
2356 2837 1
2356 2543 1
2356 2567 1
2356 3877 1
2356 2888 1
2356 3787 1
2356 3588 1
2356 2742 1
2356 1693 1
2356 3074 1
2356 426 1
2356 1126 1
2356 1769 1
2356 375 1
2356 2776 1
2356 3242 1
2356 3915 1
2356 3353 1
2356 514 1
2356 2308 1
2356 4017 1
2356 268 1
2356 1081 1
2356 2633 1
2356 1348 1
2356 2217 1
2356 1410 1
2356 1968 1
2356 62 1
2356 454 1
2356 512 1
2356 2209 1
2356 2225 1
2356 3864 1
2356 2076 1
2356 3559 1
2356 312 1
2356 1970 1
2356 3093 1
2356 2558 1
2356 3998 1
2356 1988 1
2356 2689 1
2356 2444 1
2356 841 1
2356 3697 1
2356 1949 1
2356 2817 1
2356 2368 1
2356 541 1
2356 263 1
2356 1103 1
2356 2798 1
2356 1491 1
2356 1994 1
2356 719 1
2356 3199 1
2356 3373 1
2356 3383 1
2356 331 1
2356 2760 1
2356 447 1
2356 2312 1
2356 2569 1
2356 2419 1
2356 2001 1
2356 1997 1
2356 738 1
2356 2800 1
2356 1735 1
2356 3971 1
2356 3324 1
2356 743 1
2356 3389 1
2356 271 1
2356 3446 1
2356 3996 1
2356 1743 1
2356 233 1
2356 3330 1
2356 3323 1
2356 3321 1
2356 1296 1
2356 354 1
2356 721 1
2356 2362 1
2356 2441 1
2356 628 1
2356 2337 1
2356 2626 1
2356 3987 1
2356 2499 1
2356 1717 1
2356 2365 1
2356 1926 1
2356 1708 1
2356 1937 1
2356 1985 1
2356 3690 1
2356 1427 1
2356 2156 1
2356 3187 1
2356 1469 1
2356 3852 1
2356 1391 1
2356 2833 1
2356 478 1
2356 2421 1
2356 2771 1
2356 1965 1
2356 344 1
2356 1064 1
2356 3315 1
2356 2788 1
2356 1290 1
2356 1038 1
2356 4015 1
2356 542 1
2356 266 1
2356 2420 1
2356 2257 1
2356 1088 1
2356 3828 1
2356 2764 1
2356 1482 1
2356 1915 1
2356 1493 1
2356 3139 1
2356 2641 1
2356 2373 1
2356 1771 1
2356 3543 1
2356 1628 1
2356 3657 1
2356 931 1
2356 3715 1
2356 3189 1
2356 1365 1
2356 910 1
2356 2035 1
2356 3863 1
2356 1130 1
2356 2045 1
2356 2698 1
2356 3510 1
2356 2944 1
2356 1418 1
2356 1922 1
2356 1503 1
2356 2407 1
2356 1228 1
2356 1037 1
2356 364 1
2356 2925 1
2356 763 1
2356 765 1
2356 2224 1
2356 2754 1
2356 2518 1
2356 3630 1
2356 1731 1
2356 296 1
2356 572 1
2356 1625 1
2356 3171 1
2356 2702 1
2356 1209 1
2356 283 1
2356 3026 1
2356 2546 1
2356 475 1
2356 2838 1
2356 158 1
2356 2611 1
2356 538 1
2356 3748 1
2356 2363 1
2356 2442 1
2356 350 1
2356 2946 1
2356 3839 1
2356 4056 1
2356 3967 1
2356 900 1
2356 1274 1
2356 1083 1
2356 405 1
2356 2374 1
2356 3416 1
2356 2013 1
2356 1090 1
2356 380 1
2356 183 1
2356 2443 1
2356 1349 1
2356 3002 1
2356 2352 1
2356 3432 1
2356 3793 1
2356 1355 1
2356 387 1
2356 2278 1
2356 2634 1
2356 1502 1
2356 2162 1
2356 199 1
2356 3590 1
2356 2172 1
2356 1114 1
2356 2638 1
2195 2188 1
2195 543 1
2195 1230 1
2195 1611 1
2195 1703 1
2195 708 1
2195 1690 1
2195 2488 1
2195 248 1
2195 1000 1
2195 195 1
2195 293 1
2195 587 1
2195 240 1
2195 273 1
2195 311 1
2195 281 1
2195 265 1
2195 403 1
2195 275 1
2195 279 1
2195 1213 1
2195 899 1
2195 330 1
2195 2952 1
2195 633 1
2195 1869 1
2195 1215 1
2195 2091 1
2195 1225 1
2195 2194 1
2195 3094 1
2195 9 1
2195 1030 1
2195 350 1
2195 219 1
2195 2061 1
2195 704 1
2195 317 1
2195 473 1
2058 3221 1
2058 267 1
2058 2073 1
2058 725 1
2058 357 1
2058 328 1
2058 2651 1
2058 300 1
2058 454 1
2058 451 1
2058 1938 1
2058 2926 1
2058 1103 1
2058 1513 1
2058 2839 1
2058 721 1
2058 2365 1
2058 2340 1
2058 2178 1
2058 3652 1
2058 2789 1
2058 2631 1
2058 2003 1
2058 1130 1
2058 633 1
2058 1100 1
2058 1604 1
2058 494 1
2058 1963 1
2058 2889 1
2058 3767 1
2058 405 1
2058 177 1
2058 1079 1
2058 1384 1
1792 1046 1
1792 383 1
1792 490 1
1792 235 1
1792 442 1
1792 2622 1
1792 1070 1
1792 1440 1
1792 547 1
1792 364 1
1792 409 1
1792 1207 1
1792 1327 1
1792 307 1
1792 1055 1
3767 2890 1
3767 3180 1
3767 3756 1
3767 2073 1
3767 3761 1
3767 2161 1
3767 3758 1
3767 3385 1
3767 517 1
3767 383 1
3767 1970 1
3767 3810 1
3767 3997 1
3767 3770 1
3767 1988 1
3767 3765 1
3767 3488 1
3767 3754 1
3767 3730 1
3767 1994 1
3767 1507 1
3767 2112 1
3767 2419 1
3767 3768 1
3767 3436 1
3767 3384 1
3767 1743 1
3767 3691 1
3767 2415 1
3767 3111 1
3767 4013 1
3767 3615 1
3767 3771 1
3767 3048 1
3767 1379 1
3767 3485 1
3767 2636 1
3767 3762 1
3767 2696 1
3767 2058 1
3767 3222 1
3767 3151 1
3767 393 1
3767 2227 1
3767 885 1
3767 3925 1
3767 3570 1
3767 2140 1
3767 3714 1
3767 3129 1
3767 2693 1
3767 3629 1
3767 3437 1
3767 4062 1
3767 1228 1
3767 2228 1
3767 3769 1
3767 2251 1
3767 1299 1
3767 3760 1
3767 1460 1
3767 3490 1
3767 3755 1
3767 2078 1
3767 1528 1
3767 3613 1
3767 2709 1
3767 3764 1
3767 3766 1
3767 387 1
3767 2278 1
3767 2349 1
3767 3050 1
3767 3557 1
3284 3363 1
3284 3359 1
3284 4025 1
3284 3951 1
3284 3365 1
3284 4021 1
3284 4016 1
3284 4017 1
3284 3423 1
3284 3377 1
3284 3435 1
3284 3373 1
3284 738 1
3284 2586 1
3284 3324 1
3284 3389 1
3284 3824 1
3284 4013 1
3284 3366 1
3284 4019 1
3284 3369 1
3284 3379 1
3284 3356 1
3284 3981 1
3284 3361 1
3284 3652 1
3284 3973 1
3284 4015 1
3284 2593 1
3284 2841 1
3284 3376 1
3284 4027 1
3284 3414 1
3284 3378 1
3284 3649 1
3284 3374 1
3284 4018 1
3284 3320 1
3284 4020 1
3284 3364 1
3284 3728 1
3284 3748 1
3284 3739 1
3284 3411 1
3284 3372 1
2473 2498 1
2473 1515 1
2473 1014 1
2473 2990 1
2473 1181 1
2473 1302 1
2473 221 1
2473 1480 1
2473 314 1
2473 576 1
2473 1690 1
2473 1348 1
2473 383 1
2473 1498 1
2473 2083 1
2473 1757 1
2473 1363 1
2473 705 1
2473 2222 1
2473 206 1
2473 2056 1
2473 313 1
2473 195 1
2473 293 1
2473 2492 1
2473 1898 1
2473 1123 1
2473 832 1
2473 2767 1
2473 1594 1
2473 2797 1
2473 2705 1
2473 587 1
2473 1268 1
2473 273 1
2473 1643 1
2473 260 1
2473 2724 1
2473 1008 1
2473 746 1
2473 462 1
2473 1934 1
2473 1047 1
2473 229 1
2473 496 1
2473 478 1
2473 588 1
2473 3567 1
2473 2781 1
2473 542 1
2473 2293 1
2473 2033 1
2473 482 1
2473 764 1
2473 87 1
2473 899 1
2473 752 1
2473 556 1
2473 547 1
2473 319 1
2473 499 1
2473 1365 1
2473 2375 1
2473 2476 1
2473 1322 1
2473 9 1
2473 2914 1
2473 495 1
2473 567 1
2473 2663 1
2473 538 1
2473 3469 1
2473 350 1
2473 559 1
2473 405 1
2473 1772 1
2473 1021 1
2473 834 1
2473 307 1
2473 361 1
2473 1067 1
3680 2783 1
3680 2219 1
3680 1923 1
3680 3675 1
3680 3601 1
3680 3977 1
3680 454 1
3680 4034 1
3680 3997 1
3680 3721 1
3680 3684 1
3680 3688 1
3680 2769 1
3680 3861 1
3680 3862 1
3680 3679 1
3680 3989 1
3680 3690 1
3680 1056 1
3680 3600 1
3680 2805 1
3680 3567 1
3680 3973 1
3680 3930 1
3680 2417 1
3680 2733 1
3680 3661 1
3680 2566 1
3680 3592 1
3680 931 1
3680 498 1
3680 1935 1
3680 3976 1
3680 3018 1
3680 3192 1
3680 1912 1
3680 2702 1
3680 3968 1
3680 3228 1
3680 3992 1
3680 3602 1
3680 2784 1
3680 1113 1
3680 3573 1
2786 1936 1
2786 267 1
2786 3359 1
2786 1630 1
2786 730 1
2786 1014 1
2786 2986 1
2786 3182 1
2786 1126 1
2786 357 1
2786 2308 1
2786 544 1
2786 2551 1
2786 851 1
2786 1410 1
2786 512 1
2786 1970 1
2786 2309 1
2786 1938 1
2786 1103 1
2786 331 1
2786 447 1
2786 206 1
2786 1353 1
2786 757 1
2786 1426 1
2786 866 1
2786 1296 1
2786 1917 1
2786 260 1
2786 592 1
2786 1056 1
2786 1851 1
2786 1914 1
2786 1092 1
2786 2058 1
2786 279 1
2786 542 1
2786 1088 1
2786 752 1
2786 2716 1
2786 1628 1
2786 931 1
2786 816 1
2786 555 1
2786 1503 1
2786 1228 1
2786 3374 1
2786 9 1
2786 2310 1
2786 3077 1
2786 538 1
2786 1344 1
2786 1356 1
2786 2325 1
2786 350 1
2786 1083 1
2786 2374 1
2786 1090 1
2786 380 1
2786 2756 1
2786 780 1
2786 1726 1
2056 2639 1
2056 2130 1
2056 500 1
2056 1522 1
2056 2849 1
2056 293 1
2056 2038 1
2056 692 1
2056 354 1
2056 1961 1
2056 4007 1
2056 1352 1
2056 3461 1
2056 515 1
2056 2198 1
2056 3141 1
2056 667 1
2056 2978 1
2056 1634 1
2056 2659 1
2056 364 1
2056 2642 1
2056 1581 1
2056 2464 1
2056 624 1
2056 1401 1
3152 1188 1
3152 43 1
3152 981 1
3152 918 1
3152 1362 1
3152 1462 1
3152 172 1
3152 1881 1
3152 281 1
3152 213 1
3152 2454 1
3152 1399 1
3152 718 1
3152 108 1
3152 1634 1
3152 180 1
3152 793 1
3152 1286 1
3152 565 1
3152 143 1
3152 1337 1
3152 600 1
3152 439 1
3152 776 1
3094 813 1
3094 1796 1
3094 1046 1
3094 2359 1
3094 973 1
3094 2899 1
3094 1705 1
3094 454 1
3094 2209 1
3094 3024 1
3094 907 1
3094 126 1
3094 841 1
3094 1949 1
3094 1103 1
3094 224 1
3094 2312 1
3094 1353 1
3094 489 1
3094 1063 1
3094 195 1
3094 1296 1
3094 491 1
3094 172 1
3094 1008 1
3094 1351 1
3094 596 1
3094 2502 1
3094 3312 1
3094 1088 1
3094 2654 1
3094 747 1
3094 1431 1
3094 48 1
3094 319 1
3094 1365 1
3094 130 1
3094 460 1
3094 356 1
3094 1228 1
3094 364 1
3094 1599 1
3094 495 1
3094 350 1
3094 1400 1
3094 1864 1
3094 786 1
3094 677 1
730 1374 1
730 1515 1
730 1796 1
730 2223 1
730 1300 1
730 1126 1
730 1403 1
730 1697 1
730 578 1
730 2308 1
730 268 1
730 454 1
730 1970 1
730 1224 1
730 1467 1
730 2444 1
730 1289 1
730 2113 1
730 1091 1
730 541 1
730 326 1
730 1605 1
730 2419 1
730 366 1
730 293 1
730 3042 1
730 31 1
730 692 1
730 315 1
730 1950 1
730 1527 1
730 1538 1
730 549 1
730 2434 1
730 351 1
730 2424 1
730 2385 1
730 1437 1
730 1008 1
730 735 1
730 171 1
730 113 1
730 1759 1
730 542 1
730 747 1
730 2667 1
730 341 1
730 319 1
730 356 1
730 1531 1
730 2662 1
730 364 1
730 2708 1
730 3340 1
730 2786 1
730 1581 1
730 1460 1
730 748 1
730 9 1
730 1528 1
730 355 1
730 2838 1
730 7 1
730 676 1
730 350 1
730 1074 1
730 380 1
730 1079 1
730 2445 1
730 2215 1
730 387 1
730 780 1
730 805 1
1471 569 1
1471 1580 1
1471 1796 1
1471 305 1
1471 708 1
1471 224 1
1471 757 1
1471 743 1
1471 79 1
1471 2267 1
1471 1268 1
1471 442 1
1471 604 1
1471 286 1
1471 2465 1
1471 321 1
1471 515 1
1471 555 1
1471 329 1
1471 1955 1
1471 538 1
1471 73 1
1471 307 1
1686 1796 1
1686 1014 1
1686 426 1
1686 855 1
1686 1073 1
1686 454 1
1686 739 1
1686 1082 1
1686 541 1
1686 1039 1
1686 105 1
1686 354 1
1686 119 1
1686 1045 1
1686 281 1
1686 427 1
1686 2835 1
1686 108 1
1686 481 1
1686 1418 1
1686 765 1
1686 1781 1
1686 345 1
1686 1159 1
1686 624 1
2696 3756 1
2696 2990 1
2696 517 1
2696 1970 1
2696 3770 1
2696 3765 1
2696 3488 1
2696 3754 1
2696 1507 1
2696 2419 1
2696 3768 1
2696 3436 1
2696 2415 1
2696 3485 1
2696 3762 1
2696 3654 1
2696 3222 1
2696 3151 1
2696 2227 1
2696 3523 1
2696 3570 1
2696 3714 1
2696 3129 1
2696 2693 1
2696 3437 1
2696 1228 1
2696 3769 1
2696 1299 1
2696 3760 1
2696 3490 1
2696 3755 1
2696 2078 1
2696 3764 1
2696 3767 1
2143 3017 1
2143 675 1
2143 2810 1
2143 820 1
2143 1417 1
2143 843 1
2143 2128 1
2143 180 1
2143 1365 1
2143 1460 1
2143 1079 1
3559 2231 1
3559 1517 1
3559 1014 1
3559 742 1
3559 2672 1
3559 2308 1
3559 2174 1
3559 1103 1
3559 206 1
3559 1353 1
3559 757 1
3559 760 1
3559 743 1
3559 2343 1
3559 575 1
3559 1989 1
3559 1437 1
3559 3187 1
3559 3660 1
3559 3890 1
3559 1027 1
3559 2898 1
3559 994 1
3559 2356 1
3559 542 1
3559 2801 1
3559 3076 1
3559 149 1
3559 1228 1
3559 364 1
3559 2523 1
3559 2642 1
3559 2591 1
3559 345 1
3559 2617 1
3559 538 1
3559 1356 1
3559 2401 1
3559 380 1
3559 2212 1
3559 834 1
3530 3670 1
3530 1630 1
3530 1693 1
3530 2892 1
3530 3758 1
3530 1697 1
3530 1383 1
3530 983 1
3530 517 1
3530 2174 1
3530 987 1
3530 3013 1
3530 3639 1
3530 1008 1
3530 1199 1
3530 3654 1
3530 542 1
3530 213 1
3530 3047 1
3530 3760 1
1992 336 1
1992 1517 1
1992 1929 1
1992 543 1
1992 1796 1
1992 1014 1
1992 3580 1
1992 582 1
1992 357 1
1992 514 1
1992 2308 1
1992 1348 1
1992 839 1
1992 1705 1
1992 1053 1
1992 2671 1
1992 282 1
1992 411 1
1992 541 1
1992 263 1
1992 1103 1
1992 719 1
1992 331 1
1992 447 1
1992 206 1
1992 1353 1
1992 757 1
1992 313 1
1992 2883 1
1992 1426 1
1992 1735 1
1992 864 1
1992 743 1
1992 343 1
1992 3111 1
1992 315 1
1992 1296 1
1992 1804 1
1992 1057 1
1992 2329 1
1992 905 1
1992 1989 1
1992 172 1
1992 1926 1
1992 1427 1
1992 1068 1
1992 171 1
1992 1440 1
1992 1469 1
1992 1388 1
1992 2771 1
1992 2127 1
1992 321 1
1992 1736 1
1992 542 1
1992 741 1
1992 764 1
1992 2494 1
1992 1482 1
1992 1431 1
1992 1387 1
1992 766 1
1992 547 1
1992 555 1
1992 2508 1
1992 989 1
1992 2666 1
1992 821 1
1992 865 1
1992 1037 1
1992 364 1
1992 980 1
1992 573 1
1992 335 1
1992 329 1
1992 572 1
1992 345 1
1992 283 1
1992 2546 1
1992 2710 1
1992 567 1
1992 1025 1
1992 508 1
1992 158 1
1992 538 1
1992 1344 1
1992 1356 1
1992 824 1
1992 350 1
1992 2907 1
1992 2560 1
1992 1349 1
1992 776 1
1992 780 1
1992 834 1
1992 1060 1
1992 1996 1
2681 83 1
2681 358 1
2681 1796 1
2681 1014 1
2681 1909 1
2681 2528 1
2681 578 1
2681 759 1
2681 576 1
2681 514 1
2681 300 1
2681 466 1
2681 1174 1
2681 675 1
2681 428 1
2681 32 1
2681 1162 1
2681 757 1
2681 416 1
2681 3207 1
2681 721 1
2681 950 1
2681 2581 1
2681 887 1
2681 1142 1
2681 2963 1
2681 909 1
2681 71 1
2681 229 1
2681 1820 1
2681 1007 1
2681 403 1
2681 2033 1
2681 3 1
2681 1076 1
2681 213 1
2681 1756 1
2681 556 1
2681 1760 1
2681 130 1
2681 3554 1
2681 1037 1
2681 1675 1
2681 345 1
2681 748 1
2681 1024 1
2681 175 1
2681 495 1
2681 703 1
2681 464 1
2681 158 1
2681 1189 1
2681 350 1
2681 2447 1
2681 900 1
2681 1074 1
2681 559 1
2681 304 1
2681 1939 1
2681 1349 1
2681 863 1
2681 524 1
2420 267 1
2420 288 1
2420 1343 1
2420 2554 1
2420 543 1
2420 2366 1
2420 2892 1
2420 1300 1
2420 1801 1
2420 3700 1
2420 3353 1
2420 2317 1
2420 454 1
2420 713 1
2420 3073 1
2420 3381 1
2420 2569 1
2420 1353 1
2420 3595 1
2420 271 1
2420 2437 1
2420 905 1
2420 3668 1
2420 3369 1
2420 3852 1
2420 3603 1
2420 2356 1
2420 542 1
2420 747 1
2420 2436 1
2420 3657 1
2420 3467 1
2420 709 1
2420 3191 1
2420 1037 1
2420 2367 1
2420 2925 1
2420 2406 1
2420 3671 1
2420 158 1
2420 538 1
2420 1356 1
2420 2442 1
2420 3640 1
2420 2352 1
3653 2231 1
3653 358 1
3653 1046 1
3653 1095 1
3653 33 1
3653 2831 1
3653 1690 1
3653 454 1
3653 126 1
3653 541 1
3653 1103 1
3653 447 1
3653 757 1
3653 1296 1
3653 1281 1
3653 548 1
3653 1437 1
3653 2744 1
3653 1969 1
3653 833 1
3653 1346 1
3653 2407 1
3653 1731 1
3653 1460 1
3653 7 1
3653 1778 1
3653 895 1
3653 1852 1
3653 350 1
3653 1516 1
3653 2207 1
3653 834 1
2003 2506 1
2003 267 1
2003 1630 1
2003 288 1
2003 1693 1
2003 2074 1
2003 314 1
2003 1652 1
2003 1701 1
2003 291 1
2003 454 1
2003 383 1
2003 1823 1
2003 1498 1
2003 1082 1
2003 3193 1
2003 1004 1
2003 2222 1
2003 2056 1
2003 367 1
2003 1743 1
2003 373 1
2003 315 1
2003 876 1
2003 1281 1
2003 2711 1
2003 172 1
2003 1879 1
2003 1385 1
2003 2887 1
2003 299 1
2003 2155 1
2003 2744 1
2003 2843 1
2003 877 1
2003 203 1
2003 2058 1
2003 2600 1
2003 87 1
2003 2587 1
2003 287 1
2003 752 1
2003 2716 1
2003 370 1
2003 2747 1
2003 3310 1
2003 319 1
2003 1037 1
2003 364 1
2003 2642 1
2003 1731 1
2003 2786 1
2003 3320 1
2003 2546 1
2003 700 1
2003 464 1
2003 538 1
2003 895 1
2003 467 1
2003 1349 1
2003 1550 1
2003 1516 1
1605 730 1
1605 86 1
1605 312 1
1605 732 1
1605 2051 1
1605 726 1
1605 3042 1
1605 1472 1
1605 181 1
1605 298 1
1605 1950 1
1605 701 1
1605 865 1
1605 3340 1
1605 551 1
1605 7 1
1605 2374 1
39 1188 1
39 607 1
39 1235 1
39 88 1
39 1240 1
39 1260 1
39 1242 1
39 1236 1
39 725 1
39 1256 1
39 49 1
39 1259 1
39 1269 1
39 1241 1
39 1264 1
39 1061 1
39 1263 1
39 257 1
39 957 1
39 851 1
39 1271 1
39 956 1
39 1243 1
39 850 1
39 122 1
39 907 1
39 1234 1
39 1253 1
39 243 1
39 126 1
39 841 1
39 69 1
39 326 1
39 224 1
39 78 1
39 974 1
39 447 1
39 1202 1
39 1261 1
39 743 1
39 970 1
39 820 1
39 1247 1
39 1268 1
39 1245 1
39 1237 1
39 172 1
39 133 1
39 1248 1
39 1250 1
39 847 1
39 340 1
39 963 1
39 1258 1
39 599 1
39 1238 1
39 1239 1
39 1266 1
39 90 1
39 261 1
39 912 1
39 1244 1
39 761 1
39 142 1
39 533 1
39 843 1
39 792 1
39 180 1
39 1257 1
39 89 1
39 130 1
39 460 1
39 149 1
39 581 1
39 184 1
39 947 1
39 1246 1
39 1251 1
39 409 1
39 110 1
39 1254 1
39 1249 1
39 861 1
39 627 1
39 984 1
39 1265 1
39 926 1
39 1074 1
39 1255 1
39 976 1
39 790 1
39 1267 1
39 1272 1
39 218 1
39 38 1
39 1252 1
39 178 1
39 786 1
39 780 1
39 361 1
39 1270 1
39 1262 1
39 157 1
2794 2522 1
2794 358 1
2794 543 1
2794 454 1
2794 1949 1
2794 1103 1
2794 1491 1
2794 224 1
2794 2586 1
2794 558 1
2794 442 1
2794 477 1
2794 2580 1
2794 1076 1
2794 3039 1
2794 1346 1
2794 2713 1
2794 2786 1
2794 2363 1
2794 350 1
2794 2560 1
2794 2341 1
2794 1991 1
1755 1829 1
1755 1197 1
1755 1193 1
1755 455 1
1755 116 1
1755 257 1
1755 1755 1
1755 841 1
1755 942 1
1755 224 1
1755 118 1
1755 24 1
1755 225 1
1755 972 1
1755 882 1
1755 262 1
1755 747 1
1755 537 1
1755 968 1
1755 565 1
1755 93 1
1755 962 1
1755 409 1
1755 589 1
1755 600 1
1755 567 1
1755 977 1
1755 350 1
1755 183 1
1755 786 1
1755 829 1
405 267 1
405 288 1
405 270 1
405 302 1
405 259 1
405 440 1
405 309 1
405 115 1
405 295 1
405 314 1
405 217 1
405 708 1
405 300 1
405 154 1
405 433 1
405 291 1
405 686 1
405 312 1
405 413 1
405 406 1
405 646 1
405 326 1
405 263 1
405 224 1
405 316 1
405 331 1
405 447 1
405 313 1
405 292 1
405 318 1
405 373 1
405 315 1
405 308 1
405 587 1
405 37 1
405 905 1
405 119 1
405 299 1
405 311 1
405 301 1
405 303 1
405 701 1
405 66 1
405 412 1
405 889 1
405 997 1
405 310 1
405 265 1
405 279 1
405 213 1
405 2007 1
405 417 1
405 287 1
405 432 1
405 556 1
405 1137 1
405 48 1
405 529 1
405 408 1
405 396 1
405 182 1
405 319 1
405 180 1
405 143 1
405 296 1
405 329 1
405 748 1
405 153 1
405 1338 1
405 264 1
405 317 1
405 218 1
405 216 1
405 786 1
405 780 1
405 863 1
405 361 1
405 524 1
1281 2130 1
1281 1517 1
1281 267 1
1281 2196 1
1281 1300 1
1281 708 1
1281 1348 1
1281 675 1
1281 2011 1
1281 383 1
1281 1650 1
1281 148 1
1281 326 1
1281 447 1
1281 235 1
1281 1908 1
1281 1268 1
1281 442 1
1281 540 1
1281 171 1
1281 203 1
1281 2022 1
1281 441 1
1281 747 1
1281 667 1
1281 2003 1
1281 556 1
1281 756 1
1281 296 1
1281 1460 1
1281 714 1
1281 464 1
1281 350 1
1281 73 1
1281 405 1
1281 1207 1
1281 387 1
687 197 1
687 191 1
687 35 1
687 513 1
687 270 1
687 597 1
687 221 1
687 43 1
687 855 1
687 173 1
687 152 1
687 544 1
687 839 1
687 675 1
687 383 1
687 686 1
687 126 1
687 536 1
687 242 1
687 239 1
687 263 1
687 160 1
687 195 1
687 787 1
687 278 1
687 1950 1
687 587 1
687 684 1
687 670 1
687 1672 1
687 119 1
687 596 1
687 1881 1
687 203 1
687 423 1
687 265 1
687 687 1
687 185 1
687 537 1
687 108 1
687 48 1
687 816 1
687 319 1
687 573 1
687 2538 1
687 208 1
687 964 1
687 535 1
687 283 1
687 175 1
687 9 1
687 567 1
687 7 1
687 926 1
687 350 1
687 483 1
687 380 1
687 706 1
687 831 1
805 2940 1
805 2785 1
805 3306 1
805 744 1
805 1796 1
805 730 1
805 1354 1
805 1350 1
805 990 1
805 1221 1
805 514 1
805 300 1
805 751 1
805 2217 1
805 291 1
805 1053 1
805 1410 1
805 2209 1
805 383 1
805 2111 1
805 2519 1
805 3093 1
805 2810 1
805 3444 1
805 411 1
805 1103 1
805 2605 1
805 1426 1
805 787 1
805 3446 1
805 503 1
805 1593 1
805 902 1
805 2433 1
805 133 1
805 2181 1
805 923 1
805 1776 1
805 3443 1
805 281 1
805 614 1
805 1092 1
805 265 1
805 542 1
805 2033 1
805 1660 1
805 501 1
805 752 1
805 533 1
805 1196 1
805 1760 1
805 481 1
805 2035 1
805 1203 1
805 356 1
805 2088 1
805 2676 1
805 1922 1
805 2251 1
805 2164 1
805 3340 1
805 3133 1
805 2552 1
805 494 1
805 352 1
805 68 1
805 3171 1
805 2194 1
805 714 1
805 2052 1
805 723 1
805 1025 1
805 323 1
805 1543 1
805 350 1
805 2061 1
805 3445 1
805 2470 1
805 1222 1
805 3002 1
805 1355 1
805 780 1
805 863 1
805 1055 1
805 844 1
2350 1300 1
2350 154 1
2350 282 1
2350 2637 1
2350 263 1
2350 1499 1
2350 3404 1
2350 2419 1
2350 2434 1
2350 1080 1
2350 592 1
2350 1937 1
2350 286 1
2350 113 1
2350 2959 1
2350 830 1
2350 2736 1
2350 2813 1
2350 1928 1
2350 296 1
2350 2737 1
2350 1058 1
2350 2004 1
1881 1201 1
1881 669 1
1881 2532 1
1881 2124 1
1881 2130 1
1881 1853 1
1881 1517 1
1881 1456 1
1881 518 1
1881 737 1
1881 1948 1
1881 267 1
1881 358 1
1881 813 1
1881 1310 1
1881 1220 1
1881 1328 1
1881 1235 1
1881 807 1
1881 1240 1
1881 1646 1
1881 1014 1
1881 492 1
1881 1046 1
1881 280 1
1881 742 1
1881 1242 1
1881 2149 1
1881 695 1
1881 440 1
1881 2023 1
1881 221 1
1881 49 1
1881 2598 1
1881 1693 1
1881 1960 1
1881 1193 1
1881 1300 1
1881 1432 1
1881 583 1
1881 2458 1
1881 43 1
1881 33 1
1881 426 1
1881 1126 1
1881 3951 1
1881 1241 1
1881 1336 1
1881 247 1
1881 2700 1
1881 418 1
1881 1065 1
1881 1611 1
1881 1361 1
1881 775 1
1881 2548 1
1881 1403 1
1881 1652 1
1881 578 1
1881 2672 1
1881 2773 1
1881 2010 1
1881 152 1
1881 514 1
1881 300 1
1881 1204 1
1881 957 1
1881 70 1
1881 1149 1
1881 544 1
1881 268 1
1881 1701 1
1881 1105 1
1881 2608 1
1881 851 1
1881 179 1
1881 1211 1
1881 1641 1
1881 1806 1
1881 2209 1
1881 1644 1
1881 383 1
1881 2452 1
1881 414 1
1881 1243 1
1881 1473 1
1881 1970 1
1881 1854 1
1881 1224 1
1881 2671 1
1881 1231 1
1881 1106 1
1881 1498 1
1881 907 1
1881 870 1
1881 2193 1
1881 1828 1
1881 282 1
1881 2066 1
1881 360 1
1881 2895 1
1881 579 1
1881 248 1
1881 1833 1
1881 954 1
1881 242 1
1881 841 1
1881 1666 1
1881 3070 1
1881 1949 1
1881 800 1
1881 2540 1
1881 263 1
1881 326 1
1881 1371 1
1881 942 1
1881 1408 1
1881 224 1
1881 2240 1
1881 2490 1
1881 1177 1
1881 552 1
1881 316 1
1881 2513 1
1881 595 1
1881 1227 1
1881 561 1
1881 1000 1
1881 1039 1
1881 634 1
1881 447 1
1881 757 1
1881 2051 1
1881 313 1
1881 2453 1
1881 2419 1
1881 2135 1
1881 2852 1
1881 2014 1
1881 198 1
1881 1513 1
1881 526 1
1881 1735 1
1881 1138 1
1881 3888 1
1881 293 1
1881 563 1
1881 1278 1
1881 1194 1
1881 2314 1
1881 2684 1
1881 827 1
1881 225 1
1881 970 1
1881 3137 1
1881 469 1
1881 1108 1
1881 1743 1
1881 503 1
1881 105 1
1881 79 1
1881 233 1
1881 868 1
1881 2936 1
1881 2343 1
1881 1155 1
1881 373 1
1881 3482 1
1881 1950 1
1881 315 1
1881 876 1
1881 2613 1
1881 2296 1
1881 1466 1
1881 2632 1
1881 189 1
1881 966 1
1881 2016 1
1881 587 1
1881 740 1
1881 2649 1
1881 1804 1
1881 240 1
1881 3280 1
1881 558 1
1881 1281 1
1881 273 1
1881 2570 1
1881 3491 1
1881 1803 1
1881 1023 1
1881 887 1
1881 684 1
1881 905 1
1881 1180 1
1881 690 1
1881 1143 1
1881 1621 1
1881 1359 1
1881 1601 1
1881 1342 1
1881 1879 1
1881 3952 1
1881 351 1
1881 119 1
1881 2424 1
1881 938 1
1881 892 1
1881 1250 1
1881 1218 1
1881 461 1
1881 260 1
1881 878 1
1881 2724 1
1881 299 1
1881 2247 1
1881 1008 1
1881 311 1
1881 2480 1
1881 909 1
1881 550 1
1881 1062 1
1881 301 1
1881 1169 1
1881 5 1
1881 2137 1
1881 2275 1
1881 262 1
1881 477 1
1881 599 1
1881 1104 1
1881 2178 1
1881 1821 1
1881 1287 1
1881 458 1
1881 2824 1
1881 1047 1
1881 808 1
1881 1198 1
1881 1469 1
1881 877 1
1881 525 1
1881 229 1
1881 923 1
1881 55 1
1881 2621 1
1881 1820 1
1881 1115 1
1881 604 1
1881 2966 1
1881 2992 1
1881 1562 1
1881 90 1
1881 113 1
1881 912 1
1881 3065 1
1881 203 1
1881 297 1
1881 588 1
1881 1087 1
1881 104 1
1881 1422 1
1881 427 1
1881 1007 1
1881 437 1
1881 265 1
1881 275 1
1881 1736 1
1881 2142 1
1881 1161 1
1881 542 1
1881 1863 1
1881 2859 1
1881 1754 1
1881 2198 1
1881 687 1
1881 213 1
1881 501 1
1881 39 1
1881 441 1
1881 3727 1
1881 1931 1
1881 417 1
1881 2463 1
1881 1956 1
1881 2683 1
1881 2858 1
1881 1011 1
1881 8 1
1881 967 1
1881 1454 1
1881 1582 1
1881 2568 1
1881 287 1
1881 114 1
1881 1591 1
1881 2026 1
1881 415 1
1881 2493 1
1881 2999 1
1881 1887 1
1881 533 1
1881 1346 1
1881 1275 1
1881 2069 1
1881 1642 1
1881 1760 1
1881 792 1
1881 849 1
1881 691 1
1881 487 1
1881 2747 1
1881 48 1
1881 1036 1
1881 3131 1
1881 1681 1
1881 481 1
1881 1805 1
1881 1280 1
1881 1447 1
1881 693 1
1881 1634 1
1881 547 1
1881 1762 1
1881 2049 1
1881 1146 1
1881 682 1
1881 3035 1
1881 555 1
1881 502 1
1881 1732 1
1881 539 1
1881 1365 1
1881 420 1
1881 1656 1
1881 3268 1
1881 2941 1
1881 1203 1
1881 793 1
1881 130 1
1881 460 1
1881 356 1
1881 215 1
1881 1306 1
1881 1438 1
1881 2094 1
1881 1284 1
1881 1170 1
1881 633 1
1881 581 1
1881 1301 1
1881 184 1
1881 774 1
1881 2958 1
1881 93 1
1881 95 1
1881 2732 1
1881 1627 1
1881 143 1
1881 1744 1
1881 2326 1
1881 364 1
1881 980 1
1881 1794 1
1881 276 1
1881 1246 1
1881 1215 1
1881 409 1
1881 1658 1
1881 654 1
1881 494 1
1881 589 1
1881 335 1
1881 945 1
1881 884 1
1881 296 1
1881 329 1
1881 2311 1
1881 2495 1
1881 2091 1
1881 208 1
1881 2485 1
1881 1501 1
1881 175 1
1881 1003 1
1881 2052 1
1881 1334 1
1881 2226 1
1881 932 1
1881 1059 1
1881 9 1
1881 655 1
1881 2440 1
1881 586 1
1881 795 1
1881 495 1
1881 226 1
1881 3542 1
1881 1025 1
1881 36 1
1881 1982 1
1881 703 1
1881 1855 1
1881 464 1
1881 7 1
1881 1734 1
1881 1189 1
1881 153 1
1881 2143 1
1881 538 1
1881 323 1
1881 1344 1
1881 1009 1
1881 350 1
1881 1034 1
1881 1274 1
1881 836 1
1881 696 1
1881 405 1
1881 1191 1
1881 1651 1
1881 1232 1
1881 1404 1
1881 2535 1
1881 177 1
1881 269 1
1881 467 1
1881 1671 1
1881 2027 1
1881 789 1
1881 1729 1
1881 1400 1
1881 317 1
1881 1911 1
1881 448 1
1881 3005 1
1881 624 1
1881 453 1
1881 1550 1
1881 706 1
1881 906 1
1881 2609 1
1881 170 1
1881 831 1
1881 677 1
1881 780 1
1881 1186 1
1881 834 1
1881 2042 1
1881 3476 1
1881 2685 1
1881 1055 1
1881 361 1
1881 1574 1
1881 3265 1
1881 975 1
1881 829 1
1881 1114 1
1881 844 1
1881 1368 1
1881 473 1
1881 2012 1
3335 1165 1
3335 247 1
3335 2154 1
3335 383 1
3335 727 1
3335 235 1
3335 2051 1
3335 1063 1
3335 125 1
3335 181 1
3335 905 1
3335 1008 1
3335 1062 1
3335 1901 1
3335 229 1
3335 104 1
3335 3025 1
3335 1402 1
3335 2600 1
3335 1304 1
3335 319 1
3335 539 1
3335 3548 1
3335 3850 1
3335 723 1
3335 46 1
3335 1543 1
3335 1074 1
1091 2890 1
1091 618 1
1091 2579 1
1091 267 1
1091 1310 1
1091 1631 1
1091 543 1
1091 3655 1
1091 730 1
1091 1014 1
1091 1302 1
1091 1693 1
1091 486 1
1091 2074 1
1091 2773 1
1091 1221 1
1091 514 1
1091 154 1
1091 2308 1
1091 544 1
1091 2105 1
1091 1217 1
1091 2381 1
1091 383 1
1091 468 1
1091 2111 1
1091 413 1
1091 1187 1
1091 1650 1
1091 2775 1
1091 536 1
1091 1949 1
1091 56 1
1091 2906 1
1091 1977 1
1091 2490 1
1091 1075 1
1091 1396 1
1091 1227 1
1091 634 1
1091 206 1
1091 2056 1
1091 1353 1
1091 757 1
1091 2051 1
1091 1063 1
1091 2404 1
1091 3565 1
1091 1997 1
1091 726 1
1091 2492 1
1091 1278 1
1091 762 1
1091 125 1
1091 3266 1
1091 31 1
1091 315 1
1091 354 1
1091 1527 1
1091 876 1
1091 1752 1
1091 1538 1
1091 1020 1
1091 1281 1
1091 3380 1
1091 1437 1
1091 1250 1
1091 1385 1
1091 2365 1
1091 1008 1
1091 64 1
1091 386 1
1091 592 1
1091 1708 1
1091 2555 1
1091 138 1
1091 171 1
1091 1440 1
1091 1587 1
1091 1969 1
1091 2675 1
1091 203 1
1091 1087 1
1091 2208 1
1091 3654 1
1091 104 1
1091 994 1
1091 2781 1
1091 3637 1
1091 279 1
1091 2417 1
1091 542 1
1091 2293 1
1091 2033 1
1091 2334 1
1091 747 1
1091 1331 1
1091 2003 1
1091 3425 1
1091 752 1
1091 1102 1
1091 341 1
1091 556 1
1091 931 1
1091 17 1
1091 3656 1
1091 816 1
1091 1634 1
1091 182 1
1091 2128 1
1091 1732 1
1091 1130 1
1091 356 1
1091 3053 1
1091 1418 1
1091 184 1
1091 1228 1
1091 338 1
1091 1797 1
1091 1531 1
1091 2220 1
1091 107 1
1091 1460 1
1091 1625 1
1091 567 1
1091 2104 1
1091 7 1
1091 158 1
1091 926 1
1091 46 1
1091 538 1
1091 2894 1
1091 2688 1
1091 350 1
1091 348 1
1091 380 1
1091 2212 1
1091 3267 1
1091 183 1
1091 1864 1
1091 1981 1
1091 780 1
1091 1509 1
1091 1270 1
1091 1487 1
1091 22 1
632 75 1
632 607 1
632 288 1
632 302 1
632 30 1
632 256 1
632 252 1
632 1303 1
632 103 1
632 314 1
632 217 1
632 2469 1
632 1211 1
632 1561 1
632 210 1
632 414 1
632 1663 1
632 212 1
632 148 1
632 326 1
632 224 1
632 235 1
632 389 1
632 195 1
632 293 1
632 896 1
632 244 1
632 640 1
632 442 1
632 172 1
632 1013 1
632 893 1
632 311 1
632 904 1
632 171 1
632 71 1
632 1469 1
632 66 1
632 265 1
632 253 1
632 417 1
632 875 1
632 108 1
632 180 1
632 420 1
632 130 1
632 215 1
632 449 1
632 102 1
632 943 1
632 1301 1
632 638 1
632 143 1
632 450 1
632 422 1
632 471 1
632 140 1
632 175 1
632 226 1
632 98 1
632 246 1
632 7 1
632 46 1
632 231 1
632 653 1
632 317 1
[truncated: 1,988,064 more chars]
