# Supplementary material for: Information Filtering on Coupled Social Networks
Source: PLoS One. 2014 Jul 8;9(7):e101675. doi: 10.1371/journal.pone.0101675 (PMC4086959; doi:10.1371/journal.pone.0101675)
Supplement: Data S1 — Datasets. (ZIP) [file pone.0101675.s001.zip › README.txt]

We extract a smaller data set by randomly sampling of the whole records of user activities in both Epinions and Friendfeed data sets.

The original Epinions data set can be freely download from: http://www.trustlet.org/wiki/Downloaded_Epinions_dataset.
 
Files:
1)ratings_data.txt 
Each line has the format:  user_id item_id rating_value 

2)social_data.txt 
Each line has the format: social_user_id target_user_id trust_statement_value 

The original  Friendfeed data set is download form: http://larica.uniurb.it/sigsna/data/. 

We use the 2009 dataset. 

Files: 
1)ratings_data.txt 
Each line has the format:

userID PostID rating_statement_value 
 
userID: ID of the user liking the entry.  
PostID: ID of the entry which received this like.  
 
2)social_data.txt 

Each line has the format:
FollowerID FollowedID social_statement_value 
 
FollowerID: ID of the user following FollowedID  
FollowedID: ID of the user followed by FollowerID
